# Supplementary material for: A unique mRNA decapping complex in trypanosomes
Source: Nucleic Acids Res. 2023 Jun 13;51(14):7520–40. doi: 10.1093/nar/gkad497 (PMC10415143; doi:10.1093/nar/gkad497)
Supplement: gkad497_Supplemental_Files [file gkad497_supplemental_files.zip › Table S1.xlsx]

## Sheet: Table S1A
Gene IDs	Product Description		ALPH1 end: Significant Class A	ALPH1 end: Significant Class B	ALPH1 OE: Significant Class A	ALPH1 OE: Significant Class B	ALPH1 cat: Significant Class A	ALPH1 cat: Significant Class B	ALPH1 ∆C: Significant Class A	ALPH1 ∆C: Significant Class B	ALPH1 ∆N2: Significant Class A	ALPH1 ∆N2: Significant Class B	eYFP: Significant Class A	eYFP: Significant Class B	ALPH1 end: -Log(P-value)	ALPH1 end: difference	ALPH1 OE: -Log(P-value)	ALPH1 OE: difference	ALPH1 cat -Log(P-value)	ALPH1 cat difference	ALPH1 ∆C -Log(P-value)	ALPH1 ∆C difference	ALPH1 ∆N2: -Log(P-value)	ALPH1 ∆N2: difference	Peptides	Razor + unique peptides	Unique peptides	Sequence coverage [%]	Unique + razor sequence coverage [%]	Unique sequence coverage [%]	Mol. weight [kDa]	Q-value	Score	Intensity	MS/MS count	LFQ intensity wtCtrl_1	LFQ intensity wtCtrl_2	LFQ intensity wtCtrl_3	LFQ intensity ALPH1 end_1	LFQ intensity ALPH1 end_2	LFQ intensity ALPH1 end_3	LFQ intensity ALPH1 OE_1	LFQ intensity ALPH1 OE_2	LFQ intensity ALPH1 OE_3	LFQ intensity ALPH1 ∆N2_1	LFQ intensity ALPH1 ∆N_2	LFQ intensity ALPH1 ∆N_3	LFQ intensity ALPH1 ∆C_1	LFQ intensity ALPH1 ∆C_2
Tb927.6.640	ApaH-like phosphatase ALPH1	.	+	+	+	+	+	+	+	+	+	+			2.89146	11.0078	6.29585	13.2141	6.76264	13.3514	6.88671	12.1644	7.19813	14.2798	45	45	45	72.2	72.2	72.2	79.106	0	323.31	1019600000000	2392	0	0	0	71269000	1496300000	895140000	1658200000	2421900000	2336400000	4301000000	4399800000	4547200000	973930000	1020800000
Tb10.v4.0052	microtubule-associated protein 2	.	+	+	+	+	+	+	+	+	+	+	+	+	2.89217	8.47075	3.12743	9.75832	3.46981	11.0546	3.53105	11.0836	3.30056	10.0746	23	23	0	91	91	0	561.21	0	323.31	190390000000	536	0	1225500	0	80879000	251700000	155290000	350830000	204820000	640000000	609840000	466610000	311940000	879230000	976380000
Tb927.11.3490	hypothetical protein, conserved	.	+	+	+	+	+	+	+	+	+	+			3.71308	11.2923	4.85976	11.1229	4.08466	7.03509	4.04396	7.25167	4.61292	10.0478	44	44	44	67.7	67.7	67.7	87.8	0	323.31	145750000000	1316	0	0	0	352530000	1896400000	1382400000	832720000	956300000	815970000	371920000	371010000	503570000	60532000	48784000
Tb927.7.3980	tc40 antigen-like	.	+	+	+	+	+	+	+	+	+	+	+	+	3.51843	12.1538	5.06732	12.1966	4.62345	9.51898	4.77762	10.1428	4.99488	11.3481	51	51	51	68.3	68.3	68.3	97.32	0	323.31	141790000000	1350	0	0	0	179820000	1636700000	967430000	568390000	836300000	654660000	325860000	370860000	441110000	144370000	151540000
Tb927.9.12070	hypothetical protein, conserved	.	+	+	+	+	+	+	+	+	+	+			2.86036	9.95236	4.2277	10.6235	3.90191	8.23475	4.05381	9.13726	4.10499	9.99171	54	54	54	54	54	54	109.87	0	323.31	62943000000	915	0	0	0	38951000	501470000	300300000	245680000	384860000	250490000	135370000	210350000	223560000	94134000	96630000
Tb11.02.5400b.1;Tb11.02.5400	cystathionine beta-synthase, putative	.	+	+	+	+	+	+	+	+	+	+			2.94673	6.45242	4.3728	8.17854	5.13698	8.94887	5.09684	8.95149	5.34076	10.0584	29	29	29	88.1	88.1	88.1	39.464	0	323.31	49951000000	647	0	0	0	0	38185000	24070000	40644000	80739000	73036000	211170000	247970000	228190000	115620000	93361000
Tb927.9.11050	4E-interacting protein, putative	.	+	+	+	+	+	+	+	+	+	+			3.3479	7.95659	4.08011	9.02876	3.63485	6.7333	4.01043	8.28916	3.85267	7.58746	19	19	19	40.4	40.4	40.4	58.54	0	323.31	23805000000	388	0	0	0	35356000	125100000	80597000	117760000	166150000	169360000	50157000	59016000	55896000	88319000	84446000
Tb927.6.5010	hypothetical protein, conserved	.	+	+	+	+	+	+	+	+	+	+	+	+	3.14277	9.17871	5.96268	9.795	5.49057	7.87745	5.78562	9.29067	5.86225	8.84962	16	16	16	43.8	43.8	43.8	40.797	0	323.31	22389000000	332	0	0	0	18575000	141610000	131360000	114470000	99554000	109220000	55194000	56005000	56386000	72871000	70013000
Tb927.11.15030	small GTPase	.	+	+	+	+	+	+	+	+	+	+			3.40396	5.6441	5.02862	7.30608	5.09389	8.14182	6.16595	8.17452	6.15616	9.03872	9	9	9	40.2	40.2	40.2	22.782	0	115.71	16548000000	123	0	0	0	0	12895000	6896600	19798000	29885000	18807000	67139000	76021000	80023000	41094000	41420000
Tb927.7.6620.2;Tb927.7.6620.1		.	+	+	+	+	+	+	+	+	+	+		+	3.04511	5.01443	3.95193	6.87878	4.15189	7.15549	4.26879	7.65231	4.03566	7.64469	22	22	22	37.5	37.5	37.5	54.798	0	296.01	13502000000	258	0	0	0	0	11658000	7830000	19981000	27483000	35043000	53572000	57252000	30849000	55509000	37937000
Tb927.9.13380	Autophagy-related protein 24	.	+	+	+	+	+	+	+	+	+	+			3.01992	3.45972	3.89254	5.77546	5.30379	7.05603	5.09186	6.50529	5.53713	7.94574	29	29	29	73.7	73.7	73.7	48.172	0	323.31	12864000000	306	0	0	0	0	4097400	1825700	8984000	15077000	19917000	64280000	60382000	63384000	24280000	20725000
Tb927.11.13050;Tb927.11.13040;Tb927.11.13030;Tb927.11.13020	calmodulin;calmodulin;calmodulin;calmodulin	.	+	+	+	+	+	+	+	+	+	+			3.14115	3.93905	4.43767	5.85792	4.65411	6.95738	4.735	6.78953	5.10106	7.30401	13	13	13	66.4	66.4	66.4	16.838	0	323.31	7451200000	173	0	0	0	0	4580100	2394700	8595900	11290000	12851000	30628000	31095000	26489000	22776000	16484000
Tb10.v4.0033;Tb927.10.4430;Tb11.v5.0767.1	pumillo RNA binding protein PUF1	.	+	+	+	+	+	+	+	+	+	+			3.36536	6.47146	3.49828	7.05309	2.54499	4.24938	3.46207	6.874	3.13169	5.4412	26	26	26	52.4	52.4	52.4	63.851	0	323.31	4745600000	199	0	0	0	15349000	21279000	15202000	20588000	31402000	25741000	8688600	8369900	8013900	21093000	19255000
Tb927.7.4070;Tb927.7.4060	cysteine peptidase, Clan CA, family C2, putative;cysteine peptidase, Clan CA, family C2, putative	.	+	+	+	+	+	+	+	+	+	+			3.37845	3.78916	4.27989	4.81515	5.10478	6.32555	4.48066	5.44237	4.9168	6.28842	9	9	9	75	75	75	13.518	0	323.31	3846900000	108	0	0	0	0	4033600	1989500	5024000	4906500	7268300	13503000	14989000	18947000	6753500	9537600
Tb927.11.16540	Roadblock/LC7 domain containing protein, putative	.	+	+	+	+			+	+	+	+			3.38648	4.2922	4.84286	5.61948	1.60885	3.20103	4.66103	5.77548	4.37895	5.78602	5	5	5	53.1	53.1	53.1	10.913	0	71.254	3861600000	106	0	0	0	0	6624500	5485300	11229000	11880000	13181000	16959000	14246000	10290000	11986000	12448000
Tb927.10.10870	CMGC family protein kinase, putative	.	+	+	+	+						+			3.0747	5.17049	3.42416	4.65514	0.157956	-0.295631	1.47721	2.04139	2.12086	3.23976	21	21	21	38.2	38.2	38.2	64.471	0	100.86	1019400000	89	0	0	0	0	16309000	9966200	6480800	9172900	4988400	1200000	4450400	2926200	0	2323500
Tb927.10.1500	methionyl-tRNA synthetase, putative	.		+	+	+	+	+	+	+	+	+	+	+	1.73872	7.71063	5.24519	10.7115	4.56923	7.33141	5.91494	10.8772	5.20148	10.3715	39	39	39	53.6	53.6	53.6	86.91	0	323.31	80684000000	915	0	0	0	0	171930000	119090000	205980000	353710000	334300000	214070000	315770000	177670000	336700000	336930000
Tb927.10.1510	CCR4-NOT transcription complex subunit 1	.		+	+	+	+	+	+	+	+	+		+	1.79142	7.6888	4.1315	10.6381	3.9706	9.17206	4.18639	10.4451	4.00591	9.51803	119	119	119	59.6	59.6	59.6	259.12	0	323.31	61673000000	1742	0	0	0	0	163080000	109440000	226550000	296530000	371450000	125720000	157450000	122760000	262880000	234380000
Tb927.4.2740	p25-alpha, putative	.		+	+	+	+	+	+	+	+	+	+	+	2.05618	6.88546	3.06746	8.98447	3.28031	10.0036	3.18736	9.47603	3.33689	10.3416	14	14	14	73.3	73.3	73.3	16.327	0	219.98	72848000000	433	0	0	0	0	59040000	55474000	92106000	119540000	149350000	310920000	286820000	310000000	169950000	151960000
Tb927.9.6560	NAK family pseudokinase, putative	.		+	+	+	+	+	+	+	+	+	+	+	2.26	7.54007	3.31601	9.72666	3.5173	10.2121	3.54463	10.3532	3.67751	11.264	28	28	28	42	42	42	80.198	0	323.31	62284000000	688	0	0	0	0	56873000	32920000	59004000	120510000	120950000	241540000	300340000	289900000	148930000	146010000
Tb927.9.5730	nucleosome assembly protein-like protein	.		+	+	+	+	+	+	+	+	+			2.25657	5.34348	4.79366	7.71492	5.39752	9.2521	5.33583	8.92783	5.30625	9.29431	22	22	22	63	63	63	47.584	0	323.31	42270000000	449	0	0	0	0	19398000	19416000	42608000	49049000	67103000	178950000	130200000	160640000	133520000	105920000
Tb927.8.2820	hypothetical protein, conserved	.		+	+	+	+	+	+	+	+	+		+	2.17973	6.50529	3.80715	8.99478	3.8765	9.16256	3.9088	9.39224	3.96849	9.74018	40	40	40	73.7	73.7	73.7	141.11	0	323.31	41409000000	787	0	0	0	0	41521000	27232000	74675000	91987000	105570000	134280000	151070000	168430000	118490000	106450000
Tb927.11.12800;Tb927.11.12790;Tb927.11.12780.1;Tb11.v5.0288.1;Tb927.11.12810;Tb927.11.12820	ribonucleoside-diphosphate reductase small chain;ribonucleoside-diphosphate reductase small chain;ribonucleoside-diphosphate reductase small chain;ribonucleoside-diphosphate reductase small chain	.		+	+	+	+	+	+	+	+	+	+	+	1.84087	3.98081	3.20824	5.79795	4.62665	10.8262	4.1117	7.73349	4.4059	9.23497	25	25	25	73	73	73	39.061	0	323.31	23741000000	367	0	0	0	0	3171500	0	4060200	10004000	6935300	62224000	74258000	77450000	25105000	22735000
Tb927.4.2070	antigenic protein, putative	.		+	+	+	+	+	+	+	+	+	+	+	2.3748	6.40542	4.76765	7.37718	5.18483	9.30589	4.99204	9.25384	5.40543	8.43173	46	46	28	65.4	65.4	10.5	511.32	0	323.31	22831000000	434	0	0	0	0	32251000	26367000	21054000	25499000	37377000	58002000	46186000	67121000	72676000	96113000
Tb927.9.7110	GRAM domain containing protein, putative	.		+	+	+	+	+	+	+	+	+			2.2867	5.42788	5.40704	7.69967	5.81424	8.59226	5.66966	8.30969	5.96587	9.37452	18	18	18	61.4	61.4	61.4	32.572	0	323.31	25628000000	276	0	0	0	0	18000000	11176000	30667000	35162000	42020000	116570000	102220000	123770000	52980000	48841000
Tb927.7.6770	Acyl CoA binding protein, putative	.		+	+	+	+	+	+	+	+	+			1.91917	6.01305	3.69439	8.07609	3.72689	7.99234	3.8182	8.42054	3.88389	8.81032	7	7	7	61.9	61.9	61.9	10.985	0	271.86	20900000000	149	0	0	0	0	33936000	20274000	41476000	59789000	41627000	66984000	86277000	82224000	53251000	60604000
Tb927.10.2770;Tb11.v5.0684.1	eukaryotic translation initiation factor 5, putative	.		+	+	+	+	+	+	+	+	+		+	1.77033	5.93463	3.00491	8.06219	2.99345	7.87281	3.16825	8.79843	3.09367	8.32573	32	32	32	73.3	73.3	73.3	42.945	0	323.31	19990000000	402	0	0	0	0	29199000	21278000	34435000	64263000	47817000	48494000	72384000	52145000	58671000	98827000
Tb927.3.1030	RNA-binding protein	.		+	+	+	+	+	+	+	+	+			1.81791	4.06008	3.11438	5.7996	3.76548	8.29036	3.46332	7.11253	3.54381	7.56034	26	26	26	72.5	72.5	72.5	39.272	0	323.31	15448000000	320	0	0	0	0	11582000	4994600	13500000	19139000	14580000	60181000	41216000	59100000	42321000	31661000
Tb927.10.12860	pre-RNA processing PIH1/Nop17, putative	.		+	+	+	+	+	+	+	+	+		+	1.72435	4.39362	3.03386	7.1884	3.16407	7.46108	3.24729	7.82781	3.3131	8.25213	39	39	39	51.7	51.7	51.7	77.741	0	323.31	17385000000	379	0	0	0	0	14391000	3427300	24667000	43476000	31180000	58727000	80967000	64230000	47231000	52224000
Tb927.8.4500;Tb11.v5.0763.1	Eukaryotic translation initiation factor 4 gamma 5	.		+	+	+	+	+	+	+	+	+		+	2.18764	5.83602	3.78543	7.47525	4.02281	8.45391	3.939	8.42101	3.89145	7.96723	37	37	37	53.9	53.9	53.9	84.574	0	323.31	14791000000	424	0	0	0	0	22862000	13327000	25266000	26043000	33088000	39647000	45516000	33560000	47993000	46861000
Tb927.8.5580	N-terminal region of Chorein, a TM vesicle-mediated sorter/Integral peroxisomal membrane peroxin, putative	.		+	+	+	+	+	+	+	+	+			1.97155	3.23605	2.76264	6.09642	4.13883	7.64065	4.07915	7.62747	4.33509	8.56064	153	153	153	39.5	39.5	39.5	526.41	0	323.31	17736000000	1042	0	0	0	0	3552700	943650	6393500	32924000	13367000	71019000	82460000	80739000	34590000	40852000
Tb927.6.4410;Tb927.6.4460;Tb11.v5.0903.1	S-adenosylmethionine decarboxylase;S-adenosylmethionine decarboxylase	.		+	+	+	+	+	+	+	+	+		+	1.8354	4.56862	3.35369	6.92562	3.9405	6.54321	4.67226	7.93397	4.48138	7.68576	17	17	17	49.5	49.5	49.5	41.748	0	323.31	14046000000	228	0	0	0	0	20731000	4387500	12713000	40966000	39584000	42685000	57244000	40989000	53535000	59237000
Tb927.11.11770	Eukaryotic translation initiation factor 4E-3	.		+	+	+	+	+	+	+	+	+		+	2.4991	5.03855	2.84968	6.43171	3.43568	7.90597	3.44211	7.6276	3.48132	7.80723	18	18	18	35.7	35.7	35.7	47.963	0	318.22	12142000000	211	0	0	0	0	10796000	5768200	8846200	21741000	23816000	43991000	45101000	40325000	37175000	36476000
Tb927.8.2030	Posterior and Ventral Edge protein 1	.		+	+	+	+	+	+	+	+	+		+	2.03156	5.39803	3.08804	6.58963	4.26844	7.87291	4.32126	7.6117	3.96027	7.56646	25	25	25	49.6	49.6	49.6	48.238	0	323.31	11721000000	290	0	0	0	0	19249000	13887000	16384000	8720100	38752000	52798000	33500000	23864000	44634000	30392000
Tb927.11.14220	Regulator of ESAG9-1	.		+	+	+	+	+	+	+	+	+			2.53127	5.84955	3.34603	7.74754	3.29471	7.40157	3.40977	7.96607	3.43092	8.01412	16	16	16	52.1	52.1	52.1	54.405	0	323.31	11637000000	262	0	0	0	0	16124000	10113000	29130000	30994000	40799000	36306000	42397000	41658000	40250000	33478000
Tb927.7.1780	Adenine phosphoribosyltransferase, putative	.		+	+	+	+	+	+	+	+	+			2.10681	4.8616	3.29506	6.61795	3.3158	6.4624	3.43695	7.01171	3.70367	8.17197	11	11	11	57.9	57.9	57.9	25.973	0	323.31	14869000000	234	0	0	0	0	11814000	9863600	15777000	27725000	22044000	51282000	78299000	60797000	21629000	31261000
Tb927.7.190	thimet oligopeptidase, putative	.		+	+	+	+	+	+	+	+	+			2.40825	4.91333	4.36167	7.17704	4.9218	6.87059	4.90733	7.16225	4.82723	8.75579	39	39	39	56.4	56.4	56.4	77.472	0	323.31	14860000000	396	0	0	0	0	13547000	2313600	15246000	29597000	24608000	53368000	93850000	59091000	18785000	22743000
Tb927.4.960	WD domain, G-beta repeat, putative	.		+	+	+			+	+		+			1.73573	6.6061	3.32023	8.08252	0.383168	1.0074	3.16244	7.41018	2.35335	4.69254	39	39	39	37.2	37.2	37.2	128.61	0	323.31	5662000000	270	0	0	0	0	57936000	35671000	34498000	49117000	49654000	3811300	6171500	3105000	20977000	32012000
Tb927.6.600	ccr4-not transcription complex subunit	.		+	+	+	+	+	+	+	+	+			1.86188	5.14574	3.12569	7.55815	2.82791	6.18094	3.17403	7.72371	3.1506	7.49355	14	14	14	50.1	50.1	50.1	38.863	0	313.81	8083100000	209	0	0	0	0	19190000	3043200	21327000	32079000	32017000	23991000	29723000	26857000	25042000	33131000
Tb927.11.6440	hypothetical protein, conserved	.		+	+	+	+	+	+	+	+	+			2.56288	3.6426	2.69437	5.20089	3.76521	7.4027	3.9676	7.59514	3.74316	6.69498	18	18	18	36.7	36.7	36.7	48.841	0	264.89	7351600000	163	0	0	0	0	2733200	2830700	3233900	9388600	10489000	17090000	22635000	18401000	31371000	36087000
Tb927.9.3400	endo-beta-N-acetylglucosaminidase, putative	.		+	+	+	+	+	+	+	+	+			1.75326	3.74707	3.36287	6.48277	3.27216	5.70103	3.70925	7.28538	3.2652	6.62284	45	45	45	53.1	53.1	53.1	115.9	0	323.31	7879200000	396	0	0	0	0	8564200	1399300	13599000	21702000	24972000	19335000	34695000	14701000	29741000	38352000
Tb927.7.4900;Tb11.v5.0171.1	5'-3' exoribonuclease A	.		+	+	+					+	+			1.74261	5.76766	3.30018	7.18232	0.53255	0.819744	1.66583	3.63599	3.42395	6.16751	53	53	52	44	44	43.6	158.67	0	323.31	6089500000	358	0	0	0	0	55161000	24200000	21434000	51368000	51499000	19354000	19334000	18367000	1060100	5097300
Tb927.7.4970;Tb11.v5.0178.1	glutamine synthetase, putative	.		+	+	+	+	+	+	+	+	+		+	1.90885	4.40494	2.91746	6.33613	2.46179	5.33097	3.35955	7.53019	3.1715	7.02246	17	17	17	60.4	60.4	60.4	42.433	0	323.31	7404100000	189	0	0	0	0	8670300	3894800	9610300	20769000	13991000	20581000	30385000	18608000	30632000	31505000
Tb927.7.3880	Basal body protein	.		+	+	+	+	+	+	+	+	+			1.76717	3.96963	2.9318	6.26541	2.97709	6.20646	3.45761	7.91936	3.02452	6.43148	41	41	40	55.8	55.8	55.8	87.072	0	323.31	6255300000	266	0	0	0	0	6704000	1196700	8194200	15976000	14920000	13439000	19205000	10689000	34750000	40085000
Tb927.9.13490	metallo-peptidase, Clan MG, Family M24	.		+	+	+	+	+	+	+	+	+			2.01516	4.1389	2.63128	5.49066	3.08566	5.34929	3.73605	7.12547	3.341	6.07301	20	20	20	58.3	58.3	58.3	54.408	0	323.31	6557500000	233	0	0	0	0	8563500	1643100	4813400	15588000	17638000	14742000	22376000	13467000	37723000	31487000
Tb927.11.550	Suppressor of clathrin deficiency 6, putative	.		+	+	+		+	+	+	+	+			1.96555	4.97895	3.00126	5.83584	2.32897	4.22056	3.66243	6.58282	2.99891	4.46283	14	14	14	57.5	57.5	57.5	31.292	0	270.81	4115000000	167	0	0	0	0	20674000	14537000	8605300	21998000	21667000	5351000	6665900	6617600	23864000	27565000
Tb927.11.1900	T-complex protein 1, beta subunit, putative	.		+	+	+	+	+	+	+	+	+			1.91527	3.86558	2.79843	5.87864	3.11553	6.80964	2.88169	6.5734	2.97505	6.39471	31	31	31	66.5	66.5	66.5	58.057	0	323.31	5455100000	239	0	0	0	0	4670600	1329300	7113200	13675000	12234000	13682000	21024000	12099000	10769000	28277000
Tb927.6.1270	PITH domain-containing protein	.		+	+	+	+	+	+	+	+	+			2.51631	3.86998	3.06987	5.4089	3.34195	6.24421	3.34697	6.07537	3.50645	6.70529	7	7	7	44.7	44.7	44.7	23.703	0	219.4	5686400000	111	0	0	0	0	3633800	2428600	7491000	9110300	12196000	25840000	20192000	23636000	16825000	13693000
Tb927.10.7960	hypothetical protein, conserved	.		+	+	+	+	+	+	+	+	+			2.54895	4.85396	2.98717	6.15124	3.10166	6.51335	3.02704	6.24265	3.184	6.7499	12	12	12	61.3	61.3	61.3	17.63	0	323.31	5422900000	147	0	0	0	0	6367200	5971000	11610000	10775000	16317000	18769000	17410000	21692000	11068000	13879000
Tb927.4.3890	ATP-dependent RNA helicase, putative	.		+	+	+	+	+	+	+	+	+			2.13767	5.16868	2.69377	6.55594	2.43864	5.78474	2.78509	7.02698	2.64091	6.33925	32	32	32	39.2	39.2	39.2	122.8	0	323.31	4985100000	217	0	0	0	0	11332000	3946700	14263000	15087000	17692000	12410000	13031000	15002000	21316000	17610000
Tb927.3.1920	General negative regulator of transcription subunit 5	.		+	+	+	+	+	+	+	+	+			2.49331	5.32099	3.00606	6.80612	3.03469	6.59387	3.03972	6.66286	3.15082	7.04495	36	36	35	63.4	63.4	62.4	66.856	0	323.31	5037400000	246	0	0	0	0	8607700	3586800	10129000	15704000	17906000	17077000	16620000	16490000	11524000	12312000
Tb927.6.3650	ADP-ribosylation factor-like protein 3C, putative	.		+	+	+	+	+	+	+	+	+			2.2157	3.57275	2.9392	5.09928	3.3308	5.89853	3.16749	5.53626	3.54583	6.72944	11	11	11	69.4	69.4	69.4	20.072	0	164.52	5090900000	157	0	0	0	0	4462600	1854100	5533100	8925200	9701500	23462000	22615000	26782000	8581400	11234000
Tb927.9.13920;Tb927.9.13860;Tb927.9.13820;Tb927.9.13795;Tb927.9.13785	kinetoplastid membrane protein 11-5;kinetoplastid membrane protein 11-4;kinetoplastid membrane protein 11-3;kinetoplastid membrane protein 11-2;kinetoplastid membrane protein 11-1	.		+	+	+	+	+	+	+	+	+		+	2.79107	3.90024	3.2912	5.19035	3.93187	6.71457	3.69791	5.88355	3.91196	6.64109	8	8	8	69.6	69.6	69.6	11.076	0	119.89	4764300000	104	0	0	0	0	3758400	2070900	5002700	6679100	8802400	18895000	17456000	18213000	10009000	10989000
Tb927.9.13610	helicase, putative	.		+	+	+	+	+	+	+	+	+			2.06158	4.27433	3.12705	5.9501	2.89415	4.80339	3.1402	5.60702	3.22591	6.0979	41	41	41	37.4	37.4	37.4	149.24	0	323.31	4842600000	259	0	0	0	0	10442000	4878200	12298000	21852000	12762000	12474000	19568000	19106000	9812600	13604000
Tb927.10.1450	plectin, putative	.		+	+	+	+	+	+	+	+	+		+	2.49643	3.41812	3.61429	5.24798	3.97696	6.42033	3.71627	6.11677	3.98156	6.08984	32	32	32	49.1	49.1	49.1	329.64	0	256.56	4142600000	156	0	0	0	0	1533100	1764700	6145600	7857700	8836300	13098000	14254000	13160000	9774200	16288000
Tb927.8.5950	mitogen-activated protein kinase kinase 4, putative	.		+	+	+	+	+	+	+	+	+			2.30803	3.95522	3.78087	5.59793	3.74052	5.82109	3.64551	5.74185	3.97098	6.55625	15	15	15	48.4	48.4	48.4	38.694	0	142.65	4528100000	127	0	0	0	0	5988500	2931200	8958000	9928800	9071400	15247000	18362000	21141000	8253500	9863200
Tb927.11.2260	Eukaryotic translation initiation factor 4E-1	.		+	+	+		+	+	+	+	+			2.02427	4.86258	2.95166	5.91146	2.10972	3.63367	2.87586	4.63955	2.59675	4.52361	8	8	8	37.8	37.8	37.8	26.024	0	226.02	2953500000	100	0	0	0	0	23277000	7895200	8409200	25549000	20105000	3425100	8966900	7848100	5590400	5566700
Tb927.7.4390	threonine synthase, putative	.		+	+	+	+	+	+	+	+	+			2.13335	2.2918	2.87203	3.76035	2.59567	3.47246	3.50366	4.58698	3.43754	5.51695	28	28	28	54.4	54.4	54.4	73.873	0	206.22	2843400000	163	0	0	0	0	1050500	1183500	2466400	4766300	4358400	10454000	19807000	9546300	5380100	7496200
Tb927.9.9290	polyadenylate-binding protein 1	.		+	+	+	+	+	+	+	+	+			2.37759	3.23631	3.27405	5.30419	2.55921	4.80682	3.57282	5.88623	3.22648	4.90791	23	23	23	47.3	47.3	47.3	63.029	0	270.83	1942700000	164	0	0	0	0	1647500	955180	4419300	6239800	8346400	4234900	6205900	3841500	7249800	9518800
Tb927.3.1240	Serine/threonine-protein phosphatase 2A, putative	.		+	+	+			+	+		+			2.43311	4.32168	2.81203	5.01623	0.0661606	0.151178	2.82465	5.32138	1.74891	2.7307	11	11	11	40.6	40.6	40.6	36.243	0	138.19	1426200000	127	0	0	0	0	7397800	3107800	5662800	10028000	7012700	1427800	2373000	1014200	5825800	11785000
Tb11.v5.0512.1;Tb927.10.2180	Rtr1/RPAP2 family, putative	.		+	+	+			+	+					2.77693	3.48616	2.78034	4.18531	0.59891	0.631165	2.8224	3.56281	0.213103	-0.613174	9	9	9	13.9	13.9	13.9	51.556	0	19.395	457680000	33	0	0	0	0	2249400	2456400	3214200	3642300	7402700	0	0	0	2882000	3697400
Tb927.10.4570;Tb927.10.4560	elongation factor 2;elongation factor 2	.			+	+	+	+	+	+	+	+			1.08097	4.90308	2.69776	7.85601	2.81382	8.2566	2.91207	8.72442	3.02637	9.39525	60	60	60	83.6	83.6	83.6	94.333	0	323.31	207770000000	1910	0	4138400	1614300	3037300	169210000	114450000	215080000	388050000	327190000	769710000	1036700000	840200000	519360000	532320000
Tb927.3.5530	Tb-292 membrane associated protein	.			+	+		+	+	+	+	+	+	+	1.02811	3.03323	4.35637	8.00929	2.14553	6.99235	5.18695	8.77966	5.35065	8.85245	73	73	72	49.6	49.6	36.6	279.19	0	323.31	24733000000	495	0	0	0	0	7252200	0	35580000	59189000	78319000	101270000	103560000	90802000	108520000	94312000
Tb927.8.4540	PAB1-binding protein , putative	.			+	+	+	+	+	+	+	+			0.784593	2.86763	3.35187	6.74561	3.71263	7.55386	3.7784	7.84834	3.77337	7.78142	17	17	17	37.6	37.6	37.6	59.599	0	323.31	18639000000	348	0	0	0	0	14693000	0	21709000	30183000	46081000	72993000	68383000	52134000	82925000	57144000
Tb927.3.2600	ATP-dependent DEAD/H RNA helicase, putative	.			+	+	+	+	+	+	+	+		+	0.687737	2.49583	2.59897	6.21626	2.88295	7.15427	3.13695	8.04375	3.2538	8.57595	84	84	84	46.3	46.3	46.3	244.99	0	323.31	15483000000	644	0	0	0	0	3296000	0	9402800	22160000	11876000	57249000	77034000	75867000	38185000	52637000
Tb927.4.2000	ruvB-like DNA helicase, putative	.			+	+	+	+	+	+	+	+			0.797017	2.4623	3.58127	5.52985	5.02738	6.58117	5.26414	6.65862	5.40686	7.3725	30	30	30	63.5	63.5	63.5	52.61	0	323.31	9804400000	267	0	0	0	0	3519000	0	6664900	15831000	15283000	40652000	45713000	40038000	25017000	24725000
Tb927.5.4380;Tb05.5K5.30	Kinetoplastid-specific Protein Phosphatase 1	.			+	+	+	+	+	+	+	+			0.732099	2.39433	3.00939	5.39725	3.68243	6.48613	3.6529	6.26842	3.89155	7.22506	33	33	33	60.7	60.7	60.7	71.37	0	323.31	7714800000	294	0	0	0	0	3219400	0	5427200	11930000	12211000	30755000	35940000	32000000	15801000	16824000
Tb05.5K5.110;Tb927.5.4460;Tb11.v5.0866.1	major vault protein, putative	.			+	+			+	+	+	+	+	+	0.737018	2.83597	3.60788	6.13104	1.4326	3.89376	4.10644	6.61441	3.66605	6.19027	42	42	42	57.2	57.2	57.2	94.06	0	323.31	6709200000	355	0	0	0	0	10149000	0	12275000	24497000	21168000	17076000	28359000	14867000	23680000	28373000
Tb927.5.4500;Tb05.5K5.150	ras-like small GTPase, putative	.			+	+	+	+	+	+	+	+			0.856151	2.4678	3.81144	4.70184	4.66643	5.54472	4.74303	5.15749	4.12515	6.76359	12	12	12	72.7	72.7	72.7	21.771	0	323.31	7306100000	151	0	0	0	0	7290200	0	6176600	11804000	7279000	20955000	38244000	48188000	9718700	11280000
Tb927.4.1850	hypothetical protein, conserved	.			+	+	+	+	+	+	+	+			0.736702	2.14483	3.78618	4.75637	5.81166	6.36934	5.92561	6.14958	5.84615	6.52467	31	31	31	71.1	71.1	71.1	64.384	0	323.31	5976800000	283	0	0	0	0	3833900	0	4111600	8162700	8021200	19652000	23314000	23227000	18207000	16228000
Tb927.4.4550	hypothetical protein, conserved	.			+	+	+	+	+	+	+	+	+	+	0.733735	3.07993	2.75549	5.65574	3.03447	6.60905	2.96646	6.33731	3.03175	6.5699	33	33	27	48	48	43.4	92.148	0	323.31	5240100000	255	0	0	0	0	4834500	0	7723300	10820000	9572100	17787000	17724000	16980000	14937000	13767000
Tb927.1.3950	alanine aminotransferase	.			+	+		+	+	+	+	+			1.62168	3.27767	2.62982	5.05486	2.18424	4.67309	3.25915	5.74725	3.44119	6.64932	28	28	28	64.9	64.9	64.9	55.704	0	268.73	5821100000	220	0	0	0	0	4969200	887960	4157700	11088000	11184000	20434000	31428000	22109000	14637000	11418000
Tb927.5.2950	Component of motile flagella 3	.			+	+	+	+	+	+	+	+			1.73343	3.51766	3.47852	5.41572	2.65711	3.79626	4.02229	5.48332	3.80867	5.83605	40	40	40	57	57	57	88.256	0	323.31	5033600000	245	0	0	0	0	11166000	2163600	9153300	21241000	10251000	11391000	24029000	17451000	9918700	15252000
Tb927.11.6780	regulator of chromatin condensation, putative	.			+	+	+	+	+	+	+	+			1.5752	2.40126	3.51744	4.77939	3.67983	5.56201	3.70172	5.23048	3.92228	6.35604	25	25	25	66.1	66.1	66.1	60.293	0	323.31	5222100000	220	0	0	0	0	1771100	0	6337800	8478700	6899200	17655000	27017000	20626000	8606900	10785000
Tb927.3.3030	phosphatidylcholine transfer protein, putative	.			+	+	+	+	+	+	+	+		+	1.11199	2.38634	2.68565	4.20107	4.28596	6.15883	3.77779	5.07815	4.28902	6.25474	16	16	16	60.2	60.2	60.2	41.285	0	228.68	4658300000	139	0	0	0	0	2256400	0	2270400	6903900	5427500	17968000	19931000	16999000	6472700	8581400
Tb927.9.1350	hypothetical protein, conserved	.			+	+			+	+	+	+			0.758131	2.51404	3.61361	6.2539	1.28585	3.04321	2.74741	3.63717	4.39577	7.27004	23	23	23	47.5	47.5	47.5	59.813	0	323.31	4935500000	181	0	0	0	0	1720100	0	8518500	17747000	17161000	26346000	27408000	29724000	1432900	2992200
Tb927.7.2680	zinc finger protein family member, putative	.			+	+	+	+	+	+	+	+			1.34327	3.00729	3.31118	4.70899	3.25168	5.23963	3.84454	5.69451	3.83061	5.81629	29	29	29	56.5	56.5	56.5	76.183	0	323.31	3614000000	212	0	0	0	0	6902300	697640	4824400	8458800	6067100	14369000	11183000	15408000	11645000	11558000
Tb927.10.14730;Tb11.v5.1062.1	chaperone protein DnaJ, putative	.			+	+	+	+	+	+	+	+		+	0.501269	1.93843	3.09304	4.35902	4.01707	5.40977	3.95078	5.24037	4.25534	6.45233	36	36	36	66.1	66.1	66.1	52.53	0	323.31	4139000000	231	0	0	0	0	2159100	0	3230200	7004500	3924800	17399000	22017000	18013000	7597700	8343400
Tb927.3.1300	hypothetical protein, conserved	.			+	+		+	+	+	+	+			1.07918	2.56405	3.3083	5.73453	1.77554	4.17294	3.40601	6.24973	3.00995	5.12377	22	22	22	54.9	54.9	54.9	46.085	0	323.31	2915400000	204	0	0	0	0	1990100	0	9381600	11197000	12099000	7640200	8984700	5199400	13010000	19448000
Tb927.10.5810	The ARF-like 2 binding protein BART, putative	.			+	+	+	+	+	+	+	+			1.43241	2.97482	3.80325	5.62606	2.93833	3.14594	4.96259	6.62979	3.46756	5.49999	20	20	20	49.7	49.7	49.7	48.257	0	249.69	3054300000	160	0	0	0	0	3119300	393550	5765300	10148000	12271000	9690700	12234000	4659100	17386000	19023000
Tb927.11.6710	predicted tetratricopeptide repeat (TPR) protein	.			+	+	+	+	+	+	+	+			1.57794	3.09404	2.80466	4.10042	3.27774	4.34587	3.12611	4.89412	3.26606	4.96597	22	22	22	60.6	60.6	60.6	43.185	0	323.31	2921400000	167	0	0	0	0	8876000	1516600	4639300	10192000	2986300	4997900	11642000	14679000	5051300	8530700
Tb927.11.9040	conserved protein	.			+	+	+	+	+	+	+	+			1.20752	2.95392	2.83661	4.49231	3.68879	5.51797	3.57744	5.14301	3.94658	6.27941	5	5	5	53.1	53.1	53.1	13.034	0	323.31	3329600000	69	0	0	0	0	2716200	0	2551300	6538300	4713700	15199000	14458000	14709000	7507400	6432600
Tb927.7.1110	asparagine synthetase a, putative	.			+	+			+	+	+	+			0.901883	2.67807	3.8887	5.38075	1.07136	2.28585	5.19408	5.81821	4.00704	5.0062	12	12	12	43.9	43.9	43.9	39.597	0	197.87	2895100000	124	0	0	0	0	5966500	0	6387000	11581000	13234000	7619600	10568000	5579100	12648000	14411000
Tb927.9.12650	ubiquitin-activating enzyme E1, putative	.			+	+			+	+	+	+			0.99157	2.39252	2.7361	4.723	1.25591	4.04497	3.40737	5.68396	3.69416	6.21417	44	44	44	40.9	40.9	40.9	134.65	0	323.31	3347000000	231	0	0	0	0	572910	0	2647300	6539600	6640700	13722000	15054000	12364000	7861000	8486200
Tb927.11.15430	U5 small nuclear ribonucleoprotein component, putative	.			+	+	+	+	+	+	+	+			1.32675	3.2244	3.33484	5.03519	3.28026	5.28641	3.72831	5.70962	3.67326	6.05704	36	36	36	51.5	51.5	51.5	105.47	0	323.31	2913900000	202	0	0	0	0	3171500	0	4222400	6893400	4768700	8564300	13597000	9978900	7876000	8566700
Tb927.7.3820	hypothetical protein, conserved	.			+	+	+	+	+	+	+	+			1.22141	2.24245	2.62441	4.64258	4.10308	5.03257	5.71494	5.3107	5.36562	5.72744	19	19	19	39.9	39.9	39.9	71.793	0	242.05	2590200000	160	0	0	0	0	1508200	0	1752700	6873900	7119200	8661500	10893000	8676200	7121200	7020400
Tb927.7.4420	proteasome alpha 3 subunit, putative	.			+	+	+	+	+	+	+	+		+	0.610013	1.78388	2.8422	4.86933	3.03634	5.11321	3.14129	5.36128	3.08918	5.42477	9	9	9	40.6	40.6	40.6	32.154	0	207.2	2197700000	103	0	0	0	0	0	0	3937700	4542700	7006400	9333900	6939700	6141300	6900700	7556000
Tb927.5.1250	GAF domain/TIP41-like family, putative	.			+	+			+	+	+	+			0.956723	2.8093	4.07885	4.09509	0.996328	2.343	4.22903	5.45234	3.71481	4.42465	22	22	22	44.6	44.6	44.6	63.921	0	182.56	1884400000	121	0	0	0	0	1886300	0	3390500	4820000	4404000	5605700	6941500	3670300	7889300	11200000
Tb927.10.12110	hypothetical protein, conserved	.			+	+	+	+	+	+	+	+			0.847816	2.48679	2.78076	3.97961	3.51938	6.03316	2.97271	4.36083	3.18304	5.03716	6	6	6	47	47	47	13.003	0	224.6	1838500000	80	0	0	0	0	1564900	0	2284000	2979800	2311900	6070700	4826800	4841900	3347800	3393400
Tb927.11.13260.1;Tb927.11.13260.2	hypothetical protein, conserved	.			+	+			+	+	+	+		+	0.861182	2.10758	2.69376	3.77951	1.1222	3.63978	3.11932	4.92978	3.1066	4.80513	17	17	17	58.1	58.1	58.1	34.668	0	139.07	1689400000	114	0	0	0	0	0	0	2837300	2590400	3164300	6003000	5496700	5947100	5573000	6317200
Tb927.11.6160	eukaryotic release factor 3, putative	.			+	+	+	+	+	+	+	+			1.51839	2.19336	4.37501	3.51431	3.12642	3.65953	5.01633	4.03936	4.8901	5.48259	23	23	23	38.4	38.4	38.4	76.914	0	252.05	1935500000	120	0	0	0	0	1052600	0	2136800	2790100	2633400	7982000	10163000	11596000	3550700	3477200
Tb927.10.14950	Zinc finger CCCH domain-containing protein 40	.			+	+	+	+	+	+	+	+			0.773568	2.05336	2.98726	3.83619	3.37358	4.7108	3.39944	4.7509	3.58464	4.82843	16	16	16	65.5	65.5	65.5	46.194	0	323.31	1408200000	127	0	0	0	0	1153800	0	1879100	2384700	3375200	4820800	4282200	5767400	4837700	3527900
Tb927.10.11750	hypothetical protein, conserved	.			+	+	+	+	+	+	+	+			1.18542	2.80319	2.75475	4.08746	2.4568	3.39816	2.84111	4.30487	2.78764	4.18856	10	10	10	43.7	43.7	43.7	24.793	0	323.31	1256300000	69	0	0	0	0	3118800	0	3748100	4095500	3558700	4361200	3655100	4228700	4630600	4533500
Tb927.8.4190	hypothetical protein, conserved	.			+	+	+	+			+	+			0.831495	1.68626	2.92948	2.84635	3.33923	4.26258	0.577405	1.97207	3.54909	4.372	8	8	8	34.6	34.6	34.6	26.02	0	238.78	1285300000	50	0	0	0	0	808150	0	1565700	2232300	2098800	7076400	4375400	5654600	3665800	0
Tb927.5.940	NADH-dependent fumarate reductase, putative	.			+	+					+	+			1.42995	2.06695	2.69977	3.72743	1.30786	2.68699	1.71347	2.73538	2.87043	4.64208	26	9	9	41.8	13.1	13.1	87.388	0	55.144	954330000	56	0	0	0	0	898780	0	2104400	1900700	2406200	2761800	5359900	4355500	0	1347500
Tb927.6.2330;Tb927.6.2270	AdoMet dependent proline di-methyltransferase, putative;RGG protein	.		+		+	+	+	+	+	+	+			1.78785	3.56013	2.48467	5.08902	2.81358	6.15974	2.71071	5.79532	2.98927	6.81654	13	13	13	59.6	59.6	59.6	28.09	0	323.31	6579700000	165	0	0	0	0	4815300	1793200	6845600	10074000	9228300	25893000	28071000	31798000	12188000	13766000
Tb927.9.12510	ATP-dependent DEAD/H RNA helicase, putative	.		+		+	+	+	+	+	+	+			2.71364	3.71895	2.07329	3.99676	4.51184	6.10208	4.54431	6.52374	4.14518	5.88822	33	33	32	52.2	52.2	51	82.74	0	323.31	3693500000	243	0	0	0	0	4287100	1570300	2433000	8202200	1315700	8433100	13182000	12062000	14908000	17640000
Tb927.8.1500	hypothetical protein, conserved	.		+		+	+	+	+	+	+	+			1.76605	3.76351	2.03967	4.25282	2.6457	5.08211	2.62143	5.34486	2.60737	4.97539	18	18	18	46.8	46.8	46.8	63.206	0	272.15	1955500000	105	0	0	0	0	2144800	1252100	1683900	4251300	5729800	6038800	6225400	4902300	10808000	5494800
Tb927.10.3990	DHH1	.		+		+			+	+	+	+			2.14549	4.07516	2.37073	4.73361	1.43208	3.07722	2.57275	4.90656	2.56267	4.8982	18	18	18	55.9	55.9	55.9	46.468	0	115.82	1159700000	111	0	0	0	0	2713900	1484300	2311900	4259600	4972800	4714600	3725900	3925500	4241900	4435300
Tb927.10.12660	pumilio/PUF RNA binding protein 2	.		+		+				+	+	+			1.98069	2.46599	2.60632	3.63968	1.09936	2.33925	2.38169	3.20708	2.60754	3.60015	11	11	11	13	13	13	92.245	0	70.962	797950000	78	0	0	0	0	1366600	1329300	2558900	2761700	3137000	2665800	2831700	2705000	1932200	1890500
Tb927.9.14120	NLI interacting factor-like phosphatase, putative	.		+		+				+					2.03879	3.35631	2.2483	3.58997	0.784529	1.66388	2.30237	3.66206	1.4328	2.31146	14	14	14	31.3	31.3	31.3	59.066	0	73.87	403030000	52	0	0	0	0	1290300	1351900	1547400	1917800	2439700	0	978480	1123300	1776300	1889800
Tb927.10.2110;Tb927.10.2100;Tb927.10.2090;Tb11.v5.1046.1	elongation factor 1-alpha;elongation factor 1-alpha;elongation factor 1-alpha	.				+	+	+	+	+	+	+			0.278328	1.54373	2.07031	4.20995	2.39004	4.49284	2.56312	5.05269	2.77588	6.03133	31	31	31	72.4	72.4	72.4	49.105	0	323.31	394090000000	1973	9853500	57983000	28886000	0	400520000	250400000	313450000	879260000	379540000	1100000000	2127600000	1973000000	660240000	1004900000
Tb927.11.11330;Tb11.v5.1035.1	heat shock protein 70	.				+				+		+			0.520776	2.65245	1.74488	5.53832	1.36622	4.17914	1.90353	6.13663	1.67584	5.29556	39	39	35	52.6	52.6	48.3	71.408	0	323.31	31563000000	632	0	8280700	3671200	0	51608000	37592000	77065000	115070000	107870000	86558000	106080000	62884000	136060000	163280000
Tb927.7.2640	Cytoskeleton associated protein 51	.				+	+	+	+	+	+	+		+	1.46422	3.13008	1.7994	2.76395	3.53496	8.68925	3.68953	8.50737	3.0078	5.4526	32	32	21	55.8	55.8	34	50.853	0	323.31	11604000000	238	0	0	0	0	2045300	687770	1963600	1514000	967190	9167800	10538000	7975600	101750000	61469000
Tb927.7.6090	eukaryotic translation initiation factor 3 subunit a	.				+	+	+	+	+	+	+			1.14092	2.47291	2.49582	4.32285	4.03495	6.4292	4.09282	6.3534	4.06971	6.67337	39	39	39	51.6	51.6	51.6	88.162	0	323.31	8180600000	323	0	0	0	0	2688400	0	2977300	11524000	6196600	30805000	36087000	25371000	25727000	24047000
Tb927.10.5040;Tb11.v5.0342.1	chaperone protein DnaJ, putative	.				+	+	+	+	+	+	+			1.1635	3.50319	2.29369	5.73411	2.62224	5.95014	2.80434	6.60511	2.82294	6.89773	13	13	13	51.4	51.4	51.4	30.863	0	323.31	7807800000	195	0	0	0	0	9738700	0	5679600	21757000	14916000	20480000	38265000	26442000	18716000	23209000
Tb927.8.1950	hypothetical protein, conserved	.				+	+	+	+	+	+	+			1.50156	3.28577	2.11076	5.15761	3.54461	6.33586	3.81291	6.50218	4.07781	7.98058	28	28	28	50.4	50.4	50.4	78.766	0	323.31	7681800000	197	0	0	0	0	2336400	0	1452000	9680500	10585000	29834000	39692000	44518000	12159000	13592000
Tb927.7.4120	hypothetical protein, conserved	.				+	+	+	+	+	+	+			0.249911	0.844379	2.3105	4.4442	3.1465	6.00081	3.06383	5.75815	3.25797	6.40662	11	11	11	32.9	32.9	32.9	52.135	0	323.31	6338400000	151	0	0	0	0	0	0	3437300	7770800	10045000	24997000	26366000	24096000	17485000	14100000
Tb927.11.14250	T-complex protein 1, epsilon subunit, putative	.				+	+	+	+	+	+	+			1.21494	3.6425	2.24854	5.48461	2.87342	7.21078	2.73609	6.64213	2.63028	6.43895	29	29	29	51.5	51.5	51.5	59.381	0	323.31	5064300000	213	0	0	0	0	5073900	0	3819700	11238000	8051200	14012000	18041000	9946600	16454000	16362000
Tb927.11.8290	DIS3-like exonuclease, putative	.				+	+	+	+	+	+	+			1.43558	2.96553	2.15761	4.32035	3.62187	5.30644	3.62112	5.31128	3.9095	6.40022	39	39	39	50.6	50.6	50.6	101.68	0	323.31	5147500000	253	0	0	0	0	3788400	629650	1971200	10606000	7293700	20459000	26564000	21201000	10097000	9912100
Tb927.9.10710	hsp70 subfamily B suppressor 1	.				+		+	+	+	+	+			0.680562	2.42083	2.44346	5.20869	2.13867	5.46034	2.83231	6.26938	2.77005	5.98186	24	24	24	37.7	37.7	37.7	68.01	0	319.01	4225300000	181	0	0	0	0	1994500	0	5374400	9232100	10703000	12771000	15203000	13653000	14239000	17471000
Tb927.8.7990	Thioredoxin-like/Protein of unknown function (DUF3638)/Protein of unknown function (DUF3645), putative	.				+			+	+					0.697038	2.13433	2.11994	6.66845	0.692112	1.24589	3.04615	7.4881	1.36227	2.65876	81	81	81	23.6	23.6	23.6	550.54	0	323.31	6202000000	203	0	0	0	0	0	0	2152900	18940000	38430000	0	1631300	882250	7947300	39296000
Tb927.2.5150	TPR-repeat protein, putative	.				+	+	+	+	+	+	+			0.325739	1.51874	1.87974	3.97809	2.67876	6.34387	2.46491	5.46576	2.77587	6.6516	31	31	31	66.7	66.7	66.7	54.016	0	323.31	3997700000	199	0	0	0	0	0	0	1825400	3894700	3156500	16534000	20874000	16884000	7377900	7784100
Tb927.11.16760	T-complex protein 1, alpha subunit, putative	.				+	+	+	+	+	+	+			1.60976	2.87398	2.30871	4.59361	2.60698	3.41789	3.40116	5.51423	3.06001	4.70141	25	25	25	50.7	50.7	50.7	59.432	0	247.69	3366900000	195	0	521510	0	0	4994300	1073600	3448800	13413000	14081000	8474700	12757000	7538800	13009000	19362000
Tb927.5.2270	Component of motile flagella 44	.				+		+		+	+	+			0.603249	1.86816	2.12832	4.92951	2.16768	5.27701	2.30345	5.41574	2.5205	6.21021	17	17	17	43.9	43.9	43.9	53.67	0	258.53	3616100000	142	0	0	0	0	0	503300	5176600	7557700	7994400	18035000	16109000	15439000	9084000	9166500
Tb927.4.1820	selenocysteine-specific elongation factor, putative	.				+			+	+	+	+			1.34171	2.54417	2.04646	4.18521	1.54069	3.23059	3.67118	5.26304	3.96078	5.78526	26	26	26	45.3	45.3	45.3	71.545	0	323.31	3645700000	193	0	0	0	0	4138100	593360	1749900	11273000	7081000	12985000	17995000	16655000	8220800	12221000
Tb927.10.11760	pumilio/PUF RNA binding protein 6	.				+			+	+	+	+			1.31603	2.95819	2.39326	4.52354	0.946291	3.45577	4.64041	5.14149	4.06613	5.09713	14	14	14	22.8	22.8	22.8	93.062	0	323.31	3252700000	88	0	0	0	0	6747200	0	2567900	14345000	8033100	7622100	13028000	9822200	10257000	10818000
Tb927.10.1630	atp-binding cassette sub-family e member 1	.				+	+	+	+	+	+	+			0.909058	2.46793	1.95695	4.52724	2.74725	5.73674	3.00308	6.1291	3.13755	6.48831	26	26	25	49.3	49.3	48.2	71.078	0	223.76	3245400000	138	0	0	0	0	1717400	0	1219200	5871600	5471300	14446000	12941000	12366000	8526200	12702000
Tb927.1.670	conserved protein, unknown function	.				+		+		+		+			1.26731	3.37406	2.13581	5.10348	1.93453	4.41234	2.2545	5.47767	2.1483	5.05838	23	23	23	52.9	52.9	52.9	65.781	0	323.31	2669600000	171	0	0	0	0	6470200	2257000	6321900	9049800	9885900	7546500	8790400	7762900	8818100	10664000
Tb927.7.2260	SEP domain containing protein, putative	.				+				+	+	+			0.740891	2.58813	1.97417	4.78477	1.39424	4.49652	2.2107	5.31432	2.5855	6.70052	13	13	13	49.8	49.8	49.8	30.059	0	267.8	3377600000	110	0	0	0	0	2181400	0	2837300	5271700	6152000	18011000	16891000	16247000	7182900	5683000
Tb927.2.5760	Flagellar Member 8	.				+	+	+	+	+	+	+			0.182423	0.634869	1.98472	2.70473	3.40204	5.77136	2.76176	4.04801	3.32144	5.47681	21	21	21	22.3	22.3	22.3	330.07	0	260.71	3018600000	102	0	0	0	0	0	0	1467700	1530700	2684100	11703000	13102000	12535000	3871400	5507300
Tb927.2.4850	Phosducin, putative	.				+	+	+	+	+	+	+			1.29641	2.90862	2.51212	4.95564	2.9877	4.7106	4.2107	5.96464	4.10746	6.55969	16	16	16	53.2	53.2	53.2	29.04	0	174.71	3202900000	128	0	0	0	0	2472500	0	1686500	6859400	7873700	11442000	19226000	11632000	7578800	10439000
Tb927.11.1960	leucine-rich repeat protein (LRRP), putative	.				+			+	+		+		+	1.38312	3.56207	2.31004	5.31549	0.968765	2.91618	2.59986	5.9174	2.34392	5.38699	18	18	18	70.2	70.2	70.2	42.608	0	323.31	2702200000	146	0	0	0	0	3713500	0	4572400	7737400	10812000	5434400	12019000	6795000	10099000	12402000
Tb927.5.930;Tb11.v5.0613.1	NADH-dependent fumarate reductase	.				+				+	+	+			0.508191	1.58733	1.97255	4.11714	1.17382	2.91047	2.2836	3.94076	2.94721	6.18638	31	31	14	33.6	33.6	13.2	123.69	0	323.31	3503400000	156	0	0	0	0	0	0	2052200	8064300	4964400	13674000	23961000	18534000	3384800	3847600
Tb927.9.2730	hypothetical protein, conserved	.				+			+	+	+	+			0.507644	1.45788	2.41236	3.9866	1.44099	3.71505	2.9923	5.16524	3.13651	5.69082	28	28	28	27.9	27.9	27.9	147.24	0	323.31	2504800000	170	0	0	0	0	264220	0	2486800	3409000	4878100	12792000	10921000	10242000	7988900	7433400
Tb927.11.11460	Mitochondrial import receptor subunit ATOM69	.				+	+	+	+	+	+	+			0.260651	0.973478	2.1396	3.66866	2.34125	4.30825	3.51689	6.11754	2.95593	5.08211	28	28	28	50.4	50.4	50.4	68.998	0	323.31	2145400000	146	0	0	0	0	0	0	1154100	3850600	3051000	3918100	8358500	7825100	11745000	11460000
Tb927.9.6040	E1-like ubiquitin-activating enzyme, putative	.				+	+	+		+	+	+			0.65117	1.71142	1.87023	3.74822	2.47424	5.13967	2.42217	4.58662	2.78513	6.18063	16	16	16	47.8	47.8	47.8	42.021	0	150.98	2503700000	78	0	0	0	0	0	0	1313300	4248700	1891200	7336600	17011000	13299000	3887800	4970900
Tb927.10.4940;Tb11.v5.0596.1	Nuclear Dbf2-related kinase	.				+	+	+	+	+	+	+			0.262619	1.29405	2.31037	2.94633	4.43622	5.10243	4.0714	3.99341	4.51616	4.95104	17	17	17	45.3	45.3	45.3	50.146	0	137.39	2117700000	115	0	0	0	0	0	0	1163900	2267100	3578000	9017200	7886400	8580500	4830300	3889600
Tb927.2.1890	E2-like ubiquitin-conjugation enzyme	.				+	+	+	+	+	+	+			0.283679	0.886951	1.91104	2.13851	4.73875	4.6109	4.28505	3.62469	3.94935	4.28745	13	13	13	66.4	66.4	66.4	33.628	0	323.31	2166600000	106	0	0	0	0	0	0	904730	2459100	2185000	5632300	9105700	8268600	4638600	4503000
Tb927.3.3130	Present in the outer mitochondrial membrane proteome 24	.				+			+	+		+			0.605029	1.71899	1.87109	3.89565	1.41763	3.14259	2.44133	5.66047	1.82726	3.91062	40	40	40	28.8	28.8	28.8	178.08	0	323.31	1641200000	190	0	0	0	0	771860	0	2579000	5234500	3464000	2300500	5780600	3627700	8125300	13744000
Tb927.9.1600	hypothetical protein, conserved	.				+	+	+	+	+	+	+			0.51128	1.76025	1.84566	2.40718	2.37221	4.15058	2.53325	3.95175	4.06417	6.13957	55	54	54	50.5	50.2	50.2	182.2	0	323.31	2329200000	199	0	0	0	0	933430	0	0	1949500	733750	11574000	14635000	15446000	1601700	5179800
Tb927.7.5210	Putative Phosphatase/Protein of unknown function DUF89, putative	.				+			+	+	+	+			1.69275	3.2195	2.4284	4.96968	1.51774	2.44426	3.0372	5.87215	2.43468	4.52015	24	24	24	34.7	34.7	34.7	100.48	0	269.26	1669400000	130	0	0	0	0	2194300	744770	2750400	7701200	7460900	4856300	5184200	2464900	8769900	11278000
Tb927.3.3450	ADP-ribosylation factor-like protein 3, putative	.				+	+	+		+	+	+			0.417134	1.77966	1.78829	3.48959	2.55101	5.25319	2.24982	4.25474	2.71887	5.72749	11	11	11	69.7	69.7	69.7	19.881	0	323.31	2030000000	91	0	0	0	0	0	0	1162300	2418300	2790300	8380800	9238400	10632000	3285900	3169300
Tb927.11.2230	carnitine O-acetyltransferase, putative	.				+			+	+	+	+			1.35952	2.30273	2.2897	4.43755	0.525429	0.667316	3.08516	4.7297	3.30792	5.40857	30	30	30	47.2	47.2	47.2	82.426	0	189.5	1868000000	160	0	0	0	0	1049100	0	1562800	7610600	4915400	6073100	11774000	6158400	3089000	5589100
Tb927.9.5520	ubiquitin carboxyl-terminal hydrolase, putative	.				+	+	+	+	+	+	+			0.630088	1.68004	2.19453	3.1937	2.52878	3.18308	3.64546	4.73634	3.26638	4.83729	28	28	28	27	27	27	151.16	0	266.9	1829900000	158	0	0	0	0	827160	0	1173700	3961500	1982100	5155700	10477000	5203900	4903100	7040200
Tb927.7.6180	hypothetical protein, conserved	.				+	+	+	+	+		+			0.983677	2.27247	2.33046	3.67632	2.55661	4.07542	2.83136	4.86747	2.41649	4.05214	8	8	8	37.4	37.4	37.4	29.957	0	90.632	1454900000	73	0	0	0	0	1631400	0	2249200	2822600	3438900	3704400	4912600	2621000	7118100	5778600
Tb927.10.5380;Tb11.v5.0337.1	intraflagellar transport protein 122	.				+			+	+		+			0.247627	0.779095	1.76507	3.66069	0.523876	1.22581	2.86835	5.00233	2.22646	4.13488	42	42	42	43.2	43.2	43.2	139.43	0	246.58	1460200000	154	0	0	0	0	0	0	1142300	5351500	4207600	4908600	6347100	2213100	6796300	7889100
Tb927.11.17000;Tb11.v5.0404.1	AIR9-like protein	.				+			+	+	+	+			1.26165	3.14815	2.44737	3.16702	1.51966	3.6069	4.99352	4.74104	5.38074	5.04207	27	27	27	44.9	44.9	44.9	109.72	0	323.31	1356900000	129	0	0	0	0	2335800	0	812230	1489200	2678600	5748700	5156000	5395100	3841200	4603000
Tb927.1.1470;Tb11.v5.0315.1	conserved protein, unknown function	.				+	+	+	+	+	+	+			0.520793	1.49955	1.96813	2.66809	2.69918	3.6886	2.84306	3.78943	3.55115	4.87796	22	22	22	50.1	50.1	50.1	64.876	0	323.31	1448600000	123	0	0	0	0	926560	0	791910	1781800	2178500	5721300	7670400	6935700	2802200	2417900
Tb927.4.4560	hypothetical protein, conserved	.				+			+	+	+	+			1.36327	2.62728	2.09822	3.79482	1.13235	1.41001	3.38197	5.5729	2.79243	3.49803	22	22	22	28.4	28.4	28.4	117.5	0	238.77	950410000	115	0	0	0	0	1525400	0	1553100	5811300	1248000	1268500	2665500	1797200	4517500	9489700
Tb927.10.9910	PSP1 C-terminal conserved region, putative	.				+			+	+					0.994871	1.92842	2.03665	3.47155	1.41697	2.17884	2.5712	4.60833	1.64144	2.80758	11	11	11	28.5	28.5	28.5	48.986	0	141.52	928780000	74	0	0	0	0	1449400	0	1931800	4331400	3063900	1071300	2942800	2044400	4906000	6440100
Tb927.5.1090	threonyl-tRNA synthetase, putative	.				+			+	+		+			0.518732	2.31502	2.50382	4.04233	0.647754	0.964853	2.92638	5.01813	2.43567	4.08692	24	24	24	36.4	36.4	36.4	90.983	0	120.51	1022000000	110	0	0	0	0	955520	0	1883100	4270300	2293700	1916500	4820200	2190600	3579400	7464800
Tb927.6.160	retrotransposon hot spot protein 1 (RHS1), putative	.				+	+	+	+	+	+	+			0.425357	1.60051	1.93219	2.5684	3.11414	4.18256	2.97582	3.74105	3.21599	4.10876	10	9	3	22.6	20.8	9.5	77.485	0	117.22	959760000	48	0	0	0	0	0	0	1297000	1924900	0	3994900	3438700	3183200	3439800	2428100
Tb927.9.8740	Double RNA binding domain protein 3	.				+				+		+			0.893621	2.32226	2.10957	3.37568	1.22419	2.82127	2.35837	3.91192	2.09387	3.52869	7	7	7	22.3	22.3	22.3	36.984	0	55.756	760090000	56	0	0	0	0	1485700	0	1934400	2678200	1560300	1449000	3083100	2487300	2226800	3121600
Tb927.10.8430	40S ribosomal protein S12, putative	.				+	+	+	+	+	+	+			1.10831	2.17797	2.14371	2.14113	3.37542	3.53447	3.30383	3.17577	3.34333	2.73683	8	8	8	59.9	59.9	59.9	16.061	0	147.08	730310000	51	0	0	0	0	822530	577850	1311600	1858300	0	1572000	2167800	1937100	3062700	1895300
Tb927.10.12260	cytosolic nonspecific dipeptidase, putative	.				+				+					0.378495	1.17867	1.99183	2.01371	0.288986	-0.321534	2.34903	2.92933	1.60841	1.23089	9	9	9	27.4	27.4	27.4	51.578	0	133.64	513190000	48	0	0	0	0	1235300	0	1131000	2545400	2106600	904280	1464700	899060	1891800	4965700
Tb927.6.5030	Component of motile flagella protein 46	.				+	+	+	+	+	+	+			0.643187	1.71044	1.9706	2.05296	4.26482	3.71922	3.41511	1.9766	4.09897	4.32326	23	23	23	42.6	42.6	42.6	64.845	0	226.47	766680000	90	0	0	0	0	0	0	0	861470	0	2928000	4661800	3588000	722510	692130
Tb927.10.310	pumillio/PUF RNA binding protein 3	.				+		+	+	+	+	+			0.34657	1.15684	2.55502	2.96832	2.25792	2.63001	2.80229	2.99434	2.75475	3.41253	8	8	8	18.6	18.6	18.6	61.06	0	110.56	510530000	53	0	0	0	0	0	0	1087100	1537000	1901100	2824600	1707500	1658800	1630400	1474900
Tb927.5.1700	replication Factor A 28 kDa subunit, putative	.				+			+	+	+	+			1.23064	1.75428	2.08215	2.08185	1.45036	2.86626	2.98812	2.7694	2.86779	2.77785	6	6	6	34.9	34.9	34.9	27.593	0	55.042	546460000	30	0	0	0	0	0	0	0	964770	1352300	1860800	1635000	1107500	1802100	1171800
Tb927.7.2120	hypothetical protein, conserved	.				+					+	+			0.570135	1.62755	1.87047	2.56149	0.517828	1.11324	1.41251	2.10344	2.58085	4.05969	10	10	10	34	34	34	46.084	0	159.24	474550000	46	0	0	0	0	0	0	0	776400	1092700	3039700	2570200	2107100	0	944640
Tb927.10.2730	START domain containing protein, putative	.		+			+	+	+	+	+	+			2.74426	3.86223	1.20576	4.20627	4.57539	6.78323	4.87411	6.2387	4.93518	7.29066	17	17	17	81.3	81.3	81.3	32.833	0	323.31	5812400000	152	0	0	0	0	3017900	1183700	0	8523800	9175600	24302000	28841000	20635000	12492000	11957000
Tb927.8.4950	Kinesin Localized to the Ingressing Furrow	.		+			+	+	+	+	+	+		+	2.83007	2.7938	0.254312	0.491161	5.6009	6.7004	3.32591	5.0074	4.55203	5.03218	23	23	23	36.6	36.6	36.6	165.15	0	244.48	2813700000	126	0	0	0	0	1434200	1073700	911270	0	0	7704700	5517100	9422400	7044900	4161300
Tb927.11.6280	pyruvate phosphate dikinase	.		+								+			1.73485	3.9677	1.14803	2.26908	1.19526	1.34388	1.16839	2.10274	1.89414	3.23575	21	21	21	33.6	33.6	33.6	100.45	0	115.22	320040000	51	0	0	0	0	1527800	0	0	1727200	0	425900	1332100	1996000	0	929880
Tb927.8.7100	acetyl-CoA carboxylase	.					+	+			+	+			0.299638	-1.37751	0.678191	-0.92927	2.47417	-8.1915	1.02404	-2.17948	2.73962	-5.23585	139	139	138	69.8	69.8	69.5	242.91	0	323.31	196680000000	2637	683790000	1651100000	1144500000	34345000	2112900000	1015200000	502650000	1102400000	337670000	14446000	62031000	26947000	82454000	762930000
Tb927.8.6970	3-methylcrotonyl-CoA carboxylase alpha subunit, putative	.					+	+		+	+	+			0.26735	-1.45445	0.497328	-0.483498	3.66385	-9.37004	1.88256	-2.29198	3.63751	-5.46745	40	40	15	69.3	69.3	28.6	73.906	0	323.31	56315000000	905	207360000	381040000	400500000	5927400	668720000	387870000	177210000	339490000	192460000	5396300	10898000	6212400	41087000	116200000
Tb927.5.3510	structural maintenance of chromosome 3 , putative	.													0.0472434	0.239148	0.364266	2.72371	1.17216	6.67478	0.220527	1.8567	0.229497	1.93541	2	2	2	1.3	1.3	1.3	136.37	0.0013219	2.759	31980000000	23	0	0	0	0	0	0	0	0	127620000	93780000	0	0	84238000	0
Tb927.8.3530	glycerol-3-phosphate dehydrogenase [NAD+], glycosomal	.										+			0.227317	-0.566283	0.962809	1.04139	0.667054	0.580805	1.44664	1.22453	1.95184	1.67248	19	19	19	62.7	62.7	62.7	37.805	0	305.5	11771000000	247	7809600	15566000	16573000	0	28237000	6637400	15603000	33302000	33806000	44901000	43849000	33143000	26266000	38066000
Tb927.9.6870	RNA-binding protein, putative	.													0.103392	-0.308573	0.114859	-0.12849	0.781144	-2.87328	0.334745	-0.426409	1.59905	-1.26471	6	6	6	45.3	45.3	45.3	17.565	0	126.71	8053600000	133	17577000	40354000	25694000	0	64429000	25905000	20332000	32261000	21270000	9466100	12036000	11531000	12180000	31449000
Tb927.11.1840;Tb11.1380.1	hypothetical protein, conserved	.					+	+	+	+	+	+			1.02958	2.95281	1.56853	4.17902	3.39208	7.54532	3.31747	7.02777	3.27312	7.09391	29	29	29	60.9	60.9	60.9	45.633	0	323.31	7391100000	304	0	0	0	0	3810300	276070	1259400	2040000	13216000	34071000	21222000	20143000	28970000	20937000
Tb927.9.8420;Tb927.9.8070	QM-like protein;QM-like protein	.													0.185968	0.805598	0.0444493	0.177823	0.862443	-4.07261	0.0646507	-0.262429	0.487676	-1.46107	14	14	14	52.6	52.6	52.6	24.736	0	144.22	6010600000	139	3588000	47153000	6560300	0	85093000	14829000	5881300	33971000	8040700	5863400	6061100	1496600	5237200	28241000
Tb927.4.5350	3-methylcrotonyl-CoA carboxylase, pseudogene, putative (pseudogene)	.													0.203943	1.36361	0.00185707	-0.0163657	0.957923	-4.42222	0.00962538	0.0634333	1.30674	-6.34061	29	4	4	48.8	8.1	8.1	73.856	0	104.24	5041900000	83	0	31337000	31797000	0	55836000	42393000	21818000	31306000	0	0	0	0	5403000	9906600
Tb927.8.5110	hypothetical protein, conserved	.							+	+	+	+			0.304389	1.1185	0.852445	1.23913	1.16676	5.64772	3.31792	7.57533	3.28708	6.84473	8	8	8	11.4	11.4	11.4	127.08	0	43.91	8835500000	37	0	0	0	0	0	0	0	0	0	23202000	16295000	16762000	48179000	23151000
Tb927.11.16450	hypothetical protein, conserved	.													0.0540701	0.194016	0.245614	-1.35099	1.201	-3.16295	0.431629	-1.80602	0.694041	-1.38554	7	7	7	51.9	51.9	51.9	15.017	0	89.137	4031900000	90	3471000	24853000	20409000	0	36661000	14855000	0	18655000	18642000	5252000	4630700	4059000	0	12329000
Tb927.1.2400;Tb927.1.2380;Tb927.1.2360;Tb927.1.2340;Tb11.v5.0468.1	alpha tubulin;alpha tubulin;alpha tubulin;alpha tubulin	.													0.266903	1.20238	0.354085	1.29106	0.281839	1.05438	0.386232	1.37992	0.222338	0.87844	19	19	19	61	61	61	49.787	0	323.31	4010900000	209	0	16513000	7780600	0	28041000	11446000	8534500	13705000	8645300	10896000	8373900	4699000	10148000	12574000
Tb927.10.3200	U2 splicing auxiliary factor, putative	.													0.145124	-0.590123	0.0546628	-0.146508	0.963298	-2.90674	0.219148	-0.427291	1.43532	-1.89677	11	11	11	46.2	46.2	46.2	29.114	0	160.66	4097300000	101	6800600	23980000	9246600	0	41717000	7460700	4183700	25002000	10630000	2717000	4503700	2386500	5940800	17695000
Tb927.11.1980	zinc finger protein family member, putative	.													0.535495	1.17367	1.06698	1.76346	1.42411	2.2752	1.55318	2.52043	1.15387	1.82317	24	24	24	50.1	50.1	50.1	58.459	0	212.23	4155600000	219	1004900	5535500	3601100	0	14507000	4145200	6878100	12196000	9345300	9142000	10670000	9099000	13466000	16127000
Tb927.9.14370;Tb927.8.6180	60S ribosomal protein L26, putative;60S ribosomal protein L26, putative	.						+							0.201338	0.597541	0.393799	0.64923	2.25916	-4.77392	0.0805049	-0.190425	0.713704	-3.09587	6	6	6	35.7	35.7	35.7	16.454	0	21.159	3138300000	82	4359700	19088000	8219900	0	34986000	18309000	10305000	21428000	11950000	2878600	4931000	0	4324300	16213000
Tb927.10.6070	universal minicircle sequence binding protein 1	.													0.287606	0.428554	1.14284	1.09467	0.73362	0.699391	0.983206	0.80818	0.134275	0.16051	7	6	6	56.4	47.1	47.1	14.566	0	48.832	3430200000	132	9398200	5114000	4279000	0	12984000	9393700	9008300	12284000	18103000	8079700	7892700	4502800	10590000	12574000
Tb927.7.3550	cytoskeleton associated protein, putative	.						+							0.396475	1.15711	0.168635	-0.60797	1.71216	3.6588	1.55874	3.12777	1.41565	2.82815	38	38	38	39.2	39.2	39.2	138.16	0	323.31	3890700000	257	0	5177900	1000100	0	10018000	2320600	0	1062400	3078800	12218000	10117000	9413200	12859000	13206000
Tb927.6.1800	protein phosphatase 2C, putative	.					+	+	+	+	+	+			1.70271	3.42688	0.75747	3.39633	2.73502	6.31777	2.57192	5.6274	2.9202	6.95472	18	18	18	56	56	56	41.135	0	191.63	4428900000	142	0	0	0	0	1990400	0	0	6542000	6032200	17001000	21454000	22159000	6748900	8401300
Tb927.9.11540	hypothetical protein, conserved	.					+	+	+	+	+	+			0.960304	2.38354	1.62378	3.15764	2.8569	5.91665	3.6022	6.49215	2.79568	5.33277	24	24	24	64.6	64.6	64.6	50.786	0	323.31	3652800000	168	0	0	0	0	3183700	0	1112100	1098700	4994400	7860800	14948000	4784000	15838000	20746000
Tb927.10.5340;Tb927.10.5330;Tb11.v5.1060.1;Tb11.v5.0243.1	40S ribosomal protein S18, putative;40S ribosomal protein S18, putative	.													0.0451783	-0.161836	0.176754	-0.538361	0.808287	-1.99346	0.209383	-0.75939	0.894882	-2.34456	11	11	11	53.6	53.6	53.6	17.51	0	117.6	3061500000	83	3512100	21002000	7224300	0	27461000	4274100	2831100	18860000	3257900	513620	5200200	1522700	2540600	24528000
Tb927.11.10560	eukaryotic translation initiation factor 4 gamma 4	.					+	+		+		+			1.16122	3.16614	1.69147	4.35882	2.33323	6.07052	2.19703	5.6039	2.25676	5.91675	30	30	30	38.3	38.3	38.3	79.7	0	194.88	3627700000	182	0	0	0	0	930120	1439400	2817200	8672500	3296200	8813400	16077000	14507000	8121900	10418000
Tb927.10.3280	60S ribosomal proteins L38, putative	.													0.0199433	-0.155434	0.214775	0.967429	0.0408578	0.197011	0.043231	0.230792	0.131898	-0.603172	6	6	4	43.9	43.9	30.5	9.5664	0	10.52	2921700000	61	0	18970000	4897900	0	44071000	0	3054000	15629000	6077400	2123100	4073600	1279900	1927600	12719000
Tb927.10.6060;Tb11.v5.0199.1	universal minicircle sequence binding protein 2	.													0.153602	-0.405949	0.150697	0.396261	0.127351	-0.287242	0.612174	0.756149	0.111148	-0.195807	10	10	9	75.1	75.1	69	21.836	0	105.07	3029000000	160	9633800	6653100	2962100	0	14094000	2351800	2361800	14627000	12528000	6061200	7108500	2932600	9682600	12876000
Tb927.9.3630;Tb11.v5.0530.1	BSD domain containing protein, putative	.					+	+	+	+	+	+			0.422925	1.62416	1.1426	1.92587	3.35118	5.9691	3.31965	5.35292	3.44558	5.83854	20	20	20	43.4	43.4	43.4	61.829	0	323.31	3753100000	150	0	0	0	0	0	0	0	2257000	0	15921000	15327000	13056000	10975000	10434000
Tb927.5.2570	eukaryotic translation initiation factor 3 subunit b	.						+	+	+	+	+			1.2229	2.95672	1.69217	4.3923	1.73555	4.67149	2.47643	5.80629	2.79366	6.97001	40	40	40	64.9	64.9	64.9	79.81	0	313.25	4246900000	227	0	0	0	0	1290800	0	1662200	9549800	2713800	18447000	25080000	19811000	7177500	9934900
Tb927.11.8200	ribosomal protein S26, putative	.													0.29186	0.957838	0.160786	-0.789732	1.55386	-3.54624	0.0963142	-0.276885	0.631045	-1.34281	6	6	6	48.6	48.6	48.6	12.806	0	175.86	2804400000	92	1981700	16375000	5723900	0	39649000	9251300	0	19096000	4626800	1859100	3791700	1614700	3729600	9716000
Tb927.7.5020;Tb927.7.5000;Tb11.v5.0182.1;Tb11.v5.0181.1	60S ribosomal protein L19, putative;60S ribosomal protein L19, putative	.													0.247657	0.609352	0.382366	0.551065	0.674714	-0.93488	0.0919106	0.159136	0.888982	-1.2343	7	7	7	21.5	21.5	21.5	29.408	0	30.488	2479900000	89	3251500	12506000	5550800	0	20141000	12404000	6707700	11267000	9393700	3968800	2263100	1929800	6515500	9338000
Tb927.4.1800;Tb927.4.1790	ribosomal protein L3, putative;Mitochondrial ribosomal protein L3	.													0.301747	1.46181	0.36416	1.55929	0.124282	-0.653505	0.241057	1.12308	0.0542286	0.272566	21	21	21	52	52	52	48.691	0	177.11	2517100000	151	0	13757000	5950600	0	16954000	12799000	5787500	15432000	6269600	3700900	3560500	2926200	3081500	13485000
Tb11.v5.0501.1;Tb927.10.3940;Tb927.10.3930	40S ribosomal protein S3A, putative;40S ribosomal protein S3A, putative	.													0.00099843	-0.00381343	0.149817	0.291496	1.39614	-3.5405	0.124362	-0.25795	0.860611	-3.0106	15	15	15	52.3	52.3	52.3	29.422	0	116.7	2252400000	124	3761400	12786000	5666800	0	21759000	8350500	3944400	11947000	10603000	2669200	2043600	0	5106500	10840000
Tb927.1.2390;Tb927.1.2370;Tb927.1.2350;Tb927.1.2330;Tb11.v5.0469.1;Tb927.1.2410	beta tubulin;beta tubulin;beta tubulin;beta tubulin;beta tubulin, pseudogene	.													0.300288	1.35764	0.248083	1.05446	0.189233	0.836217	0.325125	1.31168	0.298214	1.22075	19	19	19	64.5	64.5	64.5	49.704	0	323.31	2534900000	158	0	11344000	4272700	0	17654000	5220700	2956000	8177300	4714500	7815700	5797700	3553900	5296600	8729800
Tb927.2.4710	RNA-binding protein, putative	.													0.262328	1.33225	0.370457	1.75151	0.744311	-3.28394	0.0143036	-0.106505	0.049329	0.282478	21	21	21	46.9	46.9	46.9	49.983	0	81.939	2548500000	120	0	15884000	8043700	0	13334000	7881600	8556000	14609000	7833800	3643000	4257700	2975500	0	10622000
Tb927.10.15530;Tb11.v5.0748.1	ABC transport system ATP-binding protein, putative	.					+	+	+	+	+	+			0.24578	1.01526	1.21196	2.30302	3.69082	6.0861	3.01426	4.63778	3.18043	5.44981	33	33	33	55.6	55.6	55.6	67.522	0	323.31	2869300000	162	0	0	0	0	0	0	0	3285800	0	7850300	8133200	16593000	5415900	4248800
Tb927.10.11210	hypothetical protein, conserved	.					+	+	+	+	+	+			0.295775	0.992352	0.520461	1.54164	2.96722	5.73016	2.51668	4.32286	2.97103	5.5652	20	20	20	58.4	58.4	58.4	50.464	0	323.31	3053100000	133	0	0	0	0	0	0	0	3410700	0	11998000	11505000	13459000	6494100	4482100
Tb927.11.4950	hypothetical protein, conserved	.					+	+			+	+			0.691377	1.69477	1.41828	2.47205	3.56383	6.16727	1.70766	3.92336	2.97159	5.02456	27	27	27	39.2	39.2	39.2	88.74	0	284.89	2562500000	184	0	0	0	0	1495100	0	1698400	2507600	0	5127300	8454400	11200000	1037500	6068100
Tb927.9.9450	zinc finger protein family member, putative	.					+	+	+	+	+	+			0.69297	2.5109	1.68476	3.61959	2.59598	5.98588	2.97348	5.84605	2.86341	5.55963	20	20	20	20	20	20	114.75	0	214.09	2555200000	146	0	0	0	0	1777900	0	1255800	5070700	1126500	8572900	8023400	5892000	7923700	8995200
Tb927.10.14240;Tb11.v5.0859.1	N-myristoyltransferase	.					+	+	+	+	+	+			0.702358	2.04834	1.66954	3.37677	2.83343	5.02529	2.9811	5.00897	3.12513	5.88181	11	11	11	39.9	39.9	39.9	50.528	0	191.11	3098700000	130	0	0	0	0	2345100	0	896040	4808600	2636900	9258900	16178000	13875000	6843800	6658500
Tb927.9.8130;Tb927.9.8100	nascent polypeptide associated complex subunit, putative;nascent polypeptide associated complex subunit, putative	.					+	+	+	+	+	+			0.426484	1.52428	1.67366	3.18656	2.76093	5.6768	2.53587	4.83635	2.73129	5.42253	8	8	8	71.3	71.3	71.3	20.129	0	223.46	2571900000	114	0	0	0	0	0	0	2155300	3526600	1196600	9734400	10517000	9287400	7482900	6182700
Tb927.11.6200;Tb927.11.6180	60S ribosomal protein L28, putative;60S ribosomal protein L28, putative	.													0.310802	1.37103	0.128118	0.516565	0.50091	-1.51336	0.0992235	0.425976	0.467208	-1.93823	9	9	9	43.2	43.2	43.2	16.861	0	59.531	1898000000	66	651660	14550000	1808700	0	36028000	3459500	1848000	8925600	3043800	2070000	1143100	0	2792000	9841200
Tb927.10.8940	flagellum targeting protein kharon1, putative	.													0.32198	1.57071	0.151611	-0.798177	0.135969	0.667777	0.00440767	0.0247046	0.36308	-1.69472	20	20	20	61.8	61.8	61.8	45.398	0	160.32	1836000000	115	0	15103000	6802300	0	25946000	7719800	2287800	606570	3531000	0	1585000	1424700	2210600	4488200
Tb927.4.1100;Tb927.11.680;Tb11.0880	ribosomal protein L21E (60S), putative;ribosomal protein L21E (60S), putative	.													0.399113	1.70801	0.192984	0.814756	1.1318	-3.58136	0.000461886	-0.00263786	0.422486	-1.61365	12	12	12	57.2	57.2	57.2	18.015	0	26.292	1902400000	78	0	16174000	1701800	0	33081000	5196900	2370200	10983000	2920300	1426200	1164000	293580	2037200	10311000
Tb927.9.10490	Component of motile flagella 56	.					+	+	+	+	+	+			0.648411	2.11318	0.885205	2.75377	3.48687	5.20958	3.54192	4.80876	3.90889	5.85018	17	17	17	33.3	33.3	33.3	65.271	0	323.31	2580800000	116	0	0	0	0	546750	0	0	3187700	4112800	13102000	11709000	10698000	6702000	5455800
Tb927.4.2180	60S ribosomal protein L35a, putative	.													0.142943	0.302404	0.0910839	0.158365	1.49842	-2.9838	0.0831872	-0.116536	0.852867	-1.15378	9	9	9	45.6	45.6	45.6	17.021	0	67.628	1756300000	53	2876000	9045800	6311200	0	13429000	7400100	3865400	6114500	9656300	3827500	1487700	2617900	5216500	5492800
Tb927.3.5050	60S ribosomal protein L4	.													0.105713	0.221993	0.048882	-0.0723832	1.71193	-3.09787	0.208059	-0.266051	1.19477	-1.80197	16	16	16	44.4	44.4	44.4	41.856	0	107.5	1542000000	118	3712000	9632100	6371500	0	9512800	12808000	3830500	8018600	6380400	3948400	1184900	1148500	6065300	6383300
Tb927.11.7600	hypothetical protein, conserved	.					+	+		+		+			1.2955	3.02938	1.28606	2.46274	2.53373	5.93091	2.30743	4.98246	1.95173	4.24314	13	13	13	44.8	44.8	44.8	29.317	0	101.87	1969200000	100	0	0	0	0	2428000	0	933650	1381100	1347500	3194300	6847200	3220400	6016400	6880400
Tb927.11.13060	translation-associated element 2, putative	.					+	+	+	+	+	+			0.728776	1.79819	0.764153	2.48669	3.4938	6.01209	2.90921	5.07224	3.41979	5.66383	35	35	35	44.8	44.8	44.8	121.32	0	316.41	2392800000	157	0	0	0	0	0	0	0	3854700	1484600	7557900	9556300	8408600	3447200	8094800
Tb927.8.3310	Elongator-like Protein 3b	.					+	+			+	+			0.662346	1.62702	0.477556	0.664933	3.45768	7.02472	0.431978	0.848742	3.11791	5.3507	19	19	4	33.2	33.2	5.9	76.042	0	140.47	2072800000	77	0	0	0	0	0	0	0	0	0	6415300	6442500	6007500	0	0
Tb927.10.7230	Flagellar Member 1	.					+	+	+	+	+	+			0.532958	1.39721	1.50317	1.08241	4.22322	5.92604	4.32714	5.38922	4.04371	4.52712	66	66	66	34.1	34.1	34.1	284.7	0	323.31	2049800000	221	0	0	0	0	0	0	0	0	0	3783500	6382600	4480000	6589500	11328000
Tb927.5.1470	NADH-cytochrome b5 reductase, putative	.							+	+	+	+			0.655105	1.70572	0.92526	2.8314	1.16406	4.13356	2.81671	5.88337	3.0561	6.87534	13	13	13	56.8	56.8	56.8	32.756	0	174.62	2779400000	88	0	0	0	0	0	0	0	4475900	0	11420000	16625000	14088000	6121100	7888300
Tb11.v5.0636.1;Tb927.10.14890	C-terminal motor kinesin, putative	.					+	+		+	+	+			0.346258	1.08282	0.906246	2.17438	2.49492	3.77136	1.8879	4.01016	3.06455	5.35582	38	38	38	54.1	54.1	54.1	90.8	0	323.31	2808700000	204	0	0	0	0	466760	0	0	4880500	1199700	10123000	16690000	12544000	1902900	11339000
Tb927.6.4440	RNA-binding protein 42 (RNA-binding motif protein 42)	.					+	+	+	+	+	+			0.616409	1.90697	0.843866	1.95685	3.30946	5.58128	3.21352	4.85518	3.1126	4.51685	11	11	11	43.5	43.5	43.5	37.718	0	163	2004700000	99	0	0	0	0	913430	0	0	3420500	0	5174300	5945900	5630900	6582400	6604900
Tb927.10.11390	60S ribosomal protein L6, putative	.													0.0732031	0.177926	0.278639	0.269288	1.41126	-1.84076	0.609933	-0.567412	1.13507	-1.32102	11	11	11	53.1	53.1	53.1	21.185	0	178.49	1497200000	108	3109300	6854000	6724000	0	7576800	12789000	6110500	5702900	7198700	3598100	1454500	1755700	4529200	3227900
Tb927.6.2550	RNA-binding protein, putative	.					+	+				+			0.429934	1.48726	0.666059	1.62276	2.43292	6.83912	0.240417	0.683298	1.81753	4.48704	19	19	19	33.4	33.4	33.4	82.867	0	210.81	1772400000	75	0	0	0	0	0	0	0	0	0	4687800	3731100	4012100	0	0
Tb927.9.13440	Flagellar Member 5	.					+	+	+	+	+	+			0.39384	1.26299	1.20739	2.16614	2.6161	5.26257	2.93663	5.00667	3.0444	5.46676	52	52	52	45.3	45.3	45.3	177.37	0	323.31	2379700000	230	0	0	0	0	0	0	0	1401300	1438900	8870300	12338000	6839300	5020400	8200400
Tb927.11.14020;Tb927.11.14000	nuclear RNA binding domain 1;nuclear RNA binding domain 2	.													0.423673	1.60253	0.547194	1.84426	0.597083	1.98874	0.110264	0.626495	0.387185	1.3854	14	14	14	51.6	51.6	51.6	30.274	0	46.164	1736000000	100	0	4713000	3265500	0	5351000	8066900	4865600	6235900	4294700	5358800	3241700	2888900	0	6725400
Tb927.10.8710	centrin-3	.					+	+	+	+	+	+			1.10212	2.68739	1.53207	3.97922	2.88196	5.01051	2.94886	5.10885	3.16312	5.75801	13	13	13	77	77	77	18.801	0	323.31	2299200000	120	0	0	0	0	2092300	0	640380	6057100	4961900	8406600	9864100	9377400	5321300	6771900
Tb927.11.3600;Tb927.11.3590;Tb11.v5.1059.1	40S ribosomal protein S4, putative;40S ribosomal protein S4, putative	.					+	+							0.0252798	0.0698172	0.153497	0.282498	2.85056	-4.32471	0.160093	-0.237579	1.19307	-1.48541	14	14	14	49.1	49.1	49.1	30.644	0	54.668	1551500000	85	2671100	8881400	5395600	0	11781000	6606500	3278800	7187400	9773400	2724900	1436500	1489700	4285100	5693000
Tb927.7.730	Component of motile flagella 49	.						+		+		+			0.483063	1.516	1.53825	3.73671	1.98477	5.03872	1.79542	4.42556	2.03823	5.22025	20	20	20	39.8	39.8	39.8	66.907	0	217.32	2202000000	132	0	0	0	0	859770	0	2333800	3647200	3263100	8929400	8816100	7714800	5138600	4757100
Tb927.7.4500;Tb11.v5.0263.1	PX domain containing protein, putative	.					+	+	+	+	+	+			0.494979	0.906136	1.38823	2.4039	3.80846	4.77172	3.33189	4.20274	4.34824	5.99796	23	23	23	53.4	53.4	53.4	58.428	0	230.22	2447400000	130	0	0	0	0	0	0	0	2734700	1044500	11758000	12514000	15355000	2645400	4053700
Tb927.9.4080	Stumpy formation signalling pathway protein, putative	.					+	+	+	+		+			1.61839	2.55624	1.19455	3.15528	2.43864	2.92512	3.02508	4.56973	2.21709	2.78551	31	31	31	35.4	35.4	35.4	142.13	0	298.43	1684000000	147	0	698570	276810	0	4808200	1300400	852950	13801000	3238300	1831800	3589800	2687000	6112200	10931000
Tb927.10.4010	hypothetical protein, conserved	.					+	+		+	+	+			0.0449306	0.196225	0.689594	1.52345	3.82036	4.84078	1.8584	3.04892	3.73722	4.86583	27	27	27	55	55	55	73.756	0	323.31	2082100000	133	0	0	0	0	0	0	0	1829700	1747400	7015000	9956500	11578000	1053200	3960100
Tb927.3.3190	Serine/threonine-protein kinase NEK7, putative	.						+	+	+	+	+			0.429149	1.52555	0.721652	1.07349	2.08137	4.37063	2.58684	3.72979	3.45473	5.54537	23	23	23	55.1	55.1	55.1	56.152	0	235.07	2172000000	132	0	0	0	0	0	0	556950	935180	0	12237000	11603000	12099000	2818300	2849800
Tb927.1.5000	hypothetical protein, conserved	.					+	+	+	+	+	+			0.335621	0.908882	0.844468	2.23778	5.5599	4.84046	5.37202	4.82431	5.6852	5.20374	7	7	7	26.9	26.9	26.9	30.458	0	323.31	1926100000	54	0	0	0	0	0	0	0	2683400	2203200	7558000	7948700	8968400	5482000	6717900
Tb927.10.10280	Microtubule-associated repetitive protein 2	.						+		+		+			0.550423	2.22565	0.00687598	-0.0224438	2.21617	5.162	2.26011	4.95558	1.8592	4.02878	22	4	4	91.5	28.6	28.6	267.6	0	14.563	1873700000	33	0	0	0	0	2276200	0	0	0	0	5624300	4635100	2621800	8859800	7504600
Tb927.9.11410;Tb927.9.11380	60S ribosomal protein L23, putative;60S ribosomal protein L23, putative	.													0.442007	0.510618	0.213156	0.313896	0.257798	-0.807715	0.239119	-0.363536	0.570945	-0.994064	8	8	8	58.3	58.3	58.3	14.962	0	58.055	1467800000	73	2539700	6261600	3348700	0	7847300	5294600	2603800	6249800	6285600	4521100	1618000	921280	2848800	5136100
Tb927.6.2520	hypothetical protein, conserved	.					+	+	+	+	+	+			0.791433	1.50844	1.36219	2.50527	2.78553	4.35848	3.13398	4.43561	3.24378	4.84208	31	31	31	50.1	50.1	50.1	90.968	0	323.31	2076800000	162	0	0	0	0	749540	0	0	3296600	1975300	7336200	9713100	7156000	5511400	5764800
Tb927.10.9020	Gcd10p family, putative	.					+	+			+	+			0.267507	0.837929	0.263819	0.648623	3.11699	6.44178	0.204372	0.397975	2.49157	4.4688	18	18	18	51.1	51.1	51.1	52.843	0	244.49	1714100000	73	0	0	0	0	0	0	0	0	0	3628400	4618000	5295400	0	0
Tb927.11.9730;Tb927.10.12680	60S ribosomal protein L34, putative;60S ribosomal protein L34, putative	.													0.414047	1.96459	0.24301	1.2545	0.263122	1.17222	1.0759	2.98351	0.219099	-1.11629	5	5	5	25.3	25.3	25.3	19.336	0	18.063	1548200000	43	0	4431200	0	0	17535000	0	4605800	7383100	0	3063400	0	0	4402900	9613400
Tb927.8.6160;Tb927.8.6150	40S ribosomal protein S8, putative;40S ribosomal protein S8, putative	.													0.351845	0.483048	0.468434	0.354088	1.67463	-1.2462	0.129908	-0.139294	0.831065	-1.13961	7	7	7	39.1	39.1	39.1	24.937	0	119.14	1279600000	93	2614100	5081700	4789900	0	5421800	10081000	4474200	5888800	5043000	3645000	961170	1698200	4547600	4044500
Tb927.7.580	GTP-binding protein, putative	.						+		+	+	+			0.215009	1.03247	0.473338	1.53258	2.17391	4.56959	2.30587	4.38416	2.54664	5.08905	20	20	20	32.7	32.7	32.7	76.908	0	102.85	2022500000	122	0	0	0	0	0	0	0	3212700	0	8066000	8569900	9775800	4730600	5605000
Tb927.5.1110;Tb927.11.16280	60S ribosomal protein L8, putative;60S ribosomal protein L8, putative	.													0.490483	1.72607	0.30198	1.08172	0.45558	-1.85264	0.236619	0.862179	0.0437389	0.186801	10	10	10	45	45	45	28.314	0	133.83	1448100000	69	0	6737300	4225300	0	11639000	7950300	3490500	6349900	3436200	3371300	2085800	1684500	3673300	4264300
Tb927.7.5850	hypothetical protein, conserved	.					+	+			+	+			0.452127	1.2067	0.202909	0.38798	3.5584	6.23491	1.29115	2.50126	3.1584	4.90567	13	13	13	26.9	26.9	26.9	70.761	0	138.59	1535000000	59	0	0	0	0	0	0	0	0	0	5970000	4827900	6372600	0	2061700
Tb927.6.2060	histidyl-tRNA synthetase	.										+			0.525033	1.36689	0.816388	2.02266	1.24072	3.16979	1.67549	3.99581	2.01765	5.06065	20	20	20	42.3	42.3	42.3	53.345	0	281.71	2035000000	112	0	0	0	0	810910	0	841840	2081500	1321400	12135000	10476000	10092000	5514400	4931700
Tb927.2.5240	pre-mRNA splicing factor 19	.					+	+		+		+			0.644064	2.33281	1.70087	3.52917	2.54401	6.20434	1.90002	4.03301	2.15888	5.10137	19	19	19	44.8	44.8	44.8	54.268	0	323.31	1669300000	120	0	0	0	0	0	0	1393700	1787100	1983400	6583300	6480900	3044300	2862600	2268100
Tb927.8.1110;Tb927.10.5610	40S ribosomal protein S9, putative;40S ribosomal protein S9, putative	.													0.16677	0.402513	0.109177	0.196016	1.37008	-2.78304	0.189668	-0.387843	0.779763	-2.55254	9	9	9	46.3	46.3	46.3	22.051	0	32.62	1151600000	67	2104200	8288000	3669900	0	7446800	9855000	3078700	6274000	4980800	2784100	1066000	0	3940100	4902300
Tb11.v5.0154.1		.						+		+	+	+			0.411324	1.46105	0.516531	1.28819	2.07628	4.32067	1.95227	3.58596	2.43518	5.34342	30	30	2	52.6	52.6	4.2	77.689	0	323.31	2185000000	127	0	0	0	0	0	0	607820	1585300	0	5164300	14022000	13855000	1890500	3610300
Tb927.10.13800	hypothetical protein, conserved	.					+	+	+	+	+	+			0.505908	1.35555	0.586307	1.66505	3.05043	5.76696	2.87213	5.09928	2.57639	4.31775	21	21	21	50.3	50.3	50.3	46.281	0	208.08	1487700000	103	0	0	0	0	0	0	0	2424300	0	2725300	3762100	4180800	5263600	5604900
Tb927.5.3120	eukaryotic translation initiation factor 2 beta subunit, putative	.					+	+	+	+	+	+			0.614997	1.64889	0.765325	0.919973	3.19135	4.97782	3.0866	4.20442	3.85136	5.2591	12	12	12	33.5	33.5	33.5	34.967	0	109.85	1773400000	69	0	0	0	0	0	0	0	740000	0	7012800	8067100	9965100	3085100	3310100
Tb927.1.3260	hypothetical protein, conserved	.								+		+			0.216066	0.84586	1.39565	3.16576	0.814228	2.65768	1.91198	4.14661	2.31651	5.43906	45	45	45	30.5	30.5	30.5	203.06	0	323.31	2240000000	186	0	0	0	0	0	0	1044100	3260300	2890600	7499200	14683000	10096000	3372600	3738400
Tb927.5.2900	histone deacetylase 4	.						+		+	+	+			0.727254	1.72367	0.914531	2.18679	2.21754	3.91193	2.21708	3.8069	2.71782	5.25218	22	22	22	50	50	50	63.529	0	323.31	1955800000	112	0	0	0	0	680110	0	0	1612800	2724100	7528300	10114000	12207000	3162000	3166700
Tb927.10.14000	aconitase	.								+	+	+			1.11748	2.3396	0.986789	2.92101	0.908197	1.60769	2.25665	4.37786	2.52323	5.58418	35	35	35	54.1	54.1	54.1	98.314	0	323.31	2226500000	185	0	0	0	0	531580	0	0	6552600	1566400	5918100	20832000	7433900	2266100	6339300
Tb927.8.3820	Stress granule protein	.							+	+	+	+			1.3652	3.16018	1.42597	3.11952	1.54537	3.58617	3.95469	5.19453	3.95086	5.41547	7	7	7	58.1	58.1	58.1	34.81	0	323.31	1786100000	76	0	0	0	0	2244000	0	2472100	3198300	0	5825900	7433700	8283000	5533100	5794200
Tb927.6.4280;Tb927.6.4300	glyceraldehyde 3-phosphate dehydrogenase, glycosomal;glyceraldehyde 3-phosphate dehydrogenase, glycosomal	.													0.651273	1.51434	0.506693	1.30748	0.456628	-1.23413	0.035935	0.125109	0.0109197	-0.035806	18	18	16	60.4	60.4	56.3	39.047	0	137.64	1242400000	121	0	4702600	4023700	0	5990800	6741300	3732400	9348700	4068300	2941700	1876900	1574000	1388300	4782900
Tb927.10.5840	translation elongation factor 1-beta, putative	.						+	+	+		+			0.917205	2.89446	1.43263	3.5867	2.23803	3.41057	2.89928	5.13546	2.27957	4.03217	5	4	4	35.8	31.3	31.3	21.959	0	92.771	1493300000	43	0	0	0	0	2307300	0	0	6351800	4340800	2323000	5728300	3663100	7181200	8975500
Tb927.7.5180;Tb927.7.5170	60S ribosomal protein L25;60S ribosomal protein L23a, putative	.													0.470655	1.45567	0.0228699	0.142798	0.170919	-0.716867	0.605128	1.54188	0.289525	-1.45424	7	7	7	43.9	43.9	43.9	18.17	0	61.168	1261200000	58	0	4957600	2088500	0	10836000	3629900	0	7097300	4591800	2647300	1187200	0	5283000	5051100
Tb927.11.740	eukaryotic translation initiation factor 5A	.					+	+	+	+	+	+			0.966666	2.70273	1.55643	3.40866	2.49764	4.0193	2.87231	4.12161	3.27916	5.91555	11	11	11	80.1	80.1	80.1	17.82	0	298.87	2076500000	84	0	0	0	0	1641100	0	1642700	4861200	0	6332100	14114000	9440400	3597700	2311100
Tb927.4.1860	ribosomal protein S19, putative	.						+			+	+			0.346511	-1.23685	0.0919529	0.182261	2.34893	-3.77922	0.0236485	0.0476125	2.85109	-5.16466	9	9	8	41.3	41.3	37.7	18.846	0	23.412	1324000000	51	2445200	8322600	4295500	0	7520700	0	2573500	7603400	6526100	0	0	0	5138400	7269400
Tb927.3.5420	protein transport protein Sec24	.						+	+	+	+	+			0.318919	0.829053	1.35386	2.06557	2.16838	2.57695	2.91688	2.7334	3.77689	5.37562	25	25	24	36.8	36.8	36.1	100.87	0	323.31	2075800000	114	0	0	0	0	0	0	512940	2294400	1615300	8656800	16383000	13077000	1556500	2241500
Tb927.10.10880	ATP-binding cassette sub-family F member 1, putative	.						+	+	+	+	+			1.06833	2.29821	0.488177	1.52863	2.2656	4.535	2.52742	4.82072	2.50569	4.66489	18	18	18	36.1	36.1	36.1	77.697	0	244.45	1614700000	105	0	0	0	0	972620	0	0	2984200	0	4255200	6160300	5554300	4349800	6688000
Tb927.11.8165	hypothetical protein	.													0.431092	1.53381	0.0593706	0.310849	0.96566	-2.58617	0.1533	-0.803793	0.293161	-1.13247	4	4	4	37.8	37.8	37.8	10.975	0	9.835	1330800000	49	0	3278400	5707800	0	15576000	6197400	0	7391700	4789600	0	2258700	1254000	2014500	4686400
Tb927.11.3730	leucyl-tRNA synthetase, putative	.							+	+					0.543259	1.55091	0.958961	2.32755	1.58632	2.58617	4.15799	5.89976	1.203	2.15059	29	29	29	37.7	37.7	37.7	121.82	0	323.31	1217700000	123	0	0	0	0	0	0	0	4579300	802570	506550	2912100	560580	8532500	16389000
Tb927.2.2340	Glycerophosphoryl diester phosphodiesterase family, putative	.							+	+		+			0.860685	2.75246	1.32435	3.51698	1.13757	2.70352	2.51797	5.66062	2.07693	4.66951	26	26	26	30	30	30	132.5	0	184.67	1470300000	131	0	0	0	0	1923200	0	472430	4857300	2290800	2210000	8777800	2977000	4053800	11158000
Tb927.11.4820;Tb927.10.14580	60S ribosomal protein L17, putative;60S ribosomal protein L17, putative	.													0.403118	1.35905	0.145074	-0.675788	1.26116	-3.38941	0.116996	-0.530862	0.978145	-3.01677	7	7	7	38	38	38	19.105	0	81.705	1199600000	55	767480	11580000	1349000	0	17433000	3273700	0	7578000	955850	0	872010	0	0	7521000
Tb927.11.4420	hypothetical protein, conserved	.						+		+		+			0.421417	1.8407	0.958732	2.42612	2.25842	5.19602	1.90719	4.15203	2.19606	5.0551	22	22	22	46.9	46.9	46.9	59.291	0	216.45	1688500000	97	0	0	0	0	0	0	0	2608700	0	4810900	6920000	6971900	2719600	3507600
Tb927.10.2930	hypothetical protein, conserved	.							+	+		+			0.363923	1.04214	0.89965	3.01708	0.26733	0.704027	3.07473	5.80337	2.41708	3.96264	30	30	30	47.5	47.5	47.5	80.866	0	323.31	1363500000	126	0	0	0	0	0	0	0	3669000	5010500	3538900	3478700	2356900	9101000	12383000
Tb927.11.8230	hypothetical protein, conserved	.					+	+	+	+	+	+			0.176511	0.622367	1.14577	2.0812	2.94429	4.59375	2.62507	3.80674	3.12122	5.03811	19	19	19	53.9	53.9	53.9	45.976	0	161.03	1704400000	88	0	0	0	0	0	0	0	2209100	0	6962000	7522900	8104500	3135100	2776900
Tb927.10.14870	hypothetical protein, conserved	.													0.693872	1.8852	0.665325	1.7749	0.769465	-2.3469	0.0143581	-0.0761375	0.143698	-0.596319	15	15	15	30.2	30.2	30.2	75.914	0	124.68	1125400000	85	0	3302600	3802400	0	8825700	5976600	4045800	7458300	5079500	0	2458200	1680900	0	5036300
Tb927.9.15360	40S ribosomal protein S6, putative	.													0.419841	1.1847	0.417341	1.07767	0.671277	-2.09644	0.181056	0.533879	0.532424	-2.44049	7	7	2	25.6	25.6	6.8	28.476	0	29.936	1034800000	53	0	5000100	3892200	0	5782100	7902100	3371500	5123300	4975800	3612900	0	0	3846300	3590600
Tb927.3.3320;Tb927.3.3310	60S ribosomal protein L13, putative;60S ribosomal protein L13, putative	.					+	+							0.574299	0.803181	0.700923	0.675275	2.59132	-3.33195	0.0357634	-0.0436885	0.77261	-2.61976	10	10	10	39.4	39.4	39.4	25.427	0	71.529	851640000	67	1943500	4287900	3028800	0	5799400	8976100	3273000	6553600	4791900	2491000	656550	0	2227900	3969400
Tb927.11.12640	PH domain containing protein, putative	.								+		+			0.545782	1.70725	1.67154	3.62182	1.55246	3.41158	2.24933	4.87067	2.12798	4.58423	30	30	30	40.3	40.3	40.3	106.76	0	245.17	1564800000	146	0	0	0	0	394000	0	1580200	4320900	2545900	4698000	6640200	4122600	5330200	6255400
Tb927.2.3780	translation initiation factor IF-2, putative	.					+	+		+	+	+			0.739483	1.84112	0.981895	2.09514	2.49285	4.18809	2.06994	4.26344	2.84422	4.7706	25	25	25	33	33	33	94.472	0	123.66	1576900000	107	0	0	0	0	522790	0	0	2640600	874980	2921900	7817600	7627900	1317500	7575600
Tb927.11.16050	CS domain/TPR repeat, putative	.									+	+			1.13823	2.93975	0.906857	2.2335	1.17699	3.84449	1.22768	3.6683	2.38009	5.91899	28	28	28	54.3	54.3	54.3	68.775	0	323.31	1882600000	115	0	0	0	0	501290	0	0	1660400	0	5921800	13679000	9601300	0	3696500
Tb927.10.5030;Tb927.7.3680	ubiquitin/ribosomal protein S27a, putative;ubiquitin/ribosomal protein S27a, putative	.													0.353591	1.48217	0.0498803	0.33083	0.861928	-3.19602	0.165092	0.75397	0.420597	-2.2288	3	3	3	21.9	21.9	21.9	16.705	0	23.324	988280000	39	4323800	7590300	0	0	5515500	7003100	0	4749000	8220300	2911400	0	0	3664200	2311200
Tb927.5.1920	hypothetical protein, conserved	.						+		+	+	+			0.607657	1.83185	0.940315	1.97124	2.26499	4.47227	2.05809	3.85553	2.77379	5.6213	25	25	25	45.7	45.7	45.7	70.439	0	323.31	1630800000	133	0	0	0	0	0	0	783850	1391000	0	9071100	8396200	8721900	1847500	3771500
Tb927.10.3390	predicted TLD domain protein	.						+		+	+	+			0.305542	1.11013	1.12795	1.90817	2.18687	3.70465	2.07105	3.58881	2.60018	5.13399	30	30	30	25.2	25.2	25.2	141.18	0	323.31	1718200000	122	0	0	0	0	0	0	621920	781030	1562200	6223600	13183000	7573300	2422900	2385000
Tb927.1.3180	40S ribosomal protein S11, putative	.													0.292398	0.529476	0.402092	-1.51664	1.45926	-3.10693	0.610889	-0.885166	1.24435	-1.99851	8	8	2	42.5	42.5	12.1	20.059	0	19.337	948830000	58	1968900	7358000	3951800	0	9335100	6230100	0	3860400	3760500	1926300	801530	581170	1939800	3269500
Tb927.11.5300	Kinesin-13 3, putative	.						+		+	+	+			0.454319	1.47259	0.612085	1.60203	2.22691	4.10775	2.0709	3.84098	2.40957	4.9072	27	27	27	60.6	60.6	60.6	62.524	0	323.31	1566900000	140	0	0	0	0	0	0	0	1776500	931370	4683000	9690800	7638500	2514600	3330500
Tb927.8.6200	tubulin folding cofactor D, putative	.								+		+			0.0383608	0.2239	0.340994	0.752661	0.587374	2.57979	2.14021	4.65153	1.97486	4.28054	28	28	28	23.4	23.4	23.4	147.63	0	131.97	1239200000	105	0	0	0	0	0	0	0	0	0	6182500	6022800	3650900	7636200	5635200
Tb927.8.6660	paraflagellar rod component, putative	.					+	+	+	+	+	+			0.555786	1.32615	0.605533	0.889458	3.01019	5.62894	2.67418	3.73574	2.68572	3.81762	20	20	20	46.6	46.6	46.6	69.055	0	261.25	1202300000	84	0	0	0	0	0	0	0	0	0	3086900	2881200	2195600	2947300	2524100
Tb927.1.3300	Myotubularin-related protein, putative	.					+	+	+	+	+	+			0.387349	1.1558	0.94059	1.7053	3.6494	4.67376	3.05871	3.30082	4.00096	5.24176	27	27	27	44.2	44.2	44.2	97.543	0	245.04	1552100000	125	0	0	0	0	0	0	0	1559200	0	6849300	8353500	7442000	1542100	2263800
Tb927.7.1530	2OG-Fe(II) oxygenase superfamily, putative	.						+				+			0.32356	1.24636	0.877927	1.91317	2.11646	4.53894	1.73593	3.56609	2.08236	4.46692	15	15	15	39.6	39.6	39.6	50.584	0	266.87	1386400000	81	0	0	0	0	0	0	0	1430400	0	4661900	5658600	6300000	2308200	3437300
Tb927.9.3990;Tb927.9.3920	ribosomal protein S7, putative;ribosomal protein S7, putative	.					+	+					+	+	0.936017	0.564655	0.450022	0.478542	3.327	-3.76744	0.274989	-0.462259	0.579882	-1.2085	12	12	12	47	47	47	23.841	0	35.88	819730000	82	2384000	4227100	2407900	0	4083200	4722900	2522600	4299600	6051700	4035000	501090	972390	4882900	1561300
Tb927.10.1090;Tb927.10.1080	40S ribosomal protein S23, putative;40S ribosomal protein S23, putative	.													1.28748	3.86303	1.15651	3.39301	0.411729	1.33264	1.00729	2.93935	0.181819	0.801151	6	6	6	53.1	53.1	53.1	15.928	0	148.81	934400000	54	0	0	2358700	0	10391000	4119500	2542500	6275100	3823300	1855800	894400	0	2548500	4510400
Tb927.6.720;Tb927.11.11230	60S ribosomal protein L14, putative;40S ribosomal protein L14, putative	.						+						+	0.666105	0.82777	0.865174	0.793525	1.79256	-3.0388	0.0810231	0.148938	0.847721	-3.02115	8	8	8	34.4	34.4	34.4	21.443	0	22.334	749970000	51	1401100	3054500	3352300	0	3512900	7444300	3918200	3683800	5176000	2774500	0	0	5013600	2660200
Tb927.11.6320	MRB1-associated protein	.													0.392664	1.6089	0.011383	0.0645866	0.666193	-2.60591	0.0874661	-0.477705	0.369368	-1.59519	13	13	13	41.7	41.7	41.7	53.267	0	323.31	886210000	66	0	6823500	6096700	0	9573900	5714300	3099500	4196000	0	0	932270	1116700	0	2817400
Tb927.10.9570;Tb11.v5.0579.1	paraflagellar rod component, putative	.					+	+	+	+	+	+			0.362711	1.13546	0.637803	0.758821	2.98152	4.75713	2.75598	3.75192	3.3352	4.39805	34	34	34	43.4	43.4	43.4	118.67	0	323.31	1267900000	142	0	0	0	0	0	0	0	0	0	4304600	5727700	4187800	1929700	3676000
Tb927.8.900	splicing factor TSR1	.													0.257687	0.864278	0.221426	0.751756	0.860267	-2.25418	0.241221	0.785142	0.449846	-1.45429	12	12	12	37.8	37.8	37.8	37.469	0	42.114	905130000	66	0	4322200	4624200	0	7389900	2725000	1571900	4464000	4846700	0	749620	1525600	1950800	5148000
Tb927.8.1750	Fe-S cluster assembly protein DRE2	.					+	+	+	+	+	+			0.174584	0.66035	0.041928	0.189663	2.78585	3.94795	2.61418	3.54637	2.96484	4.46286	4	4	4	38.7	38.7	38.7	13.129	0	57.422	1416300000	37	0	0	0	0	0	0	0	0	2165300	7130300	5052800	6080600	3482500	2752300
Tb927.9.15170;Tb927.9.15110	60S ribosomal protein L5, putative;60S ribosomal protein L5, putative	.						+						+	0.745045	0.753805	1.12219	0.766619	1.85935	-2.63112	0.47277	-0.441304	0.532762	-1.80156	8	8	8	21.8	21.8	21.8	34.636	0	14.095	866920000	63	1788300	2976200	3043000	0	2964300	7247400	3492200	4072800	5607100	2800900	0	1383100	2100900	2533000
Tb927.3.3060	hypothetical protein, conserved	.							+	+	+	+			1.01504	2.69479	1.27888	3.19596	1.20062	2.29611	3.45312	4.07659	3.73335	4.23324	8	8	8	44.1	44.1	44.1	32.297	0	48.233	1176300000	62	0	0	0	0	3070500	0	0	3957800	5413400	5668800	2780000	4845100	4800800	2324700
Tb927.11.7520	hypothetical protein, conserved	.						+		+	+	+			0.291956	1.16397	0.980774	2.3403	2.16803	4.10752	1.94298	3.54641	2.47106	4.95763	15	15	15	48.1	48.1	48.1	40.557	0	109.73	1368400000	77	0	0	0	0	0	0	0	2022700	1691600	5402500	7187800	7216900	1967200	2710300
Tb927.9.5860;Tb927.9.5770	tryparedoxin peroxidase;tryparedoxin peroxidase	.							+	+	+	+			1.27691	3.21321	1.34643	3.1885	1.21945	3.1976	2.60091	4.61982	2.43217	4.52825	16	16	16	76.9	76.9	76.9	22.424	0	118.18	1341400000	73	0	0	0	0	1760000	0	2388600	3853700	0	4549600	6312400	2497300	3565200	6317000
Tb927.8.1340;Tb927.8.1330	60S ribosomal protein L7a, putative;60S ribosomal protein L7a, putative	.						+							0.682295	0.644235	0.240279	0.166148	1.83374	-2.10725	0.064846	-0.121739	0.67122	-2.49088	9	9	9	27.9	27.9	27.9	30.879	0	74.956	782840000	70	2025000	3809400	2714700	0	3103300	6793100	2823700	3333500	3142900	3439700	538900	0	5224900	2503700
Tb927.6.5070	hypothetical protein, conserved	.													0.447249	1.54562	0.856821	2.08304	0.628225	2.09561	1.23381	2.90442	1.33267	3.16518	17	17	17	44.9	44.9	44.9	51.821	0	109.76	1255000000	107	0	1828500	0	0	3367700	0	1469200	1808400	2702200	4362900	3300700	4731400	3556700	3787200
Tb927.8.6470	SET domain containing protein, putative	.					+	+			+	+			0.54412	1.62784	1.7843	2.18789	2.65094	3.56689	1.71645	2.81289	4.9635	6.33965	26	26	26	58.5	58.5	58.5	60.267	0	323.31	1576000000	106	0	0	0	0	0	0	366960	1209500	0	9124500	11362000	12188000	0	1138200
Tb927.2.2360	Ankyrin repeats (3 copies)/Zinc finger, C3HC4 type (RING finger), putative	.								+	+	+			0.448937	1.61803	0.853772	1.85736	1.58118	3.27306	1.86408	3.24462	2.9861	5.66975	22	22	22	48.7	48.7	48.7	74.569	0	314.1	1466900000	110	0	0	0	0	316690	0	547540	1782700	0	7655700	9216400	10871000	1324400	1226800
Tb927.7.1860;Tb927.7.1820	hypothetical protein, conserved;hypothetical protein, conserved	.													0.0954508	0.439172	0.0816012	0.466506	1.22892	-2.72682	1.3325	-2.90882	0.111041	-0.380288	4	4	4	43.2	43.2	43.2	10.681	0	8.8245	1237100000	34	0	2982600	4815900	0	10121000	0	0	6017400	12743000	0	2386800	2493300	0	0
Tb927.6.3100	Intraflagellar transport complex B protein 46 C terminal, putative	.								+		+		+	0.942186	2.4843	1.21538	3.35214	0.706093	1.84744	2.33043	4.7825	2.04946	4.04736	14	14	14	61.6	61.6	61.6	48.134	0	163.15	1164800000	87	0	0	0	0	1985500	0	0	3661100	4964700	3980200	3775100	2847700	6164600	5746100
Tb927.8.5120	cytochrome c	.					+	+				+			0.537679	2.15508	0.807932	2.01959	2.44655	4.97908	1.20449	3.17008	2.18926	4.72686	6	6	6	55.3	55.3	55.3	12.3	0	17.447	1840300000	38	0	0	0	0	0	0	0	2317900	0	2237800	7336400	5490000	0	4865000
Tb927.10.10960;Tb927.10.10950;Tb927.10.10940;Tb927.10.10920;Tb927.10.10910;Tb927.10.10900;Tb927.10.10890;Tb11.v5.0543.1;Tb927.10.10980;Tb927.10.10970;Tb927.10.10930	heat shock protein, putative;heat shock protein, putative;heat shock protein, putative;heat shock protein, putative;heat shock protein, putative;heat shock protein, putative;heat shock protein, putative;heat shock protein, putative;heat shock protein, putative;heat shock protein 90, putative	.													0.440434	1.2854	0.300675	1.21336	0.225543	0.79916	1.27826	2.84797	0.914676	2.07581	20	20	20	35.7	35.7	35.7	80.763	0	174.52	1084100000	91	0	2565900	0	0	3359600	0	1085700	7465800	0	2662700	3484100	1897000	3472500	5290400
Tb927.10.2890;Tb11.v5.0650.1	enolase	.													0.492386	1.38865	1.06509	2.55811	0.834794	-2.01215	1.35824	2.9398	0.657869	1.45312	17	17	17	47.8	47.8	47.8	46.592	0	131.42	947130000	111	0	1373300	1096700	0	3523000	616370	1724400	6185900	4645600	1677100	2173700	1365900	3628400	6532900
Tb927.1.3070	hypothetical protein, conserved	.					+	+	+	+	+	+			0.267299	0.734025	0.274376	0.322527	4.19181	4.95913	2.79438	3.32276	3.06624	3.17756	12	12	12	41.6	41.6	41.6	44.99	0	62.941	868780000	58	0	0	0	0	0	0	0	0	0	2436700	1716700	2888700	2502000	1704200
Tb11.v5.0365.1		.						+		+	+	+			0.856426	2.54748	0.537416	0.975426	2.10751	4.72984	2.16066	4.58892	2.41475	4.86083	27	27	5	34	34	6.7	82.854	0	239.59	1219600000	98	0	0	0	0	0	0	0	411180	0	3085400	6910700	3119100	1647300	3806900
Tb927.4.2750	hypothetical protein, conserved	.						+		+		+			0.259459	0.932802	0.46146	1.11427	1.81561	3.50697	2.0601	3.43166	2.21648	3.92961	9	9	9	47.8	47.8	47.8	31.517	0	323.31	1242100000	63	0	0	0	0	0	0	0	1932700	0	5915600	5154400	3412300	3542700	2737700
Tb927.11.13180	Present in the outer mitochondrial membrane proteome 10	.							+	+	+	+			0.372137	1.48743	0.576134	1.15809	1.19809	2.49854	2.91176	4.63315	3.22345	4.50267	17	17	17	36.8	36.8	36.8	61.21	0	152.74	1149100000	94	0	0	0	0	0	0	0	1385100	0	4385200	6293200	4185900	3131600	6964700
Tb927.11.5850	RNA-binding protein 38, putative	.													0.523568	1.76913	0.374455	1.28096	0.355434	1.31713	1.21747	2.8119	1.07924	2.81377	14	14	14	42.9	42.9	42.9	51.629	0	131.7	1328100000	79	0	2162900	0	0	3122800	0	0	4440100	0	1632600	6249500	4197500	3383300	3857100
Tb927.3.2100	hypothetical protein, conserved	.							+	+	+	+			0.756662	1.33939	0.848339	2.04255	1.15696	2.745	3.46968	3.29408	4.0047	4.36849	15	15	15	60.7	60.7	60.7	33.996	0	148.01	1255300000	57	0	0	0	0	0	0	0	2194800	2585900	6314400	5908300	4761600	2944900	2191800
Tb927.10.14130	SRP19 protein, putative	.													0.384923	1.38607	0.0937196	-0.295923	0.739871	3.09874	0.809455	3.08398	0.212529	1.13551	5	5	5	40.8	40.8	40.8	17.116	0	40.908	2067700000	21	0	0	0	0	0	0	0	0	0	0	0	6302800	0	5850700
Tb927.10.8950;Tb927.10.8970	kinetoplast-associated protein 4 isoform 1;kinetoplast-associated protein 4 isoform 2	.													0.680514	0.555868	0.330114	-0.691882	0.920052	-1.44897	0.711543	-0.455205	1.25956	-3.56068	3	3	3	22.2	22.2	22.2	14.183	0	5.5208	758270000	27	2234800	2748400	4165300	0	5101000	5278400	0	2922600	3536800	0	1354800	0	1870300	2520000
Tb927.1.3200	Suppressor of G2 allele of SKP1, putative	.					+	+	+	+	+	+			0.339588	0.994171	0.628943	1.19146	2.95179	3.59527	2.56564	3.26639	3.18411	4.52816	13	13	13	81	81	81	24.493	0	323.31	1386200000	99	0	0	0	0	0	0	0	1483100	0	5745500	7833200	4832500	3537100	2243300
Tb927.6.4960	Zinc finger CCCH domain-containing protein 47	.					+	+				+			0.843053	2.02102	1.05421	2.0821	2.54698	3.42984	0.998006	2.85991	2.23589	3.93408	8	8	8	40.2	40.2	40.2	29.178	0	109.91	1043500000	55	0	0	0	0	1235500	0	1849100	1944000	0	2238200	3768500	7691400	0	3269900
Tb927.4.760	AP-1 adapter complex gamma subunit, putative	.								+	+	+			0.530358	1.15042	0.376635	0.530708	1.03888	2.38535	2.38401	3.00298	3.72578	5.13563	25	25	25	38.3	38.3	38.3	87.344	0	215.28	1377800000	127	0	0	0	0	0	0	0	510180	0	7751100	9084100	7990800	1231700	1964600
Tb927.11.1770	hypothetical protein, conserved	.						+		+		+			0.511176	1.78124	0.650207	2.13521	1.83202	3.85219	1.91376	3.86261	1.93378	3.96017	9	9	9	48.7	48.7	48.7	25.183	0	99.773	999480000	69	0	0	0	0	0	0	0	2242500	2344100	3577700	2997800	4210000	3287900	3190500
Tb927.2.5980	chaperone protein ClpB1, putative	.						+			+	+			0.298089	0.952582	0.309789	0.58262	2.31598	4.05565	0.372667	1.09926	2.46	5.12706	31	31	31	46.8	46.8	46.8	97.037	0	176.34	1258200000	105	0	0	0	0	0	0	0	0	0	3622200	9453600	10179000	0	0
Tb927.9.4680	Eukaryotic initiation factor 4A-1	.													0.15189	0.523439	0.10587	-0.405048	0.321034	0.986849	1.24291	1.48136	1.79568	2.13366	15	15	15	54	54	54	45.361	0	100.45	1034800000	80	0	1781400	611930	0	0	1024900	0	3632100	0	3711100	3228500	5287900	1745900	3236800
Tb927.4.1330	DNA topoisomerase IB, large subunit	.					+	+							0.325796	0.979737	0.541558	0.61867	2.82947	5.17371	0.679283	1.12223	0.341856	1.00926	22	22	22	31.8	31.8	31.8	79.257	0	171.3	724130000	56	0	0	0	0	0	0	0	0	0	0	1253700	0	0	1425700
Tb927.6.3250	C2H2 type zinc-finger (2 copies), putative	.						+		+		+			0.410509	1.48864	0.518177	1.45913	2.10485	4.12175	2.10792	3.90307	2.31075	4.52576	9	9	9	44.3	44.3	44.3	35.519	0	93.778	1043400000	67	0	0	0	0	0	0	0	2006200	0	3721000	4018800	5867600	2398700	3034800
Tb927.7.2780	hypothetical protein, conserved	.								+		+			0.32701	1.1844	0.733683	2.20574	0.646427	2.30884	1.92555	3.62271	2.33955	4.73635	8	8	8	68.4	68.4	68.4	12.723	0	159.95	1158400000	50	0	0	0	0	0	0	0	2319800	1860200	4962400	6385800	5493600	2201400	2838400
Tb927.9.10350	Snf7, putative	.					+	+		+	+	+			0.534816	1.28056	1.27608	2.22019	2.86057	4.29777	2.52461	3.08405	2.99048	4.10492	9	9	9	38.2	38.2	38.2	23.469	0	120.46	999850000	49	0	0	0	0	0	0	0	1756500	1547000	4324300	3533200	3711000	2014900	1686000
Tb927.11.5400	signal recognition particle 54 kDa	.						+							0.395244	1.61003	0.67524	1.77161	1.75305	3.76949	1.67219	4.27977	1.17334	3.65116	25	25	25	56.9	56.9	56.9	53.374	0	132.62	1016800000	102	0	0	0	0	0	0	0	1755800	0	509400	5171500	5220400	1445900	6196900
Tb927.3.740	ZFP family member, putative	.								+		+			1.42193	3.36065	1.4667	3.14782	1.3683	3.46708	2.43936	4.37588	2.40428	4.46442	5	5	5	35	35	35	25.529	0	153.16	1031500000	64	0	0	0	0	1887200	0	2112100	2433300	0	2534400	3990500	4194500	2987200	3188800
Tb927.2.6090;Tb927.11.3230	60S ribosomal protein L44;60S ribosomal protein L44	.													0.227205	1.30861	0.202859	-1.15582	0.719275	-2.45186	0.115278	-0.65458	0.902636	-3.11587	8	8	8	45.3	45.3	45.3	12.454	0	23.046	824770000	33	0	7012500	1316000	0	15720000	0	0	4185100	0	0	0	0	0	5291100
Tb927.10.3900	CAMK/CAMKL family protein kinase, putative	.								+		+			0.0396644	0.178744	0.25136	0.640513	1.21967	2.55492	1.89889	2.95532	2.36097	4.09342	35	35	33	52	52	50.5	83.218	0	323.31	1177700000	105	0	0	0	0	0	0	0	469190	1348700	4053500	6451500	6896900	2560400	2057900
Tb927.9.6430	Rab geranylgeranyl transferase component A, putative	.					+	+	+	+	+	+			0.270726	0.9502	0.495926	1.14485	2.69158	4.41318	2.96883	4.57458	2.77852	4.07575	17	17	17	25.5	25.5	25.5	107.56	0	323.31	924760000	82	0	0	0	0	0	0	0	1103400	0	2952600	2956900	2693300	4082600	3817100
Tb927.10.7340;Tb927.10.7330	40S ribosomal protein S24E, putative;40S ribosomal protein S24E, putative	.													0.781496	2.1897	0.400919	1.27515	0.542481	-1.62331	0.269118	0.916498	0.344958	-1.75221	6	6	6	43.8	43.8	43.8	15.683	0	68.495	660950000	47	0	3359800	2012300	0	5962300	4469600	1669200	4365300	2454100	1443900	690380	0	2319200	3263000
Tb927.2.5610;Tb927.2.5530	Present in the outer mitochondrial membrane proteome 22-1;Present in the outer mitochondrial membrane proteome 22B	.													0.47458	2.09838	0.719458	2.71051	0.890047	2.82524	1.56073	4.92117	0.834373	3.22865	33	33	33	30.7	30.7	30.7	162.48	0	201.6	940400000	136	0	0	0	0	0	0	1156800	3820800	0	0	4276000	2924900	2753900	7031700
Tb927.11.1020	ribokinase, putative	.								+		+			1.51896	3.43781	1.10751	3.20471	0.234684	0.612426	2.16459	4.99216	1.93557	4.78168	12	12	12	39	39	39	35.288	0	307.49	1079700000	70	0	0	0	0	1851800	0	0	3975300	1226200	3052600	7258400	2313800	4942100	3586500
Tb927.8.3840	hypothetical protein, conserved	.						+		+	+	+			1.15641	1.76733	0.338278	0.789342	2.36492	3.45936	1.88447	2.72148	2.62691	4.29236	25	25	25	45.6	45.6	45.6	80.049	0	157.42	1126600000	109	0	0	0	0	548680	0	0	1115500	0	4014500	7182300	5132800	1310500	1703200
Tb927.4.3590;Tb927.4.3570	translation elongation factor 1-beta, putative;translation elongation factor 1-beta, putative	.							+	+	+	+			0.545551	1.84981	0.92866	2.20593	1.4579	3.11521	2.81943	4.47975	2.70043	3.55065	9	9	8	57.1	57.1	53.1	24.334	0	57.647	883780000	46	0	0	0	0	0	0	0	3755100	0	2427100	2664400	2155700	3005500	6272900
Tb927.8.3770	Mitogen-activated protein kinase 10, putative	.								+	+	+			0.373461	1.16693	1.09599	2.07633	1.52159	2.88386	2.26656	3.35399	2.63467	4.7527	20	20	20	58.2	58.2	58.2	46.936	0	137.14	1212400000	97	0	0	0	0	0	0	831080	1960700	0	4693100	8978500	3987900	1678000	2484200
Tb927.8.1270	Nucleolar protein 54	.													0.220289	0.97283	0.32216	-1.30111	0.111359	-0.536271	0.0366936	-0.185667	0.511366	-2.23077	18	18	18	36	36	36	53.545	0	135.69	745040000	75	0	7251200	3713200	0	6857200	3318300	0	1099100	0	0	1126900	0	0	3296900
Tb927.10.4890	zinc-finger of a C2HC-type, putative	.													0.240103	0.901062	0.15877	-0.724017	0.894434	-2.86688	0.0152377	-0.0823453	0.230232	-0.977594	9	9	9	37.5	37.5	37.5	32.142	0	65.473	819140000	80	0	3651200	5170600	0	3024400	5328300	0	3690400	0	0	2008600	1137000	0	5177000
Tb927.3.3940	RNA-binding protein, putative	.					+	+		+		+			1.21285	3.09472	1.39955	3.07959	2.39798	4.17906	2.44152	4.27016	2.38699	4.37016	12	12	12	27.8	27.8	27.8	61.716	0	193	899110000	86	0	0	0	0	1057000	0	1747100	2425700	0	2008300	4061600	3229500	2216100	2885000
Tb927.10.5480;Tb927.10.5460	60S ribosomal protein L24, putative;60S ribosomal protein L24, putative	.													0.947055	2.84096	0.0576219	-0.311238	0.438987	-1.33017	0.0838492	-0.448125	0.210275	-1.00038	2	2	2	24.8	24.8	24.8	14.595	0	92.789	731730000	28	0	4053200	0	0	14040000	3814500	0	3495600	0	0	2000400	0	0	3450700
Tb927.10.12590	hypothetical protein, conserved	.								+	+	+			1.0044	1.63267	0.578712	1.20616	0.763885	2.24798	1.88921	3.14043	2.90745	4.54785	17	17	17	31.2	31.2	31.2	105.85	0	280.92	1010800000	98	0	0	349710	0	646870	0	0	1479900	0	2882000	6639000	6304000	800800	2538300
Tb927.3.5380	Tubulin-tyrosine ligase family, putative	.								+	+	+			0.45266	1.62199	1.11133	2.65624	0.485346	1.51125	2.16277	3.77139	2.43429	4.85342	13	13	13	29	29	29	58.003	0	169.13	1162700000	59	0	0	0	0	0	0	1578500	2564200	0	3465300	7413900	5443300	2197000	2457800
Tb927.10.6370;Tb927.10.220	60S ribosomal protein L37a, putative;60S ribosomal proteins L37, putative	.													0.0815388	-0.30626	0.228851	-0.824695	0.979355	-2.23082	0.397047	-0.6916	0.863045	-2.07418	5	5	5	44.1	44.1	44.1	10.458	0	117.65	687810000	46	1226900	4715500	1701600	0	8247400	0	0	3304000	2616800	1335300	686040	0	1459100	2151800
Tb927.3.930	dynein heavy chain, putative	.										+			0.827604	2.1096	0.450868	1.09596	0.902374	2.23555	0.845457	1.94619	2.26747	4.97186	77	77	77	20	20	20	531.41	0	323.31	1183300000	182	0	0	0	0	0	0	0	1144800	0	5806600	11637000	4253300	320220	1707000
Tb927.9.11270	t- complex protein 1 (eta subunit), putative	.													0.499988	1.91518	0.859993	2.59746	1.52349	4.43024	1.13845	3.17875	1.51981	3.2749	20	20	20	42.6	42.6	42.6	61.471	0	68.268	778660000	83	0	0	0	0	0	0	0	3754500	0	1483100	2320300	1197100	0	3342600
Tb927.10.7420	bromodomain factor 2 protein, putative	.					+	+				+			0.573268	1.24802	1.22825	0.751925	4.43118	4.88779	0.51557	-0.436313	2.57297	2.61722	10	10	10	49.6	49.6	49.6	25.531	0	106.68	639200000	37	0	0	0	0	0	0	0	0	0	2502400	1198400	1460400	0	0
Tb927.11.10770	VHS domain containing protein, putative	.										+			0.38361	1.1965	0.625573	1.37909	1.59242	3.23987	0.81135	2.33105	2.09289	4.10947	14	14	14	37.1	37.1	37.1	48.943	0	152.56	1068000000	47	0	0	0	0	0	0	0	1384100	0	2124800	5391300	6906200	0	2989600
Tb927.7.1050;Tb927.7.1040	40S ribosomal protein S16, putative;40S ribosomal protein S16, putative	.													0.384943	1.19965	0.132118	-0.619829	0.958929	-2.79655	0.154386	-0.68111	0.680262	-2.35815	8	8	8	42.3	42.3	42.3	16.998	0	18.323	693650000	34	0	6423400	1735900	0	5964100	3850200	0	5117000	0	0	1057400	0	0	4371200
Tb927.4.1720	Nucleoside diphosphate kinase 3	.							+	+	+	+			0.969575	2.44018	1.04723	1.98711	1.34494	3.45455	2.70529	3.82406	2.92475	4.65471	11	11	11	41.3	41.3	41.3	38.948	0	68.657	938970000	55	0	0	0	0	0	0	0	1667100	0	2657700	5135100	4297100	1751200	2854800
Tb927.9.2120	hypothetical protein, conserved	.													0.450483	1.31671	0.00163494	0.00754992	0.0164671	-0.0716572	0.0959426	-0.384715	0.615255	-1.9115	8	8	8	32.2	32.2	32.2	30.605	0	126.22	646270000	55	0	2626800	3677500	0	4522900	3182900	1773300	3178800	0	0	870110	0	0	2601500
Tb927.11.9910	Domain of unknown function (DUF3846)/TPR repeat, putative	.						+		+		+			0.403124	1.52715	0.205594	0.742713	2.25104	4.10476	2.15858	3.78386	2.04965	3.54719	11	11	11	37.7	37.7	37.7	40.908	0	323.31	802780000	78	0	0	0	0	0	0	0	1708400	0	2609000	2387000	2071200	2886800	2594600
Tb927.5.800;Tb927.5.790	casein kinase I isoform 1;casein kinase I, isoform 2	.								+		+			0.772783	2.74215	0.9133	2.24427	1.53192	3.26834	2.25291	3.4659	2.27627	4.69503	15	15	15	41.6	41.6	41.6	38.374	0	62.308	920210000	74	0	0	0	0	2074700	0	0	2604300	0	1692100	4794400	6464500	1285100	1730500
Tb927.6.850;Tb11.v5.0689.1	ccr4-not transcription complex subunit 2	.								+		+			0.78841	2.54155	0.791549	2.16186	1.29904	2.75036	2.12638	3.58186	2.15675	3.65354	7	7	7	34.5	34.5	34.5	37.396	0	192.08	855490000	57	0	0	0	0	1385400	0	1798100	2387300	0	2497300	3326300	2747900	2380200	2610100
Tb927.10.5310;Tb11.v5.0245.1	AMP-activated kinase, alpha 1	.					+	+			+	+			1.02828	2.35152	0.0464016	-0.0880775	2.65843	3.93357	0.912021	2.34197	2.95076	4.17477	16	16	16	24.6	24.6	24.6	80.619	0	69.078	819130000	61	0	0	0	0	0	0	0	0	0	3833700	4062500	4042000	0	2058400
Tb927.5.2540;Tb11.v5.0574.1	Organic solute transport protein 1, putative	.									+	+			0.854401	1.89095	0.940309	1.92715	0.528623	1.3651	1.20271	2.83205	3.53141	4.67012	15	15	15	43.7	43.7	43.7	46.075	0	323.31	1096400000	84	0	0	0	0	0	0	0	2669700	0	4966600	6593100	4452200	0	3480200
Tb927.1.710	phosphoglycerate kinase	.								+	+	+			0.614076	1.487	0.972188	2.17654	0.993397	1.80636	1.96551	2.98631	3.03007	4.56174	14	14	3	46.4	46.4	9.8	45.247	0	148.59	944350000	74	0	0	0	0	803210	0	421240	3318500	0	3888200	6027000	4837700	874860	2050900
Tb927.11.11725;Tb927.11.11475	ribosomal protein S14p/S29e;ribosomal protein S14p/S29e	.													0.0526208	0.194578	0.872542	1.59632	0.494736	-1.19262	0.0241896	-0.107059	0.555934	-1.59855	3	3	3	47.4	47.4	47.4	6.7299	0	48.873	668740000	32	0	2149300	1978000	0	4240100	0	2833600	3935200	3809600	0	1168300	0	0	4201900
Tb11.v5.0507.1;Tb927.10.15470	hypothetical protein, conserved	.					+	+				+			0.647233	1.50246	0.113095	-0.244558	2.7368	4.75378	0.18738	0.3804	1.91533	3.01206	14	14	14	37.4	37.4	37.4	54.241	0	155.26	711450000	56	0	0	0	0	0	0	0	0	0	1355500	2320300	2603600	0	0
Tb927.10.4120.2;Tb927.10.4110;Tb927.10.4120.1	60S ribosomal protein L30	.													0.859686	2.08351	0.515064	1.48116	0.0629793	0.22596	0.223421	0.692979	0.532557	-1.92935	8	8	8	81	81	81	11.512	0	36.494	563810000	47	0	2326500	1280600	0	4202700	2667700	1201100	4964100	1979600	0	798040	0	902760	2577600
Tb927.11.2110	Snf7, putative	.								+	+	+			0.142903	0.528592	1.07754	2.1064	0.61556	1.72885	2.46268	3.04012	2.90717	3.99739	10	10	10	45.3	45.3	45.3	24.813	0	32.643	891130000	45	0	0	0	0	0	0	1623800	2170200	0	4126800	3919200	4225900	2116700	2041800
Tb927.11.13007;Tb927.11.13003;Tb11.v5.0537.1;Tb927.11.9920;Tb11.01.1680.v5.1	ubiquitin-60S ribosomal protein L40;ubiquitin-60S ribosomal protein L40;polyubiquitin, putative	.													0.0824765	0.395582	0.0563613	0.213881	0.501546	-1.50975	0.267799	0.673346	0.128848	0.352165	7	7	7	42.2	42.2	42.2	14.656	0	14.5	759180000	44	0	3653400	1244600	0	5495600	0	0	2668600	2180300	1341500	1783700	1333400	1489600	1982600
Tb927.9.7620;Tb927.9.7590	60S ribosomal protein L11, putative;60S ribosomal protein L11, putative	.													0.733314	1.31878	0.620019	1.11029	1.51749	-2.67174	0.221642	0.505058	0.311749	-0.730924	5	5	5	23.7	23.7	23.7	22.369	0	40.214	559660000	50	0	2525200	1675800	0	2672400	3836400	2411200	2644400	2684700	1479400	484990	518630	2286700	2122700
Tb927.4.310	SPRY domain/HECT-domain (ubiquitin-transferase), putative	.										+			0.625311	1.73819	0.87869	1.89955	0.0487341	-0.0987148	1.35151	3.86631	2.05706	4.25204	71	71	71	14.6	14.6	14.6	733.52	0	230.67	941790000	140	0	0	0	0	0	0	0	1700500	0	1454900	6089300	4773400	0	5955600
Tb927.11.4360	Protein of unknown function (DUF1014), putative	.								+		+			0.175116	0.701841	0.65762	1.3662	1.66591	2.85821	1.87667	3.1768	2.25437	4.14639	12	12	12	49.8	49.8	49.8	29.673	0	161.31	898970000	66	0	0	0	0	0	0	0	1101100	0	3636400	5175900	4173700	2259000	2073900
Tb927.4.2680	Zeta toxin, putative	.										+			0.493038	1.87851	0.340134	1.22502	1.10503	2.77712	1.53722	3.53847	1.73828	4.13355	18	18	18	34.6	34.6	34.6	80.024	0	159.19	903640000	78	0	0	0	0	0	0	0	2102600	0	3018100	4617500	4120500	2281500	2540100
Tb927.10.1400;Tb927.10.1470	hypoxanthine-guanine phosphoribosyltransferase;hypoxanthine-guanine phosphoribosyltransferase	.							+	+	+	+			0.986708	2.14023	0.435309	1.3828	1.39623	3.35111	2.58676	4.38159	2.77486	4.74912	7	7	7	43.8	43.8	43.8	23.36	0	41.043	950210000	44	0	0	0	0	0	0	0	1798700	0	3034800	4153300	3416000	3385000	2897400
Tb927.10.6630	ATP-dependent RNA helicase DBP2A, putative	.					+	+			+	+			0.958795	2.23831	0.0115792	-0.0227426	4.25494	5.3079	0.454501	0.441132	3.30756	2.98425	18	18	18	35.2	35.2	35.2	64.082	0	115.17	558510000	58	0	0	0	0	0	0	0	0	0	1547400	1280000	1460800	0	0
Tb927.11.9060	DnaJ domain containing protein, putative	.					+	+			+	+			0.53122	1.36666	0.271872	0.458643	3.24467	4.04289	0.432208	1.55194	3.60265	3.66792	7	7	7	31.8	31.8	31.8	40.417	0	120.09	717660000	32	0	0	0	0	0	0	0	0	0	3360300	2722300	3160900	2273000	0
Tb927.8.6430	hypothetical protein, conserved	.										+			0.699839	1.71901	0.195207	0.503728	0.362156	1.27377	0.314108	1.19643	2.32849	4.56993	5	5	5	58.1	58.1	58.1	11.709	0	111.07	1144000000	35	0	0	0	0	0	0	0	0	0	7285600	5400200	5920300	0	3629000
Tb927.5.3610	adaptor complex protein (AP) 3 delta subunit 1, putative	.					+	+				+			0.029033	0.0676384	0.413196	-0.678486	2.396	3.6598	0.504015	1.19614	1.9636	2.79968	24	24	24	24.5	24.5	24.5	125.4	0	117.98	662150000	70	0	0	0	0	0	0	0	0	0	1793400	2938600	3203400	0	1085800
Tb927.8.5290	WW domain containing protein, putative	.							+	+	+	+			0.509785	1.76509	1.65349	3.19411	1.2957	2.21861	3.10965	3.68357	3.26758	4.37107	12	12	12	32.6	32.6	32.6	67.435	0	81.922	908890000	70	0	0	0	0	0	0	0	2776100	2775100	3385900	4613500	3081100	2090500	2255100
Tb927.5.2290	ATP-dependent RNA helicase, putative	.					+	+		+		+			0.553435	1.50428	0.695876	1.68808	2.42206	3.50047	2.13199	3.61796	2.20684	4.25998	48	48	48	32.8	32.8	32.8	249.28	0	323.31	931930000	143	0	0	0	0	0	0	0	1943400	0	2144800	6880400	2114900	1138200	3086000
Tb927.9.12240;Tb927.9.12200	60S ribosomal subunit protein L31, putative;60S ribosomal subunit protein L31, putative	.													0.12776	0.70754	0.22727	-0.999191	0.908228	-2.46326	0.0933614	-0.452607	1.0823	-2.95427	7	7	7	28.7	28.7	28.7	21.692	0	44.807	612740000	36	0	5386300	1922100	0	9013200	0	0	3711900	0	0	0	0	1778700	3217200
Tb927.10.11230	Ras-induced vulval development antagonist, putative	.					+	+				+		+	0.198959	0.697886	0.0848665	-0.22389	2.46839	3.94849	0.756634	1.783	2.31274	3.7382	7	7	7	30.3	30.3	30.3	34.706	0	203.52	887480000	46	0	0	0	0	0	0	0	0	0	3160500	4374800	2646400	0	2106400
Tb927.4.2110	protein phosphatase 2C, putative	.								+	+	+			0.336316	1.27927	0.266454	0.655759	0.863014	2.65124	2.26662	2.91529	2.97739	4.45808	12	12	12	60.8	60.8	60.8	33.456	0	82.99	904020000	50	0	0	0	0	0	0	0	0	0	2279900	6065800	5342500	770800	1893700
Tb927.9.12360	RNA-binding protein, putative	.						+		+	+	+			0.215275	0.64223	0.704535	1.40933	2.42548	2.79436	2.21569	2.50714	2.76366	3.43035	19	19	19	44.3	44.3	44.3	61.658	0	51.352	790740000	68	0	0	0	0	0	0	0	1055100	1826900	2974600	3646900	3399100	2029700	1457600
Tb927.7.3160	Cytoplasmic dynein 1 heavy chain (DYNC1H1), putative	.										+			0.874279	1.98454	1.0655	1.92887	0.841228	2.05604	1.57622	4.03969	1.70001	4.33531	73	73	73	17.3	17.3	17.3	596.65	0	323.31	857100000	161	0	0	0	0	0	0	0	773390	0	2576200	8444000	1029400	684750	5653600
Tb927.7.4000	glutathione synthetase, putative	.							+	+		+			0.52329	1.37739	0.702875	2.09416	0.185101	0.254296	3.0164	4.23008	2.48077	3.35964	15	15	15	33.2	33.2	33.2	61.304	0	95.323	690370000	56	0	0	0	0	0	0	0	2708500	1941500	2030200	3161100	1889600	3882200	4338000
Tb927.11.1090	calpain-like protein, putative	.								+					1.11207	1.97928	0.599635	1.60305	0.414509	0.489617	2.32327	3.98304	1.12939	2.34848	15	5	0	45.7	43.4	0	658.93	0	34.179	695700000	35	0	0	0	0	2188600	0	0	3546200	0	0	3284600	1532600	1989300	7991300
Tb927.9.6070;Tb927.10.11540	40S ribosomal protein S3, putative;40S ribosomal protein S3, putative	.													0.289379	0.912956	0.036784	0.198662	0.809707	-2.22231	0.0608693	-0.235339	0.21211	-0.688676	11	11	11	50.5	50.5	50.5	24.216	0	22.863	585080000	61	0	4710000	1698100	0	3290900	1737000	0	4962300	2574400	0	994960	677860	1130400	1867800
Tb927.10.1320	hypothetical protein, conserved	.					+	+		+	+	+			0.902699	2.20659	1.48806	1.55751	3.08694	3.98799	2.48411	2.8077	2.85971	3.96069	14	14	14	27.7	27.7	27.7	77.89	0	268.02	746550000	76	0	0	0	0	0	0	0	648980	0	2268600	4043000	3304800	1584300	1268500
Tb927.10.6680	member of the NOL1/NOP2/sun family of proteins	.								+		+			0.298153	1.01187	0.150116	0.343032	1.45418	2.75815	2.05851	3.2548	2.26908	3.87604	18	18	18	33.4	33.4	33.4	82.376	0	190.77	811050000	65	0	0	0	0	0	0	0	0	0	2716000	3742300	4500500	2120400	2255700
Tb927.9.6650	tRNA synthetases class II (A)/Threonyl and Alanyl tRNA synthetase second additional domain containing protein, putative	.							+	+	+	+			0.456725	1.54884	0.313861	0.787856	1.21925	2.52908	3.26179	3.28569	3.43157	4.52038	17	17	17	42.5	42.5	42.5	52.057	0	104.44	899820000	77	0	0	0	0	0	0	0	988510	0	3019400	5288900	4807400	1658300	1846700
Tb927.10.1590;Tb927.9.15210	ribosomal protein L36, putative;ribosomal protein L36, putative	.													0.731696	2.00759	0.0808763	0.34498	1.06123	-3.00675	0.000580157	0.00244268	0.592885	-1.92189	5	5	5	33.9	33.9	33.9	12.375	0	19.981	448060000	37	0	2868600	2494900	0	3253300	4985700	2111800	3239700	0	0	802180	0	0	2067400
Tb927.11.8090	protein phosphatase 1, putative	.										+			0.300778	1.18593	0.559059	1.16008	1.72726	2.8549	1.50606	2.1538	2.24501	3.64748	11	11	10	50.5	50.5	47.5	34.443	0	156.84	795100000	72	0	0	0	0	0	0	0	1381300	612400	2538900	4309800	3802000	952040	1377000
Tb927.3.3850	COPII coat assembly protein sec16	.						+		+		+			0.595599	1.77768	0.61251	1.24649	1.93755	3.80216	2.12372	4.11421	2.03036	4.0598	20	20	20	20.8	20.8	20.8	146.55	0	151.01	665040000	80	0	0	0	0	0	0	0	532410	0	1690800	4094400	2078700	1776800	2588600
Tb927.4.1930	eukaryotic translation initiation factor 3 subunit g	.								+	+	+			0.510542	1.56298	0.0179102	0.0321261	0.528989	0.597202	2.00912	3.71956	3.35993	5.07012	10	10	10	37.9	37.9	37.9	31.293	0	268.4	1102500000	36	0	0	0	0	0	0	0	0	0	4034900	6569600	5548900	0	3217900
Tb927.5.4310	GTP-binding protein, putative	.						+							0.32642	1.00775	0.331155	0.478594	2.03413	4.05087	0.927969	1.93105	0.213802	0.804111	24	24	24	34.9	34.9	34.9	91.346	0	153.82	577680000	73	0	0	0	0	0	0	0	574010	0	0	2675800	0	335240	2522700
Tb927.11.14950	zinc finger protein 2	.							+	+					1.10377	2.92466	1.09039	2.01345	0.623012	0.774841	2.64256	4.83476	0.33014	1.06467	3	3	3	52.5	52.5	52.5	15.767	0	63.039	607910000	26	0	0	0	0	1907200	0	0	1942900	0	0	0	1989300	2387500	6767300
Tb927.10.1100;Tb927.6.4690	60S ribosomal protein L9, putative;60S ribosomal protein L9, putative	.													0.505338	1.40774	0.133425	0.521182	0.813288	-2.06725	0.324993	-1.159	1.11875	-3.95738	10	10	10	52.4	52.4	52.4	21.857	0	82.407	538540000	39	0	3983100	1548800	0	5922500	1665500	2040900	4923100	0	0	0	0	0	2006600
Tb927.6.3040	small GTP-binding protein Rab28, putative	.						+				+			0.777497	1.5664	0.582899	1.03348	1.83472	3.71717	1.04751	2.2531	2.26916	3.33004	7	7	7	32.1	32.1	32.1	26.019	0	31.42	722340000	34	0	0	0	0	0	0	0	868660	0	2315300	2203400	2283100	0	1571600
Tb927.10.230	proteasome subunit alpha type-5, putative	.										+			0.724294	1.74033	0.595402	1.67819	0.182106	-0.3677	1.17289	2.45446	1.89635	3.3418	9	9	9	50.8	50.8	50.8	27.176	0	323.31	811260000	56	0	0	0	0	1724500	0	0	2422500	1889600	3557900	3988200	2749600	0	3413300
Tb927.7.660	Cupin-like domain containing protein, putative	.							+	+	+	+			0.802688	1.42439	0.607111	0.736874	0.965931	2.57182	3.24696	3.73914	3.03937	3.8972	12	12	12	31.5	31.5	31.5	52.795	0	198.67	746980000	55	0	0	0	0	0	0	0	0	0	2521400	3965900	2338200	2705400	2465500
Tb927.3.3300	Flagellum attachment zone protein 19	.													0.499486	1.37588	1.08127	-2.65682	0.691127	-2.10141	1.12644	-3.12879	1.59401	-4.45017	22	22	22	35.6	35.6	35.6	89.197	0	146.26	415590000	61	0	4174200	4200900	0	8779500	3300800	0	0	0	0	0	0	0	0
Tb927.11.6330	6-phosphogluconolactonase	.									+	+			0.558425	1.6636	0.576595	1.23798	1.53394	3.12034	1.29921	2.46798	2.75813	4.07309	11	11	11	55.3	55.3	55.3	28.65	0	68.785	743120000	51	0	0	0	0	0	0	0	1382900	0	3801200	3029700	3588500	0	1825800
Tb927.8.1210	hypothetical protein, conserved	.							+	+	+	+			0.710227	1.74467	1.50995	2.60209	0.700047	1.34493	2.94604	3.74657	2.57852	3.03663	9	9	9	50.7	50.7	50.7	77.786	0	202.98	639590000	50	0	0	0	0	0	0	0	2600800	1972200	1559400	2812700	1504100	2208700	4349800
Tb927.5.2370	hydrolase, alpha/beta fold family, putative	.									+	+			0.599285	2.05574	0.944209	1.72506	1.67723	3.50535	0.571234	1.45894	2.53264	5.62648	14	14	14	40.9	40.9	40.9	43.296	0	150.48	790060000	44	0	0	0	0	0	0	0	0	0	4095200	4667100	8659100	0	0
Tb927.1.3270	hypothetical protein, conserved	.						+							0.155347	0.726692	0.04806	0.124894	1.8413	4.4856	0.204415	-0.482474	0.1875	0.425508	14	14	14	20.9	20.9	20.9	98.508	0	136.27	443090000	44	0	0	0	0	0	0	0	0	0	0	446080	294530	0	0
Tb927.3.5540	dynein intermediate chain WDRD34, putative	.									+	+			0.563863	1.73456	0.99738	2.26517	0.641225	0.957013	0.178887	0.56256	3.24253	5.32697	19	19	19	49.6	49.6	49.6	58.074	0	323.31	946800000	66	0	0	0	0	0	0	0	2678500	0	6228600	6385200	6180000	0	0
Tb11.v5.0584.1;Tb927.3.3180	Nucleoporin NUP98	.					+	+							0.543712	1.73283	0.759154	1.18541	3.79222	5.39732	0.205427	0.334174	1.28166	2.4561	7	7	7	47.1	47.1	47.1	61.073	0	323.31	496050000	24	0	0	0	0	0	0	0	0	0	0	1742100	1102700	0	0
Tb927.9.4350	hypothetical protein, conserved	.						+				+			0.382882	0.928184	0.10656	0.308152	2.21079	3.59859	0.851781	1.94766	2.12003	3.40511	13	13	13	21.6	21.6	21.6	94.103	0	55.82	649960000	44	0	0	0	0	0	0	0	0	0	3200400	2145400	2904300	0	1769400
Tb927.10.3500	splicing factor u2af 65 kda subunit	.													0.173799	0.724112	0.0173753	-0.0554727	1.17127	1.92024	0.222484	-0.830481	0.730614	-1.52674	16	16	16	20.2	20.2	20.2	96.56	0	87.428	455190000	51	0	1243800	1403300	0	3566600	0	0	2096000	0	0	466470	0	0	2675600
Tb927.9.5650	E2-like ubiquitin-conjugation enzyme, putative	.					+	+			+	+			0.521559	2.00574	0.484237	1.00542	2.89824	3.32234	0.303084	0.914087	3.20297	3.78172	5	5	5	31.5	31.5	31.5	19.007	0	27.023	751530000	24	0	0	0	0	984250	0	0	0	0	3837000	3766400	2884800	0	0
Tb927.10.1060	T-complex protein 1, delta subunit, putative	.						+		+		+			0.775219	2.22101	0.996035	2.53481	2.0192	2.84096	1.80446	3.76369	2.07337	3.75682	21	21	21	50.7	50.7	50.7	58.361	0	81.401	667260000	77	0	0	0	0	0	0	0	3778600	0	910350	4119500	1861600	641010	4167900
Tb927.11.14130;Tb927.10.3840	60S ribosomal protein L18a, putative;ribosomal protein L18, putative	.													1.22953	1.759	0.0839379	0.286912	1.06513	-1.55501	0.0522586	0.139284	0.516839	-0.934956	8	8	8	48	48	48	20.904	0	98.824	425630000	34	0	1013900	2170100	0	2923600	4135400	0	3668200	1499700	0	674520	748970	0	1820700
Tb927.10.5240;Tb11.v5.0233.1	cAMP binding protein, putative	.					+	+	+	+	+	+			0.165321	0.662145	0.131252	-0.220987	3.47673	2.87855	3.48169	3.02813	2.90529	3.41908	26	26	26	20	20	20	188.21	0	198.13	648230000	85	0	0	0	0	0	0	0	0	0	1673000	3455600	3375100	1961900	1865700
Tb927.11.3450	hypothetical protein, conserved	.									+	+			0.40734	1.40006	1.2384	1.36241	0.0531032	0.163715	0.399374	-0.558431	2.76607	4.6468	19	19	19	32.7	32.7	32.7	76.311	0	135.66	868500000	51	0	0	0	0	0	0	0	454540	0	3329200	8540100	7394200	0	0
Tb927.7.5770	Nuclear Dbf2-related kinase	.									+	+			0.755976	1.73314	0.616674	1.12682	1.36825	2.78165	1.16988	2.0136	3.47623	4.29822	12	12	12	27.2	27.2	27.2	53.01	0	50.792	715660000	51	0	0	0	0	0	0	0	1169000	0	3136100	3596800	4736500	0	1368400
Tb927.3.5340	Hsc70-interacting protein (Hip), putative	.								+		+			0.326855	0.848495	1.56784	2.42619	1.04992	1.94051	1.95094	3.24332	1.84491	2.93905	8	8	8	25.3	25.3	25.3	42.028	0	94.757	571640000	69	0	0	0	0	0	0	1317000	1178100	1605900	2017400	2159100	1661800	2944900	1834600
Tb927.3.5250	Zinc finger CCCH domain-containing protein 8	.						+							0.182716	0.646226	0.958955	2.21833	1.96923	3.75909	0.944337	2.19006	1.68911	3.17281	10	10	10	20.2	20.2	20.2	61.206	0	85.421	504450000	42	0	0	0	0	0	0	1031300	2078500	0	1816700	1234800	2524900	0	1004000
Tb927.11.1130	calpain-like cysteine peptidase, putative	.										+			0.727083	1.92166	0.304989	-0.570229	0.0440514	0.14709	1.33433	1.7093	1.96827	4.09167	66	66	39	16.8	16.8	10.6	613.99	0	323.31	961970000	128	0	0	0	0	0	0	0	0	0	1906900	10520000	5370600	0	1029900
Tb927.11.15900;Tb927.11.15880	60S ribosomal protein L27, putative;60S ribosomal protein L27, putative	.													0.988956	2.90079	0.0817138	0.393075	0.305734	-1.03939	0.0351985	-0.195284	0.791449	-2.47607	7	7	7	40.6	40.6	40.6	15.581	0	20.634	462390000	28	0	3704700	0	0	5292600	4872800	0	3451100	0	0	0	0	0	2552200
Tb927.7.2300	Nucleoporin NUP132	.							+	+		+		+	0.902785	1.9902	1.37307	2.1038	1.51099	1.98589	2.78624	3.81507	2.23449	2.77135	22	22	22	25.5	25.5	25.5	132.36	0	91.043	564720000	88	0	0	0	0	581270	0	584800	2081200	0	1473900	2143100	1030900	2093900	3364000
Tb927.5.570	hypothetical protein, conserved	.								+		+			0.524329	1.30121	0.730993	1.96899	0.187271	0.332446	2.51595	3.09519	2.09503	3.35381	25	25	25	15.7	15.7	15.7	233.39	0	307.01	764680000	89	0	0	0	0	0	0	0	2444400	1909000	1729800	5066800	1938100	2390600	2120700
Tb927.8.4780	Flagellar Member 3	.													0.0437889	-0.326944	0.136439	-0.895348	0.147123	-0.955429	0.209562	-1.32048	0.492911	-2.89027	2	2	2	0.8	0.8	0.8	468.13	0.0013141	2.7193	217610000	3	19555000	0	0	0	0	0	0	0	0	0	0	0	0	0
Tb927.4.3060	hypothetical protein, conserved	.													0.438546	1.36275	0.190561	-0.807092	0.623574	-1.74429	0.0343781	-0.137096	0.329755	-1.17728	4	4	4	25	25	25	17.732	0	16.426	530480000	32	0	4231100	793480	0	5905500	1800000	0	2402000	0	944550	637960	0	0	1750200
Tb927.11.11000	Calponin homology (CH) domain containing protein, putative	.						+				+			0.366701	1.57156	0.381832	0.682443	2.29402	4.11184	1.70056	2.55975	1.98155	2.9356	12	12	12	31	31	31	54.823	0	143.38	500680000	44	0	0	0	0	0	0	0	0	0	1412200	1627900	1586000	1325900	865920
Tb927.8.4820;Tb11.v5.0659.1	eukaryotic translation initiation factor 4 gamma 3	.								+		+			0.659561	1.5058	0.6542	0.946088	1.62595	3.33841	1.92649	3.13595	2.01075	3.02137	18	18	18	32.3	32.3	32.3	69.338	0	107.86	548150000	77	0	0	0	0	0	0	0	566710	0	1234000	2274700	1697700	1170900	1735200
Tb927.11.9630	Snf7, putative	.								+	+	+			1.1536	2.29833	1.66329	2.84503	0.179436	0.531903	2.24327	3.22168	2.87571	4.76278	7	6	6	28.5	25.9	25.9	25.504	0	20.143	799580000	29	0	0	0	0	0	0	0	1119100	1908800	4071100	4133100	3930100	1355200	1348500
Tb927.11.9180	ADP-ribosylation factor GTPase activating protein, putative	.										+			0.426406	1.22331	0.423232	1.22114	0.568331	1.49443	0.436508	1.28959	2.12456	4.73348	12	12	12	54	54	54	31.714	0	216.82	807900000	46	0	0	0	0	0	0	0	1283000	0	1489900	6870700	6620100	0	0
Tb927.2.2460	ubiquitin-conjugating enzyme E2, putative	.					+	+				+			0.625093	1.50437	0.259482	0.310947	3.36844	4.31055	0.259691	0.558148	2.10169	2.18163	3	3	3	16.2	16.2	16.2	22.569	0	10.034	478970000	26	0	0	0	0	0	0	0	0	0	1467200	1085200	893160	0	0
Tb11.02.5430b.1;Tb11.02.5430		.													0.708781	1.6053	0.150095	-0.539168	0.391928	-1.08514	0.0464896	-0.156026	0.252261	-0.675252	13	13	13	37.3	37.3	37.3	44.407	0	93.332	494940000	66	0	2253600	2242000	0	3749600	2193200	0	2351000	0	0	864450	1079700	0	1894800
Tb927.9.7670	hypothetical protein, conserved	.													0.485387	1.57326	0.00928063	-0.0414759	1.10991	1.90434	0.0646028	0.229655	0.111397	-0.454833	5	5	5	26.8	26.8	26.8	26.419	0	30.039	603930000	36	0	1727200	0	0	3720200	0	0	2248600	0	0	1395800	0	0	1781300
Tb927.7.5600	leucine-rich repeat protein (LRRP), putative	.					+	+							0.6469	1.64012	0.755938	0.88805	3.4729	4.73721	1.61175	3.56836	0.1061	-0.168381	20	20	20	26.7	26.7	26.7	114.62	0	167.19	378540000	55	0	0	0	0	0	0	0	0	0	0	0	0	0	3080600
Tb927.11.6300	40S ribosomal protein S5, putative	.													0.730108	1.10694	0.0617322	0.214057	1.56072	-3.03478	0.551317	-0.915881	1.66139	-3.09721	6	6	6	35.8	35.8	35.8	21.386	0	31.574	388690000	37	0	3017600	1237900	0	3364700	2422700	1250100	5405200	0	0	0	0	868840	804990
Tb927.7.710	heat shock 70 kDa protein, putative	.							+	+					0.480984	1.605	0.391296	0.801299	0.0436364	0.0854251	3.1597	4.02577	1.21884	1.40589	18	16	16	39.6	35.1	35.1	70.211	0	94.606	468780000	57	0	0	0	0	999880	0	0	1375900	0	509500	1197300	693930	3917800	5332700
Tb927.3.3290;Tb11.v5.0474.1	protein kinase, putative	.					+	+		+	+	+			0.538504	1.89165	1.11991	1.84463	2.4775	3.54628	1.93393	2.67861	3.08891	4.79876	11	11	11	26.1	26.1	26.1	52.418	0	45.431	647440000	50	0	0	0	0	0	0	0	1068100	0	2916900	4678700	3703600	0	938550
Tb927.3.2900	eukaryotic translation initiation factor 2 subunit alpha	.								+					0.333856	1.49132	0.587416	1.40096	0.615577	1.86613	2.11497	3.2299	0.900778	2.49406	13	13	13	41.4	41.4	41.4	46.824	0	70.505	629710000	50	0	0	0	0	0	0	0	1998100	0	0	2292400	3569200	2308300	2170500
Tb927.10.12370	gamma-glutamylcysteine synthetase	.								+	+	+			0.0342262	0.156314	0.10839	0.141362	1.06667	2.16919	2.29555	1.34496	4.88348	3.68461	15	15	15	29.9	29.9	29.9	77.467	0	82.428	680410000	57	0	0	0	0	0	0	0	0	0	3276600	4468800	3868100	0	1044000
Tb927.9.12630;Tb927.9.12590;Tb927.9.12570;Tb927.9.12610;Tb927.9.12550	glycerol kinase, glycosomal;glycerol kinase, glycosomal;glycerol kinase, glycosomal;glycerol kinase, glycosomal;glycerol kinase, glycosomal	.													0.947318	1.21304	0.462896	0.931163	0.201805	-0.333638	0.113699	0.295295	1.0175	1.26422	14	14	14	33.4	33.4	33.4	56.426	0	57.106	550960000	74	0	1057800	869290	0	1058700	1532300	1626900	2872500	0	1443200	2718900	1208200	0	1740500
Tb927.3.2710	6-phosphofructo-2-kinase 2	.													0.955817	1.72881	0.470003	-0.613049	0.264954	0.52027	0.324285	-0.554246	1.2637	1.57905	21	21	21	28.3	28.3	28.3	110.79	0	240.78	539890000	95	0	1207100	882310	0	2619900	1049100	0	657680	0	1455900	2353000	3309400	0	707820
Tb927.11.6430	hypothetical protein, conserved	.							+	+		+			0.426419	1.47889	0.26375	0.744396	0.731571	1.41267	2.6079	3.90973	2.0522	3.11316	22	22	22	25.6	25.6	25.6	134.73	0	168.56	550110000	65	0	0	0	0	0	0	0	1369300	0	1096000	2880900	1904800	2196600	3775100
Tb927.7.2360	N-acetyltransferase, putative	.									+	+			0.244495	0.924959	0.0729018	-0.12406	0.904375	2.53643	1.38709	2.23046	2.79149	2.86762	7	7	7	26	26	26	34.599	0	48.693	582620000	32	0	0	0	0	0	0	0	0	0	2036200	2050300	2120200	0	1950500
Tb927.2.4370;Tb11.v5.0653.1	trypanothione synthetase	.										+			0.414443	1.28057	0.705532	1.39438	1.29255	1.44511	1.10226	2.66461	2.38978	4.28447	22	22	22	48.3	48.3	48.3	71.612	0	133.34	765750000	54	0	0	0	0	0	0	0	1310200	0	1584500	6822700	3244000	0	2169800
Tb927.9.15420;Tb927.10.270	60S ribosomal protein L32, putative;60S ribosomal protein L32	.													1.29436	3.31824	0.0971113	0.447939	0.243153	-0.813693	0.170443	0.685916	0.713486	-1.90334	6	6	6	32.6	32.6	32.6	15.353	0	11.221	384460000	31	0	2342800	0	0	5283700	5024900	0	2951600	0	0	0	0	0	2524100
Tb927.8.4220	hypothetical protein, conserved	.					+	+	+	+	+	+			0.591819	1.59035	0.928976	1.02048	3.32177	3.7002	3.24378	2.78572	3.12749	2.67817	9	9	9	44.9	44.9	44.9	25.995	0	159.9	448420000	47	0	0	0	0	0	0	0	779860	0	1539200	1336000	1300700	1458700	1556500
Tb927.10.2620	CS domain containing protein, putative	.					+	+							0.55339	1.40902	0.109908	0.155687	3.60265	4.43133	1.09912	2.13919	0.541436	1.42837	7	7	7	31.8	31.8	31.8	21.809	0	66.977	404350000	23	0	0	0	0	0	0	0	0	0	0	2092200	0	0	1604600
Tb927.7.1340;Tb927.7.1320	10 kDa heat shock protein, putative;10 kDa heat shock protein, putative	.							+	+		+			0.540867	1.48557	0.474523	1.17057	0.111401	0.313613	2.76921	3.86325	2.42182	3.00141	5	5	5	57	57	57	10.67	0	21.938	456010000	35	0	0	0	0	0	0	0	1955200	0	2199900	1773500	1650700	4325600	2790000
Tb11.01.2730.1		.							+	+	+	+			0.78458	1.5307	0.215186	0.446613	0.461231	1.40775	3.31642	3.62579	3.8232	3.33644	22	22	22	31.1	31.1	31.1	311.9	0	173.99	629830000	59	0	0	0	0	0	0	0	0	0	2118300	2207700	2112500	3075100	1841100
Tb927.7.2980;Tb927.7.3020	Nitroreductase family, putative;Nitroreductase family, putative	.								+		+			1.42556	2.58438	1.6993	3.06178	1.56362	2.61444	1.7993	2.95104	2.17446	3.90641	8	8	8	43.7	43.7	43.7	21.242	0	40.337	627610000	53	0	0	0	0	952770	0	764340	1972800	1528000	1913000	3439100	2028200	0	1492900
Tb927.4.3550;Tb927.5.1610	60S ribosomal protein L13a, putative;60S ribosomal protein L13a, putative	.													0.739104	1.76671	0.736821	1.70395	0.684837	-1.68441	0.0399789	0.181939	0.678449	-1.9481	7	7	7	25.2	25.2	25.2	25.711	0	11.005	314730000	30	1216800	1616600	0	0	1422000	3105400	1637500	2518200	2725000	0	0	0	2158400	1355800
Tb927.11.7140	cell cycle sequence binding phosphoprotein (RBP33), putative	.					+	+	+	+	+	+			0.443965	1.67384	1.11996	1.70839	4.77231	3.3068	4.82712	3.6115	5.1416	3.10039	9	9	9	38.7	38.7	38.7	35.476	0	138.23	522010000	38	0	0	0	0	0	0	0	1299000	0	1664300	1695700	1749300	2704000	2122500
Tb927.6.4950	Protein mago nashi homolog	.									+	+			0.420455	1.74388	0.631472	1.62409	1.35704	1.11468	1.47056	3.0048	3.33999	4.41913	9	9	9	49.1	49.1	49.1	19.318	0	43.793	788870000	38	0	0	0	0	0	0	0	2269000	0	3041100	4511200	3025300	0	2334200
Tb927.11.1990	arginyl-tRNA synthetase, putative	.								+		+			0.183112	0.618346	0.391328	0.556985	1.17152	1.43415	2.48779	3.43558	2.01039	3.0925	24	24	24	39.6	39.6	39.6	78.432	0	79.941	857610000	108	0	0	0	0	0	0	0	312680	0	1356500	3524700	2277400	2540400	2695500
Tb927.10.15330;Tb11.v5.0348.1	CYTH domain containing protein, putative	.					+	+							0.283855	1.08397	0.194781	0.258776	4.13058	4.27883	0.0914663	-0.271903	1.15008	1.36188	12	12	12	22.1	22.1	22.1	68.478	0	72.162	363880000	34	0	0	0	0	0	0	0	0	0	0	862070	1069500	0	0
Tb927.10.8190	T-complex protein 1, theta subunit, putative	.													0.952352	2.70662	0.593269	2.14745	0.198278	0.672123	1.44698	4.11492	0.391774	1.51366	20	20	20	50.3	50.3	50.3	58.081	0	156.83	543780000	70	0	0	0	0	1466100	0	0	3259600	0	0	2143400	0	1241800	6035800
Tb927.9.9520	zinc finger protein family member, putative	.								+		+			0.997649	2.8547	0.762079	1.8305	1.33473	2.98564	1.85279	3.61286	1.8077	3.49683	9	9	9	25.2	25.2	25.2	37.741	0	58.907	491530000	42	0	0	0	0	1530800	0	0	1395000	0	2089100	1533200	1463900	2263800	1521400
Tb927.7.4290	Nuclear distribution protein C homolog	.								+		+			0.424652	1.63617	0.79372	1.70738	0.758752	2.04939	2.31686	3.14436	2.25364	3.20014	9	9	9	27.9	27.9	27.9	33.703	0	172.69	509020000	38	0	0	0	0	0	0	0	944200	1423800	1643800	2456200	1609900	1827800	1706300
Tb927.11.11690	Vacuolar proton pump subunit B, putative	.													1.23536	1.93027	0.736101	1.31678	1.61117	2.20095	1.12131	2.24034	1.18829	2.17395	13	13	13	39.2	39.2	39.2	55.619	0	161.73	525890000	54	0	0	0	0	1635000	0	0	1984900	0	0	2226400	2285200	0	2618400
Tb927.3.5470	hypothetical protein, conserved	.							+	+	+	+			0.435682	1.21442	0.572054	1.20151	0.889254	1.66838	2.88827	2.78953	3.0086	3.04088	11	11	11	54.9	54.9	54.9	19.675	0	296.36	548850000	47	0	0	0	0	0	0	0	1315900	0	2191400	2672300	2132000	1874300	2187800
Tb927.3.1060	cAMP Response Protein 4	.										+			0.400765	1.53925	0.115549	-0.176945	1.01868	1.31448	0.797355	1.02543	2.04911	3.70867	24	24	24	37.7	37.7	37.7	90.126	0	92.524	681560000	68	0	0	0	0	0	0	0	264490	0	1935600	7185300	3944600	0	448180
Tb927.11.2300	eukaryotic peptide chain release factor subunit 1, putative	.										+			0.472532	1.56489	0.505013	1.09952	1.17397	2.05858	0.98372	1.75976	1.78565	3.4811	14	14	14	34.7	34.7	34.7	50.976	0	142.26	622030000	55	0	0	0	0	0	0	0	1121400	0	2095600	4304100	2982300	1120500	747220
Tb927.11.15800	Cytokinesis initiation factor 1	.					+	+		+		+			0.667244	1.40893	0.53271	1.1455	2.90353	3.47451	2.31048	2.5963	2.44399	2.64147	17	17	17	23.5	23.5	23.5	89.585	0	58.526	425590000	48	0	0	0	0	0	0	0	0	0	1413900	1675000	1320700	1186400	1304200
Tb927.10.1970	CHAT domain containing protein, putative	.						+		+		+			0.378274	1.3196	0.198858	0.536673	1.93323	3.16399	2.12767	2.56529	2.01943	2.52993	27	27	27	22.6	22.6	22.6	156.62	0	107.77	465170000	84	0	0	0	0	0	0	0	0	0	1135300	1876000	1441400	1339200	1725500
Tb927.8.6390	lysophospholipase, putative	.								+	+	+			0.865721	2.75561	0.886293	1.05475	0.874333	1.19352	2.08327	1.6618	4.10504	4.66079	12	12	12	58.9	58.9	58.9	30.092	0	104.79	654540000	42	0	0	0	0	0	0	0	431930	0	3526900	5272800	4845400	0	692660
Tb927.7.5140	hypothetical protein, conserved	.						+			+	+			0.225093	0.850349	0.508142	0.787825	1.98959	2.45945	1.16159	1.84963	3.1677	3.00795	9	9	9	30.9	30.9	30.9	51.58	0	39.059	557610000	42	0	0	0	0	0	0	0	1191600	0	2930200	2204700	2048900	0	1949000
Tb927.9.8820	hypothetical protein, conserved	.					+	+	+	+	+	+			0.649424	1.62385	0.568502	0.599855	2.97784	3.58033	3.26774	3.44709	2.88038	2.90059	21	21	21	24.8	24.8	24.8	119.55	0	58.664	405210000	58	0	0	0	0	0	0	0	0	0	1088200	1534600	1353400	2124300	1761300
Tb927.9.2470;Tb927.9.2490	nucleolar protein;nucleolar protein	.						+		+					0.457575	1.63509	0.278109	0.632543	2.14148	4.01769	1.86399	3.34398	0.341405	-0.889916	17	17	17	30.1	30.1	30.1	86.202	0	141.95	322440000	43	0	0	0	0	0	0	0	0	0	0	0	0	2417500	1863200
Tb927.6.3520;Tb11.v5.0634.1	Uncharacterised ACR, YagE family COG1723, putative	.								+		+			0.351503	1.47635	0.956829	1.61308	1.72256	2.94665	1.88879	3.37331	1.73949	3.16593	10	10	10	21.4	21.4	21.4	74.419	0	191.29	476080000	61	0	0	0	0	0	0	0	648830	0	2416700	1438600	1277300	2340100	1559600
Tb927.10.15310	hypothetical protein, conserved	.					+	+		+	+	+			0.292869	1.10525	0.517278	0.893126	2.65805	3.34947	2.41679	3.06164	2.66068	3.49799	13	13	13	42.8	42.8	42.8	47.654	0	187.76	516810000	54	0	0	0	0	0	0	0	0	0	2109900	2248800	1627400	1502200	1768100
Tb927.2.4210	Phosphoenolpyruvate carboxykinase [ATP], glycosomal	.													0.339059	1.25385	0.177776	0.68261	0.544855	-1.13619	0.356568	1.01449	0.789126	1.64982	18	18	18	45.7	45.7	45.7	58.564	0	161.9	560710000	83	0	1387700	0	0	1864600	0	0	4107400	0	0	2990800	1591600	0	2463400
Tb927.2.5910;Tb927.10.15120	40S ribosomal protein S13, putative;40S ribosomal protein S13, putative	.													0.350656	1.54567	0.0653241	0.337404	0.453342	-1.44685	0.0199365	-0.0979582	1.01338	-2.95425	6	6	6	37.1	37.1	37.1	17.309	0	20.775	426450000	21	0	2785400	0	0	5852000	0	0	4487200	0	0	0	0	0	2507600
Tb927.6.3800;Tb927.6.3750;Tb927.6.3740	heat shock 70 kDa protein, mitochondrial precursor, putative;heat shock 70 kDa protein, mitochondrial precursor, putative;heat shock 70 kDa protein, mitochondrial precursor, putative	.													0.0551762	0.226731	0.272303	0.676672	1.1439	-1.54495	0.0355079	0.1569	0.37468	-0.720042	17	15	15	34.7	33.5	33.5	71.474	0	81.828	390350000	64	0	1401500	1152800	0	1583100	0	1185300	3796900	0	0	854630	660590	0	2906800
Tb927.11.9290	Flagellum attachment zone protein 20	.										+			0.621028	1.88726	0.324208	0.85112	1.31717	2.90214	0.377988	1.60661	1.91372	3.7263	17	17	17	23.7	23.7	23.7	85.448	0	59.345	540850000	56	0	0	0	0	0	0	0	0	0	2979600	2118300	2620100	2008600	0
Tb927.9.10100	SET domain-containing protein, putative	.								+		+			0.179865	0.505421	0.680801	1.1004	0.301341	-0.376543	1.88766	3.04423	1.88015	2.12304	24	24	24	22.9	22.9	22.9	160.65	0	177.87	480250000	79	0	0	0	0	0	0	0	1497900	577670	1495200	1713500	1139400	1285700	3857300
Tb927.8.910	hypothetical protein, conserved	.								+	+	+			0.372453	1.63716	1.36177	2.51925	1.39228	2.7568	2.42077	3.76708	2.50551	3.87306	8	8	8	29.5	29.5	29.5	50.195	0	82.02	544320000	43	0	0	0	0	0	0	0	1676100	0	1976500	1974300	1720800	1417100	1943800
Tb927.10.13950	tubulin-specific chaperone, putative	.						+				+			0.51947	1.97549	0.911515	1.80422	1.83203	3.36758	1.1303	2.48344	2.0234	4.13055	10	10	10	50	50	50	26.459	0	34.362	601400000	46	0	0	0	0	0	0	0	1031600	0	1371100	3311300	3541800	0	1211300
Tb927.3.4560	5'-AMP-activated protein kinase catalytic subunit alpha, putative	.								+					0.42548	1.39464	0.852621	2.4272	0.0143457	-0.0306244	2.46441	3.67173	1.08248	1.90329	14	14	14	27.1	27.1	27.1	70.655	0	46.57	378340000	52	0	0	0	0	0	0	0	2042700	3099400	0	994450	1333200	2648400	2873600
Tb927.2.4870	kinetoplastid-specific dual specificity phosphatase, putative	.						+			+	+			0.324303	1.44829	0.701455	0.910858	1.95767	2.56078	1.69057	2.20423	2.94509	4.72524	12	12	12	57.9	57.9	57.9	32.994	0	155.07	606340000	51	0	0	0	0	0	0	0	0	0	2871400	5049200	3810400	0	867740
Tb11.v5.0487.1;Tb927.10.1200	Programmed cell death protein 2, C-terminal putative domain containing protein, putative	.										+			0.872959	2.19285	0.203444	0.476672	0.628695	1.61829	1.28259	2.39198	2.045	4.17123	14	14	14	53.9	53.9	53.9	38.911	0	229.55	621510000	50	0	0	0	0	0	0	0	0	0	1919700	5315400	3229300	533030	1373800
Tb927.10.14710;Tb927.10.14600	40S ribosomal protein S2, putative;40S ribosomal protein S2, putative	.													0.44322	1.24439	0.986893	2.04563	0.841953	-1.59478	0.0725076	0.263826	0.387159	-1.36265	9	9	9	41	41	41	28.642	0	38.27	379170000	43	0	1845100	0	0	2367400	0	1527900	4092000	1976700	847000	0	0	1005100	1587400
Tb927.10.3670	hypothetical protein, conserved	.								+		+			0.22738	0.925198	0.666701	0.837568	0.626663	0.98531	2.23087	2.76271	2.41985	2.86689	15	15	15	44.5	44.5	44.5	52.231	0	323.31	546990000	57	0	0	0	0	0	0	0	923310	0	1430900	3687200	1736900	1033900	2439200
Tb927.7.1690	Silent information regulator 2 related protein 1	.							+	+					0.449509	1.11373	1.16073	2.42191	0.0307932	0.0437298	2.58036	3.16533	1.7366	1.82149	5	5	5	22.8	22.8	22.8	38.574	0	77.998	467700000	30	0	0	0	0	0	0	0	2217000	2933100	971220	990600	835740	2158100	2310400
Tb927.9.10770	polyadenylate-binding protein 2	.													0.767345	1.58435	0.110336	-0.495082	0.900139	-2.03302	0.285581	0.816748	0.0706043	0.203434	15	15	15	30.3	30.3	30.3	62.147	0	71.394	415720000	53	0	2446300	0	0	1837400	1767500	0	3011900	0	0	802410	1262400	0	1837400
Tb927.10.7790	ubiquitin fusion degradation protein, putative	.						+			+	+			0.373223	0.982629	0.371141	0.829997	2.43223	2.53622	1.11609	1.40745	2.69064	3.03284	9	9	9	33.3	33.3	33.3	33.574	0	23.16	517570000	42	0	0	0	0	0	0	0	1418100	0	2701100	2005800	2106800	0	1050200
Tb927.11.6460	hypothetical protein, conserved	.										+			1.01855	2.21256	0.39615	1.08677	1.0436	2.70363	0.0577874	0.189698	2.0896	4.43305	24	24	24	40.1	40.1	40.1	107.35	0	193.93	610650000	68	0	0	0	0	0	0	0	0	955600	2738500	4957500	2659500	0	0
Tb927.7.5560	glucosamine-fructose-6-phosphate aminotransferase, putative	.					+	+	+	+	+	+			0.865287	1.51905	0.725709	0.913386	2.82647	3.47376	2.9261	3.13917	3.15519	3.68755	11	11	11	23.4	23.4	23.4	71.523	0	75.148	489520000	51	0	0	0	0	0	0	0	0	0	2200500	2200900	1838400	1407000	1386100
Tb927.3.2170	translation elongation factor EF-2, putative	.										+			0.635643	1.64146	0.824434	1.39791	1.69162	2.55075	1.45231	2.17252	2.17792	3.46128	21	21	21	29.3	29.3	29.3	98.562	0	125.11	451910000	76	0	0	0	0	0	0	0	796960	0	1611400	2519200	2959400	1392000	642470
Tb927.11.810	hypothetical protein, conserved	.									+	+			0.253659	0.980909	0.761985	1.35084	1.558	1.99729	1.38934	1.4858	3.35352	3.96752	22	22	22	33.9	33.9	33.9	86.684	0	209.39	583450000	77	0	0	0	0	0	0	0	1126300	572350	2609300	3968300	2716400	0	633130
Tb927.9.10000	hypothetical protein, conserved	.													1.64191	1.35776	0.0126991	-0.0499293	1.5278	-1.34846	0.0174089	-0.0154196	0.93292	-1.78223	5	5	5	21.6	21.6	21.6	13.513	0	8.9596	292710000	33	692130	1311200	819930	0	2446600	1666000	0	1542000	2792100	0	508380	0	969640	955340
Tb927.11.9720;Tb927.10.13517	40S ribosomal protein S27-like, putative;40S ribosomal protein S27, putative	.													0.0420345	0.233229	0.117214	-0.517091	0.694539	-1.92491	0.100192	-0.395413	0.545304	-1.58585	4	4	4	58.1	58.1	58.1	9.6302	0	26.085	419870000	29	1574200	2820100	0	0	3054300	0	0	3402100	0	0	750950	0	0	2042200
Tb927.11.10470	hypothetical protein, conserved	.									+	+			0.439249	1.16678	0.885649	1.39278	1.52255	2.53609	1.31485	2.09976	3.49298	3.69857	12	12	12	28.1	28.1	28.1	70.885	0	52.546	548560000	48	0	0	0	0	0	0	0	1201600	0	2467800	2240200	2494900	0	1451600
Tb927.7.3620	tyrosyl-tRNA synthetase	.								+		+			0.802723	1.79594	0.617776	1.43626	0.592749	1.42323	2.06476	3.29625	2.19619	3.64008	15	15	15	26	26	26	76.657	0	89.047	502510000	70	0	0	0	0	0	0	0	1176900	0	1730700	2583300	2178300	1421700	1859100
Tb927.9.12830	hypothetical protein, conserved	.							+	+					0.759418	1.422	0.955248	0.751319	1.43578	1.85883	3.16986	3.76198	1.18727	2.10835	14	14	14	33.6	33.6	33.6	65.286	0	109.39	427270000	69	0	0	0	0	0	0	0	340370	0	0	1952200	1129900	2330500	3068900
Tb927.10.3560	Protein arginine N-methyltransferase 1, prozyme	.					+	+				+			0.433608	1.5345	1.27185	1.54383	2.50286	3.46282	0.886501	2.47458	2.34987	3.06655	12	12	12	42.9	42.9	42.9	42.121	0	258.13	423000000	49	0	0	0	0	0	0	0	537850	0	1654400	1196000	1223100	0	1752800
Tb11.v5.0366.1;Tb927.11.12880	Present in the outer mitochondrial membrane proteome 17	.								+					0.434712	1.31521	0.0953155	-0.210183	1.33759	2.47886	1.90733	2.51623	1.62898	1.95356	26	6	6	33.4	9.1	9.1	120.58	0	33.483	434500000	43	0	0	0	0	0	0	0	0	0	1528400	1221600	728930	1068300	1579400
Tb927.7.7030	zinc-finger of a C2HC-type, putative	.										+			0.309171	1.28823	0.576946	0.970371	1.44612	2.75121	0.589836	1.81878	1.90171	3.34085	14	14	14	33.3	33.3	33.3	68.705	0	218.12	501570000	41	0	0	0	0	0	0	0	0	0	3069900	1784200	1798200	2055000	0
Tb927.3.1370;Tb927.10.2840	ribosomal protein S25, putative;40S ribosomal protein S25, putative	.													0.0331588	0.212501	0.118436	-0.557439	0.761111	-2.47101	0.753738	-2.35278	0.720742	-2.34551	5	5	5	35.4	35.4	35.4	12.56	0	9.1866	526110000	20	0	4283100	1467200	0	5596300	0	0	2675900	0	0	0	0	0	0
Tb927.8.880	hypothetical protein	.							+	+	+	+			0.393852	1.09002	0.300226	0.245244	1.48368	1.97055	4.15309	3.41217	5.68977	2.38638	9	9	9	18.7	18.7	18.7	79.363	0	63.565	433160000	38	0	0	0	0	0	0	0	0	0	1194300	1217100	1240400	3180200	2012000
Tb927.5.590	protein phosphatase 1, regulatory subunit, putative	.									+	+			0.237431	0.831714	0.140897	0.259259	0.774185	1.9999	0.862844	1.77227	2.75187	3.14503	15	15	15	48.6	48.6	48.6	45.74	0	64.368	512530000	43	0	0	0	0	0	0	0	0	0	2240500	2332400	2032300	0	1623400
Tb927.10.12890	bifunctional aminoacyl-tRNA synthetase, putative	.								+					0.0790841	0.402509	1.40866	2.26717	0.450671	1.0253	2.0242	3.24209	0.392239	1.42184	15	15	15	29.4	29.4	29.4	80.555	0	104.25	381870000	51	0	0	0	0	0	0	780450	1577000	1260700	1361800	2001100	0	2019500	2452300
Tb927.9.10570	predicted zinc finger protein	.										+			0.278854	0.937828	0.237561	0.524214	1.10178	1.91228	0.624534	1.24396	1.88636	3.58056	9	9	9	36.4	36.4	36.4	37.875	0	115.92	548540000	49	0	0	0	0	0	0	0	682400	0	1451800	3798100	3880800	0	520850
Tb927.9.7550	adenylosuccinate lyase, putative	.								+		+			0.868366	1.87716	1.12824	1.6408	1.35477	2.40766	1.9241	2.18605	2.11281	3.17606	17	17	17	38.9	38.9	38.9	53.119	0	77.167	471760000	54	0	0	0	0	0	0	0	634690	1095300	1836400	2934400	1120500	906050	928250
Tb927.7.2400	tyrosyl-tRNA synthetase, putative	.										+			0.737239	2.15247	0.536185	1.44083	1.61122	3.0377	1.40686	2.70486	2.11127	3.57266	9	9	9	32.5	32.5	32.5	45.797	0	46.942	441900000	38	0	0	0	0	0	0	0	1517400	0	1440000	2133500	2034200	0	1640200
Tb927.5.2330	hypothetical protein, conserved	.													0.211297	0.936547	0.0710728	-0.141488	0.11951	0.271602	0.281577	1.55791	0.432227	-0.79898	2	2	2	0.9	0.9	0.9	484.9	0.006169	2.0483	1607800000	12	0	0	0	0	0	0	0	0	0	0	0	0	13663000	0
Tb927.1.1120	ribosomal RNA-processing protein 8, putative	.													0.91794	1.74786	0.0242239	-0.0735944	0.689799	-1.24184	0.172541	-0.619895	0.349361	-0.738445	8	8	8	23.3	23.3	23.3	41.536	0	25.112	307360000	47	0	1771700	1208400	0	2516000	1949600	1397500	1074700	0	0	579360	706040	0	1579800
Tb927.5.1580	zinc finger CCCH domain containing protein 13	.							+	+	+	+			0.706852	1.82901	0.771199	1.63982	1.7986	2.02019	3.48715	3.03638	3.51981	2.55208	9	9	9	15.4	15.4	15.4	60.305	0	187.94	416490000	52	0	0	0	0	1243600	0	0	2196500	0	1168200	1047800	1097800	1372200	1399100
Tb927.9.11070	E3 SUMO-protein ligase SIZ1	.					+	+			+	+			0.688279	2.07977	0.830357	1.63465	2.5932	4.0436	0.0113118	0.0309391	2.48989	3.89805	5	5	5	10.7	10.7	10.7	72.233	0	35.022	470860000	24	0	0	0	0	0	0	0	0	0	2682900	1925400	1786200	0	0
Tb927.6.1880	aspartyl-tRNA synthetase, putative	.										+			0.356124	1.05738	0.990598	0.956151	0.781306	1.2786	1.29559	1.62125	2.38214	3.22042	22	22	22	48.8	48.8	48.8	62.989	0	250.83	481360000	67	0	0	0	0	0	0	0	692640	0	1472300	3464700	3033300	515710	741100
Tb927.6.4980;Tb927.11.7705;Tb11.0390;Tb11.0290	ribosomal protein S11, putative;40S ribosomal protein S14	.													0.515232	-1.80145	0.063652	0.204643	1.02417	-1.68648	0.566011	-1.83469	0.934915	-2.22426	5	5	5	39.6	39.6	39.6	15.513	0	16.268	390450000	29	0	2516000	2279200	0	0	0	2037300	3737000	0	0	869780	0	0	1904400
Tb927.9.9870	Kinesin-13 6, putative	.						+				+			0.765902	2.32558	0.101465	0.260571	1.7745	3.46173	0.985189	1.9459	1.77619	3.61175	13	13	13	31.1	31.1	31.1	53.501	0	61.178	399010000	42	0	0	0	0	0	0	0	0	0	2163500	1387200	2712600	0	761400
Tb927.10.12880	SET domain containing protein, putative	.													0.557309	1.85838	0.643438	1.71883	0.170724	0.414203	1.68416	3.40752	1.2366	2.46386	9	9	9	27	27	27	48.422	0	112.15	413040000	56	0	0	0	0	0	0	1060400	1454400	0	1026500	1567500	1124700	2251000	2542700
Tb927.11.2490	Unc104-like kinesin, putative	.													0.172943	0.637006	0.114301	0.280263	0.951732	2.15265	0.956155	1.57124	1.72529	2.8411	19	19	19	15.5	15.5	15.5	172.38	0	66.596	397670000	52	0	0	0	0	0	0	0	0	0	1782900	1942300	2433700	739810	695410
Tb927.2.1800	DNA polymerase delta catalytic subunit, putative	.													0.334217	1.30649	0.198103	0.342372	1.1711	2.03535	0.967192	1.24497	1.49597	3.05537	25	25	25	29.6	29.6	29.6	116.55	0	163.17	601850000	64	0	0	0	0	0	0	0	0	0	845920	5276200	2368700	0	515080
Tb927.7.6340	hypothetical protein, conserved	.						+		+	+	+			0.699751	1.98373	0.223526	0.39489	2.37112	3.24154	2.26887	2.93934	2.61657	3.17807	10	10	10	25.1	25.1	25.1	48.093	0	30.655	371960000	47	0	0	0	0	0	0	0	0	0	1945400	1519900	1266500	2048900	1077000
Tb927.8.4460	Domain of Unknown Function (DUF1042), putative	.						+				+			0.995983	2.25604	1.12057	1.76243	1.80093	2.91312	1.70539	2.78191	1.7755	2.95026	14	14	14	16.5	16.5	16.5	109.59	0	49.279	434900000	55	0	0	0	0	0	0	0	607260	829180	1476700	1887100	1106400	1606000	1004800
Tb927.11.4300;Tb927.10.9880	60S ribosomal protein L18, putative;60S ribosomal protein L18, putative	.													1.20555	1.60833	0.116348	-0.339456	1.15696	-1.72577	0.0344402	0.147499	0.994642	-2.41023	6	6	6	38.3	38.3	38.3	21.874	0	25.052	262290000	27	0	1170900	1029600	0	2170700	2477000	0	1861000	0	0	0	0	3034800	1169100
Tb927.7.6680	STE/STE11 serine/threonine-protein kinase, putative	.													0.395453	1.33815	0.297496	0.786116	0.532151	2.0883	0.659864	1.62803	1.19939	2.5366	10	10	10	14.5	14.5	14.5	97.376	0	61.705	399760000	48	0	0	0	0	0	0	0	686380	0	1419200	1322600	1574800	0	953200
Tb927.8.5880	eukaryotic translation initiation factor 1A, putative	.								+	+	+			0.974623	1.63719	0.313027	0.64531	0.495962	0.923625	2.53649	2.48801	2.77613	2.97601	5	5	5	31.4	31.4	31.4	19.445	0	84.289	442140000	33	0	0	0	0	0	0	0	1026300	0	2350200	1741700	2085000	1601000	1326600
Tb927.6.4120	GTPase activating protein, putative	.								+		+			0.523746	1.80108	1.35834	2.74675	0.702511	2.03413	1.81604	3.37208	1.9578	3.99492	12	12	12	43.5	43.5	43.5	44.924	0	77.242	472450000	38	0	0	0	0	0	0	0	925190	0	1406100	3093300	1536300	1493800	1109200
Tb927.5.600	hypothetical protein, conserved	.													0.244445	1.0891	0.269444	-0.719811	0.854431	-1.62916	0.246608	-0.856554	0.697336	-1.97949	4	4	4	34.6	34.6	34.6	14.37	0	9.7539	306490000	21	0	2680800	0	0	6714600	0	0	0	1227100	0	508070	0	0	1524100
Tb927.9.7770	spermidine synthase	.								+					0.91918	1.96035	0.944736	2.1807	0.0442222	-0.120886	1.92571	3.49047	1.32265	2.56553	7	7	7	32.6	32.6	32.6	32.926	0	43.139	439570000	36	0	0	0	0	1237100	0	0	2206200	0	0	1911100	1016800	2050600	2282000
Tb927.7.3490	synaptojanin, putative	.									+	+			0.342666	1.41733	0.727569	1.44767	0.978342	1.78629	1.784	2.79678	2.58015	4.12658	21	21	21	35.7	35.7	35.7	91.731	0	119.54	467570000	63	0	0	0	0	0	0	0	0	0	2099300	3778300	2518200	0	1501800
Tb927.11.670;Tb11.0890	epsinR	.						+			+	+			1.28625	2.39105	1.18587	1.76727	1.85895	2.9108	0.913117	1.89155	2.81981	4.55002	12	12	12	33.9	33.9	33.9	55.266	0	165.91	453280000	45	0	0	0	0	0	0	0	557340	0	3090600	2927200	2710500	0	732060
Tb927.7.2370;Tb927.7.2340	40S ribosomal protein S15, putative;40S ribosomal protein S15, putative	.													0.030036	-0.109431	0.132981	-0.480885	1.61534	-2.29884	0.752745	-2.11627	1.28031	-2.6237	5	5	5	40.1	40.1	40.1	17.474	0	49.603	348270000	30	0	2554000	1450300	0	2019000	0	0	2735400	1605300	0	443590	0	0	1411500
Tb927.11.13970	Pab1p-dependent poly(A) ribonuclease subunit, putative	.													0.493792	1.57375	0.297991	0.732726	0.398664	0.922713	1.76429	2.08083	1.57984	2.84788	13	13	13	34.2	34.2	34.2	56.627	0	83.76	468410000	43	0	0	0	0	452700	0	0	1265800	0	730440	3317700	2129900	952870	911570
Tb927.11.880	cyclophilin a	.									+	+			0.523615	1.34387	0.287986	0.868569	0.0259295	0.0252787	1.00216	1.30376	2.96581	2.86027	6	5	5	36.2	32.2	32.2	18.717	0	45.832	487420000	37	0	0	0	0	901590	0	0	2251100	0	2126300	2869400	1794700	0	1142300
Tb927.11.3140	dual specificity tyrosine-phosphorylation-regulated kinase 2, putative	.													1.01568	2.36262	0.239758	0.618809	0.265912	-0.813499	0.245084	-0.717157	0.356458	-1.14305	10	10	10	29.7	29.7	29.7	51.581	0	33.029	271290000	39	0	1915000	0	0	5803700	1731100	0	1286400	0	0	574180	0	0	733690
Tb927.5.1460	Possible lysine decarboxylase, putative	.							+	+					0.8869	1.96307	1.12453	2.11486	0.589819	0.478465	3.34306	3.59012	0.371545	0.686976	9	9	9	25.8	25.8	25.8	36.762	0	24.191	312460000	43	0	0	0	0	0	0	0	1488400	1821700	0	883000	0	3405100	2085500
Tb927.11.9470	ADP-ribosylation factor GTPase activating protein, putative	.										+			0.460946	1.82056	1.12916	1.90565	1.28148	2.70588	0.600781	1.52822	2.24813	4.23351	7	7	7	25.2	25.2	25.2	37.113	0	130.12	490510000	33	0	0	0	0	0	0	0	0	0	3405200	1739200	3354700	0	1020900
Tb927.11.16080	Soluble NSF attachment protein, SNAP, putative	.										+			0.147157	0.40435	0.588276	1.04664	0.611581	1.42838	0.911988	1.40692	2.17362	3.65417	9	9	9	37.9	37.9	37.9	32.904	0	207.45	507800000	46	0	0	0	0	0	0	0	0	0	1239700	4122600	3692000	0	0
Tb927.6.4370	eukaryotic translation initiation factor 3 subunit d	.										+			0.308208	1.00561	0.579944	1.46299	0.395416	0.738946	1.52846	2.86558	1.75658	2.95041	17	17	17	37.9	37.9	37.9	57.974	0	105.35	441590000	67	0	0	0	0	0	0	0	1751500	0	1456300	2383000	1068300	730780	2635600
Tb927.6.2940	phosphopantothenoylcysteine decarboxylase, putative	.								+					0.635667	2.26467	1.09924	1.56203	0.751145	0.923244	2.4199	3.33528	1.09558	2.67715	7	7	7	47.4	47.4	47.4	27.586	0	156.45	444200000	51	0	0	0	0	0	0	0	635760	677150	849230	4000100	350740	1406400	2188600
Tb927.10.460	NIMA-related protein kinase	.						+		+	+	+			0.643662	2.17318	1.01073	1.31026	2.34681	3.02498	2.57763	2.36597	3.50599	3.73859	9	9	9	16.9	16.9	16.9	87.208	0	146.8	413100000	34	0	0	0	0	0	0	0	0	0	2705000	1827300	1747300	0	973610
Tb927.2.2230	hypothetical protein, conserved	.													0.676876	1.90731	0.595309	1.23564	0.269102	0.752989	1.44447	2.65022	1.28674	2.35217	7	7	7	15.2	15.2	15.2	42.703	0	26.738	410330000	34	0	0	0	0	674750	0	0	1007400	0	1123400	1586800	1181200	1582900	1835200
Tb927.11.3840	hypothetical protein, conserved	.													0.459592	1.17587	0.180366	-0.490801	1.05847	-1.93397	0.442044	-1.08604	0.698679	-2.12434	12	12	12	27.1	27.1	27.1	51.411	0	27.508	266840000	42	0	1996000	1823400	0	3309300	907190	0	1686300	0	0	648060	0	0	0
Tb927.10.13790	hypothetical protein, conserved	.									+	+			0.258255	1.0117	0.0778725	-0.160777	1.08906	2.23496	0.0423978	0.178899	2.80677	2.86201	14	14	14	23.5	23.5	23.5	74.674	0	78.5	420720000	36	0	0	0	0	0	0	0	0	0	2624100	1525800	1554300	0	0
Tb927.10.1210;Tb11.v5.0486.1	katanin, putative	.										+			0.434419	1.22254	1.06961	1.42856	0.916318	2.73494	0.940733	1.58988	2.01239	3.12518	13	13	13	24.7	24.7	24.7	75.358	0	80.868	324210000	37	0	0	0	0	0	0	0	0	0	2294600	772640	1688800	0	0
Tb927.4.2280	hypothetical protein, conserved	.										+			0.445446	1.34777	0.439487	1.01981	0.34903	0.684229	0.710381	1.88315	1.82281	3.34147	12	12	12	39.8	39.8	39.8	42.285	0	171.46	492230000	48	0	0	0	0	0	0	0	871140	0	1167600	3720400	2372700	0	1664300
Tb927.10.15700	hypothetical protein, conserved	.							+	+		+			0.134608	0.484751	1.77994	2.18496	0.267487	0.405296	3.36014	3.05339	2.35916	2.2091	5	5	5	30.6	30.6	30.6	377.23	0	104.26	313020000	32	0	0	0	0	0	0	0	1856500	1094500	0	1626900	969260	1328300	2173000
Tb927.3.3950	hypothetical protein, conserved	.										+			0.190844	0.921453	0.0757854	0.167629	0.781681	1.91551	1.45161	2.43557	1.9991	3.01368	16	16	16	46.4	46.4	46.4	62.246	0	222.06	374120000	42	0	0	0	0	0	0	0	0	0	1430000	1601300	2112200	0	1490200
Tb927.1.2210	nucleosome assembly protein (NAP), putative	.										+			0.526293	1.58785	0.800998	1.38746	1.01396	2.40961	1.39029	2.30809	2.31599	3.1854	6	6	6	22.3	22.3	22.3	35.904	0	23.928	348560000	28	0	0	0	0	0	0	0	662900	0	1737000	1468200	1483500	0	1050700
Tb927.6.3870	RNA-binding protein, putative	.													0.521243	1.32316	0.147812	0.477158	1.39222	3.43231	0.103748	0.238075	0.391533	1.5776	7	7	7	30.8	30.8	30.8	22.904	0	51.232	256610000	19	0	0	0	0	0	0	0	0	0	1679000	0	1691000	0	0
Tb927.9.3370	thioredoxin	.										+			0.618993	1.3822	1.06836	1.81016	1.00514	1.42183	1.52002	1.83517	1.85956	2.36953	5	5	5	54.2	54.2	54.2	12.135	0	97.916	331290000	36	0	0	0	0	0	0	0	933010	1746600	1981600	910470	1050800	1321400	605750
Tb927.8.2860	hypothetical protein, conserved	.							+	+		+			0.576055	1.40299	0.676832	1.30754	0.640175	1.1916	2.71962	3.31899	2.4693	2.828	18	18	18	27.2	27.2	27.2	99.326	0	120.44	329210000	60	0	0	0	0	0	0	0	1059900	0	1283700	1442000	1149900	1689900	1670900
Tb927.11.11080	Nucleoporin NUP149	.							+	+	+	+			0.440712	1.81037	1.11484	1.34808	0.60732	0.490314	2.79387	2.65241	2.5839	3.20662	9	9	9	65.2	65.2	65.2	149.23	0	106.71	418690000	45	0	0	0	0	0	0	0	998730	0	2464200	2511000	1095800	1682300	1273100
Tb927.6.4650	UV excision repair RAD23 protein, putative	.													0.10358	0.475875	0.276275	0.541771	1.17924	1.90271	1.18462	1.89582	1.30574	2.08264	8	8	8	36	36	36	37.808	0	69.284	351200000	46	0	0	0	0	0	0	0	643230	0	1417300	1399900	1300400	1376000	1125000
Tb927.11.2410	Flabarin, putative	.								+	+	+			1.32657	2.7594	1.19444	1.71587	1.61228	2.60621	2.00815	2.50883	3.64989	3.57261	7	7	7	42.3	42.3	42.3	24.58	0	97.744	429530000	34	0	0	0	0	640990	0	0	1089800	0	1436500	1856400	1729200	0	1137400
Tb927.7.5190	hypothetical protein, conserved	.										+			0.423232	1.63743	0.263361	0.630828	0.408455	1.09063	0.76368	1.96006	1.85044	3.62046	17	17	17	18.8	18.8	18.8	126.87	0	208.67	427560000	48	0	0	0	0	0	0	0	0	0	1785400	2937800	2732400	0	1318400
Tb927.7.4750;Tb11.v5.0158.1	hypothetical protein, conserved	.										+			0.217687	0.941557	1.03498	1.42092	0.843231	2.0903	1.60932	2.32399	2.34756	2.7003	11	11	11	35.6	35.6	35.6	45.395	0	151.09	358680000	43	0	0	0	0	0	0	0	973500	0	902900	1345200	1511700	0	1236800
Tb927.11.6390	START domain containing protein, putative	.										+			0.672614	2.1394	0.875321	1.70893	1.09806	2.419	1.71479	3.0336	2.09629	4.06026	13	13	13	47.9	47.9	47.9	32.852	0	83.443	388790000	39	0	0	0	0	0	0	0	539290	0	1549900	1772500	2549600	973500	883330
Tb927.11.15480	heat shock protein Hsp20, putative	.									+	+			0.3754	1.34099	1.26744	1.05515	1.04187	2.26972	0.9725	1.39187	3.20443	3.1369	9	9	9	53.8	53.8	53.8	23.085	0	27.197	373660000	36	0	0	0	0	0	0	0	521930	0	1615900	1445800	1993500	849990	666110
Tb927.6.950	cysteinyl-tRNA synthetase, putative	.										+			0.725504	1.79478	0.139144	0.148354	0.827612	1.05887	1.76052	1.39763	2.36824	3.12864	19	19	19	26.6	26.6	26.6	89.376	0	60.707	414040000	57	0	0	0	0	0	0	0	0	0	1424700	3931700	1861600	813110	526720
Tb927.11.16130	nucleoside diphosphate kinase	.													0.58476	1.57404	0.518529	1.41692	0.379642	0.6419	1.41958	2.063	1.18174	1.70635	6	6	6	48.4	48.4	48.4	16.857	0	73.407	324230000	37	0	629280	0	0	720500	0	0	2047800	0	1058200	1022700	814240	1285300	1351700
Tb927.10.13180	Nrap protein, putative	.													0.827012	1.75506	0.311238	0.613475	0.576671	1.45634	0.399112	0.826687	0.093602	-0.272275	17	17	17	18.1	18.1	18.1	136.67	0	51.201	253720000	44	0	838810	0	0	1959400	0	0	1039100	0	0	622440	0	0	1243200
Tb927.11.3240	T-complex protein 1, zeta subunit, putative	.								+					0.323693	1.24888	0.581939	1.51579	0.395612	1.01994	1.86173	2.79383	1.5501	2.26402	13	13	13	30.3	30.3	30.3	59.579	0	42.127	334610000	39	0	0	0	0	743690	0	0	1979100	0	721600	1222800	849380	1088000	1728900
Tb927.11.1890	Serine-threonine kinase receptor-associated protein, putative	.							+	+					0.208673	0.776013	0.625548	1.13524	0.210052	0.426739	2.59877	2.72061	1.18094	2.51009	10	10	10	47.2	47.2	47.2	36.025	0	57.332	449570000	41	0	0	0	0	0	0	0	1319600	0	0	2298200	2480600	1181800	1505100
Tb927.6.2900	dendritic cell-derived IFNG-induced protein	.					+	+							0.204082	0.800065	0.422246	0.464183	2.90976	3.71798	0.52317	0.619716	1.64705	2.3412	17	17	17	30.2	30.2	30.2	81.733	0	78.839	262140000	36	0	0	0	0	0	0	0	0	0	0	1068200	1698800	0	0
Tb927.9.5440	actin, putative	.					+	+			+	+			0.403557	1.38542	1.11515	1.35859	2.71574	2.95338	1.84332	1.87678	4.08436	3.45315	9	9	9	26.4	26.4	26.4	46.749	0	37.154	357470000	42	0	0	0	0	0	0	0	0	0	1996700	1733700	1788500	0	926330
Tb927.11.11340;Tb11.v5.1036.1	gamma-tubulin complex component 3	.					+	+			+	+			0.447315	1.53761	1.51902	1.34647	2.85886	2.85583	0.653942	0.890615	2.91189	3.34336	21	21	21	32	32	32	87.877	0	74.7	364080000	46	0	0	0	0	0	0	0	0	0	1888400	2415200	1415500	0	614140
Tb927.10.8630	Sucrase/ferredoxin-like, putative	.									+	+			0.492152	1.81876	0.0722057	-0.129145	0.63163	1.29594	0.497478	1.08818	2.5015	3.41452	10	10	10	55.3	55.3	55.3	27.968	0	60.785	415120000	27	0	0	0	0	0	0	0	0	0	1928900	2676500	3024200	0	1450900
Tb927.8.7250;Tb927.4.5140	repressor of RNA polymerase III transcription MAF1;repressor of RNA polymerase III transcription MAF1	.									+	+			0.155065	0.550969	0.749327	0.738306	1.15591	1.64028	1.88256	1.53176	3.83031	2.52518	6	6	6	40	40	40	29.701	0	27.397	380490000	33	0	0	0	0	0	0	0	757090	0	1516800	1874800	1330100	0	1024100
Tb927.11.11830;Tb927.11.11820	40S ribosomal protein S17, putative;40S ribosomal protein S17, putative	.													1.53829	2.55651	0.655336	1.62617	0.227558	-0.498168	0.00154669	0.00624212	0.39523	-1.2107	8	8	8	55.6	55.6	55.6	16.222	0	10.717	199760000	28	0	887610	0	0	2274500	2191100	0	1824200	1842000	0	0	0	0	1103700
Tb927.7.5530	hypothetical protein, conserved	.										+			0.775688	2.45402	0.733159	1.32233	1.40736	3.01551	1.09139	2.37886	2.11026	4.03625	17	17	17	51.6	51.6	51.6	42.241	0	46.138	394560000	45	0	0	0	0	0	0	0	0	0	1724500	2166800	1657600	701610	0
Tb927.9.7690	SUMO-interacting motif-containing protein	.													0.168153	0.609036	0.447326	1.04751	1.40261	2.52056	0.899526	1.69605	0.8538	1.79164	23	23	23	19.3	19.3	19.3	199.56	0	108.97	313030000	66	0	0	0	0	0	0	0	0	0	0	1460900	1592200	0	775660
Tb927.3.1090	U1 small nuclear ribonucleoprotein 24 kDa	.								+	+	+			0.655045	1.34922	0.515002	0.647661	0.166453	0.371219	2.50394	2.55258	2.71104	2.64027	6	6	6	38.2	38.2	38.2	24.187	0	113.99	453560000	28	0	0	0	0	0	0	0	0	0	1969600	1713000	1449200	2066600	1249500
Tb927.11.10860	20S-pre-rRNA D-site endonuclease NOB1	.					+	+				+			0.45288	1.59783	0.165042	0.259888	2.52494	3.01752	1.90258	1.80626	2.32024	2.34727	10	10	10	26.4	26.4	26.4	47.301	0	41.986	278950000	44	0	0	0	0	0	0	0	0	0	1023400	989430	1003900	718630	725070
Tb927.10.5620;Tb11.v5.0531.1	fructose-bisphosphate aldolase, glycosomal	.													0.698524	1.54057	0.209127	-0.562622	0.780261	-1.23101	0.187817	-0.385425	0.839469	-2.02844	11	11	11	33.1	33.1	33.1	41.071	0	46.486	221720000	46	0	1304400	1586800	0	1348800	1854000	0	1664000	0	0	0	590180	0	806020
Tb927.10.9430	phosphoribosylpyrophosphate synthetase, putative	.													1.09426	2.29883	0.991192	2.28826	0.466513	0.4244	1.30251	2.09584	0.0767154	-0.274915	6	6	6	21	21	21	40.477	0	48.386	256430000	28	0	0	0	0	813450	0	0	1777600	3047000	1029800	0	0	0	1990500
Tb927.7.3410	centrin-4	.									+	+			0.345047	1.45137	0.543162	0.773368	1.51527	2.41912	1.83096	2.0952	2.71365	2.93238	6	6	6	34.9	34.9	34.9	16.552	0	43.646	430080000	36	0	0	0	0	0	0	0	0	0	1747700	1269500	1537900	0	1037500
Tb927.11.13190;Tb927.11.13090	elongation factor 1 gamma, putative;elongation factor 1 gamma, putative	.								+					0.509163	1.59138	0.643944	1.62783	0.344043	0.816385	2.08024	2.99087	1.01518	2.29406	12	12	12	32.7	32.7	32.7	46.275	0	76.733	386190000	45	0	0	0	0	0	0	0	1941700	0	0	2183900	1510000	0	2240700
Tb927.3.3840	Family of unknown function (DUF572), putative	.					+	+				+			0.361094	1.20418	0.322949	0.526091	2.69445	3.06105	0.171798	-0.448684	2.21355	2.08658	12	12	12	42	42	42	39.34	0	47.151	242630000	33	0	0	0	0	0	0	0	0	0	1359700	1029000	895880	0	0
Tb927.10.8040	beta adaptin, putative	.										+			0.199788	0.873494	0.434138	1.04433	0.424616	0.75258	1.30266	2.27253	2.19967	3.7868	13	13	13	24.2	24.2	24.2	76.279	0	85.822	435590000	49	0	0	0	0	0	0	0	0	0	2083200	2675900	2719700	0	1069100
Tb927.11.8930	D123, putative	.													0.402579	0.976503	0.0932155	-0.208269	1.74046	2.08628	0.180472	0.497824	1.2598	2.22944	15	15	15	36.8	36.8	36.8	53.439	0	82.694	336950000	50	0	0	0	0	0	0	0	0	0	527840	1790300	2550800	0	0
Tb927.4.1270	ruvB-like DNA helicase, putative	.										+			0.492915	1.7011	0.832173	0.807372	1.68405	2.87297	0.92304	1.84061	1.98018	2.87245	18	18	18	62.5	62.5	62.5	49.905	0	143.16	341250000	47	0	0	0	0	0	0	0	0	0	0	2033400	1552100	0	1043100
Tb927.11.4800	clathrin coat assembly protein, putative	.										+			0.482784	1.29932	0.159803	0.293751	1.66019	2.67411	0.188311	0.285711	2.33071	2.98083	11	11	11	29.7	29.7	29.7	54.924	0	168.74	401650000	35	0	0	0	0	0	0	0	0	0	1859200	1870500	1751900	0	0
Tb927.9.4390	DNA-damage inducible protein DDI1-like protein	.							+	+					0.300665	0.797681	0.179524	-0.144677	0.0897768	0.076779	3.07056	2.98559	0.826282	1.07367	8	8	8	37.3	37.3	37.3	40.992	0	96.198	293150000	38	0	0	0	0	0	0	0	0	0	0	1104400	851120	2812500	2060400
Tb927.10.9260	hypothetical protein, conserved	.						+							0.430342	1.09988	0.0571897	0.0796274	2.17587	2.6423	0.401232	1.04314	0.761188	1.40164	6	6	6	20.7	20.7	20.7	35.617	0	43.086	233570000	19	0	0	0	0	0	0	0	0	0	0	1008800	1343500	0	0
Tb927.10.12710	heat shock protein 110, putative	.								+					0.268865	0.933482	0.612622	1.54651	0.557754	0.870113	1.98197	3.30116	1.3994	1.85813	14	14	14	21.7	21.7	21.7	90.863	0	67.559	288330000	51	0	0	0	0	0	0	0	1671400	0	0	925100	699110	1220100	1686000
Tb927.3.1210	protein transport protein Sec24	.										+			0.0601015	0.244285	0.0249432	0.0320708	0.0993036	0.142719	0.690643	0.783266	2.05623	2.82876	21	21	21	33	33	33	108.19	0	57.413	441050000	49	0	0	0	0	0	0	0	405160	0	1586000	4808900	1838500	0	355130
Tb927.11.10910;Tb927.11.10790	40S ribosomal protein SA, putative;40S ribosomal protein SA, putative	.													0.487442	1.07692	0.0114831	0.0416527	1.10981	-1.718	0.497947	-0.999505	0.978664	-2.02802	10	10	10	47.5	47.5	47.5	27.609	0	76.213	252830000	36	0	1449000	1013400	0	2161900	0	771980	2807300	0	0	464010	0	0	884270
Tb927.7.7070;Tb11.v5.0612.1	MYND finger, putative	.													0.484664	1.87326	0.540173	1.6271	0.860842	2.45548	0.575599	1.72304	1.29249	3.78271	12	12	12	31.4	31.4	31.4	49.45	0	32.384	405670000	42	0	0	0	0	0	0	0	595830	0	878620	3333700	2138300	0	0
Tb927.10.1540	zinc finger protein family member, putative	.													0.183989	0.72038	0.396626	0.75319	0.0330662	0.131961	0.446636	1.1302	1.30546	2.20884	14	14	14	35.8	35.8	35.8	60.136	0	65.342	340010000	44	0	0	0	0	0	0	0	550370	0	1114900	1628800	1940300	0	793840
Tb927.8.4290	Ribosome biogenesis protein Nop16, putative	.													0.27584	1.05917	0.286796	-0.889466	0.67342	-1.50973	0.114439	-0.327689	0.708905	-2.15211	7	7	7	29.3	29.3	29.3	22.468	0	34.393	214670000	30	0	2016800	1309100	0	3273000	0	0	1174900	0	0	0	0	0	979500
Tb927.3.2110	Mitochondrial import inner membrane translocase subunit TIM50	.										+			0.480005	1.30633	0.65443	1.26452	0.068054	-0.141244	0.172686	-0.378606	2.02368	3.31231	12	12	12	31	31	31	47.205	0	86.166	407160000	41	0	0	0	0	0	0	0	819330	937770	2590800	2080000	2935800	0	0
Tb927.3.4840	ubiquitin carboxyl-terminal hydrolase, putative	.								+					0.69034	2.18301	1.26988	2.23266	0.647801	1.14176	2.19355	3.84845	1.55755	2.54651	14	14	14	22.6	22.6	22.6	81.752	0	58.545	237520000	42	0	0	0	0	0	0	0	1066400	0	685960	979320	738620	2009200	1920200
Tb927.10.5940;Tb927.10.5930;Tb927.10.5950;Tb11.v5.0190.1	NEK family Serine/threonine-protein kinase, putative;NEK family Serine/threonine-protein kinase, putative;Serine/threonine-protein kinase NEK17, putative	.													0.415915	1.32605	0.0140489	-0.0224915	0.302188	0.59299	0.293632	0.371569	1.4766	1.89269	14	14	14	34	34	34	55.11	0	39.969	359860000	38	0	794850	0	0	1274100	0	0	478300	0	1065700	2234800	1366000	0	580890
Tb927.3.1680	Eukaryotic translation initiation factor 3 subunit F	.								+		+			1.04046	2.9656	1.49216	2.84067	0.657654	1.11048	2.02469	3.22398	1.9933	3.91153	8	8	8	29.9	29.9	29.9	37.252	0	37.581	409330000	25	0	0	0	0	580130	0	0	1330800	0	977140	3129600	1313100	0	978660
Tb927.7.530	FYVE zinc finger, putative	.								+	+	+			0.336087	0.960611	0.216098	0.164113	1.78974	1.32089	2.58499	1.6912	3.04903	3.35821	19	19	19	17.2	17.2	17.2	171.31	0	149.66	383030000	49	0	0	0	0	0	0	0	0	0	1823600	3402500	1824200	0	793580
Tb927.3.4860	mitogen-activated protein kinase kinase 1	.									+	+			0.600746	1.51802	1.73374	1.54172	1.62193	2.0955	0.714387	-0.881791	3.34943	3.32383	9	9	9	29.3	29.3	29.3	42.148	0	35.43	371770000	31	0	0	0	0	0	0	0	838410	0	2344500	1536600	2095100	0	0
Tb927.10.840	Flagellum attachment zone protein 6	.								+		+			0.214442	0.994336	0.456364	0.627656	1.5705	2.36746	1.90878	2.148	2.13903	3.44648	16	16	16	13.6	13.6	13.6	195.48	0	58.058	406970000	42	0	0	0	0	0	0	0	0	0	3534200	1223200	1125800	0	732750
Tb927.2.4930	esterase, putative	.									+	+			0.665606	1.72375	0.553445	1.44156	0.96001	1.42273	1.92218	1.35664	3.62553	3.51417	9	9	9	39.6	39.6	39.6	27.191	0	17.156	387180000	33	0	0	0	0	0	0	0	0	0	2363800	2428300	2108800	0	522780
Tb927.11.13230	VAMP-associated protein, putative	.													0.362274	0.966869	0.0899726	-0.150804	1.66871	2.42766	1.27939	1.50915	0.969002	1.37766	5	5	5	30.1	30.1	30.1	23.909	0	121.29	321270000	33	0	0	0	0	0	0	0	0	0	0	1137900	1080200	0	1106800
Tb927.10.9720	RNA-editing-associated protein 1	.										+			1.01385	2.31149	0.373258	0.77629	0.62549	1.87897	0.538204	1.44088	1.87682	3.14904	4	4	4	21	21	21	64.376	0	15.78	368940000	18	0	0	0	0	0	0	0	0	0	1853700	1197700	1495100	0	0
Tb927.9.6210;Tb927.9.6250;Tb927.9.6290	arginine kinase;arginine kinase;arginine kinase	.													0.4245	1.16186	0.305545	0.81171	0.145898	-0.292725	1.08223	1.43664	0.153971	0.409806	13	13	13	36.4	36.4	36.4	44.716	0	31.534	268340000	34	0	762050	0	0	1214500	0	0	2263900	0	0	1005100	723320	1093000	1061200
Tb927.6.1500	alkyl-dihydroxyacetone phosphate synthase	.													0.275851	0.879473	0.22401	-0.486884	0.681279	-0.963343	0.0665303	-0.156696	0.155466	-0.224972	9	9	9	20.9	20.9	20.9	69.067	0	34.125	240580000	32	0	1106600	1110500	0	1856000	0	0	1302400	0	0	568990	790290	0	1377100
Tb927.4.5030;Tb927.8.7390	protein phosphatase 1;protein phosphatase 1	.						+			+	+			1.2509	2.34574	0.955617	1.14359	1.83037	2.41163	0.964136	1.93142	3.96978	2.60518	10	9	9	37	34.4	34.4	39.345	0	91.063	290830000	40	0	0	0	0	0	0	0	0	0	942700	1176100	1165300	0	1170600
Tb927.11.11680	2-oxoglutarate dehydrogenase E2 component, putative	.													0.0600707	-0.138103	0.460954	-1.02261	1.10782	-2.01301	1.16749	-2.9695	1.5709	-3.01912	8	8	8	21.4	21.4	21.4	41.143	0	23.343	195640000	23	0	1201500	3599600	0	827290	1279900	0	1798000	0	0	0	0	0	0
Tb927.4.4310	Nucleoporin NUP64	.					+	+							0.615711	1.91015	0.796758	0.691207	3.37072	3.59681	0.234842	0.302073	1.42918	1.82471	8	8	8	14.8	14.8	14.8	64.234	0	45.21	199510000	16	0	0	0	0	0	0	0	0	0	0	562050	1303000	0	0
Tb927.10.3340;Tb11.v5.1022.1	CMGC/MAPK protein kinase, putative	.													0.176039	0.729227	0.155899	-0.275433	1.07047	1.75223	0.754007	1.0453	0.270543	0.548356	10	10	10	14	14	14	98.706	0	92.837	220090000	31	0	0	0	0	0	0	0	0	0	0	772510	1166300	0	1242500
Tb11.v5.1011.1		.													0.6202	1.30636	0.147836	0.191235	0.140742	0.278446	1.15085	2.20437	1.67763	3.36766	42	28	28	20.1	14.2	14.2	284.14	0	128.65	365660000	53	0	0	0	0	0	0	0	0	0	0	3181500	2985800	0	0
Tb927.11.1740	intraflagellar transport protein 88	.													0.343638	1.0777	0.174078	0.35163	0.196474	-0.514976	1.4856	2.38118	1.18157	1.95112	14	14	14	21.6	21.6	21.6	89.754	0	116.59	234910000	38	0	0	0	0	0	0	0	0	0	1759600	1152700	811010	1864100	1155800
Tb927.3.4330;Tb927.3.4320;Tb927.3.4310;Tb927.3.4300;Tb927.3.4290;Tb11.v5.1055.1	Paraflagellar rod protein 1-1;Paraflagellar rod protein 1-2;Paraflagellar rod protein 1-3;Paraflagellar rod protein 1-4;Paraflagellar rod protein 1-5	.													0.494311	1.49502	0.192047	0.447542	0.557277	1.27958	1.61989	3.08169	0.826418	1.75528	13	13	13	30.4	30.4	30.4	68.682	0	86.368	232210000	35	0	0	0	0	0	0	0	0	0	0	1379900	678580	1984900	2232500
Tb927.8.1410;Tb11.v5.0588.1	pre-rrna-processing protein tsr1 homolog	.					+	+							0.375058	1.17315	0.00750303	0.0104332	2.7996	3.39092	0.322075	-0.586707	0.00765467	0.0285085	11	11	11	19.2	19.2	19.2	87.442	0	63.041	223410000	26	0	0	0	0	0	0	0	0	0	0	1028000	0	0	0
Tb927.2.2120	Serine/threonine-protein kinase NEK22, putative	.										+			0.438784	1.31639	0.0679216	0.146306	1.44385	2.15045	0.431035	0.515724	1.98011	2.15264	14	14	14	42.2	42.2	42.2	50.602	0	80.557	278350000	34	0	0	0	0	0	0	0	0	0	1806200	792940	1345600	0	0
Tb927.9.5190	proliferating cell nuclear antigen	.													0.289172	1.20074	0.122635	0.323177	1.29333	2.43261	1.51877	2.66599	0.773513	1.45719	10	10	10	40.4	40.4	40.4	32.314	0	119.06	230220000	44	0	0	0	0	0	0	0	0	0	0	764910	688640	1441200	1383600
Tb927.8.1990	peroxidoxin	.													0.247053	1.13236	0.910471	1.70428	2.02708	0.949718	0.765801	1.66063	0.548449	1.45253	10	10	10	50.9	50.9	50.9	25.631	0	19.97	285130000	30	0	0	0	0	0	0	0	1502200	1213500	1531500	1277900	0	1316900	1555700
Tb927.11.7685;Tb927.11.7675	ribosomal protein S10p/S20;ribosomal protein S10p/S20	.													0.378405	1.88561	0.747541	2.42378	0.318272	1.19121	0.888158	3.28732	0.0875711	-0.371342	4	4	4	23.9	23.9	23.9	13.354	0	7.4789	252240000	21	0	0	0	0	0	0	0	1927800	0	0	0	0	3368900	3060600
Tb927.3.690	CMGC/RCK protein kinase, putative	.						+			+	+			0.571829	1.7687	0.448408	0.296158	2.11867	2.38753	0.2718	0.423571	3.10989	2.8274	15	15	15	36.9	36.9	36.9	63.827	0	71.77	294180000	47	0	0	0	0	0	0	0	0	0	1357000	1999800	1350200	0	0
Tb927.6.1770	kinesin, putative	.									+	+			0.736134	1.55658	0.272921	0.329389	0.0205048	-0.0477873	0.155455	0.506708	2.56908	3.38386	16	16	16	34.9	34.9	34.9	69.409	0	81.059	379310000	37	0	0	0	0	0	0	0	0	0	2551400	2652300	1691600	0	0
Tb927.10.1490	Temperature dependent protein affecting M2 dsRNA replication, putative	.						+		+		+			0.738432	2.21005	0.49896	0.979801	2.40944	2.39436	2.66161	2.15665	2.60814	2.18354	15	15	15	14.3	14.3	14.3	134.81	0	74.035	232440000	45	0	0	0	0	0	0	0	0	0	1023100	1033300	773220	881700	835580
Tb927.10.9780	ATP-dependent DEAD/H RNA helicase, putative	.													0.71334	1.42673	0.823128	-1.23301	0.561933	-0.859624	0.487532	-1.42837	0.825546	-1.84454	13	13	13	22.2	22.2	22.2	97.494	0	94.652	164830000	38	0	1011700	1169400	0	4114100	898030	0	0	0	0	0	373920	0	0
Tb927.6.4140	paraflagellar rod component, putative	.													0.191962	0.8575	0.123976	-0.146591	0.0229277	0.0375118	0.267606	0.906304	0.999628	2.44152	2	2	2	20.9	20.9	20.9	13.009	0	21.232	659340000	17	0	0	0	0	0	0	0	0	0	0	3490400	2372700	0	2238600
Tb927.7.2080	cap guanylyltransferase-methyltransferase 1	.					+	+							0.526485	1.68543	0.784769	0.93119	2.5375	3.60652	0.0458801	0.113722	1.71702	2.07929	12	12	12	14.2	14.2	14.2	116.75	0	33.062	184500000	23	0	0	0	0	0	0	0	0	0	627720	567580	883010	0	0
Tb927.7.5500	hypothetical protein, conserved	.													0.240133	0.767513	0.389576	0.998266	0.143286	0.319038	0.948073	1.69583	1.63744	2.59765	9	9	9	8.7	8.7	8.7	131.56	0	91.133	296270000	42	0	0	0	0	0	0	0	824620	833030	1858500	1035000	1441700	0	695850
Tb927.10.14790	metallo-peptidase, Clan MG, Family M24	.													0.466273	1.51455	0.228108	0.433868	0.406031	0.650789	0.762293	2.31894	1.01302	2.45403	10	10	10	28.8	28.8	28.8	42.69	0	37.656	323490000	30	0	0	0	0	0	0	0	0	0	0	1883500	1906500	0	2440700
Tb927.4.4950;Tb927.8.7470	Nucleolar protein 61;hypothetical protein, conserved	.													0.752936	1.96444	0.15703	0.425138	0.0140513	-0.056469	0.390358	0.887768	0.29576	0.801686	8	8	8	19.5	19.5	19.5	61.287	0	26.99	252550000	36	0	1035800	0	0	1250000	0	0	911480	0	0	776070	1138000	0	817910
Tb927.2.340	retrotransposon hot spot protein 4 (RHS4), putative	.													0.8705	2.06901	0.563895	1.24802	0.209301	0.393834	1.08547	2.00155	1.38157	1.95424	13	13	1	15.2	15.2	1.5	97.84	0	53.57	289480000	42	0	0	0	0	945140	0	0	1349000	0	665340	1216700	914700	0	1512500
Tb11.v5.0713.1		.													0.79023	1.94677	0.970345	1.50738	1.06876	2.10119	1.59815	2.47128	0.78984	1.64959	11	11	4	19.8	19.8	10.2	78.342	0	26.678	307660000	42	0	0	0	0	0	0	0	1103400	0	957440	1018800	0	0	1302100
Tb927.9.9580	tubulin tyrosine ligase protein, putative	.										+			0.684123	2.23819	0.450096	0.455845	1.17974	2.37059	1.34679	1.78075	2.4231	2.67631	18	18	18	36.4	36.4	36.4	74.09	0	115.34	247660000	39	0	0	0	0	0	0	0	0	0	875290	1174700	1163400	0	779360
Tb927.10.10850	Protein argonaute-1	.													0.414211	1.55678	0.948066	1.42145	0.692222	1.03507	1.68123	2.68914	1.08898	2.50162	16	16	16	21.7	21.7	21.7	99.184	0	46.708	297070000	54	0	0	0	0	0	0	0	438340	0	0	1370800	2449800	0	1690000
Tb927.11.10280	metallo-peptidase, Clan MC, Family M14, putative	.													0.387307	0.618288	0.191617	-0.315963	1.5875	-1.60031	0.802421	-1.57702	1.23897	-1.58342	8	8	8	9.8	9.8	9.8	131.16	0	28.088	167100000	29	0	1318200	786810	0	2121300	1276800	0	1081100	0	0	430360	0	0	735030
Tb927.9.1850;Tb927.9.1810	60S ribosomal protein L35, putative;60S ribosomal protein L35, putative	.													0.973187	3.82692	0.983743	2.46081	0.952371	1.61444	0.206024	0.436544	0.307571	0.794304	4	4	4	21.3	21.3	21.3	15.144	0	21.159	431030000	23	0	0	0	0	4633800	0	0	2618000	0	0	405840	0	0	0
Tb927.11.1750	hypothetical protein, conserved	.													0.352298	1.61076	0.591858	1.51379	1.35325	2.89049	0.0269254	0.0812079	1.19986	2.55533	6	6	6	18	18	18	34.911	0	36.064	261850000	35	0	0	0	0	0	0	757060	0	0	1254800	938170	829480	0	0
Tb927.5.3900	Galactose oxidase, central domain/Domain of unknown function (DUF4110), putative	.									+	+			0.273241	1.16161	0.720853	0.966601	0.96983	0.798429	1.71628	2.58715	2.82604	3.16282	6	6	6	13.4	13.4	13.4	82.986	0	20.576	226880000	24	0	0	0	0	0	0	0	0	0	2051200	1235400	1273000	0	1277200
Tb927.5.4450;Tb05.5K5.100	hypothetical protein, conserved	.													0.180434	0.840881	0.240057	0.476954	0.311659	0.811548	1.2121	1.81171	1.5909	2.40623	6	6	6	34.3	34.3	34.3	18.603	0	15.247	316930000	31	0	0	0	0	0	0	0	0	0	1474700	1412800	1319000	0	971480
Tb927.9.8520	hypothetical protein, conserved	.													0.618243	1.83102	0.441	1.1172	1.64511	3.82234	0.0446537	0.135964	0.11268	0.456549	7	7	7	27.5	27.5	27.5	32.198	0	132.42	150730000	20	0	0	0	0	0	0	0	0	0	0	379280	0	0	0
Tb927.11.4930	Phosducin, putative	.						+				+			0.369959	0.93817	0.104978	0.262374	1.85425	2.53799	0.789602	1.47161	1.9045	2.6294	6	6	6	30.9	30.9	30.9	27.878	0	38.98	252720000	31	0	0	0	0	0	0	0	0	0	1194600	1100900	1270000	0	0
Tb927.4.2310	asparaginyl-tRNA synthetase, putative	.													0.330054	1.12163	0.784167	1.48314	0.105207	0.22107	1.65654	2.75514	0.670111	1.12502	12	12	12	20.4	20.4	20.4	75.462	0	25.704	202620000	32	0	0	0	0	0	0	0	1451200	0	0	661570	306660	1031000	2495900
Tb927.3.1570	Lapatinib-binding protein kinase 3	.													0.391088	1.2572	0.283311	0.466702	1.13446	2.50847	0.484033	0.792863	0.394736	0.781119	10	10	10	20.7	20.7	20.7	69.328	0	20.56	194700000	26	0	0	0	0	0	0	0	0	0	0	352460	1047100	0	0
Tb927.11.2640	Nucleolar protein 53	.													1.33732	3.43411	1.57487	2.70374	0.812979	1.19388	1.72348	2.6144	1.46925	1.86894	3	3	3	3.3	3.3	3.3	53.387	0	5.0323	360250000	17	0	0	0	0	2666900	0	0	1774400	0	0	590630	452100	0	1025200
Tb927.9.4960	hypothetical protein, conserved	.										+			0.588785	1.5956	1.04252	1.46675	0.217585	0.397207	0.760565	1.32112	2.14444	2.90746	2	2	2	35.4	35.4	35.4	5.3027	0	17.743	309670000	19	0	0	0	0	0	0	0	1070100	0	1467400	2186200	1719800	0	1040400
Tb927.11.13500	par1	.													0.434472	1.49122	0.471759	1.10123	0.0215381	0.0437107	0.623609	1.90323	0.266435	0.659978	13	13	13	23	23	23	68.349	0	33.495	231870000	28	0	0	0	0	0	0	0	1690300	0	0	1192500	0	0	2217900
Tb927.4.920	TPR repeat, putative	.													0.15068	0.541989	0.930616	1.00154	0.120356	0.0880025	1.0557	1.74064	0.534206	0.98292	5	5	5	22.1	22.1	22.1	28.089	0	19.264	286820000	25	0	0	0	0	0	0	0	1198100	0	0	1367400	979170	0	1857400
Tb927.11.16610	zinc-finger of a C2HC-type, putative	.										+			0.634105	1.56854	0.199067	0.466986	1.46769	2.23727	0.864321	1.26352	1.85502	2.61178	11	11	11	22.7	22.7	22.7	66.988	0	33.557	258180000	24	0	0	0	0	0	0	0	0	0	1357300	1212700	1478700	0	0
Tb11.v5.0616.1;Tb927.7.6970	paraflagellar rod protein, putative	.										+			0.722511	1.93182	0.121403	0.230342	1.72134	2.22291	0.990957	1.52833	2.28207	2.64448	15	15	15	27.3	27.3	27.3	76.144	0	79.398	263010000	37	0	0	0	0	0	0	0	0	0	1120700	1307100	1072300	0	683860
Tb927.3.4500;Tb11.v5.0629.1	Fumarate hydratase class I, cytosolic	.							+	+					0.702177	2.02847	1.20162	1.78867	0.624368	1.04234	2.77781	4.00017	1.41439	2.76668	12	12	12	27.8	27.8	27.8	62.262	0	40.95	259620000	36	0	0	0	0	0	0	0	516970	0	0	1649700	573370	1037400	1853200
Tb927.10.1170;Tb11.0560	intraflagellar transport protein 172	.								+					0.520437	1.38829	0.840469	1.48858	0.341251	0.446468	2.0004	2.4781	0.293579	0.921269	20	20	20	14.9	14.9	14.9	196.6	0	46.406	204640000	49	0	0	0	0	0	0	0	833870	993680	889280	887470	0	1274900	1066400
Tb927.11.5180	hypothetical protein, conserved	.										+			0.475318	1.46023	0.505241	0.910887	0.136493	0.350198	0.0330204	0.0946945	2.1219	3.89452	9	9	9	42.4	42.4	42.4	27.635	0	21.488	309190000	22	0	0	0	0	0	0	0	0	0	3235700	2183300	1618500	0	0
Tb927.2.6050	beta prime COP protein	.													0.421128	1.56407	0.013661	-0.038091	0.900415	1.89315	1.01253	2.10232	0.608271	1.39347	17	17	17	26	26	26	94.485	0	117.18	224640000	41	0	0	0	0	0	0	0	0	0	0	1113100	674380	0	1330600
Tb927.3.3020	actin-like protein, putative	.										+			0.279304	0.920473	0.459726	0.993853	0.073992	0.160947	0.199484	0.502307	1.90998	2.81912	7	7	7	35.9	35.9	35.9	34.849	0	128.57	300210000	25	0	0	0	0	0	0	0	1039400	0	1853200	1663000	1474900	0	800010
Tb927.8.3550	mitogen-activated protein kinase 3, putative	.													0.412397	1.51471	0.137956	0.377338	0.713664	1.42619	0.770214	1.42443	1.57318	2.81656	11	11	11	43.1	43.1	43.1	42.672	0	24.659	263800000	24	0	0	0	0	0	0	0	0	0	1690200	1726900	1175200	0	679030
Tb927.11.14590	G5-interacting protein	.										+			0.39227	1.23404	0.101463	0.210495	0.737566	1.53533	0.606794	1.20072	2.04407	2.63261	10	10	10	23.1	23.1	23.1	70.339	0	43.877	274240000	35	0	0	0	0	0	0	0	0	0	1130200	1351600	1367800	0	0
Tb927.11.6870	14-3-3 protein 2	.													0.4068	1.17109	1.47321	2.15116	1.71052	0.914537	1.09291	2.23148	0.147721	0.316685	6	6	6	32.1	32.1	32.1	29.196	0	28.187	240080000	30	0	0	0	0	0	0	0	1904900	0	0	604170	0	0	2008100
Tb927.10.15300;Tb11.v5.0515.1	Calcium/calmodulin-dependent protein kinase kinase, putative	.													0.805217	2.212	0.145223	0.313073	1.04039	1.27401	0.746997	0.827648	1.11168	1.47415	13	13	13	16.6	16.6	16.6	124.79	0	83.014	211980000	49	0	505130	0	0	976200	0	0	586950	0	453150	1168900	781240	0	594870
Tb927.11.12420;Tb927.11.12410	kinetoplastid kinetochore protein 10;kinetoplastid kinetochore protein 19	.					+	+							0.876486	1.76037	0.75362	1.20003	4.03451	3.53323	0.162043	0.33178	0.207733	0.5857	11	11	11	30.2	30.2	30.2	54.92	0	63.246	190050000	23	0	0	0	0	0	0	0	0	0	0	708760	0	0	0
Tb927.10.240	peroxin 14, putative	.								+					0.516453	1.16751	0.750275	1.39026	0.729547	0.840336	2.0759	2.37072	0.230656	0.658427	5	5	5	16.7	16.7	16.7	39.937	0	11.013	230550000	20	0	0	0	0	0	0	0	1552800	0	0	1438900	0	911830	1287900
Tb927.10.7750	hypothetical protein, conserved	.													0.641257	1.71554	0.577415	1.04112	0.954189	1.92616	0.918099	1.49902	1.06933	1.82016	7	7	7	27.1	27.1	27.1	26.919	0	13.146	228140000	29	0	0	0	0	0	0	0	0	599310	776070	1005500	544330	0	536930
Tb927.5.2130	Lariat debranching enzyme, C-terminal domain containing protein, putative	.													0.222511	0.828847	0.145238	0.35124	0.610631	1.42901	0.635928	-0.904694	0.395752	1.29036	10	10	10	32.4	32.4	32.4	56.954	0	133.91	285260000	35	0	0	0	0	0	0	0	0	0	0	1760300	1810300	0	0
Tb927.4.2350	twinfilin	.										+			0.757501	2.01708	0.387916	0.489985	0.772922	1.01713	0.339345	0.696117	2.06235	3.25262	11	11	11	47.8	47.8	47.8	34.766	0	67.731	357710000	32	0	0	0	0	0	0	0	0	0	1050000	3529800	1081500	0	0
Tb927.9.11490;Tb927.9.11470	60S ribosomal protein L29;60S ribosomal protein L29	.													0.812296	2.6575	0.267314	-0.394509	0.673881	-0.851628	0.11417	0.436874	0.19439	-0.510701	3	3	3	26.2	26.2	26.2	16.266	0	8.3254	201280000	14	0	0	0	0	4629300	0	0	0	0	0	0	0	0	1695400
Tb927.4.3950	cytoskeleton-associated protein CAP5.5, putative	.													0.761306	2.20436	0.457537	0.901873	0.846737	1.76425	1.6645	2.46064	1.64215	2.22074	8	8	6	12.1	12.1	8.9	94.653	0	59.752	208900000	26	0	0	0	0	657140	0	0	0	0	701770	859930	558520	0	1045800
Tb927.2.4020	NEDD8-activating enzyme E1 regulatory subunit, putative	.													0.4702	1.44416	0.576456	1.36057	0.429484	1.00749	0.769446	1.88622	0.585587	1.53418	7	7	7	15.4	15.4	15.4	67.411	0	42.92	243370000	24	0	0	0	0	0	0	0	1325600	0	0	1386900	853730	0	1334100
Tb927.7.2380	hypothetical protein, conserved	.										+			0.439042	0.933278	1.21401	1.0243	0.463705	-0.381938	1.17271	1.35451	2.60646	2.21767	5	5	5	50.8	50.8	50.8	12.784	0	18.598	245010000	21	0	0	0	0	0	0	0	715880	0	1034900	1243200	1391400	0	886460
Tb927.11.14140	ethanolamine-phosphate cytidylyltransferase	.													0.483936	1.53766	0.0619941	-0.188968	0.378561	0.919474	1.19366	2.17758	0.299457	0.928098	11	11	11	33.9	33.9	33.9	43.424	0	54.642	228450000	34	0	0	0	0	0	0	0	0	0	0	1185900	615490	893370	1272000
Tb927.10.8590	flagellum transition zone component	.										+			0.535982	1.99195	1.06112	1.55832	0.814642	0.869959	0.792159	1.64679	2.40443	2.77895	6	6	6	45.5	45.5	45.5	134.45	0	42.364	299230000	31	0	0	0	0	0	0	0	851350	0	1573400	1107100	853840	0	0
Tb927.10.10050	hypothetical protein, conserved	.													0.308861	1.20727	0.0539493	0.145568	1.38655	1.86984	1.01123	1.66534	1.71388	2.32178	7	7	7	8	8	8	132.74	0	47.103	230410000	41	0	0	0	0	0	0	0	0	0	1113300	929320	793500	0	806280
Tb927.3.5310	paraflagellar rod protein	.													0.492368	1.68176	0.339957	0.639297	0.884959	1.52431	1.51437	2.36084	0.767016	1.21747	5	5	5	28.4	28.4	28.4	242.78	0	88.334	174590000	20	0	0	0	0	0	0	0	0	0	0	455570	779680	1382600	810500
Tb927.2.5060	GTP binding protein, putative	.													0.07023	0.270376	0.0221512	-0.0652072	0.0404838	-0.115093	0.695004	1.10083	0.152783	0.497354	12	12	12	36.5	36.5	36.5	44.349	0	22.969	238240000	34	0	0	0	0	0	0	0	811430	0	0	1161300	969290	0	1258000
Tb927.9.8450	UMP/CMP kinase	.									+	+			0.823074	2.35084	0.323703	0.867186	0.451844	0.948749	0.0377352	-0.072101	2.48973	3.54125	8	8	8	48	48	48	22.44	0	34.021	272640000	28	0	0	0	0	0	0	0	0	0	1829100	1682400	2418700	0	0
Tb927.9.13460	Spt4/RpoE2 zinc finger, putative	.									+	+			0.90867	2.4346	0.738953	1.59711	0.806747	0.97109	0.651919	0.969858	3.11475	3.89342	2	2	2	28.9	28.9	28.9	16.425	0	108.47	452450000	22	0	0	0	0	0	0	0	0	0	1672100	2362400	1859500	0	0
Tb927.1.750	Metal-binding domain-containing protein	.													0.507104	1.64543	0.419669	0.815793	0.96783	2.812	0.228926	0.449351	0.298651	-0.572847	5	5	5	23	23	23	132.69	0	9.5662	566300000	17	0	0	0	0	0	0	0	0	0	0	0	0	0	0
Tb11.v5.0493.1;Tb927.7.3830	kinesin K39, putative	.						+							0.461947	1.48623	0.36047	0.31885	1.7783	2.99352	0.437681	0.377934	0.729298	-0.953213	2	2	2	35.1	35.1	35.1	154.9	0	8.7704	235010000	13	0	0	0	0	0	0	0	0	0	0	0	0	0	0
Tb927.7.1750;Tb927.7.1740;Tb927.7.1730	60S ribosomal protein L7, putative;60S ribosomal protein L7, putative;60S ribosomal protein L7, putative	.													0.787104	1.63355	0.398731	0.93643	0.512689	-1.13477	0.0565893	0.214916	0.644016	-1.59929	7	7	7	29.3	29.3	29.3	27.713	0	17.523	142320000	32	0	908540	0	0	973880	0	0	1083600	1021500	0	0	0	1164200	703010
Tb927.9.1780	sec1 family transport protein, putative	.										+			0.356678	1.28507	0.0117916	-0.0185979	0.896146	0.769137	0.457855	-0.637959	1.79979	2.54716	11	11	11	22.2	22.2	22.2	69.022	0	106.02	263840000	28	0	0	0	0	0	0	0	0	0	748890	3069100	1397100	0	0
Tb927.8.3020	hypothetical protein, conserved	.													1.01152	2.73422	0.987666	1.52944	1.15783	1.89439	0.997221	1.46901	1.33503	1.97854	9	9	9	18.7	18.7	18.7	66.012	0	38.107	171990000	39	0	0	0	0	1663300	0	543090	732030	0	0	765830	902510	0	616140
Tb927.6.4590.2;Tb927.6.4590.1;Tb11.v5.0810.1		.										+			0.427368	1.23426	0.106656	0.220336	0.104378	0.178616	1.45344	1.56241	2.35438	2.70423	20	20	20	38.1	38.1	38.1	68.931	0	58.118	260560000	46	0	0	0	0	0	0	0	0	0	861680	1601300	1761400	0	562720
Tb927.10.9160	Cyclin 12, L-type	.													0.204488	0.652732	0.234346	-0.571297	0.400748	1.021	0.10845	0.335132	0.740858	-1.7957	11	11	11	19.9	19.9	19.9	71.258	0	31.017	167730000	23	0	1563700	0	0	0	0	0	0	0	0	0	0	0	1374000
Tb927.11.12110	RNA helicase, putative	.													0.38098	1.12653	0.375706	0.838633	0.288571	0.596399	0.260571	0.849023	1.42117	2.46631	14	14	14	15.5	15.5	15.5	143.09	0	81.247	235980000	37	0	0	0	0	0	0	0	0	0	1284300	1663600	1161400	0	0
Tb927.11.13780	profilin	.													0.305277	1.40647	0.406893	1.08971	0.0693995	0.205941	0.0169116	-0.0620664	1.05606	2.21018	3	3	3	16.7	16.7	16.7	16.122	0	13.403	260480000	24	0	0	0	0	0	0	0	812240	0	1433100	1347100	1483600	0	631140
Tb927.10.2870	hypothetical protein, conserved	.										+			0.746929	1.96994	1.12989	1.83559	0.376454	0.850551	0.393046	0.712529	2.36435	3.21768	12	12	12	21.5	21.5	21.5	88.996	0	52.315	231650000	27	0	0	0	0	0	0	0	1074400	0	1321500	1804000	966170	0	526810
Tb927.8.6830	kinesin, putative	.										+			0.803558	2.08063	0.185648	0.323953	1.25448	1.85607	0.174212	0.36621	1.98676	2.83482	13	13	13	8.9	8.9	8.9	198.66	0	45.242	204820000	33	0	0	0	0	0	0	0	0	0	1504800	1026100	1451100	0	0
Tb927.5.4300	prolyl oligopeptidase, putative	.										+			0.215505	0.837847	0.904254	-0.846999	0.809563	0.980102	0.0312849	0.0601896	1.84596	2.68314	14	14	14	15	15	15	114.39	0	29.885	248400000	25	0	0	0	0	0	0	0	0	0	1060800	2665800	921070	0	0
Tb927.11.2860	hypothetical protein, conserved	.										+			0.525717	1.62141	0.0559465	0.132152	0.594703	1.20552	0.042646	-0.0912946	1.88327	3.28525	15	15	15	28	28	28	83.077	0	115.81	252690000	35	0	0	0	0	0	0	0	0	0	1174000	2737400	1685500	0	0
Tb927.10.2240	RNA binding protein	.													0.441816	1.53067	0.355207	0.778287	0.343833	0.700364	1.37278	2.15848	0.00627246	-0.0182768	11	11	11	23.6	23.6	23.6	66.352	0	75.321	152390000	41	0	0	0	0	0	0	0	465370	0	0	465000	0	928700	1334100
Tb927.3.3390	kinesin, putative	.								+	+	+			0.591475	1.78746	1.67647	1.23148	0.734988	1.01025	2.72769	1.97777	2.73795	2.40249	13	13	3	25.7	25.7	5.9	65.845	0	82.377	215620000	32	0	0	0	0	0	0	0	597550	0	739970	1328900	791210	854030	536800
Tb927.8.5210	cullin 3, putative	.													0.601951	1.98626	0.862584	0.874253	0.475468	0.491477	0.454958	0.864959	1.16471	2.34944	12	12	12	14.4	14.4	14.4	128	0	53.294	263460000	31	0	0	0	0	0	0	0	525920	0	0	2131900	2063100	0	822990
Tb927.7.6890	methyltransferase domain containing protein, putative	.										+			0.468356	1.45144	0.696833	1.20262	0.248745	0.499264	0.173147	-0.609003	1.8649	2.85551	6	6	6	32.7	32.7	32.7	28.794	0	45.937	253140000	18	0	0	0	0	0	0	0	896610	0	1311200	2030900	1302700	0	0
Tb927.8.1090	NPAPL	.													0.288629	0.728378	0.0442923	-0.0825539	1.0886	2.33305	0.179275	-0.357322	0.730295	-1.34136	12	12	12	21.4	21.4	21.4	81.678	0	64.592	145710000	18	0	0	0	0	0	0	0	0	0	0	0	0	0	0
Tb927.3.3780;Tb927.3.3760	tryparedoxin 1b, putative;tryparedoxin 1a, putative	.													0.343075	1.32993	0.768311	1.56286	0.295951	0.606979	0.415765	0.786359	1.59878	2.29376	5	5	5	41.7	41.7	41.7	15.891	0	9.7794	190710000	20	0	0	0	0	0	0	0	1627000	0	810660	1252000	1094900	0	723480
Tb927.3.5450	Basal body protein	.										+			0.611245	1.40189	0.0268296	0.0354703	0.922898	0.972741	0.736983	1.37395	2.67133	2.05731	3	3	3	5.2	5.2	5.2	95.977	0	40.725	193400000	26	0	0	0	0	0	0	0	0	0	878200	940840	942630	0	939330
Tb927.6.2880	kinesin, putative	.													0.33486	1.06409	0.283328	0.569343	0.507968	0.59016	1.35063	1.03657	1.15554	1.7547	15	15	15	19.2	19.2	19.2	122.12	0	73.886	291980000	36	0	0	0	0	0	0	0	632420	0	0	1239200	1749500	0	567270
Tb927.1.1960	chaperone protein DnaJ, putative	.										+			0.366733	1.08585	0.55252	0.427422	0.137374	-0.166257	0.00549531	-0.0128498	2.53426	2.81461	12	12	12	21.3	21.3	21.3	75.71	0	66.909	336440000	29	0	0	0	0	0	0	0	0	0	1448300	2615400	1374600	0	0
Tb927.3.3170	SUMO-interacting motif-containing protein	.													0.804122	1.95206	0.841682	1.18533	0.939951	1.75009	1.12222	1.85306	1.43773	2.16997	17	17	17	32.3	32.3	32.3	70.454	0	62.877	227330000	42	0	0	0	0	0	0	0	0	0	0	1052900	1203200	0	823280
Tb927.11.2610	hypothetical protein, conserved	.													0.138088	0.555555	0.0187869	0.0526447	0.88055	1.6213	0.789581	1.55854	0.491169	-1.30162	8	8	8	31	31	31	50.887	0	14.261	122240000	19	0	0	0	0	0	0	0	0	0	0	0	0	0	1880000
Tb927.10.560	40S ribosomal proteins S11, putative	.													0.0246283	-0.15203	0.224328	-1.00421	0.309206	-1.39709	0.30781	-1.28219	0.65506	-2.72624	7	1	1	37.4	6.9	6.9	20.087	0	39.681	456820000	11	0	5376800	0	0	0	0	0	0	0	0	0	0	0	0
Tb927.6.4750	hypothetical protein, conserved	.													0.250581	0.768147	0.105803	0.238745	0.150652	0.271243	0.126168	0.392538	0.635765	1.72798	13	13	13	34.6	34.6	34.6	67.572	0	116.63	258610000	29	0	0	0	0	0	0	0	0	0	0	1873400	2192900	0	0
Tb927.10.540;Tb11.v5.0414.1	ATP-dependent RNA helicase SUB2, putative	.													0.279651	1.02154	0.401948	0.980436	1.11614	1.70689	1.00752	1.42522	0.0510455	-0.140231	6	6	6	14	14	14	49.226	0	11.499	166900000	21	0	0	0	0	0	0	0	906460	0	0	633320	0	0	762460
Tb927.11.15680	hypothetical protein, conserved	.													0.137365	0.560499	0.159108	-0.44547	1.24086	1.73937	0.912333	-1.04555	1.42429	1.49521	5	5	5	51.2	51.2	51.2	14.492	0	22.754	192580000	20	0	0	0	0	0	0	0	0	0	1034900	696570	834740	0	0
Tb927.10.13720	RNA-binding protein 29, putative	.													0.656253	1.68486	0.34768	0.442062	0.75753	2.37822	0.00146322	-0.00410271	0.0540228	0.101543	5	5	5	15.1	15.1	15.1	40.678	0	9.8551	254330000	18	0	0	0	0	0	0	0	0	0	0	0	0	0	0
Tb927.10.6960;Tb927.10.6920;Tb10.v4.0248	hypothetical protein;hypothetical protein, conserved	.										+			0.324497	1.19101	0.00272728	-0.00661723	0.109319	-0.225905	0.0434502	0.0956192	2.11023	3.11699	12	12	12	39.4	39.4	39.4	36.056	0	25.073	278980000	23	0	0	0	0	0	0	0	0	0	1656900	1455000	2162500	0	0
Tb927.6.1870	Eukaryotic translation initiation factor 4E-4	.													0.621156	1.92101	1.33075	1.28947	1.27256	2.82983	0.694967	1.382	0.278813	0.388216	10	10	10	32.3	32.3	32.3	46.541	0	90.723	180710000	23	0	0	0	0	0	0	0	0	0	0	0	0	0	0
Tb927.11.10270	Golgi SNAP receptor complex member 1, putative	.													0.867387	2.3649	0.0887308	0.261027	0.0304807	0.092192	0.334183	1.01673	0.812642	2.35326	7	7	7	28.7	28.7	28.7	30.554	0	20.261	328720000	21	0	0	0	0	0	0	0	0	0	0	2012400	1923600	0	1262000
Tb927.10.14380	Hsp70 protein, putative	.										+			0.296417	0.756832	0.859122	0.660977	1.1739	1.36759	0.483429	0.70131	2.06883	1.69194	6	6	6	9.2	9.2	9.2	92.77	0	31.035	198030000	32	0	0	0	0	0	0	0	358950	0	620480	1079800	733840	457250	0
Tb927.7.3370	Intraflagellar transport protein 74, putative	.													0.237826	0.85862	0.37822	0.726536	0.0264401	0.0495453	1.29546	1.8743	1.07041	1.39589	10	10	10	18	18	18	67.485	0	31.009	171110000	31	0	0	0	0	0	0	0	859020	0	0	703100	757080	1437900	730050
Tb927.10.8960	hypothetical protein, conserved	.									+	+			0.0504508	-0.114484	0.56338	-0.852425	1.74585	-1.96983	1.44059	-1.76205	2.63698	-2.98706	3	3	3	14.8	14.8	14.8	26.87	0	14.845	117680000	20	0	1000600	1182000	0	1222400	0	0	524820	836810	0	0	0	0	315890
Tb11.v5.0739.1;Tb927.7.7000	hook complex protein, conserved	.													0.556772	1.69442	0.883223	1.34923	0.56209	1.40743	1.13503	1.65641	1.65184	2.47529	6	6	6	7.2	7.2	7.2	84.657	0	37.506	190160000	28	0	0	0	0	0	0	0	0	0	1150500	832150	790880	0	611850
Tb927.2.2650	hypothetical protein, conserved	.						+							0.33324	1.06661	0.0697609	0.175282	1.92638	2.89294	0.142725	0.316423	0.862903	1.48145	11	11	11	4.9	4.9	4.9	367.69	0	42.46	177360000	30	0	0	0	0	0	0	0	0	0	885070	0	600800	0	0
Tb927.6.2110;Tb927.6.2100	40S ribosomal protein S30, putative;40S ribosomal protein S30, putative	.													0.230169	0.91484	0.492562	0.552319	0.602813	0.632839	0.311824	1.27253	0.811645	-0.874724	1	1	1	10.6	10.6	10.6	7.4328	0.0096502	1.823	1086400000	8	0	0	0	0	0	0	0	0	0	0	0	0	0	4965500
Tb927.10.6800	developmentally regulated GTP-binding protein, putative	.													0.33665	0.955082	0.559588	0.628234	1.12065	1.47425	1.27902	1.3479	1.78692	1.98201	6	6	6	20.9	20.9	20.9	41.267	0	19.242	183750000	29	0	0	0	0	0	0	0	0	0	985150	908400	861710	0	592720
Tb927.11.14190	Staphylococcal nuclease homologue/Tudor domain containing protein, putative	.													0.341399	1.30309	0.032518	-0.0570329	0.737319	1.65868	1.26848	1.73415	1.00044	1.83837	15	15	15	22.3	22.3	22.3	100.47	0	114.86	206550000	36	0	0	0	0	0	0	0	0	0	0	1196800	812740	0	873540
Tb927.8.1960	CCR4-NOT transcription complex subunit 11	.													0.675088	1.94488	0.888917	1.6345	0.634188	0.991376	1.73886	2.69344	0.11473	0.413703	12	12	12	32.7	32.7	32.7	48.425	0	42.395	167920000	33	0	0	0	0	0	0	0	1216700	0	0	925510	0	0	1187200
Tb927.8.4450	RNA-binding protein, putative	.													0.241369	0.867241	0.595971	-1.08776	0.363996	-0.756205	0.158448	-0.467211	0.928304	-2.04083	6	6	6	18.2	18.2	18.2	47.214	0	39.775	139200000	31	0	753030	1116700	0	2130700	0	0	0	0	0	0	0	0	842860
Tb927.11.3030	phosphoribosylpyrophosphate synthetase, putative	.								+					0.414339	1.31069	1.19985	1.83866	1.2022	1.22497	1.9737	2.4	0.0541842	0.157349	7	7	7	29.2	29.2	29.2	39.402	0	31.645	120280000	21	0	0	0	0	0	0	0	868810	1112800	0	0	593780	0	1464900
Tb927.10.8650;Tb11.v5.0707.1	ran binding protein, putative	.													0.320855	1.24621	1.56747	1.47444	1.44689	2.64929	1.15288	1.11683	0.116327	0.376686	6	6	6	27	27	27	34.723	0	19.409	118110000	15	0	0	0	0	0	0	0	0	0	0	0	619460	0	0
Tb927.9.9780	peptidyl-prolyl cis-trans isomerase (cyclophilin- 40), putative	.										+			0.350859	1.4284	0.416464	0.541691	0.80018	1.04793	0.479669	0.658656	2.34705	3.1322	6	6	6	25.4	25.4	25.4	38.095	0	97.981	206610000	11	0	0	0	0	0	0	0	0	0	1479500	1461800	1763700	0	0
Tb927.1.2100	Calpain-like protein 1.1	.							+	+					0.289839	0.856446	0.118323	0.141692	0.257936	-0.481189	2.73864	2.34322	1.07882	-1.32838	15	15	15	27.4	27.4	27.4	126.15	0	87.678	112940000	26	0	0	0	0	0	0	0	0	0	0	0	0	1316300	2088800
Tb927.11.16040	prefoldin subunit, putative	.													0.484517	1.92801	0.925128	1.27607	1.00802	0.852556	1.43182	2.02157	0.00116637	-0.00424099	6	6	6	20.7	20.7	20.7	45.436	0	19.177	148760000	14	0	0	0	0	0	0	0	1075000	0	0	937870	0	0	1301800
Tb927.5.1650	CMGC/DYRK protein kinase, putative	.										+			0.0324377	0.117052	0.152919	-0.295391	0.0055973	0.0156943	0.749588	-1.14033	2.49576	2.20002	7	7	7	16.5	16.5	16.5	75.213	0	95.553	261370000	34	0	0	0	0	0	0	0	0	0	1485200	1643500	1504300	0	0
Tb927.11.7210	eukaryotic translation initiation factor 2-alpha kinase 1, putative	.													0.377089	1.29426	0.24711	0.800893	0.0191508	-0.069568	0.277383	0.807746	0.0727274	-0.275018	11	11	11	12.3	12.3	12.3	137.63	0	48.411	158430000	37	0	0	1044100	0	1023400	0	0	923390	0	0	0	463760	0	509520
Tb927.11.16400	kinetoplast-associated protein 3, putative	.													0.535785	1.60055	0.030539	0.0923239	0.422921	-1.17224	0.656354	-1.39107	1.0857	-2.12463	7	7	7	19.8	19.8	19.8	36.609	0	12.567	104350000	15	0	982710	0	0	2278900	0	0	1233200	0	0	0	0	0	0
Tb927.1.3110	soluble N-ethylmaleimide sensitive factor (NSF) attachment protein, putative	.													0.228968	0.67866	0.521106	0.742146	0.769436	1.24302	0.0498835	0.111532	1.4986	1.81207	7	7	7	28.5	28.5	28.5	32.136	0	33.35	188570000	27	0	0	0	0	0	0	0	550930	0	821230	931720	790220	0	481550
Tb927.9.12990	hypothetical protein, conserved	.													0.287379	0.990493	0.427748	0.550148	0.652526	1.10639	0.0055879	0.0141881	1.50051	1.83686	12	12	12	11.6	11.6	11.6	143.91	0	106.27	172120000	28	0	0	0	0	0	0	0	0	0	849300	1203500	733720	0	0
Tb927.3.1620	ER-golgi trafficking TRAPP I complex 85 kDa subunit, putative	.													0.912577	2.64571	1.44642	2.42665	0.591107	1.22758	1.4396	2.58054	1.2029	2.55918	15	15	15	12.3	12.3	12.3	178.11	0	28.873	190130000	35	0	0	0	0	0	0	0	675700	0	0	946430	1073600	0	840470
Tb927.11.5700	hypothetical protein, conserved	.													0.266514	0.97056	0.0180502	0.0277182	0.0461833	-0.112674	0.49757	0.619161	0.946507	2.00448	24	24	24	18.2	18.2	18.2	191.27	0	191.78	214420000	45	0	0	0	0	0	0	0	0	0	0	2992100	766010	0	572720
Tb927.6.2690	ubiquitin carboxyl-terminal hydrolase, putative	.													0.19255	0.840061	0.129985	0.361275	1.08096	2.18343	0.171423	0.425547	0.648164	1.68217	9	9	9	21.9	21.9	21.9	70.409	0	122.59	201420000	31	0	0	0	0	0	0	0	0	0	0	1143300	1015700	0	0
Tb927.11.11370;Tb927.11.11360	receptor for activated C kinase 1;receptor for activated C kinase 1	.													0.153102	0.484427	0.510216	0.776382	1.61993	-0.764418	0.486813	0.535046	0.476175	-0.928255	9	9	9	36.5	36.5	36.5	34.69	0	35.927	156000000	44	0	426660	350700	0	0	0	0	1023800	790500	0	0	388440	0	852780
Tb927.10.6020	hypothetical protein, conserved	.													0.54077	1.26623	0.144362	0.238248	0.460639	1.41323	0.512419	-0.779327	0.663357	-1.94628	5	5	5	42.7	42.7	42.7	18.564	0	37.583	143020000	19	0	0	0	0	0	0	0	0	0	0	0	0	0	0
Tb927.5.2320	Mak10 subunit, NatC N(alpha)-terminal acetyltransferase, putative	.													0.336864	1.09513	0.491885	1.01757	0.0354885	-0.103455	0.678064	1.42065	0.617711	1.67888	19	19	19	31	31	31	82.159	0	41.077	198650000	38	0	0	0	0	0	0	0	573500	0	0	1604700	765720	0	404470
Tb927.9.10830	metal dependent 5'-nucleotidase	.								+		+			0.752729	2.04892	0.670261	1.37185	1.52197	1.52713	2.49637	1.85155	2.31536	2.37897	5	5	5	40.7	40.7	40.7	20.983	0	40.872	174220000	23	0	0	0	0	0	0	0	0	0	494520	1091700	956950	592540	666830
Tb927.11.15120	hypothetical protein, conserved	.													0.21958	0.808292	0.638134	-1.60364	0.41413	-1.0651	0.945453	-2.28943	1.0275	-2.86535	12	12	12	16.7	16.7	16.7	78.567	0	19.507	99281000	17	0	1603200	936410	0	1696200	0	0	0	0	0	0	0	0	0
Tb927.3.1010	hypothetical protein, conserved	.													0.667421	1.96301	0.237266	0.423924	1.31805	2.56404	0.164379	-0.376394	0.398823	-0.54267	10	10	10	20.7	20.7	20.7	64.339	0	160.67	157900000	23	0	0	0	0	0	0	0	0	0	0	0	0	0	0
Tb927.5.1880	inhibitor of serine peptidase (ISP), putative	.													0.37036	1.25453	0.26627	0.699039	0.1246	0.241424	0.133886	0.426729	0.228516	0.751134	4	4	4	27.9	27.9	27.9	17.81	0	35.505	276410000	18	0	0	0	0	0	0	0	1093700	0	0	1875800	0	0	1213000
Tb927.10.12990	predicted ankyrin repeat family protein	.													0.252621	1.10885	0.373592	0.774019	0.190231	0.491502	0.885751	1.87875	0.912909	1.48593	4	4	4	17.6	17.6	17.6	32.826	0	35.923	174290000	16	0	0	0	0	0	0	0	0	0	0	789660	666290	0	1576500
Tb927.11.9270	differentiation inhibitory kinase	.										+			1.02777	1.9594	1.06512	1.02876	0.786195	0.952042	0.409912	0.861774	2.36238	2.56867	14	14	14	20.6	20.6	20.6	96.779	0	38.684	155930000	25	0	0	0	0	0	0	0	0	0	1017500	958320	1445200	0	0
Tb927.7.5300	C2 domain/Ankyrin repeats (3 copies), putative	.								+		+			0.203874	0.684598	0.309831	0.322891	0.110152	0.304791	2.47062	1.43641	2.20787	1.46649	6	6	6	14	14	14	73.05	0	53.777	176890000	31	0	0	0	0	0	0	0	537550	0	847710	762680	531760	0	661900
Tb927.2.2530	hypothetical protein, conserved	.													0.572613	1.62633	1.2451	1.22149	0.0976017	-0.180054	0.176301	0.194098	1.31714	1.94185	12	12	12	25.6	25.6	25.6	80.471	0	91.597	229700000	27	0	0	0	0	0	0	0	576590	0	543470	2162600	866540	0	0
Tb927.1.1150	zeta tubulin	.							+	+					0.242104	0.863144	0.163871	0.239718	0.0196994	-0.0154705	2.88672	1.86517	0.676956	0.982379	7	7	7	18.3	18.3	18.3	52.704	0	57.206	144330000	23	0	0	0	0	0	0	0	0	0	0	582550	895610	990570	851900
Tb927.5.1660	pyruvate dehydrogenase phosphatase, putative	.													0.499803	1.3856	0.0410689	0.0723845	1.16062	2.04705	0.260084	-0.346887	0.435077	0.536339	6	6	6	19.3	19.3	19.3	46.85	0	18.283	106410000	12	0	0	0	0	0	0	0	0	0	0	550290	0	0	0
Tb927.4.3320	uracil phosphoribosyltransferase, putative	.										+			0.697628	2.42853	0.753403	0.961156	1.08678	1.36537	0.397696	0.958239	2.05779	2.97888	7	7	7	32.5	32.5	32.5	27.031	0	20.011	177540000	17	0	0	0	0	0	0	0	0	0	1303500	1313800	788150	0	689900
Tb927.11.15220	hypothetical protein, conserved	.									+	+			0.39216	1.3004	0.076343	0.114466	0.480958	0.400057	1.69526	1.67519	3.48704	2.26335	5	5	5	30.2	30.2	30.2	33.135	0	67.913	176640000	22	0	0	0	0	0	0	0	0	0	704640	1066300	789260	0	888570
Tb927.11.12600	ATP-dependent DNA helicase, putative	.													0.189242	0.843349	0.157376	-0.701779	0.236795	-0.940134	0.428964	-1.70144	0.528182	-1.95153	2	2	2	3	3	3	93.814	0.0012928	2.5171	44530000	2	4001600	0	0	0	0	0	0	0	0	0	0	0	0	0
Tb927.11.8800	hypothetical protein, conserved	.													0.014427	-0.0722701	0.176195	-0.27732	0.344012	-0.550323	0.485805	1.36993	0.919462	-1.20629	1	1	1	4.7	4.7	4.7	30.621	0.0031867	2.3669	116840000	8	0	0	0	0	0	0	0	0	0	0	0	0	3997300	0
Tb927.11.1210	Domain of unknown function (DUF4470)/Domain of unknown function (DUF4471), putative	.									+	+			0.30466	0.82506	0.341564	0.370981	0.368918	0.810598	0.0296655	0.0893507	3.45729	2.75832	13	13	13	29.5	29.5	29.5	64.79	0	35.839	177930000	27	0	0	0	0	0	0	0	0	0	1069500	1239300	1680200	0	0
Tb927.6.4000	small glutamine-rich tetratricopeptide repeat protein, putative	.													0.799822	2.11584	0.485476	1.00135	0.0684204	0.163486	1.221	2.37569	0.405999	-1.18403	7	7	7	24	24	24	45.966	0	37.855	90879000	13	0	0	0	0	0	0	0	816270	0	0	0	0	0	2178300
Tb927.5.1080	RNA-binding protein, putative	.													0.713346	1.97151	0.110141	0.248217	0.0259096	0.0678813	0.344252	0.601499	0.462039	-1.12511	5	5	5	25.3	25.3	25.3	26.869	0	48.471	115390000	24	0	0	562180	0	1166600	0	0	648760	0	0	311450	0	0	791710
Tb927.8.2810	5'-3' exoribonuclease C	.													0.734386	2.02603	0.161779	0.470767	1.29261	3.16136	0.48931	1.09556	0.243991	0.620307	6	6	6	9.9	9.9	9.9	95.661	0	50.096	105410000	18	0	0	0	0	0	0	0	0	0	0	309570	0	0	0
Tb927.11.13570	hypothetical protein, conserved	.													0.780176	1.74575	0.147868	0.26324	0.192173	-0.454599	0.913756	1.26485	0.617165	1.36666	3	3	3	16.9	16.9	16.9	14.737	0	6.1026	172180000	17	0	0	0	0	0	0	0	0	0	0	954780	1465700	0	735710
Tb927.11.13810	ATP- dependent RNA helicase, putative	.													0.419264	0.775107	1.43091	-1.39266	1.27769	-1.13431	1.54612	-1.85589	1.0252	-2.10693	8	8	8	19.6	19.6	19.6	62.912	0	21.88	84941000	21	0	1069100	667500	0	2168000	0	0	0	0	0	0	0	0	0
Tb927.3.4770;Tb927.3.4730	leucine-rich repeat-containing protein;leucine-rich repeat-containing protein	.													0.844017	2.24051	0.586713	1.45271	1.42253	2.25461	1.41053	2.01142	1.12003	2.62913	11	11	11	38.9	38.9	38.9	44.234	0	33.784	163580000	21	0	0	0	0	0	0	0	0	0	0	1246500	1348300	0	456050
Tb927.11.13330	hypothetical protein, conserved	.													0.244999	0.939695	0.241669	-0.543528	0.32527	0.738934	0.877491	2.30193	0.446403	-0.920552	5	5	5	26.3	26.3	26.3	20.319	0	7.8695	112860000	11	0	0	0	0	0	0	0	0	0	0	0	0	2085400	0
Tb927.11.14460	ADP-ribosylation factor GTPase activating protein 1, putative	.													0.32803	1.3177	0.999217	1.66845	0.438209	0.834476	1.26189	1.9272	0.290159	0.638132	4	4	4	14.3	14.3	14.3	34.004	0	30.99	119540000	22	0	0	0	0	0	0	0	501910	979470	0	408080	464620	0	815660
Tb927.7.3790	ras-like small GTPase, putative	.										+			0.82375	1.94529	0.805618	1.75041	0.595303	0.709801	0.319402	0.532031	2.16846	2.68358	10	10	10	17.9	17.9	17.9	63.811	0	31.804	201570000	27	0	0	0	0	0	0	0	1257600	0	0	1280800	1224200	0	0
Tb927.9.5710	general transcription factor IIB	.													0.402966	1.40581	0.0744534	0.186705	1.36817	2.50788	0.106943	-0.276716	0.233351	-0.568843	6	6	6	21.7	21.7	21.7	37.652	0	24.098	119830000	12	0	0	0	0	0	0	0	0	0	0	0	0	0	0
Tb927.4.1710	rhodanese-like domain containing protein, putative	.													0.269073	1.20639	0.0619084	0.171658	0.0249059	-0.0754776	0.305825	0.780759	1.31512	2.47677	7	7	7	34	34	34	27.883	0	32.499	220430000	24	0	0	0	0	0	0	0	0	0	998640	1040000	1190700	0	506920
Tb927.5.3460	Flagellum attachment zone protein 16	.													0.462713	1.39667	1.56839	1.07693	0.842042	0.831069	1.77127	2.14047	1.06874	1.46735	9	9	9	26.6	26.6	26.6	57.439	0	53.226	147070000	23	0	0	0	0	0	0	0	0	0	0	1037600	467370	0	1189400
Tb927.10.14220	hypothetical protein, conserved	.													0.619162	1.64579	0.889113	1.35743	0.190682	0.391287	1.28808	1.80863	0.709931	1.2503	8	8	8	29.3	29.3	29.3	40.348	0	28.771	146400000	18	0	0	0	0	0	0	0	623910	0	0	706180	475620	609170	587600
Tb927.10.9740	Regulatory particle triple-A ATPase subunit 6	.													0.726701	1.48339	0.63705	1.4662	0.566154	1.02589	1.20766	1.75377	0.260603	-0.505526	10	10	9	28.2	28.2	25.2	45.699	0	49.441	93396000	32	0	0	0	0	0	0	0	889530	1082100	0	0	0	0	890020
Tb927.5.1100	peroxisome targeting signal 1 receptor	.										+			0.700541	2.15877	0.813105	0.982175	1.01222	1.32586	0.979278	1.38888	2.0463	2.54238	8	8	8	22.1	22.1	22.1	72.095	0	229.24	160350000	28	0	0	0	0	0	0	0	0	0	923110	820220	877760	0	464910
Tb927.7.7430;Tb927.7.7420	ATP synthase F1, alpha subunit;ATP synthase F1, alpha subunit	.													0.317418	1.43064	0.275206	0.829464	0.0581775	-0.164684	0.171122	-0.464844	0.579542	-1.55968	8	8	8	14.9	14.9	14.9	63.502	0	21.219	99857000	19	0	1098400	0	0	0	973580	0	1576600	0	0	0	0	0	0
Tb927.10.14700	hypothetical protein, conserved	.													0.423498	1.71598	1.23424	1.12697	1.71719	1.17952	0.465868	1.19972	1.37244	1.3585	5	5	5	22.8	22.8	22.8	37.7	0	28.209	178840000	19	0	0	0	0	0	0	0	594490	0	0	700530	485200	0	1814100
Tb927.11.13340	hypothetical protein, conserved	.													0.865604	2.62086	0.822413	0.947399	0.0998548	0.149092	1.40071	2.03752	1.68913	1.54376	7	7	7	12.6	12.6	12.6	88.553	0	57.137	148390000	23	0	0	0	0	0	0	0	0	0	0	639400	596080	0	1079800
Tb927.4.3770	calcium/calmodulin-dependent protein kinase, putative	.													0.349963	1.3619	0.388736	0.93715	1.02058	2.25262	0.0320767	0.100206	0.607701	1.49578	7	7	7	18.6	18.6	18.6	54.338	0	31.353	115420000	15	0	0	0	0	0	0	0	0	0	0	528410	902930	0	0
Tb927.3.4360;Tb927.11.6140	40S ribosomal protein S15A, putative;40S ribosomal protein S15A, putative	.													0.196382	0.831502	0.567	1.46433	0.0369262	-0.09659	0.369806	1.05287	0.338716	-0.887817	5	5	5	35.4	35.4	35.4	14.645	0	10.418	114080000	11	0	0	0	0	0	0	0	2187500	0	0	0	0	0	1342400
Tb927.3.2490	hypothetical protein, conserved	.													0.783419	1.97938	0.318347	0.898122	0.321853	0.831703	0.805121	1.78531	1.29018	2.83639	12	12	12	14.6	14.6	14.6	110.07	0	45.375	158730000	21	0	0	0	0	0	0	0	0	0	0	1157500	1445900	0	898550
Tb927.11.15520	hypothetical protein, conserved	.										+			0.186063	0.624349	0.174171	-0.139891	1.27128	-0.935022	0.109634	-0.204847	2.11767	1.63772	8	8	8	14.2	14.2	14.2	83.179	0	13.755	165140000	16	0	0	0	0	0	0	0	0	0	1185000	859580	956070	0	0
Tb927.11.12670	Methyltransferase TYW3, putative	.													0.259268	1.19433	0.0125853	0.0323041	0.155268	0.377432	0.0643832	-0.189486	1.20656	2.1389	8	8	8	32.3	32.3	32.3	39.203	0	151.48	177700000	22	0	0	0	0	0	0	0	0	0	1396000	1069600	1000600	0	0
Tb927.10.2910	splicing factor PTSR1 interacting protein	.													0.438329	1.67275	0.066196	0.22266	0.0568744	-0.214274	0.160074	-0.58916	0.396558	-1.15828	10	10	10	32.8	32.8	32.8	43.652	0	50.054	81349000	21	0	1446600	0	0	1993500	0	0	0	0	0	0	0	0	0
Tb927.11.14230	Vps23 core domain containing protein, putative	.													0.463347	1.51018	0.699459	1.10564	0.436989	0.706033	0.572558	1.28715	1.15716	2.22471	4	4	4	15	15	15	50.257	0	63.084	180150000	17	0	0	0	0	0	0	0	0	0	0	1656800	844740	0	0
Tb927.10.6540	kinetoplastid-specific phospho-protein phosphatase, putative	.													0.370754	1.42166	0.157131	-0.0943063	0.388964	0.731005	0.845795	0.804965	1.62648	2.12704	9	9	9	20.1	20.1	20.1	68.592	0	42.367	209560000	27	0	0	0	0	0	0	0	0	0	0	1220100	1593300	0	612450
Tb927.10.3110	DNA primase large subunit, putative	.						+		+				+	0.75566	1.84042	0.34253	0.735692	1.86667	2.7015	2.46421	1.94394	0.225505	0.459544	5	5	5	10.9	10.9	10.9	65.312	0	23.046	90229000	13	0	0	0	0	0	0	0	0	0	0	0	0	0	444580
Tb927.7.3960	Mitochondrial ribosomal protein L16	.													0.752192	2.37585	0.463469	1.0167	0.749508	2.36239	0.157231	0.49458	0.0863132	-0.304294	1	1	1	10.8	10.8	10.8	19.13	0.005559	2.0906	315980000	7	0	0	0	0	0	0	0	0	0	0	0	0	0	0
Tb927.10.3660	aspartate aminotransferase	.													0.427076	1.21887	0.327946	0.636051	0.465827	0.645578	0.262384	-0.477327	1.74172	2.31069	6	6	6	17.1	17.1	17.1	44.787	0	20.201	144040000	12	0	0	0	0	0	0	0	0	0	1240700	1094000	1058000	0	0
Tb927.8.610	hypothetical protein, conserved	.													0.149206	0.522444	0.429987	0.680923	0.0831994	-0.247801	0.323247	0.594741	0.301453	0.754829	14	14	14	17.8	17.8	17.8	96.194	0	31.088	144770000	29	0	0	0	0	0	0	0	593720	0	0	1353600	345280	354280	715790
Tb927.10.9870	Component of motile flagella 12	.													0.339442	1.07665	0.881191	0.820435	0.423227	0.822313	0.201574	0.304468	1.21875	1.68365	9	9	9	42.3	42.3	42.3	29.794	0	54.279	171460000	21	0	0	0	0	0	0	0	0	0	0	1184100	1021900	0	0
Tb927.10.2690	Trafficking protein Mon1, putative	.													0.390093	1.16195	0.642509	0.558821	1.81501	1.38685	0.0895351	-0.227455	1.76433	1.4654	4	4	4	10	10	10	74.002	0	66.815	107660000	20	0	0	0	0	0	0	0	0	314450	701640	446570	701110	0	0
Tb927.11.2500	Metallocarboxypeptidase 1	.													0.330741	1.20152	0.161437	0.364425	0.587818	1.11597	0.746156	2.13259	0.0145434	0.0527655	5	5	5	11.5	11.5	11.5	57.683	0	6.7636	1136600000	19	0	0	0	0	0	0	0	0	0	0	0	0	0	0
Tb927.7.1100	hypothetical protein, conserved	.													0.761867	2.3416	0.763585	1.52281	0.656422	0.980817	1.23663	2.2248	1.19505	2.15732	9	9	9	21.8	21.8	21.8	82.315	0	91.776	120040000	29	0	0	0	0	0	0	0	493170	0	0	763180	612460	0	494880
Tb927.11.3970	hypothetical protein, conserved	.					+	+							0.797105	2.66106	1.08051	1.757	3.37661	3.22411	1.40496	1.24666	0.0270483	-0.0642398	2	2	2	5.3	5.3	5.3	78.028	0	16.399	61782000	6	0	0	0	0	0	0	0	0	0	0	0	0	0	0
Tb927.4.1150	hypothetical protein, conserved	.													0.458505	1.38789	0.141684	0.295661	0.113306	0.213102	0.0388913	0.0987263	0.804257	1.68397	8	8	8	15.9	15.9	15.9	83.151	0	50.324	167570000	29	0	0	0	0	0	0	0	0	0	0	1345700	1501600	0	0
Tb927.10.15180	nucleosome assembly protein, putative	.													0.491511	1.49431	0.661298	0.888626	1.42949	0.92224	1.76982	1.66539	1.01818	1.46308	6	6	6	19.4	19.4	19.4	41.302	0	25.924	198750000	22	0	0	0	0	0	0	0	0	0	0	754400	917930	0	786940
Tb927.10.1070	cdc2-related kinase 1	.													0.607204	2.01735	0.920015	1.58249	0.772924	1.60632	0.373576	0.969394	1.1078	1.91148	6	6	6	22.3	22.3	22.3	34.35	0	24.521	126920000	21	0	0	0	0	0	0	0	469160	0	508610	512970	656820	0	0
Tb927.7.5670	hypothetical protein, conserved	.													0.829214	2.22841	0.903724	1.20704	0.29997	0.918917	0.799919	1.11149	0.42878	0.993388	5	5	5	21.5	21.5	21.5	34.528	0	19.731	148820000	14	0	0	0	0	0	0	0	0	0	0	631200	633470	0	622400
Tb927.11.14160	Alpha/beta hydrolase family, putative	.									+	+			0.776409	2.28024	0.306639	0.551669	0.249934	0.54669	0.0210283	-0.0451221	2.76468	2.42515	5	5	5	18.6	18.6	18.6	36.207	0	26.708	151280000	16	0	0	0	0	0	0	0	0	0	865910	1046800	1255100	0	0
Tb927.11.2060;Tb927.11.2050	60S acidic ribosomal protein P0, putative;60S acidic ribosomal protein P0, putative	.													0.245262	0.661547	0.138866	0.526908	0.000538021	0.00173632	0.313651	-0.868763	0.725642	-1.60331	7	7	7	24.4	24.4	24.4	34.627	0	13.166	93877000	15	0	1056600	0	0	0	0	0	2091300	0	0	0	0	0	0
Tb927.7.550	WD domain, G-beta repeat, putative	.								+		+			0.606481	1.62385	0.492455	1.21417	0.549404	0.637716	1.99271	2.05631	2.34357	2.23307	9	9	9	22.2	22.2	22.2	55.627	0	29.214	135340000	27	0	0	0	0	0	0	0	0	0	0	832070	747660	0	840180
Tb927.11.16910;Tb11.v5.0491.1	Serine hydrolase (FSH1)/RWD domain/50S ribosome-binding GTPase/GTPase of unknown function C-terminal, putative	.													0.684909	1.93221	0.111487	0.310796	0.447759	0.760839	0.227622	0.65167	0.724637	1.78529	13	13	13	21.7	21.7	21.7	99.146	0	32.72	180050000	25	0	0	0	0	0	0	0	0	0	0	1502000	867610	0	718940
Tb927.8.2710	SET domain containing protein, putative	.													0.50101	1.69294	0.52404	0.802518	0.622402	1.27117	0.114138	0.467274	1.63745	2.49565	13	13	13	27.6	27.6	27.6	78.873	0	105.25	191130000	28	0	0	0	0	0	0	0	0	0	0	938440	1038900	0	0
Tb927.11.14780	phosphomannose isomerase	.													0.738973	2.51639	1.28636	1.80873	0.824125	1.02555	1.19665	1.62071	0.136965	0.290253	7	7	7	20	20	20	46.482	0	18.658	73692000	19	0	0	0	0	0	0	0	785860	672980	0	360890	0	0	678830
Tb927.10.14150	EnigmRBP1	.													0.341082	1.42795	0.312747	0.601641	0.617718	1.40668	1.1866	1.59832	1.41286	1.82588	6	6	6	13.4	13.4	13.4	55.311	0	18.973	99092000	27	0	0	0	0	0	0	0	0	0	0	583550	501240	0	545220
Tb927.3.3370	hypothetical protein, conserved	.													0.346587	1.29442	0.0392388	0.105289	0.178906	0.268882	0.0597765	0.154616	1.01371	2.00503	10	10	10	28.2	28.2	28.2	44.043	0	75.11	168980000	18	0	0	0	0	0	0	0	0	0	0	1249800	1797200	0	0
Tb927.4.400	Double RNA binding domain protein 7	.													0.285703	1.18166	0.221601	0.534264	0.127498	0.378879	0.0219501	-0.0988935	0.450544	1.33981	6	6	6	25	25	25	42.495	0	31.188	165190000	15	0	0	0	0	0	0	0	0	0	0	1227200	1005300	0	801430
Tb927.10.11080	paraflagellar rod protein	.													0.38712	1.19449	0.120556	0.275682	0.712201	0.754866	0.583866	1.51569	0.232644	0.628998	2	2	2	48.2	48.2	48.2	134.45	0	74.486	109590000	6	0	0	0	0	0	0	0	0	0	0	1087700	0	0	1910300
Tb927.2.5120	Vesicle-associated membrane protein 7	.													0.884944	2.39535	0.582466	0.796389	0.28287	0.430861	1.14042	1.36087	0.834769	1.44236	6	6	6	26.7	26.7	26.7	25.314	0	21.118	137940000	23	0	0	0	0	0	0	0	0	0	0	715410	984760	0	559790
Tb927.8.5250	delta-coat protein, putative	.													0.402998	1.72956	0.463815	1.06255	0.550424	1.35825	0.0165221	0.0633272	0.560456	1.57206	10	10	10	25.2	25.2	25.2	57.33	0	45.848	142380000	18	0	0	0	0	0	0	0	0	0	0	1076200	945150	0	0
Tb927.11.6600	conserved protein, unknown function	.													0.395802	1.26805	0.705305	0.693197	0.839879	0.841722	0.132562	0.440934	1.36142	2.07851	6	6	6	17.7	17.7	17.7	56.877	0	15.328	142660000	16	0	0	0	0	0	0	0	0	0	0	1029800	1026000	0	916150
Tb927.4.3140	Ribosome maturation protein SDO1	.						+			+	+			0.419554	1.40459	0.676961	0.633955	2.70553	0.764978	0.168886	0.380935	4.55043	2.64646	5	5	5	12	12	12	51.815	0	16.533	133810000	18	0	0	0	0	0	0	0	0	0	921150	733570	843250	0	0
Tb927.9.6130	calmodulin, putative	.													0.260596	1.17426	0.240098	0.684551	0.298911	0.911475	0.0428315	-0.10784	0.716245	1.20215	4	4	4	28.7	28.7	28.7	17.842	0	12.785	192540000	13	0	0	0	0	0	0	0	0	0	0	695430	643960	0	0
Tb927.1.4740	FAM91 N-terminus/FAM91 C-terminus, putative	.						+		+					1.09854	1.73686	1.61384	1.22384	2.08375	1.16845	2.77271	1.40413	0.425756	-0.945253	7	7	7	8.2	8.2	8.2	116.56	0	16.917	72877000	22	0	0	0	0	821310	0	0	781460	0	0	0	0	0	755640
Tb927.11.13850	hypothetical protein, conserved	.									+	+			1.03819	2.1313	0.713673	0.91361	0.81366	0.754773	1.35053	1.27114	3.36498	2.81517	7	7	7	22.6	22.6	22.6	36.339	0	21.807	165440000	17	0	0	0	0	0	0	0	0	0	1144700	863540	927980	0	0
Tb927.7.3080	Kinetochore interacting protein 4	.													0.536501	1.67376	0.44136	0.94886	0.776343	2.19276	0.321076	0.74769	0.0920783	-0.292067	5	5	5	12.6	12.6	12.6	47.366	0	7.9835	59550000	8	0	0	0	0	0	0	0	0	0	0	0	0	0	0
Tb927.10.6970;Tb927.10.6940	Dipeptidyl-peptidase 8-like, putative;serine peptidase, Clan SC, Family S9B	.								+					0.415289	1.50165	0.888977	1.09993	0.369505	0.547272	2.06677	2.00307	1.2296	1.28409	7	7	7	11.9	11.9	11.9	93.683	0	26.686	123250000	28	0	0	0	0	0	0	0	0	0	0	575920	317420	0	669620
Tb927.8.750	nucleolar RNA-binding protein, putative	.													0.428285	1.44075	0.203021	0.6501	1.10341	2.28189	0.0439941	-0.105256	0.414216	-0.850771	2	2	2	6.3	6.3	6.3	39.761	0	4.0157	60034000	5	0	0	0	0	0	0	0	0	0	0	0	0	0	0
Tb927.5.2090	kinesin, putative	.													0.637856	2.17845	1.23725	1.54202	0.171755	0.332982	0.62239	1.15846	0.898907	1.51968	17	17	16	18.2	18.2	17.2	122.72	0	43.146	160760000	34	0	0	0	0	0	0	0	625710	0	0	915880	522900	0	778400
Tb927.7.5290	hypothetical protein, conserved	.													0.588025	1.94232	0.760746	1.33518	0.0843152	0.241678	1.09659	1.84723	0.0216604	-0.059562	8	8	8	16.1	16.1	16.1	81.281	0	13.429	82698000	23	0	0	0	0	0	0	0	627980	0	0	0	0	644470	965620
Tb927.9.14080	vesicle-associated membrane protein, putative	.													0.674146	1.52145	0.60835	0.558295	0.489196	0.661766	0.323266	0.448509	1.6382	1.46876	6	6	6	39.5	39.5	39.5	23.167	0	17.351	116980000	15	0	0	0	0	0	0	0	0	0	884220	580080	659820	0	0
Tb927.8.1440	maoC-like dehydratase, putative	.													0.24286	0.640766	0.108299	-0.220872	0.0648382	-0.148563	0.409085	-0.720086	0.695866	1.4104	8	8	8	52.5	52.5	52.5	17.815	0	18.595	154620000	12	0	0	0	0	0	0	0	0	0	0	1371100	1447000	0	0
Tb927.11.9510	nucleic acid binding protein, putative	.					+	+							0.856329	1.48551	0.925638	1.35058	2.62667	2.69267	0.511695	0.947984	0.15532	-0.447659	5	5	5	16.7	16.7	16.7	56.606	0	23.662	70267000	10	0	0	0	0	0	0	0	0	0	0	0	0	0	0
Tb927.9.14000;Tb927.8.6030	60S ribosomal protein L12, putative;60S ribosomal protein L12, putative	.													0.873434	2.92259	0.863237	2.27231	0.720033	1.21487	0.87817	1.313	0.0425543	-0.0834077	4	4	4	34.1	34.1	34.1	17.578	0	8.6245	117670000	9	0	0	0	0	0	0	0	2806100	0	0	0	0	0	0
Tb927.7.1310	hypothetical protein, conserved	.													0.461507	1.36578	1.22408	1.48893	0.15368	0.217513	1.34434	1.57663	0.945658	1.65948	14	14	14	16	16	16	152.52	0	65.029	114740000	29	0	0	0	0	0	0	0	0	0	0	1310600	429080	0	318320
Tb927.7.4840;Tb11.v5.0166.1	hypothetical protein, conserved	.													0.523855	1.69252	0.283486	0.616213	0.475238	0.726516	0.106096	-0.238449	1.72358	2.54996	6	6	6	18.9	18.9	18.9	38.168	0	15.682	133640000	18	0	0	0	0	0	0	0	0	0	967960	1022300	802750	0	0
Tb927.6.1470	hypothetical protein, conserved	.													0.469837	1.20187	0.390004	-0.969603	0.472522	-0.921199	0.55484	-1.12574	0.57959	-1.29422	5	5	5	20.2	20.2	20.2	27.521	0	9.4474	70193000	9	0	1402500	0	0	1387800	0	0	0	0	0	0	0	0	0
Tb927.11.3650;Tb11.v5.0435.1	adenylosuccinate synthetase, putative	.								+					0.878483	2.27278	1.45685	1.38566	1.47822	1.36431	1.92674	1.94767	0.71017	1.41105	9	9	9	17.3	17.3	17.3	66.674	0	46.933	130350000	31	0	0	0	0	0	0	0	409190	0	367910	879820	0	0	622500
Tb927.9.2075	hypothetical protein	.													0.417916	1.53039	0.637412	1.00863	0.505114	0.898902	0.500462	0.964287	1.51956	2.15519	7	7	7	3.2	3.2	3.2	302.5	0	35.54	141140000	17	0	0	0	0	0	0	0	0	0	870900	630750	752640	0	510570
Tb927.5.3600.1;Tb927.5.3600.2		.													1.10765	2.71561	0.722011	1.16069	0.959418	2.54632	0.67789	1.11387	0.0838804	-0.174313	10	10	10	15.6	15.6	15.6	90.212	0	60.8	88423000	14	0	0	0	0	0	0	0	0	0	0	0	0	0	0
Tb927.11.3070	ribosome assembly protein RRB1, putative	.													0.384617	1.58881	1.03038	1.14974	0.948306	1.02405	0.814476	1.29346	1.43094	1.87272	11	11	11	28.6	28.6	28.6	64.324	0	116.93	164970000	30	0	0	0	0	0	0	0	0	0	0	759600	1023600	0	0
Tb927.5.2260;Tb927.5.2230;Tb927.5.2200;Tb927.5.2170	conserved protein;META domain containing protein, putative;conserved protein;conserved protein	.													1.29551	2.10008	0.136255	0.204724	0.716774	1.03301	0.073334	0.109676	0.752816	1.69838	5	5	2	55.2	55.2	20.7	12.354	0	52.232	200450000	18	0	0	0	0	0	0	0	0	0	1339900	0	1327900	0	0
Tb927.10.15400;Tb11.v5.0849.1;Tb11.v5.0787.1	kinesin, putative	.													0.221383	0.945622	0.55607	-1.10414	0.532247	-1.12675	0.780943	-1.80438	0.543528	-1.36213	9	8	8	6.1	5.5	5.5	187.5	0	22.64	82920000	16	0	1522900	0	0	1143400	0	0	0	0	0	0	0	0	0
Tb927.1.1930	phosphatidylinositol 3-kinase, putative	.													0.266851	1.17935	0.832306	0.79344	0.0634269	0.103366	1.71313	1.5485	0.752621	0.993736	11	11	11	6.1	6.1	6.1	324.21	0	38.249	117330000	21	0	0	0	0	0	0	0	0	0	0	595350	604320	0	707900
Tb927.9.11230	calmodulin-like protein, putative	.						+							0.697368	2.23295	0.533562	0.507318	2.58827	1.22606	0.88044	1.65412	1.07152	1.79705	5	5	5	36.2	36.2	36.2	15.86	0	8.972	156350000	18	0	0	0	0	0	0	0	0	0	926340	794030	0	0	0
Tb927.2.3620	GTP-binding elongation factor Tu family, putative	.										+			0.298725	0.988114	0.410041	0.554469	0.181976	0.314924	0.234424	-0.380725	1.89057	1.93678	9	9	9	12.4	12.4	12.4	87.19	0	28.336	134220000	19	0	0	0	0	0	0	0	0	0	794060	925420	889290	0	0
Tb927.7.970	60S ribosomal export protein NMD3	.													0.485551	1.14612	0.0306628	-0.0881151	0.225275	0.53626	0.899233	1.76776	0.228339	0.610301	7	7	7	17	17	17	62.792	0	18.195	89632000	17	0	0	0	0	0	0	0	0	0	0	742150	0	0	1074700
Tb927.3.5040	hypothetical protein, conserved	.													0.871598	1.95066	0.691343	1.95153	0.397944	0.939761	0.210008	0.558008	1.30373	2.84332	8	8	8	23.9	23.9	23.9	61.875	0	82.228	110390000	12	0	0	0	0	0	0	0	0	0	1153000	667340	754880	0	0
Tb927.10.6220	5'-3' exoribonuclease D	.													0.320599	0.885122	0.00675279	0.0126044	0.46105	-1.03677	0.433883	-1.00893	0.773773	-1.79272	6	6	6	9.5	9.5	9.5	90.941	0	12.832	60533000	14	0	878870	0	0	922550	0	0	761060	0	0	0	0	0	0
Tb927.8.3980	chromatin assembly factor 1 subunit A	.													0.614562	1.73865	0.389839	0.731876	1.19164	2.24875	0.625388	1.15139	0.41351	-0.89009	5	5	5	9.8	9.8	9.8	77.811	0	12.971	58005000	11	0	0	0	0	0	0	0	0	0	0	0	0	0	0
Tb927.11.4660	Kinesin-13 2	.													0.544416	1.84814	0.309521	0.883071	0.462575	1.12593	0.129259	0.494372	0.191052	0.563152	5	5	5	14.8	14.8	14.8	76.989	0	28.605	114080000	17	0	0	0	0	0	0	0	0	0	0	558190	0	0	0
Tb927.4.250;Tb927.1.420	retrotransposon hot spot protein 5 (RHS5), putative;retrotransposon hot spot protein 5 (RHS5), putative	.													0.349792	0.902634	0.0368587	-0.0484034	0.191304	-0.151395	1.12539	0.948842	0.00972782	-0.0224126	8	5	0	12.3	8.3	0	76.639	0	17.666	103430000	16	0	0	0	0	0	0	0	0	0	0	695260	314850	0	811330
Tb927.11.630	RNA polymerase I second largest subunit	.													0.47887	1.46404	0.180031	0.490566	0.909276	1.16874	0.363433	0.789904	0.349329	1.00141	19	19	19	14.8	14.8	14.8	179.49	0	55.361	143560000	33	0	0	0	0	0	0	0	0	0	0	1390800	0	0	595250
Tb927.11.440	conserved protein	.													0.698555	1.32388	0.137375	0.29336	0.392994	0.718437	0.319777	0.646743	0.730107	1.45977	5	5	5	21.8	21.8	21.8	33.107	0	33.395	144090000	18	0	0	0	0	0	0	0	0	0	0	819320	1010100	0	0
Tb927.11.6340	PUB domain containing protein, putative	.													0.421859	1.77989	0.562197	1.13872	0.441785	0.812531	0.180739	0.42249	1.1486	2.49973	10	10	10	28	28	28	45.429	0	29.481	164990000	22	0	0	0	0	0	0	0	0	0	0	1092300	1342800	0	0
Tb927.9.15030	DNA polymerase epsilon subunit B, putative	.													0.368395	1.15672	0.113599	0.165014	0.486155	0.932283	0.0433935	-0.0731875	1.35198	1.18772	7	7	7	19.3	19.3	19.3	59.456	0	30.737	106510000	15	0	0	0	0	0	0	0	0	0	0	571090	654940	0	0
Tb927.10.11850	WD domain, G-beta repeat, putative	.													0.265157	0.998467	0.0925197	0.214952	0.0461257	-0.112382	0.111261	-0.263369	1.09296	1.65765	9	9	9	9.3	9.3	9.3	111.8	0	21.972	127000000	16	0	0	0	0	0	0	0	0	0	792770	947000	682230	0	0
Tb927.7.570	prefoldin, putative	.													0.329127	1.11422	1.49528	1.47943	0.603367	0.578192	0.15319	-0.205551	1.69521	1.70206	5	5	5	26.4	26.4	26.4	22.754	0	24.649	112920000	15	0	0	0	0	0	0	0	789840	0	0	990720	635390	0	0
Tb927.11.16830	Rab-like 5, small G protein	.													0.189162	0.766338	0.0222051	0.0751419	0.0926936	0.260497	0.256481	0.73817	0.550899	1.47466	5	5	5	26	26	26	24.466	0	94.553	113740000	16	0	0	0	0	0	0	0	0	0	0	861450	875480	0	0
Tb927.8.5460;Tb927.8.5465;Tb927.8.5440;Tb11.v5.0798.1;Tb11.v5.0797.1	flagellar calcium-binding 24 kDa protein;Flagellar calcium-binding 44 kDa protein;flagellar calcium-binding 24 kDa protein	.													0.339804	1.26569	1.5001	1.41678	0.176682	0.448901	0.033226	0.033247	0.835995	1.2953	3	3	3	9.1	9.1	9.1	45.718	0	21.25	148010000	10	0	0	0	0	0	0	0	853640	0	0	786050	747970	0	0
Tb927.8.1840	Sec7 domain containing protein, putative	.													0.726149	1.95034	0.774553	1.13952	0.137847	0.237522	0.784791	1.52944	0.1675	0.517586	14	14	14	8	8	8	225.88	0	25.849	88344000	22	0	0	0	0	0	0	0	0	0	0	747360	0	0	816930
Tb927.10.450	Component of motile flagella 62	.													1.52478	2.75963	1.56886	1.74091	0.850374	0.928178	0.760643	1.2113	0.664738	1.14057	11	11	11	19.8	19.8	19.8	71.879	0	50.021	91038000	42	0	0	0	0	518730	0	0	500330	473540	0	328870	0	0	561990
Tb927.7.2330	Protein of unknown function (DUF1663), putative	.													0.0543612	0.214421	0.390454	0.641306	0.0387323	-0.0725288	0.838416	1.25197	0.0438552	0.105162	3	3	3	11.8	11.8	11.8	123.84	0	34.684	90422000	13	0	0	0	0	0	0	0	0	0	0	527450	0	903940	509010
Tb927.5.2890.2;Tb927.5.2890.1		.													0.530287	1.26783	0.0924844	0.228387	0.014861	0.0412038	0.0638096	0.141365	1.3514	1.98739	18	18	18	13.6	13.6	13.6	236.85	0	48.29	137990000	27	0	0	0	0	0	0	0	0	0	833560	602400	903020	0	0
Tb927.10.15520;Tb11.v5.0812.1	signal recognition particle protein, putative	.													0.452214	1.07388	0.241216	-0.451941	0.15797	-0.269842	0.0675465	0.116832	0.17134	0.269197	9	9	9	16.9	16.9	16.9	76.262	0	21.336	85041000	24	0	0	0	0	0	0	0	0	424480	417230	383640	358580	0	408970
Tb927.8.3660	protein transport protein SEC23	.													0.839531	1.53256	1.5409	1.00623	1.13871	1.09851	0.0157918	-0.0513856	0.589616	1.4644	15	15	15	24.9	24.9	24.9	106.63	0	101.29	159050000	25	0	0	0	0	0	0	0	0	0	0	1332200	984910	0	0
Tb927.10.9690	predicted C2 domain protein	.													0.840033	2.0588	0.510368	1.12654	1.0616	1.32985	0.551395	1.61827	0.315479	-0.584145	3	3	3	2	2	2	206.46	0	4.1211	325100000	9	0	0	0	0	0	0	0	0	0	0	0	0	0	2310300
Tb927.9.6350	inositol-1(or 4)-monophosphatase, putative	.													0.00186052	0.00849597	0.258926	-0.643556	0.382951	-0.964471	0.361326	-1.0547	0.973044	-2.42282	2	2	2	8.5	8.5	8.5	39.976	0.0031807	2.3379	54232000	2	0	0	2302400	0	0	0	0	0	0	0	0	0	0	0
Tb927.8.3470	Vesicle transport v-SNARE protein N-terminus, putative	.													0.772167	2.42548	0.945686	1.61078	0.153522	0.367391	0.316188	0.94319	1.06419	1.92144	5	5	5	30.8	30.8	30.8	26.369	0	89.32	93690000	15	0	0	0	0	0	0	0	0	0	0	710530	721420	0	850930
Tb927.10.16020	pre-RNA processing PIH1/Nop17, putative	.													0.577429	1.73603	0.156287	0.226037	1.29378	1.95214	0.198503	0.524277	1.12952	-1.35493	6	6	6	27.2	27.2	27.2	38.883	0	22.592	162560000	18	0	0	0	0	0	0	0	0	0	0	0	0	0	0
Tb927.11.6410	regulator of nonsense transcripts 2	.													1.11836	3.20518	1.32982	1.75572	1.31679	2.63109	0.903998	1.13404	0.227976	0.572911	12	12	12	7.4	7.4	7.4	162.5	0	23.52	118940000	18	0	0	0	0	0	0	0	0	0	0	0	0	0	0
Tb927.11.5900	hypothetical protein, conserved	.													0.447993	1.36584	0.276579	0.511875	0.807416	1.48362	0.343991	0.530201	0.692169	0.955482	4	4	4	15	15	15	35.009	0	10.183	67638000	10	0	0	0	0	0	0	0	0	0	0	399530	349480	0	0
Tb927.9.13030	QA-SNARE protein putative	.													0.183026	0.732543	0.00807357	0.0208842	0.028687	0.0768248	0.16724	0.513653	0.459103	0.935841	9	9	9	33.4	33.4	33.4	35.982	0	31.607	105650000	21	0	0	0	0	0	0	0	0	0	0	631210	559150	0	621880
Tb927.6.1160	leucine-rich repeat protein (LRRP), putative	.													0.319059	1.06822	0.428652	-0.764965	0.442172	-0.647686	1.06492	-1.46774	0.857498	-1.20467	10	10	10	15.8	15.8	15.8	81.133	0	36.184	278750000	30	0	872530	0	0	1339500	0	0	0	0	0	0	0	0	0
Tb927.9.6470	hypothetical protein, conserved	.													0.875344	1.71927	0.00867237	-0.0249214	0.267578	-0.512559	0.130897	-0.40925	0.788636	1.39993	4	4	4	22.2	22.2	22.2	26.69	0	45.903	132770000	10	0	0	0	0	0	0	0	0	0	0	1104000	1098800	0	0
Tb927.2.4650	hypothetical protein, conserved	.													0.601625	2.25409	0.717548	0.858	1.66507	1.9972	0.274942	-0.266589	0.29917	-0.590088	2	2	2	11.9	11.9	11.9	27.774	0	4.6583	46361000	5	0	0	0	0	0	0	0	0	0	0	0	0	0	0
Tb927.11.15140	bilobe region protein, putative	.													0.35292	0.670777	0.530742	0.934618	1.33504	1.47167	0.044082	-0.111296	0.392452	-0.674644	4	4	4	8.6	8.6	8.6	62.089	0	21.614	63731000	7	0	0	0	0	0	0	0	0	0	0	0	0	778440	0
Tb927.10.12040;Tb11.v5.1057.1	mitogen-activated protein kinase 11, putative	.													0.66134	1.36976	0.909436	0.892569	0.233838	0.277531	0.557986	1.19867	0.127291	0.454737	8	8	8	29.5	29.5	29.5	47.389	0	68.735	145940000	13	0	0	0	0	0	0	0	0	0	0	1054500	0	0	1103400
Tb927.9.11600;Tb927.9.11580	glycosomal membrane protein;glycosomal membrane protein	.													0.279115	0.998758	0.103432	0.344746	0.130223	0.366841	0.203821	-0.465073	0.447467	-1.30721	7	7	7	39.8	39.8	39.8	25.975	0	48.244	82275000	12	0	804780	0	0	0	0	0	1353000	0	0	0	0	0	0
Tb927.3.2290	chaperone protein DnaJ, putative	.													0.523516	1.53635	0.111293	0.308103	0.154737	0.310914	0.142389	0.301317	1.23207	1.96413	9	9	9	24.9	24.9	24.9	43.863	0	32.761	118780000	17	0	0	0	0	0	0	0	0	0	0	830580	1323500	0	0
Tb927.7.4990;Tb11.v5.0180.1	hypothetical protein, conserved	.													0.653719	1.45512	0.237089	0.421028	0.550132	0.77839	0.0333647	0.101994	1.50943	2.26882	11	11	11	22.4	22.4	22.4	82.659	0	92.273	108430000	16	0	0	0	0	0	0	0	0	0	0	1143800	1009900	0	0
Tb927.9.15190;Tb927.6.5040	ribosomal protein L15, putative;ribosomal protein L15, putative	.													0.218669	0.711198	0.0561276	0.138657	0.842384	-0.844985	0.556285	-1.36898	0.680266	-1.30916	2	2	2	12.3	12.3	12.3	24.401	0	4.857	104850000	15	0	840550	0	0	0	0	0	1308200	0	0	0	0	0	0
Tb927.8.1870	Golgi/lysosome glycoprotein 1	.													0.670513	1.82313	0.0202383	0.057642	0.612131	0.909701	1.06445	1.81364	0.452847	0.728655	6	6	6	16.7	16.7	16.7	67.597	0	29.217	83403000	14	0	0	0	0	0	0	0	0	0	0	432700	0	0	816270
Tb927.7.6790	hypothetical protein, conserved	.													0.62651	2.23886	0.172234	0.43495	0.815628	1.77767	0.629863	1.5133	0.315406	-0.681639	3	3	3	5.2	5.2	5.2	58.772	0	5.6562	57266000	10	0	0	0	0	0	0	0	0	0	0	0	0	950580	0
Tb927.11.5520	triosephosphate isomerase	.													0.0782849	0.384106	0.163552	0.265246	0.516318	-0.575281	0.506563	-0.949765	1.35257	-2.12364	6	6	6	29.6	29.6	29.6	26.819	0	18.836	94516000	23	0	689250	531940	0	0	0	0	885820	0	0	0	0	0	0
Tb927.8.5010;Tb927.8.5000;Tb927.8.4990;Tb927.8.4980;Tb927.8.4970;Tb11.v5.0538.1	Paraflagellar rod protein 2-1;Paraflagellar rod protein 2-2;Paraflagellar rod protein 2-3;Paraflagellar rod protein 2-4;Paraflagellar rod protein 2-5	.													0.371304	1.47707	0.0880168	0.243121	0.207329	0.488972	0.881497	1.74465	0.0346178	0.115039	8	8	8	21.7	21.7	21.7	69.596	0	101.03	61495000	18	0	0	0	0	0	0	0	0	0	0	451410	0	0	864970
Tb927.4.4510	protein phosphatase 2C, putative	.													0.444224	1.73177	0.236923	0.345376	0.0768205	0.11628	0.631346	1.10419	0.974985	1.35293	8	8	8	8.9	8.9	8.9	164.83	0	27.399	102130000	20	0	0	0	0	0	0	0	0	0	0	647130	564170	0	0
Tb927.7.6820	hypothetical protein, conserved	.													0.351773	1.26007	0.396269	0.969052	0.252975	0.682107	0.0166234	-0.062205	0.53013	1.55851	6	6	6	21.4	21.4	21.4	36.981	0	18.38	127750000	21	0	0	0	0	0	0	0	0	0	0	1048000	1040500	0	0
Tb927.11.12260	hypothetical protein, conserved	.													0.65755	1.56356	0.719435	0.837091	0.559	0.674465	0.698332	1.3424	0.0865517	0.290896	8	8	8	18.9	18.9	18.9	66.8	0	37.16	111590000	20	0	0	0	0	0	0	0	0	0	0	1047800	0	0	1035000
Tb927.9.15290	CHAT domain containing protein, putative	.													0.283769	1.08514	0.301615	0.713717	0.191433	0.386665	0.480676	1.07353	0.00734777	-0.0231775	10	10	10	9.4	9.4	9.4	149.76	0	22.142	81094000	15	0	0	0	0	0	0	0	0	0	0	529380	0	0	790080
Tb927.10.5370;Tb927.10.5360	40S ribosomal protein S10, putative;40S ribosomal protein S10, putative	.													1.24122	2.51193	1.11815	1.4034	0.823411	1.02125	1.09663	1.89759	0.1089	-0.239189	5	5	5	31.4	31.4	31.4	19.285	0	7.4857	120050000	18	0	0	0	0	1182900	0	0	0	0	0	0	0	0	844070
Tb927.6.620	hypothetical protein, conserved	.													0.786439	2.4117	0.634021	0.902243	0.227748	0.356845	0.174556	0.40359	1.58816	1.85695	12	12	12	4.9	4.9	4.9	301.88	0	26.003	89445000	19	0	0	0	0	0	0	0	0	0	610720	715230	694360	0	0
Tb927.11.15630	NOL1/NOP2/sun family, putative	.									+	+			0.324528	1.22335	0.655498	0.342342	1.24277	0.679918	0.903786	1.01724	2.86136	1.89796	5	5	5	19.4	19.4	19.4	37.588	0	33.911	88096000	12	0	0	0	0	0	0	0	0	0	703550	607540	651870	0	0
Tb927.8.3520	hypothetical protein, conserved	.													0.387372	1.37007	0.367466	0.613456	0.540729	0.90986	0.154581	0.344086	1.13838	1.67634	11	11	11	20.8	20.8	20.8	69.245	0	39.854	114720000	23	0	0	0	0	0	0	0	0	0	616260	890870	453170	0	0
Tb927.10.10650	cytosolic Fe-S cluster assembly factor NAR1, putative	.													0.584779	1.94337	0.275417	0.768543	0.240935	0.659822	0.0503317	0.164228	0.897263	1.64475	7	7	7	18.5	18.5	18.5	51.836	0	21.765	95157000	11	0	0	0	0	0	0	0	0	0	525430	805410	625450	0	0
Tb927.9.1520	hypothetical protein, conserved	.													0.361114	1.16171	0.0920267	0.22403	0.497114	0.871952	0.468618	-0.924485	0.516243	0.981908	3	3	3	51.8	51.8	51.8	9.7592	0	15.222	90429000	7	0	0	0	0	0	0	0	573760	0	0	584590	785620	0	0
Tb927.1.2260	small myristoylated protein 1-2	.													0.610055	1.24724	0.0170317	0.0422872	0.258942	0.204794	0.841307	0.769721	0.891917	-0.797878	5	5	5	30.2	30.2	30.2	14.03	0	13.96	89569000	19	0	317750	0	0	484860	0	0	0	0	0	0	0	0	676120
Tb927.10.8890	kinetoplast DNA-associated protein, putative	.													0.0900827	-0.35631	0.113193	-0.189917	0.0118822	0.025404	0.770172	-1.54191	0.90765	-1.74748	5	5	5	17.2	17.2	17.2	23.503	0	8.5802	62185000	13	0	629470	722930	0	0	0	0	563030	0	0	0	0	0	0
Tb927.1.1240;Tb11.v5.0356.1	cytidine triphosphate synthase, putative	.													0.892801	2.31993	0.1763	0.219985	1.71206	1.40094	1.18748	1.24986	1.27172	1.36649	11	11	11	22.1	22.1	22.1	65.212	0	51.746	77707000	29	0	0	0	0	0	0	0	0	0	0	652300	337810	0	535790
Tb927.9.5040	cAMP-specific phosphodiesterase	.													0.308991	0.894871	0.0697257	-0.153468	0.220204	-0.346821	0.155655	0.251371	1.46825	1.38555	6	6	4	12.4	12.4	8.3	103.65	0	34.588	93400000	17	0	0	0	0	0	0	0	0	0	652490	595900	654580	0	0
Tb927.10.6510;Tb927.10.6400	chaperonin HSP60, mitochondrial precursor;chaperonin HSP60, mitochondrial precursor	.													0.238483	1.01007	0.456753	0.819505	0.136913	0.235046	0.340273	-0.47742	0.976358	-1.22843	5	5	5	11.4	11.4	11.4	59.503	0	32.411	68601000	15	0	601980	0	0	0	0	0	1280100	0	0	0	0	0	0
Tb927.10.14810	multiprotein-bridging factor 1, putative	.													0.559025	1.55006	0.832968	1.24669	0.835424	0.972384	1.60603	2.14617	1.0828	1.23681	4	4	4	28.8	28.8	28.8	17.974	0	18.377	74955000	13	0	0	0	0	0	0	0	0	0	456790	369060	0	0	524470
Tb927.7.3330	Flagellar attachment zone protein 10	.													0.135692	0.558824	0.19642	0.223413	0.141855	0.226453	0.160188	0.555725	0.560082	-0.579288	3	3	3	31.5	31.5	31.5	502.65	0	6.1448	76798000	11	0	0	0	0	0	0	0	0	0	0	0	0	785630	0
Tb927.1.1890	Replication Factor C Subunit 1-related protein	.													0.437086	1.12928	0.177232	-0.297581	0.221975	-0.342882	0.503836	-0.897041	1.20683	-1.72102	6	6	6	7.8	7.8	7.8	129.39	0	36.052	46030000	11	0	766620	0	0	1087300	0	0	0	0	0	0	0	0	0
Tb927.3.3140	hypothetical protein, conserved	.													0.904248	1.8744	0.144847	0.211662	0.103788	0.177262	0.318133	0.680236	0.342936	0.821079	2	2	2	29.8	29.8	29.8	14.652	0	24.925	132830000	12	0	0	0	0	0	0	0	0	0	0	963790	0	0	885700
Tb11.v5.0377.1;Tb11.v5.0762.1;Tb11.v5.0378.1;Tb927.11.10660	Basal body protein	.													0.0626199	0.257259	0.254871	-0.544332	0.0288577	0.0848211	0.0145887	0.0483246	0.465592	0.693037	2	2	2	19.6	19.6	19.6	81.219	0	29.215	177610000	13	0	0	0	0	0	0	0	0	0	0	656790	409190	0	773680
Tb927.9.1380	hypothetical protein, conserved	.													0.548579	1.53362	0.0326994	0.0705382	0.489126	0.791062	0.958849	1.87981	0.34079	-0.602923	7	7	7	25.3	25.3	25.3	42.439	0	20.733	46491000	13	0	0	0	0	0	0	0	0	0	0	0	0	0	846520
Tb927.8.4880	DNA polymerase alpha catalytic subunit	.													0.63765	1.79786	1.32388	1.8596	1.56925	2.24849	1.16558	1.31557	0.0127427	-0.0279509	7	7	7	8.1	8.1	8.1	151.57	0	44.561	44190000	8	0	0	0	0	0	0	0	0	0	0	0	0	0	0
Tb927.6.1220	hypothetical protein, conserved	.													0.311316	1.15827	0.709499	1.4934	0.784884	1.10227	0.460521	0.862165	0.250368	0.996825	3	3	3	6.9	6.9	6.9	65.339	0	4.7025	184320000	4	0	0	0	0	0	0	0	0	0	0	1794400	0	0	0
Tb927.9.2020	60S ribosomal protein L38, putative	.													0.00469129	-0.0190194	0.123936	-0.355556	0.0239139	0.0596059	0.0768373	0.179155	0.685649	-1.68367	4	2	2	30.5	17.1	17.1	9.5002	0.0013541	3.1665	84450000	6	0	1013000	0	0	0	0	0	0	0	0	0	0	0	773180
Tb927.11.8160	dynein heavy chain, putative	.													0.461348	1.58095	0.417206	0.587633	0.548561	0.622039	0.410187	1.09381	0.246272	0.66162	22	22	22	7	7	7	473.83	0	32.978	87920000	29	0	0	0	0	0	0	0	0	0	0	802390	0	0	982030
Tb927.10.14480	hypothetical protein, conserved	.													0.426505	1.66977	0.686764	0.759867	1.06585	1.08746	1.1265	1.47356	1.37195	1.54066	4	4	4	7.7	7.7	7.7	92.815	0	57.322	74125000	12	0	0	0	0	0	0	0	0	0	0	603260	468130	0	0
Tb927.9.8370	hypothetical protein, conserved	.													0.469547	0.871143	0.161952	-0.154774	0.461304	0.652727	0.254529	0.512731	1.32459	-1.02244	3	3	3	18.4	18.4	18.4	17.267	0	5.0117	168830000	16	0	0	0	0	0	0	0	0	0	0	0	0	0	0
Tb927.10.7110	Myo-inositol 1-phosphate synthase	.													0.560955	1.88862	0.0081229	0.0170924	0.189585	-0.395981	0.774173	1.18181	0.00352223	0.00972494	3	3	3	11.2	11.2	11.2	58.274	0	10.527	65893000	12	0	0	0	0	0	0	0	0	0	0	505600	0	0	727780
Tb927.5.2530	RNA cytidine acetyltransferase	.													0.250877	1.08195	0.223179	-0.383574	0.593709	1.18722	0.300733	-0.474018	0.308015	-0.446473	6	6	6	7.3	7.3	7.3	114.91	0	10.09	37934000	7	0	0	0	0	0	0	0	0	0	0	0	0	0	0
Tb927.5.4350	Nudix hydrolase 2	.													0.472978	1.71013	1.14119	1.39082	1.00318	1.18274	0.411858	0.52655	0.839636	1.39742	4	4	4	36.5	36.5	36.5	19.639	0	11.116	92270000	11	0	0	0	0	0	0	0	436850	0	0	796130	503460	0	0
Tb927.7.7300	ATP-dependent DEAD/H RNA helicase, putative	.						+							1.0443	2.02675	0.679275	0.490899	2.45052	2.21531	0.359733	0.30953	0.206916	-0.398312	7	7	7	9.4	9.4	9.4	108.79	0	18.922	39626000	10	0	0	0	0	0	0	0	0	0	0	0	0	0	0
Tb927.3.5160	Basal body protein	.													0.370348	1.19042	0.601303	1.08569	0.65493	1.28359	0.0698399	-0.178039	0.282767	-0.647539	3	3	3	2.9	2.9	2.9	134.57	0	7.0033	1397000000	12	0	0	0	0	0	0	0	0	0	0	0	0	0	0
Tb927.10.13470	PA26 p53-induced protein (sestrin), putative	.													0.30122	1.19406	0.0430605	0.0897992	0.130657	0.251671	0.0323884	0.0718759	0.946088	1.44763	8	8	8	15	15	15	96.348	0	34.564	88632000	14	0	0	0	0	0	0	0	0	0	0	802030	882910	0	0
Tb927.10.4520	6-phosphofructo-2-kinase/fructose-2,6-bisphosphatas, putative	.													0.522556	1.60443	0.0362159	-0.0893796	0.431632	0.735603	0.0766608	-0.15512	0.157657	0.645678	11	11	11	31	31	31	53.911	0	34.508	126740000	16	0	0	0	0	0	0	0	0	0	1109500	0	562700	0	0
Tb927.4.1580	WW domain containing protein, putative	.													0.20256	0.712118	0.0187463	0.0437908	0.176407	-0.362138	0.269734	-0.547866	0.409428	-1.12268	4	4	4	20.6	20.6	20.6	23.492	0	17.261	54937000	10	0	583280	599000	0	0	0	0	0	0	0	0	0	0	0
Tb927.10.5880	Proteophosphoglycan, putative	.													0.192564	0.651364	0.182	-0.361027	0.510055	1.03758	0.252882	-0.501119	0.096873	-0.272849	5	5	5	11.8	11.8	11.8	66.774	0	7.25	33265000	6	0	0	0	0	0	0	0	0	0	0	0	0	0	0
Tb927.7.6270	peptidase t, putative	.													0.588284	1.74771	0.356628	0.373681	0.160868	0.265113	1.9497	1.65287	0.107981	-0.222932	8	8	8	23.6	23.6	23.6	46.333	0	38.92	58843000	19	0	0	0	0	0	0	0	0	0	0	0	0	0	766130
Tb927.11.10420	DNA-directed RNA polymerase I subunit, putative	.													0.391097	1.06737	0.427533	0.460051	0.400329	0.873131	0.295215	0.524499	0.228972	-0.424779	6	6	6	30.5	30.5	30.5	16.864	0	25.408	67496000	15	0	0	0	0	0	0	0	0	0	403650	0	0	0	0
Tb927.11.9710;Tb927.10.13500	60S ribosomal protein L10a;60S ribosomal protein L10a, putative	.													0.776739	1.96828	0.863661	1.35133	0.775919	0.830173	0.355342	0.566354	0.333159	0.623685	7	7	7	47.7	47.7	47.7	24.597	0	112.78	65727000	19	0	0	0	0	424850	0	0	773540	0	0	0	0	0	430130
Tb927.4.3940	Calpain-like protein 2	.													0.356697	0.837358	0.692102	0.513133	0.388107	0.306718	0.573769	0.336863	0.390339	0.863897	8	8	8	14.1	14.1	14.1	89.825	0	26.363	90399000	12	0	0	0	0	0	0	0	0	0	0	994070	619460	0	0
Tb927.11.15010	Serine/threonine-protein kinase NEK21, putative	.													0.531352	1.86933	0.500898	0.525928	0.607627	0.612585	0.452585	0.547967	1.01829	1.56819	9	9	9	20.2	20.2	20.2	64.466	0	39.66	97969000	16	0	0	0	0	0	0	0	0	0	0	600400	996280	0	0
Tb927.8.3410	Inositol hexakisphosphate, putative	.													0.454607	1.37894	0.243096	0.532257	0.024986	-0.0645548	0.343762	0.577889	0.0363658	0.12476	6	6	6	6.5	6.5	6.5	170.41	0	19.678	69407000	16	0	0	0	0	0	0	0	0	0	0	676840	0	0	417410
Tb927.4.200	retrotransposon hot spot protein 1 (RHS1), putative	.													0.761302	1.90153	0.24672	0.604946	0.263986	0.643661	0.136513	0.330783	1.12141	1.78597	6	2	2	9.3	3.8	3.8	78.183	0	9.3336	118990000	12	0	0	0	0	0	0	0	0	0	0	648710	928380	0	0
Tb927.10.5200;Tb11.v5.0237.1	hypothetical protein, conserved	.													0.616196	2.18819	0.457992	0.962286	0.321702	0.75624	0.20348	0.700205	0.512863	1.06226	7	7	7	23.2	23.2	23.2	47.712	0	25.331	69155000	18	0	0	0	0	0	0	0	0	0	0	488290	255560	0	0
Tb927.11.15940	hypothetical protein, conserved	.													0.602274	1.80527	0.327126	0.62812	0.237042	0.576332	0.823649	1.50152	0.120079	-0.276664	7	7	7	9	9	9	105.13	0	11.178	30790000	8	0	0	0	0	0	0	0	0	0	0	0	0	0	663160
Tb927.8.350	variant surface glycoprotein, point mutation	.													0.637125	1.62739	0.64875	0.967676	0.516838	1.15445	0.218115	-0.182988	1.58863	-1.64327	1	1	1	2.7	2.7	2.7	55.955	0.0067818	2.0411	73069000	4	0	0	0	0	0	0	0	0	0	0	0	0	0	0
Tb927.11.16810	dynein light intermediate chain D1bLIC, putative	.													0.388098	1.33737	0.225372	0.383478	0.571603	0.60516	0.464788	0.593176	0.684616	0.914384	5	5	5	17	17	17	45.168	0	52.718	93164000	17	0	0	0	0	0	0	0	0	0	0	654390	420530	0	462150
Tb927.9.9000	isopentenyl-diphosphate delta-isomerase (type II)	.													0.433738	1.71431	0.575793	1.24864	0.51689	1.00427	0.290401	0.86164	0.120614	0.317626	8	8	8	34.3	34.3	34.3	38.986	0	28.291	59481000	16	0	0	0	0	0	0	0	672770	0	0	0	0	0	862040
Tb927.5.3260	WD domain, G-beta repeat, putative	.													0.513459	1.50781	0.297325	0.630426	0.369167	0.681935	0.2169	-0.533873	0.188682	0.612117	11	11	11	10.6	10.6	10.6	149.17	0	30.653	104500000	13	0	0	0	0	0	0	0	0	0	0	1516900	0	0	0
Tb927.10.8980	hypothetical protein, conserved	.													0.525846	2.03281	0.1613	0.482189	0.359777	0.84345	0.355253	1.1584	0.5643	-1.44504	2	2	2	15.4	15.4	15.4	17.598	0	6.6574	36127000	2	0	0	0	0	0	0	0	0	0	0	0	0	0	1507800
Tb927.5.3250.1		.													0.636591	1.44789	0.538769	0.699302	0.699405	1.61215	0.524035	1.202	0.0854698	-0.166525	7	7	7	7.1	7.1	7.1	172.16	0	91.783	37943000	10	0	0	0	0	0	0	0	0	0	0	0	0	0	0
Tb927.11.10540	hypothetical protein, conserved	.													0.426399	1.44239	0.316661	0.526859	0.883232	1.25137	0.887024	1.5739	0.125539	-0.339035	7	7	7	9	9	9	99.443	0	31.572	39253000	11	0	0	0	0	0	0	0	0	0	0	0	0	0	1015100
Tb927.6.3090	microtubule associated protein xmap215	.													0.180236	0.728626	0.0147508	-0.0431728	0.334312	-0.615946	0.0380434	0.127677	0.216227	-0.449456	5	5	5	3.1	3.1	3.1	179.07	0	13.98	64968000	12	0	0	0	0	0	0	0	0	0	0	406600	0	0	0
Tb927.10.1620;Tb11.v5.0643.1	phosphoserine/threonine/tyrosine-binding protein, putative	.													0.35936	1.30327	0.906229	1.01272	1.04463	1.26469	0.155169	0.403862	1.26727	1.66892	10	10	10	25.6	25.6	25.6	59.944	0	40.529	82988000	24	0	0	0	0	0	0	0	0	0	0	617180	859280	0	0
Tb927.9.1510	D-ala D-ala ligase C-terminus/SET domain containing protein, putative	.													0.104971	0.24509	0.490408	-0.865132	0.0317614	0.0896626	0.674484	-1.14662	0.368715	0.731075	8	8	8	22.5	22.5	22.5	56.685	0	27.677	83612000	11	0	0	0	0	0	0	0	0	0	0	963090	506220	0	0
Tb927.11.1970	hypothetical protein, conserved	.													0.351109	1.48369	0.599147	1.61358	0.0944344	0.36362	0.131676	0.438893	0.230164	1.09751	4	4	4	14.2	14.2	14.2	30.39	0	6.469	260780000	16	0	0	0	0	0	0	0	0	0	0	0	1455400	0	0
Tb927.7.5310	YEATS family, putative	.													0.231387	0.78409	0.408616	0.498358	1.35454	1.67192	0.0701405	0.158806	0.462261	0.589765	4	4	4	8	8	8	72.641	0	24.212	34639000	8	0	0	0	0	0	0	0	0	0	0	0	0	0	0
Tb927.8.5090	DNA-directed RNA polymerase I largest subunit	.													0.450945	1.20959	0.288434	0.385103	0.244262	0.4908	0.323854	-0.787203	0.133751	0.248403	11	11	11	8.1	8.1	8.1	195.95	0	22.483	101860000	22	0	0	0	0	449490	0	0	558920	0	0	438050	0	0	0
Tb927.6.3990	hypothetical protein, conserved	.													0.473473	1.33497	0.449155	0.80512	0.835343	1.40887	0.290296	0.775139	0.250014	0.701079	4	4	4	9.3	9.3	9.3	77.957	0	14.148	89015000	10	0	0	0	0	0	0	0	0	0	0	784810	0	0	649720
Tb927.11.1800	histone H1	.													0.830449	2.38043	0.0267713	-0.0563685	0.0677072	0.124945	0.155848	0.33525	0.746082	-1.04359	1	1	1	11.2	11.2	11.2	8.1191	0.0012945	2.5311	207190000	15	0	0	0	0	1423700	0	0	0	0	0	0	0	0	0
Tb927.10.650	Component of motile flagella 17	.													0.226684	0.847983	0.241362	0.375195	0.565689	0.730968	0.303058	-0.565858	0.015595	0.0684903	3	3	3	22.3	22.3	22.3	25.588	0	13.32	108580000	8	0	0	0	0	0	0	0	0	0	0	1422900	0	0	0
Tb927.2.3160	Gar1/Naf1 RNA binding region, putative	.													0.394495	1.18164	0.166938	0.255643	0.677626	0.956188	0.397975	-0.25377	0.465088	0.489202	3	3	3	15.6	15.6	15.6	45.916	0	19.834	54655000	6	0	0	0	0	0	0	0	0	0	0	460450	0	0	0
Tb927.10.14930	Zinc finger CCCH domain-containing protein 39	.													0.841509	1.9179	0.933622	0.961052	0.876498	0.824524	0.296191	0.474656	0.420053	0.689054	7	7	7	34	34	34	31.519	0	38.262	83086000	18	0	0	0	0	0	0	0	0	0	0	372770	521200	0	0
Tb927.6.3340	Domain of unknown function (DUF814), putative	.													0.882869	1.28086	0.318908	0.384362	1.44343	1.02776	0.14274	0.231349	0.403598	0.635946	5	5	5	26.9	26.9	26.9	24.305	0	20.318	68999000	14	0	0	0	0	0	0	0	0	0	0	486850	491590	0	0
Tb927.10.15760	hypothetical protein, conserved	.													0.381866	1.25114	0.388818	0.620729	0.0320016	-0.0714238	0.75694	0.926058	0.031451	-0.0736491	4	4	4	19	19	19	36.411	0	7.4427	39512000	11	0	0	0	0	0	0	0	0	0	0	374760	0	0	448890
Tb927.4.1170	ankyrin, putative	.													0.494941	1.66829	0.173024	0.416885	0.329357	0.69037	0.103513	0.254131	0.497097	1.09217	6	6	6	19.8	19.8	19.8	36.669	0	11.004	100340000	14	0	0	0	0	0	0	0	0	0	0	806330	577630	0	0
Tb927.7.5160	deoxyuridine triphosphatase	.													0.234203	1.04408	0.273931	0.69258	0.155267	0.501355	0.341588	0.908897	0.0362659	0.130796	3	3	3	11.5	11.5	11.5	31.943	0	6.5213	84805000	9	0	0	0	0	0	0	0	0	0	0	684880	0	0	693150
Tb927.10.3230	CMGC/MAPK protein kinase, putative	.													1.07511	2.54537	0.349182	0.57041	0.618383	1.11232	0.109607	0.205727	1.33776	1.84329	6	6	6	23.1	23.1	23.1	42.206	0	46.438	96623000	12	0	0	0	0	0	0	0	0	0	0	762690	608840	0	0
Tb927.10.14390	FACT complex subunit POB3	.													1.07282	1.87212	0.83667	0.844535	1.13107	2.07874	0.296294	0.732096	0.273057	-0.505	5	5	5	12.4	12.4	12.4	60.759	0	8.1857	56805000	6	0	0	0	0	0	0	0	0	0	0	0	0	0	0
Tb927.11.1360	zinc-finger of a C2HC-type, putative	.													0.313679	1.18073	0.177115	0.516948	0.0787413	0.278637	0.150919	0.502913	0.0603514	0.239973	5	5	5	15.3	15.3	15.3	62.477	0	14.109	146190000	21	0	0	0	0	0	0	0	0	0	0	780780	0	0	0
Tb927.8.7950	Flagellar Member 4	.									+	+			0.470954	1.27339	0.781806	0.906891	0.926848	0.97422	0.0569365	0.155101	2.87713	1.89384	13	13	13	11.3	11.3	11.3	191.21	0	104.27	89321000	28	0	0	0	0	0	0	0	0	0	0	605520	741720	0	0
Tb927.4.2540	Neural precursor cell-expressed, developmently downregulated 8	.													0.61949	1.61997	0.446345	0.455573	0.129982	0.210795	0.094983	-0.203549	0.35321	0.703979	2	2	2	38.5	38.5	38.5	8.668	0	25.218	69199000	8	0	0	0	0	0	0	0	0	0	932090	0	413150	0	0
Tb927.10.13520	Zn-finger in Ran binding protein and others/FYVE zinc finger, putative	.													0.288656	1.2723	0.141021	0.284648	0.0212849	-0.0533638	0.126074	-0.382772	1.08897	1.62121	5	5	5	11	11	11	57.372	0	22.934	58311000	6	0	0	0	0	0	0	0	0	0	0	616820	718390	0	0
Tb927.8.2770	inositol 1,4,5-trisphosphate receptor	.													0.616256	1.9904	0.633731	1.0783	0.0533752	-0.0868619	1.70627	2.00841	0.0677662	-0.107618	10	10	10	4.9	4.9	4.9	342.48	0	15.58	33651000	14	0	0	0	0	0	0	0	0	0	0	0	0	0	808130
Tb927.1.3410.1;Tb927.1.3410.2		.													1.1962	3.25023	1.05749	1.2975	1.64782	1.86246	0.89921	0.725737	0.352209	0.527941	9	9	9	28.6	28.6	28.6	47.123	0	16.05	44247000	13	0	0	0	0	1326300	0	0	0	0	0	0	0	0	0
Tb927.1.120	retrotransposon hot spot protein 4 (RHS4), putative	.													0.505292	1.59239	0.895886	1.4327	0.151829	0.262782	0.440818	0.662525	0.210548	-0.408618	13	8	3	14.7	10	3.9	98.024	0	34.348	78450000	20	0	0	0	0	0	0	0	789690	0	0	0	0	0	530640
Tb927.9.13740;Tb927.9.13710;Tb927.9.13680;Tb927.9.13655;Tb927.9.13650	ADP-ribosylation factor, putative;ADP-ribosylation factor, putative;ADP-ribosylation factor, putative;ADP-ribosylation factor, putative;ADP-ribosylation factor, putative	.													0.352934	0.816675	0.48373	-0.413003	0.067943	0.133551	0.860827	-1.13208	0.112656	0.273602	5	5	5	31.3	31.3	31.3	20.624	0	6.6693	84866000	7	0	0	0	0	0	0	0	0	0	0	611780	704190	0	0
Tb927.6.2130	nuclear movement protein, putative	.													0.38606	1.64912	0.479783	1.04806	0.533661	1.2749	0.532165	1.49999	0.93348	1.93591	6	6	6	42.3	42.3	42.3	19.667	0	38.713	102210000	14	0	0	0	0	0	0	0	0	0	0	706940	608960	0	0
Tb927.10.7410	succinyl-CoA ligase [GDP-forming] beta-chain, putative	.													0.977358	2.19904	1.25218	1.9795	0.49597	0.49253	0.489765	0.929623	0.0501914	-0.130777	5	5	5	16.7	16.7	16.7	44.905	0	8.3817	74100000	11	0	0	0	0	0	0	0	1314400	0	0	0	0	0	0
Tb927.11.12540	leucine-rich repeat protein (LRRP), putative	.													0.37103	1.40611	0.146805	0.313356	0.126403	0.235973	0.247434	0.495445	1.39126	1.79312	9	9	9	12	12	12	115.21	0	76.756	88284000	13	0	0	0	0	0	0	0	0	0	0	585610	715480	0	0
Tb927.9.15000	proteasome complex subunit Rpn13 ubiquitin receptor, putative	.													0.701601	1.57428	0.198402	0.284718	0.556635	0.708604	0.0778525	-0.30103	0.0223306	-0.0847212	8	8	8	48.6	48.6	48.6	27.214	0	46.661	113000000	13	0	0	0	0	0	0	0	0	0	0	726270	0	0	573060
Tb927.9.15470	kinesin, putative	.													0.241166	1.03719	0.18685	0.313684	0.00240044	-0.00388145	0.621	-0.75042	0.000253866	-0.00100231	8	8	8	14.4	14.4	14.4	74.614	0	34.305	61783000	12	0	0	0	0	0	0	0	0	0	896130	401130	0	0	0
Tb927.3.4120	hypothetical protein, conserved	.													0.51612	1.37064	0.506061	0.650785	0.486662	1.10026	0.324369	-0.656581	0.0527004	-0.136108	6	6	6	17	17	17	73.301	0	64.572	95579000	21	0	0	0	0	0	0	0	0	0	0	0	471510	0	0
Tb927.8.5770	Elongator-like Protein 3a	.													0.882477	3.14916	1.25771	1.5297	0.507244	0.63021	0.630332	1.16028	1.49385	2.01671	6	6	6	13.8	13.8	13.8	76.555	0	19.23	69191000	10	0	0	0	0	0	0	0	0	0	0	638460	622770	0	0
Tb927.7.2700	NADH-cytochrome b5 reductase, putative	.													0.436504	1.37064	0.162226	0.374713	1.3106	1.6148	0.0518915	0.0902665	0.852807	1.40969	5	5	5	24	24	24	31.856	0	19.333	93351000	14	0	0	0	0	0	0	0	0	0	0	644580	603050	0	0
Tb927.9.12890	hypothetical protein, conserved	.													0.485858	1.46964	0.0395704	-0.0879955	0.251859	-0.551208	0.368422	-0.760808	1.11757	-1.95098	3	3	3	25	25	25	16.341	0	8.7163	31223000	7	0	591970	0	0	649350	0	0	0	0	0	0	0	0	0
Tb927.10.1550	proteasome regulatory non-ATP-ase subunit 5	.													0.754591	1.82317	0.184917	0.471724	1.26146	1.43895	0.214218	0.606202	0.216604	0.462533	7	7	7	16.8	16.8	16.8	54.896	0	15.836	73755000	13	0	0	0	0	0	0	0	0	0	0	0	0	0	0
Tb927.9.2760	EB1-like C-terminal motif containing protein, putative	.													0.337217	0.956118	0.0752751	0.154096	0.341007	0.711583	0.147501	-0.298748	0.728646	-0.970334	3	3	3	7.5	7.5	7.5	56.997	0	43.051	23321000	3	0	0	0	0	0	0	0	0	0	0	0	0	0	0
Tb927.9.7540	cysteine peptidase, Clan CA, family C2, putative	.													1.2748	2.94657	1.22966	1.02795	1.52135	1.77267	0.627938	1.20232	0.671766	1.56985	12	12	12	21	21	21	95.448	0	49.115	117990000	16	0	0	0	0	0	0	0	0	0	0	1221100	0	0	0
Tb927.10.7680	GTPase activating protein, putative	.													0.708794	2.57388	0.0337839	0.104994	0.513472	0.69642	0.0673323	0.127482	0.129039	0.516012	6	6	6	10.9	10.9	10.9	60.165	0	29.71	164230000	14	0	0	0	0	0	0	0	0	0	0	1220200	0	0	0
Tb11.v5.0553.1		.													0.489001	1.40561	0.0263538	0.0280469	0.385229	-0.411678	0.034346	0.0604916	0.112294	-0.268304	7	7	3	20.5	20.5	9.9	60.133	0	48.087	80126000	15	0	0	0	0	0	0	0	0	0	0	702050	0	0	511100
Tb927.3.3520	Present in the outer mitochondrial membrane proteome 25	.								+					0.30966	1.20089	0.65408	0.638385	0.587941	1.03976	2.21737	1.7976	0.387108	-0.61254	5	5	5	14.8	14.8	14.8	47.641	0	9.6664	52652000	9	0	0	0	0	0	0	0	0	0	0	0	0	0	577160
Tb927.10.11270	RNA-binding protein, putative	.													0.410124	1.33062	0.022794	-0.035909	0.359598	0.546487	0.451646	0.550993	0.229489	0.202346	3	3	3	14	14	14	26.664	0	3.9356	54150000	10	0	0	0	0	0	0	0	0	0	0	350750	0	0	360700
Tb927.5.4430;Tb05.5K5.80	calcium/calmodulin-dependent protein kinase, putative	.													0.154019	0.770419	0.265145	0.681414	0.00177732	-0.00590706	0.122118	0.342387	0.159707	0.531738	4	4	4	16	16	16	39.246	0	65.983	90259000	14	0	0	0	0	0	0	0	0	0	0	891270	307240	0	0
Tb927.11.13250	eukaryotic translation initiation factor 2 gamma, putative	.													0.436988	1.44059	0.211094	0.39061	0.222581	0.342043	0.00961786	0.0213985	1.02343	1.30335	5	5	5	18.9	18.9	18.9	52.2	0	47.971	77697000	10	0	0	0	0	0	0	0	0	0	0	567570	629080	0	0
Tb927.4.1300	amidinotransferase, putative	.													0.287413	0.837797	0.142516	0.275748	0.249919	0.661811	0.18882	-0.527965	0.637628	0.958269	6	6	6	23.3	23.3	23.3	42.015	0	32.127	71269000	15	0	0	0	0	0	0	0	0	0	0	604110	590420	0	0
Tb927.11.3300	Spindle assembly abnormal 4	.													0.528066	2.06032	0.275333	0.723338	0.0989499	0.28786	0.0199072	-0.0599194	0.352986	1.09066	4	4	4	4.6	4.6	4.6	107.86	0	5.2472	200820000	9	0	0	0	0	0	0	0	0	0	0	1193200	0	0	0
Tb927.3.5620	Facilitates chromatin transcription complex subunit spt16	.													0.554875	1.96276	0.357367	0.705202	0.871555	1.80201	0.063287	-0.170104	0.391319	-1.01732	7	7	7	9.3	9.3	9.3	113.69	0	47.523	36289000	8	0	0	0	0	0	0	0	0	0	0	0	0	0	0
Tb927.6.4770	protein mkt1, putative	.													0.130498	0.529781	0.204193	-0.464064	0.583164	-1.13126	0.302839	-0.708216	0.468169	-1.21816	2	2	2	3.8	3.8	3.8	83.306	0	4.6632	27912000	2	0	0	1185000	0	0	0	0	0	0	0	0	0	0	0
Tb927.11.5200	hypothetical protein, conserved	.													0.64353	1.90775	0.257633	0.506613	1.11356	2.17115	0.290276	0.527418	0.302914	-1.13126	1	1	1	6.1	6.1	6.1	21.843	0	4.179	35502000	2	0	0	0	0	0	0	0	0	0	0	0	0	0	0
Tb927.8.6840	mismatch repair protein MLH1	.													0.833358	2.72534	1.12259	1.95651	0.735349	1.33218	0.405046	0.952425	1.18209	2.21782	8	8	8	12.2	12.2	12.2	95.739	0	9.4202	54099000	10	0	0	0	0	0	0	0	0	0	0	405350	774240	0	0
Tb927.9.3460	zinc finger protein family member, putative	.													0.567525	2.23734	0.512827	0.931383	0.319258	0.750375	0.795809	1.30998	0.42406	0.912815	9	9	9	12.2	12.2	12.2	87.94	0	16.245	67997000	20	0	0	0	0	0	0	0	0	0	0	451670	0	0	291520
Tb927.10.14080;Tb927.10.13570	RNA-binding protein, putative;RNA-binding protein 27, putative	.													0.303331	1.18505	0.176131	0.485207	0.280623	0.917149	0.10198	0.360252	0.0586562	-0.209512	6	6	6	28.2	28.2	28.2	37.093	0	23.644	58375000	9	0	0	0	0	0	0	0	0	0	0	0	291510	0	0
Tb11.v5.0410.1;Tb11.v5.0881.1		.													0.819696	1.92132	0.00626178	0.0154425	0.956196	1.55016	0.206705	0.360195	0.653382	-0.938849	20	2	2	80	11.9	11.9	200.51	0.0073215	1.9216	41991000	3	0	0	0	0	0	0	0	0	0	0	0	0	0	0
Tb927.6.4600	pre-mRNA splicing factor ATP-dependent RNA helicase, putative	.													0.487487	1.41344	0.0584131	-0.0555382	1.17861	1.69227	0.650966	0.850866	0.105369	-0.306636	6	6	6	6.8	6.8	6.8	109.07	0	6.6365	21963000	4	0	0	0	0	0	0	0	0	0	0	0	0	0	0
Tb927.10.9840	chaperone protein DnaJ, putative	.													0.812358	1.72112	0.713619	0.676378	0.612908	1.01634	0.307811	-0.528885	0.761503	-0.547333	3	3	3	11.1	11.1	11.1	29.823	0	5.6724	84679000	18	0	0	0	0	0	0	0	0	0	0	0	0	0	0
Tb11.v5.0594.1;Tb927.2.400;Tb927.2.380;Tb927.2.280;Tb927.1.190;Tb927.4.210	retrotransposon hot spot protein (RHS, pseudogene), putative;retrotransposon hot spot protein 2 (RHS2), putative;retrotransposon hot spot protein 2 (RHS2), putative;retrotransposon hot spot protein 2 (RHS2), putative;retrotransposon hot spot protein 2 (RHS2), interrupted, degenerate	.													0.408482	1.552	0.184798	0.40066	0.180598	0.445082	0.0705335	0.171651	0.0633992	-0.159692	3	3	3	5.6	5.6	5.6	68.785	0	10.836	52247000	12	0	0	0	0	0	0	0	289630	0	288370	256390	0	0	0
Tb927.11.7840	ribonucleoside-diphosphate reductase large chain	.													0.015822	0.0750014	0.0844889	0.240353	0.0638977	-0.156243	0.236282	0.592414	0.0680249	-0.253451	8	8	8	10.1	10.1	10.1	94.606	0	12.333	63185000	17	0	0	0	0	0	0	0	0	0	0	564820	0	0	582190
Tb927.11.5140	ubiquitin carboxyl-terminal hydrolase, putative	.													0.704657	2.18464	0.0475013	0.119036	0.711764	1.24694	0.0482285	-0.113605	0.259155	0.852551	2	2	2	15.9	15.9	15.9	34.627	0	95.865	69429000	2	0	0	0	0	0	0	0	0	0	0	1145600	0	0	0
Tb927.7.2190	translocon-associated protein (TRAP), alpha subunit, putative	.													0.339118	1.45111	0.256614	0.547934	0.242586	0.485931	0.0349975	0.107438	0.256996	-0.458412	2	2	2	7.5	7.5	7.5	29.242	0	3.6272	89438000	13	0	0	0	0	0	0	0	0	0	0	280890	0	863150	0
Tb927.9.9100	hypothetical protein, conserved	.													0.370765	1.32412	0.205421	0.558483	0.152008	-0.219779	0.389984	-0.692551	1.10834	-1.74646	2	2	2	48.8	48.8	48.8	9.5887	0	8.2835	46852000	4	0	0	0	0	0	0	0	1140100	0	0	0	0	0	0
Tb927.10.2040	STE group serine/threonine-protein kinase, putative	.													0.269261	1.29657	0.455683	1.24772	0.238462	0.61064	0.0481849	0.159262	0.480593	1.13323	8	8	8	13.4	13.4	13.4	93.874	0	50.926	58219000	17	0	0	0	0	0	0	0	0	0	0	421490	355480	0	360490
Tb927.10.4550	hypothetical protein, conserved	.													0.278889	1.30468	0.393683	0.881861	0.104371	0.324132	0.501562	1.3532	0.347795	-1.01328	1	1	1	3.8	3.8	3.8	18.658	0.0012962	2.563	193810000	6	0	0	0	0	0	0	0	0	0	0	0	0	0	0
Tb927.11.15760	GPI transamidase subunit Tta1	.													0.470867	1.32636	0.244526	-0.544446	0.580764	0.921979	0.228019	-0.34339	0.159147	0.540756	1	1	1	4.2	4.2	4.2	41.915	0.007326	1.9288	274150000	2	0	0	0	0	0	0	0	0	0	0	1117800	0	0	0
Tb927.10.7810	Pre-rRNA-processing protein ESF1, putative	.													0.698701	1.78384	0.464245	0.521669	0.370074	0.627446	0.623872	1.11044	0.0281526	0.046154	2	2	2	3.5	3.5	3.5	80.305	0.0013423	3.0208	59909000	3	0	0	0	0	0	0	0	0	0	0	0	0	0	1116500
Tb927.6.4550	hypothetical protein, conserved	.													0.808319	2.18723	0.300712	0.624588	0.365932	0.691697	0.736875	1.26457	0.295159	0.589182	5	5	5	8.1	8.1	8.1	90.131	0	8.8319	1206200000	17	0	0	0	0	0	0	0	0	0	0	360490	0	0	369240
Tb927.11.19450;Tb11.1130	variant surface glycoprotein (VSG), putative	.													0.303888	0.972512	0.0227026	0.0841986	0.173786	0.531974	0.0890685	-0.324816	0.306401	-0.961096	1	1	1	2.1	2.1	2.1	50.315	0.0067692	2.023	77194000	2	0	0	1108000	0	0	0	0	0	0	0	0	0	0	0
Tb927.6.400	peptidase M20/M25/M40, putative	.													0.356634	0.983162	0.167845	0.263321	0.0175335	-0.0224539	0.0263028	0.0439154	0.321385	0.52151	6	6	6	17.9	17.9	17.9	52.185	0	14.985	67228000	13	0	0	0	0	0	0	0	0	0	509960	596310	0	0	0
Tb927.7.5960;Tb927.7.6000;Tb927.7.5980	protein associated with differentiation 4, putative;protein associated with differentiation 6, putative;protein associated with differentiation 8, putative	.													0.34241	1.39722	1.73334	1.63247	1.23199	1.32066	0.766457	0.914047	0.461414	-0.750782	4	4	1	6.5	6.5	1	66.375	0	15.265	45850000	12	0	0	0	0	0	0	0	656760	0	0	0	0	0	448470
Tb927.8.2000	cyclophilin, putative	.													0.612965	1.64534	0.392932	0.226624	0.26258	0.457179	0.16518	-0.388442	1.6368	1.11804	8	8	7	32.1	32.1	29.4	28.482	0	19.359	127850000	17	0	0	0	0	0	0	0	0	0	0	426320	667060	0	0
Tb09.v4.0090		.													0.663364	2.23127	0.639378	0.867042	1.34679	1.81891	0.493716	1.24338	0.380643	-0.607538	1	1	1	4.3	4.3	4.3	49.682	0.0061728	2.0606	18293000	1	0	0	0	0	0	0	0	0	0	0	0	0	1073800	0
Tb927.11.10480	PQQ-like domain/WD domain, G-beta repeat/Utp21 specific WD40 associated putative domain containing protein, putative	.													0.391099	1.42329	0.615998	1.32038	0.501666	1.09861	0.226575	0.575718	0.403586	0.979055	7	7	7	16.1	16.1	16.1	106.94	0	111.36	77682000	14	0	0	0	0	0	0	0	0	0	0	619690	0	0	0
Tb927.11.9960	Protein of unknown function (DUF2870), putative	.													0.3325	1.22794	0.289753	0.531662	0.75613	0.972296	1.39269	0.965549	1.5059	1.29136	4	4	4	17	17	17	33.479	0	8.1665	56340000	5	0	0	0	0	0	0	0	0	0	0	583260	467980	0	0
Tb927.1.1700	AATF protein, putative	.													0.525208	1.47832	0.0354908	0.091088	0.00870603	0.0132821	0.373045	-0.46502	0.811073	-1.27537	10	10	10	24.3	24.3	24.3	55.093	0	15.675	38305000	20	0	413740	0	0	636590	0	0	0	0	0	0	0	0	0
Tb927.10.6310;Tb11.v5.0275.1	major vault protein, putative	.													0.69084	2.01319	0.379854	0.764326	0.335622	0.701395	0.488383	1.23398	0.297338	0.761539	11	11	11	15.9	15.9	15.9	96.198	0	27.785	74654000	21	0	0	0	0	0	0	0	0	0	0	615540	0	0	0
Tb927.8.590	carnitine O-palmitoyltransferase, putative	.													0.893623	2.11768	0.356334	0.778456	0.117127	0.341416	0.189074	0.494061	0.355269	-0.977966	6	6	6	10.2	10.2	10.2	75.905	0	13.484	45807000	14	0	0	324590	0	389720	0	0	0	0	0	0	0	0	324050
Tb927.11.5730	pre-mRNA-splicing factor ATP-dependent RNA helicase, putative	.													0.421816	1.45617	0.28007	0.367331	0.180399	0.279207	0.0360378	0.0356312	0.0969224	0.283855	15	15	15	16.3	16.3	16.3	116.62	0	58.194	85984000	24	0	0	0	0	0	0	0	0	0	0	1037100	0	0	0
Tb927.5.780	hypothetical protein, conserved	.													0.460386	1.59427	0.289838	0.582424	0.0682609	0.151543	0.0678233	0.157166	0.398238	0.787568	4	4	4	11.2	11.2	11.2	55.35	0	21.077	48802000	6	0	0	0	0	0	0	0	0	0	0	562400	464210	0	0
Tb927.4.1840	Carboxypeptidase-like protein	.													0.85267	1.87223	0.167939	0.219114	0.432902	0.511763	0.697512	0.633354	0.680274	0.630633	4	4	4	6.3	6.3	6.3	84.264	0	7.7445	47580000	11	0	0	0	0	0	0	0	0	0	0	331590	372400	0	316980
Tb927.10.14840;Tb927.10.14830;Tb927.10.14820	Mitochondrial ADP/ATP carrier protein 5c;Mitochondrial ADP/ATP carrier protein 5b;Mitochondrial ADP/ATP carrier protein 5a	.													0.0331309	0.122955	0.21719	-0.573538	0.0829797	-0.218361	0.465511	-0.914934	0.775977	-1.36717	7	7	7	28	28	28	34.074	0	13.883	52443000	14	0	1011700	0	0	0	0	0	0	0	0	0	0	0	0
Tb927.5.2720	zinc finger protein ZPR1	.													0.160329	0.586679	0.0221906	-0.0532118	0.250727	-0.304544	0.515443	-0.784288	0.300156	0.425193	7	7	7	19.7	19.7	19.7	53.621	0	12.681	70622000	11	0	0	0	0	0	0	0	0	0	0	559160	440290	0	0
Tb927.11.5150	hypothetical protein, conserved	.													0.809613	1.9478	0.755416	0.8948	0.866984	0.814476	0.324288	0.49722	0.704823	1.20158	7	7	7	25	25	25	57.047	0	16.4	84684000	10	0	0	0	0	0	0	0	0	0	0	996160	0	0	0
Tb927.3.3610	peroxisomal targeting signal 2 receptor, putative	.													0.382414	1.31742	0.12709	0.24669	0.469712	0.784451	0.0188598	0.0557051	0.986478	1.53669	7	7	7	28.8	28.8	28.8	39.734	0	18	50201000	6	0	0	0	0	0	0	0	0	0	0	567200	428100	0	0
Tb927.3.1970	phosphopantothenoylcysteine synthetase, putative	.													0.24568	0.976001	0.55429	0.472052	0.125339	-0.263122	0.0548389	0.171162	0.894099	0.854978	5	5	5	20.8	20.8	20.8	36.498	0	10.54	51989000	8	0	0	0	0	0	0	0	0	0	0	464100	521760	0	0
Tb927.5.3430	ubiquitin-activating enzyme E1, putative	.													0.87865	2.39364	0.802325	1.37105	1.24428	1.7116	0.554321	0.849988	0.145105	-0.329535	4	4	4	7.5	7.5	7.5	86.593	0	5.1994	28199000	8	0	0	0	0	0	0	0	0	0	0	0	0	0	0
Tb927.11.9810	NUDIX hydrolase 3, putative	.													0.265685	1.38141	1.5739	1.09597	0.493353	0.437284	0.389345	0.54933	0.0176939	-0.0367311	5	5	5	22.8	22.8	22.8	27.514	0	14.365	44490000	15	0	0	0	0	0	0	0	0	0	0	454770	0	0	0
Tb927.4.1690	Retinal Maintenance, putative	.													0.699635	1.80505	0.805344	0.7088	0.835647	0.942344	0.513144	0.856511	1.39042	1.8794	3	3	3	11.8	11.8	11.8	34.04	0	8.6136	56586000	7	0	0	0	0	0	0	0	0	0	0	637940	337240	0	0
Tb927.10.6030;Tb11.v5.0196.1	proteasome subunit alpha type-1, putative	.													0.291143	0.946856	0.104516	0.229101	0.249107	0.336986	0.361995	0.602584	0.0239514	-0.0562013	6	6	6	34.6	34.6	34.6	29.353	0	29.727	48740000	16	0	0	0	0	0	0	0	0	0	0	0	319110	0	0
Tb927.8.1710	protein phosphatase 2A, regulatory subunit B, putative	.													0.538385	1.84474	0.0155439	0.0277494	0.215542	-0.481796	0.0680602	0.111439	0.541374	0.691792	5	5	5	17.3	17.3	17.3	46.112	0	8.3143	47395000	7	0	0	0	0	0	0	0	0	0	0	454360	503550	0	0
Tb927.9.2580	deoxyhypusine hydroxylase, putative	.													0.575111	1.62431	0.40742	0.68015	0.8595	1.07766	0.226957	0.518742	0.209772	0.62958	6	6	6	26.2	26.2	26.2	35.134	0	19.564	65367000	9	0	0	0	0	0	0	0	0	0	0	957710	0	0	0
Tb927.11.14690	Microtubule-binding protein MIP-T3, putative	.													0.495998	1.37582	0.328245	-0.613177	0.730053	1.09478	0.0131408	-0.0366077	0.321046	0.527638	6	6	6	32.6	32.6	32.6	30.335	0	9.5473	57597000	10	0	0	0	0	0	0	0	0	0	0	382030	570120	0	0
Tb927.3.2660	TatD related DNase, putative	.													0.512878	1.93688	0.104684	0.252132	0.519862	1.039	0.0235657	0.0593058	0.126866	-0.357084	9	9	9	18.2	18.2	18.2	78.744	0	16	50823000	15	0	0	0	0	0	0	0	0	0	0	315270	0	0	0
Tb927.9.8990	Ankyrin repeats (3 copies), putative	.													0.54353	1.85114	0.554628	1.15779	0.249044	0.52832	0.150609	-0.520215	0.447683	0.94032	6	6	6	30.4	30.4	30.4	38.856	0	59.866	65597000	13	0	0	0	0	0	0	0	0	0	0	684440	263110	0	0
Tb927.7.2740	hypothetical protein, conserved	.													0.740304	1.69954	0.198022	0.242476	0.32276	0.328556	0.0376421	-0.0501639	0.981287	0.778083	3	3	3	29.4	29.4	29.4	19.538	0	73.645	43589000	7	0	0	0	0	0	0	0	0	0	0	488720	434230	0	0
Tb927.11.3320.1;Tb927.11.3320.2		.													0.669207	1.9019	0.151944	0.326199	0.151098	-0.401539	0.0400466	-0.104521	0.126897	0.223693	6	6	6	17.5	17.5	17.5	40.39	0	8.1617	40512000	13	0	0	0	0	0	0	0	0	0	0	262240	266820	0	0
Tb927.7.3170	Beta-lactamase superfamily domain containing protein, putative	.													0.933	2.28113	1.20712	1.34513	0.528536	0.679164	0.398703	0.596626	0.206907	0.601402	3	3	3	13.3	13.3	13.3	43.185	0	5.8107	67608000	10	0	0	0	0	0	0	0	0	0	0	917970	0	0	0
Tb927.11.7150	NGG1 interacting factor 3-like	.													0.526262	1.28059	0.845801	0.606656	0.48295	0.765595	0.429217	0.442311	0.352665	-0.775784	3	3	3	13.9	13.9	13.9	30.459	0	5.6261	26696000	6	0	0	0	0	0	0	0	439610	0	0	0	0	0	464650
Tb927.4.410	CAF 40	.													0.150367	0.529612	0.00267124	-0.00513903	0.0542782	0.0641874	0.0299086	0.0719948	1.26661	0.623616	7	7	7	28.5	28.5	28.5	35.32	0	12.802	70238000	12	0	0	0	0	0	0	0	0	0	0	442580	459280	0	0
Tb927.11.12240	cysteine peptidase, Clan CA, family C19, putative	.													0.64737	1.46569	0.119056	0.211119	0.801945	0.845317	0.444801	0.619963	0.334541	-0.656905	3	3	3	6.5	6.5	6.5	89.061	0	14.872	43611000	7	0	0	0	0	0	0	0	0	0	0	367510	0	0	515450
Tb927.9.7760	DENN (AEX-3) domain containing protein, putative	.													0.585504	1.88018	0.789202	0.89721	1.07445	1.1832	0.0390678	-0.112182	0.34526	0.905692	8	8	8	13	13	13	100.23	0	17.723	54272000	9	0	0	0	0	0	0	0	0	0	0	882090	0	0	0
Tb927.8.5510	apurinic/apyrimidinic endonuclease, putative	.													0.365611	1.39357	0.214899	0.364023	0.776688	1.38275	0.0592196	0.161517	0.17217	-0.475801	3	3	3	12.1	12.1	12.1	44.375	0	8.7472	25824000	4	0	0	0	0	0	0	0	0	0	0	0	0	0	0
Tb927.4.2640	hypothetical protein, conserved	.													0.278498	1.15636	0.330865	0.868831	0.180855	0.5182	0.274342	0.782307	0.139346	0.430626	3	3	3	2.6	2.6	2.6	145.37	0	9.7294	41237000	11	0	0	0	0	0	0	0	0	0	0	218250	167790	0	231900
Tb927.4.1180.2		.													0.367049	1.18054	0.000238272	0.000361125	0.0947662	0.187429	0.319085	-0.355706	0.501757	0.501048	4	4	4	20	20	20	36.969	0	7.9584	48569000	8	0	0	0	0	0	0	0	0	0	0	493640	374350	0	0
Tb927.11.2330	molybdopterin synthase sulphurylase protein, putative	.													0.656394	1.59854	0.232024	0.225	0.03699	0.0801506	0.0620749	-0.0950864	0.14977	0.45476	5	5	5	17	17	17	54.862	0	30.642	39829000	7	0	0	0	0	0	0	0	0	0	0	0	858150	0	0
Tb927.3.2230	succinyl-CoA synthetase alpha subunit, putative	.													0.323694	1.06827	0.392094	0.838832	0.253851	0.44147	0.0470937	0.132373	0.0531355	-0.10626	4	4	4	18.9	18.9	18.9	31.464	0	5.8045	34040000	5	0	0	0	0	0	0	0	857320	0	0	0	0	0	0
Tb927.10.1690	cytosolic Fe-S cluster assembly factor NBP35, putative	.													0.386809	1.33591	0.811931	0.344058	0.110932	0.114802	0.174976	-0.150181	0.0722351	0.199358	5	5	5	23.4	23.4	23.4	33.284	0	13.862	96311000	16	0	0	0	0	0	0	0	0	0	0	856570	0	0	0
Tb927.11.8280	hypothetical protein, conserved	.													0.813331	2.52932	0.822347	1.21101	0.913631	1.82644	0.28831	0.769066	0.127455	-0.298326	2	2	2	9.4	9.4	9.4	29.87	0.001292	2.5075	22363000	4	0	0	0	0	0	0	0	0	0	0	0	0	0	0
Tb927.6.1910	hypothetical protein, conserved	.													0.803911	2.29976	0.535728	1.01734	0.118821	0.257771	0.0884016	0.255316	0.258985	0.740656	5	5	5	10.7	10.7	10.7	56.65	0	9.1678	49119000	9	0	0	0	0	0	0	0	0	0	468760	0	374520	0	0
Tb927.11.8350	katanin p60 ATPase containing subunit A, putative	.													0.560379	1.72407	0.201211	0.464954	1.24911	1.83104	0.313213	0.594954	0.754611	1.44757	5	4	4	8.8	6.7	6.7	62.457	0	6.0506	117280000	8	0	0	0	0	0	0	0	0	0	0	838510	0	0	0
Tb11.v5.0333.1;Tb927.10.8530;Tb927.10.8520;Tb927.10.8510;Tb927.10.8500;Tb927.10.8490;Tb11.v5.0332.1;Tb11.v5.0331.1	glucose transporter, putative;glucose transporter, putative;glucose transporter, putative;glucose transporter, putative;glucose transporter 2A	.													0.498819	1.73164	1.24366	1.51479	1.35848	1.38831	0.331876	0.445587	0.0384661	-0.0794792	2	2	2	5.6	5.6	5.6	34.276	0.0043451	2.1405	22937000	2	0	0	0	0	0	0	0	837780	0	0	0	0	0	0
Tb927.2.2130	small GTP-binding protein RAB6, putative	.													0.556458	1.63572	0.845185	1.13622	0.702864	0.495951	0.454619	0.38597	0.464874	0.808018	3	3	3	16.1	16.1	16.1	25.385	0	6.2873	53399000	6	0	0	0	0	0	0	0	0	0	0	525900	0	0	311780
Tb927.4.2860	Vacuolar protein sorting associated protein 22, putative	.													0.0526447	0.317656	0.236299	-0.533808	0.28538	-0.48425	0.730168	-0.949954	0.0628275	0.11264	4	4	4	17	17	17	38.054	0	24.486	40282000	9	0	0	0	0	0	0	0	0	0	0	472450	361280	0	0
Tb927.2.4060	Dynein intermediate chain 138	.						+							0.403127	1.6343	1.68607	1.34834	1.89253	1.70877	1.18323	1.06361	0.113884	-0.34693	3	3	3	3.2	3.2	3.2	94.636	0	3.5541	26083000	5	0	0	0	0	0	0	0	0	0	0	0	0	0	0
Tb927.11.900	isocitrate dehydrogenase, putative	.													0.523505	1.49824	0.737633	0.884586	0.524258	1.09872	0.0763946	0.112134	0.213191	0.56506	7	7	7	21.3	21.3	21.3	46.77	0	18.796	81209000	18	0	0	0	0	0	0	0	0	0	0	832790	0	0	0
Tb927.9.12340;Tb11.v5.0895.1	hypothetical protein, conserved	.													0.55869	1.93174	0.148275	0.265301	0.0600874	0.127238	0.150496	-0.366103	0.644106	0.916814	6	6	6	9.4	9.4	9.4	76.666	0	9.8493	49964000	16	0	0	0	0	0	0	0	0	0	0	443720	382800	0	0
Tb927.11.2890	hypothetical protein, conserved	.						+							0.58289	1.941	1.84385	1.05868	2.28992	1.56898	0.537982	0.984651	0.452368	0.880964	6	6	6	12.6	12.6	12.6	67.087	0	50.252	48073000	7	0	0	0	0	0	0	0	0	0	0	822430	0	0	0
Tb927.10.1420	metallo-peptidase, Clan MG, Family M24	.													0.372364	1.14556	0.0438712	-0.0843188	0.156045	-0.24549	0.301455	0.430242	0.0693647	-0.192064	6	6	6	19.2	19.2	19.2	51.382	0	11.728	53822000	16	0	0	0	0	0	0	0	0	0	0	0	436400	0	385650
Tb927.9.9060	Lsm12 protein, putative	.													0.36453	1.17209	0.26169	0.623777	0.269861	0.718636	0.322451	0.78687	0.271578	0.674682	4	4	4	23.2	23.2	23.2	21.06	0	8.6863	75989000	12	0	0	0	0	0	0	0	0	0	0	430310	386000	0	0
Tb927.11.13950	Mut7-C RNAse domain containing protein, putative	.													0.381594	1.1248	0.318171	0.337616	0.162082	-0.226327	0.135611	-0.20804	0.383523	0.314863	3	3	3	14.4	14.4	14.4	30.998	0	10.014	38682000	11	0	0	0	0	0	0	0	0	0	0	228290	331750	0	250080
Tb927.11.1430	Component of motile flagella 2	.													0.767096	1.72366	0.586328	0.674846	1.06982	0.741301	0.340854	0.288365	0.623786	0.960658	9	9	9	15.8	15.8	15.8	86.855	0	93.997	66766000	17	0	0	0	0	0	0	0	0	0	0	808410	0	0	0
Tb927.10.15360	hypothetical protein, conserved	.													0.871687	1.69886	0.0639712	0.119697	0.676861	0.931959	0.371485	0.561769	0.298729	-0.412361	6	6	6	5.3	5.3	5.3	191.99	0	16.216	27443000	9	0	0	0	0	0	0	0	0	0	0	0	0	0	0
Tb927.11.2320	Hereditary spastic paraplegia protein strumpellin, putative	.													0.407487	1.46983	0.106202	0.338441	0.237588	0.635928	0.15469	0.454935	0.245607	0.721846	7	7	7	7.8	7.8	7.8	138.83	0	34.082	70902000	12	0	0	0	0	0	0	0	0	0	0	796400	0	0	0
Tb927.1.1560;Tb11.v5.0464.1	vesicular-fusion protein nsf, putative	.													0.999072	2.24325	0.43481	0.833495	1.22893	0.986858	1.63504	1.36918	0.0460338	0.109677	4	3	3	6.6	5	5	79.953	0	6.0565	15854000	6	0	0	0	0	0	0	0	0	0	0	0	0	0	316690
Tb927.11.1450	2-oxoglutarate dehydrogenase E1 component, putative	.													0.425595	1.3052	0.428996	0.45294	0.670672	0.856234	1.70323	1.36077	0.0375049	-0.109534	9	9	9	10.8	10.8	10.8	113.38	0	19.542	17093000	13	0	0	0	0	0	0	0	0	0	0	0	0	0	407180
Tb927.5.2620	hypothetical protein, conserved	.													0.75589	2.19334	0.900657	1.10084	0.118234	0.21494	0.412851	0.758202	0.0533574	0.213831	4	4	4	8.8	8.8	8.8	48.704	0	4.9611	99818000	11	0	0	0	0	0	0	0	0	0	0	0	790500	0	0
Tb927.5.3730	hypothetical protein, conserved	.													0.440273	1.60177	0.17914	0.316236	0.389907	0.652883	0.181784	0.262023	0.695052	1.11678	4	4	4	8.3	8.3	8.3	67.935	0	7.8154	53677000	3	0	0	0	0	0	0	0	0	0	0	789060	0	0	0
Tb927.10.13870	tubulin tyrosine ligase protein, putative	.													0.893631	1.98049	0.603947	0.771492	1.08511	1.45684	0.129026	0.141254	1.56394	1.14986	7	7	7	17.1	17.1	17.1	50.357	0	16.416	37304000	12	0	0	0	0	0	0	0	0	0	0	398730	383540	0	0
Tb927.11.13980	Outer row dynein-assembly protein 7	.													0.258567	1.16842	0.642419	1.29217	0.351428	1.0481	0.140233	0.33503	0.678565	1.28087	2	2	2	7	7	7	50.4	0	42.301	50357000	5	0	0	0	0	0	0	0	0	0	0	372670	399010	0	0
Tb927.7.4330	Iguana/Dzip1-like DAZ-interacting protein N-terminal, putative	.													0.352194	1.10536	0.0379179	0.0864913	0.0623911	-0.102565	0.0637731	-0.173048	0.0476335	-0.191	3	3	3	3.9	3.9	3.9	99.887	0	7.4279	58644000	5	0	0	0	0	0	0	0	0	0	0	0	771060	0	0
Tb927.11.7420	phosphoadenosine phosphosulfate reductase-like protein	.													0.250985	1.16468	0.118472	0.196826	0.532192	0.768031	0.38419	-0.225629	0.117759	-0.298827	7	7	7	23.6	23.6	23.6	36.057	0	19.772	63632000	9	0	0	0	0	0	0	0	0	0	0	770950	0	0	0
Tb927.10.9410	Selenophosphate synthetase 2	.													0.636557	1.86929	0.624315	0.81856	0.743234	1.22378	0.206933	-0.296675	0.168062	0.505605	5	5	5	15.5	15.5	15.5	42.984	0	9.7072	46840000	11	0	0	0	0	0	0	0	0	0	0	766840	0	0	0
Tb927.8.1080	centrin, putative	.													0.659131	1.83373	0.0480977	0.125045	0.0344655	0.0680447	0.0704999	-0.18631	0.637733	0.812612	4	4	4	39.3	39.3	39.3	21.791	0	45.165	39912000	9	0	0	0	0	0	0	0	0	0	0	449930	316030	0	0
Tb927.9.6920	hypothetical protein, conserved	.													0.774991	1.2047	0.310111	0.528204	0.832593	0.775398	0.347713	0.605031	0.0452852	0.128124	6	6	6	16.6	16.6	16.6	41.39	0	11.91	63104000	8	0	0	0	0	0	0	0	0	0	764700	0	0	0	0
Tb927.7.2160	hypothetical protein, conserved	.													0.714971	1.90146	0.0345934	0.0830625	0.150966	0.437056	0.00914666	0.025823	0.196418	0.525732	4	4	4	13.8	13.8	13.8	37.233	0	7.5634	64349000	5	0	0	0	0	0	0	0	0	0	0	763320	0	0	0
Tb927.1.3170	CHORD, putative	.													0.583986	1.22774	0.273099	-0.272704	1.30229	-0.756048	0.606431	-0.818902	0.214533	-0.491103	3	3	3	17.4	17.4	17.4	34.259	0	8.0171	35688000	4	0	0	0	0	0	0	0	0	0	0	0	760620	0	0
Tb927.9.13480	Eukaryotic protein of unknown function (DUF1764), putative	.													0.391715	1.26404	0.0478619	0.128553	0.640774	1.14661	0.122355	-0.364882	0.501015	-1.06444	3	3	3	16.4	16.4	16.4	17.745	0	31.434	17481000	9	0	0	0	0	0	0	0	0	0	0	0	0	0	0
Tb927.11.12610	cyclin 1	.													0.213739	0.699054	0.131829	0.288092	0.340802	0.678301	0.169366	-0.380139	0.295385	-0.802246	2	2	2	7.5	7.5	7.5	36.266	0	4.1546	14326000	2	0	0	0	0	0	0	0	0	0	0	0	0	0	0
Tb927.10.640	arginine N-methyltransferase, type II	.													0.18232	0.823856	0.0596858	0.152969	0.334911	0.755788	0.0849698	0.25455	0.227787	0.651571	5	5	5	8.8	8.8	8.8	86.74	0	10.216	60456000	7	0	0	0	0	0	0	0	0	0	0	750450	0	0	0
Tb927.8.5710	recombination initiation protein NBS1, putative	.													0.116087	0.48966	0.100976	-0.213926	0.127508	-0.335912	0.565001	-1.08069	0.790381	-1.86593	1	1	1	2.2	2.2	2.2	100.49	0	4.0276	9347500	2	0	0	0	0	0	0	0	0	0	0	0	0	0	0
Tb927.8.8330	calpain, putative	.													0.713138	1.97359	0.213944	0.386158	0.340008	0.542481	0.54417	1.05223	0.434702	-0.820763	3	1	1	5	1.9	1.9	98.456	0	10.788	96544000	3	0	0	0	0	0	0	0	0	0	0	0	0	0	743200
Tb927.9.3480	U5Cwc21 small nuclear ribonucleoprotein	.													0.23001	0.734042	0.119577	0.269171	0.127688	0.233463	0.126041	-0.208113	0.270687	0.411863	4	4	4	24.6	24.6	24.6	20.499	0	19.582	46216000	7	0	0	0	0	0	0	0	0	0	0	360230	382740	0	0
Tb927.9.14220	metacaspase 5, putative	.													0.105897	0.538033	0.0298213	0.0706685	0.262423	-0.33127	0.584211	-0.760401	0.156632	0.194612	4	4	4	10.8	10.8	10.8	55.442	0	5.7121	32295000	6	0	0	0	0	0	0	0	0	0	0	421480	314930	0	0
Tb927.4.3640;Tb927.4.3630;Tb927.4.3620	serine threonine-protein phosphatase PP1, putative;serine threonine-protein phosphatase PP1, putative;serine threonine-protein phosphatase PP1, putative	.													0.641941	2.39139	0.43256	1.04352	0.32456	0.556337	0.109848	-0.28039	0.0532605	0.174121	2	2	2	7.8	7.8	7.8	33.577	0	7.82	148040000	10	0	0	0	0	0	0	0	0	0	734650	0	0	0	0
Tb927.11.1670	cysteine desulfurase	.													0.409238	1.35583	0.0533176	0.138306	0.182188	-0.451609	0.250747	-0.568957	0.0661561	-0.259204	5	5	5	20.8	20.8	20.8	48.151	0	23.024	33936000	10	0	0	0	0	0	0	0	293900	0	0	432740	0	0	0
Tb927.9.7720	predicted tetratricopeptide repeat protein	.													1.23974	2.53078	0.656776	0.561061	1.3146	0.884373	0.101753	0.265827	0.054386	0.0876726	10	10	10	10.8	10.8	10.8	152.89	0	37.022	36815000	14	0	0	0	0	0	0	0	0	0	0	0	0	0	0
Tb927.11.9590	S-adenosylhomocysteine hydrolase, putative	.													0.430465	1.21276	1.04322	1.51915	0.623236	0.966653	0.464341	0.69691	0.413131	-0.705802	5	5	5	14	14	14	48.447	0	56.931	28842000	12	0	0	0	0	0	0	0	722520	0	0	0	0	0	0
Tb927.6.5080	Protein of unknown function (DUF3808), putative	.													1.15155	2.61186	0.976634	0.963802	0.614135	0.686366	1.15839	1.25537	0.0234519	-0.0683896	5	5	5	10.2	10.2	10.2	65.003	0	12.493	50622000	11	0	0	0	0	0	0	0	0	0	0	0	385630	0	333020
Tb927.5.1210	short-chain dehydrogenase, putative	.													0.326709	1.16703	0.24322	0.593601	0.0288215	0.0757764	0.0600392	-0.20534	0.309743	-0.775175	3	3	3	12.2	12.2	12.2	33.876	0	5.419	26469000	6	0	0	0	0	0	0	0	716110	0	0	0	0	0	0
Tb927.5.2960	phosphoribosylpyrophosphate synthetase, putative	.													0.662064	1.68662	0.537569	0.84554	0.236665	0.498973	0.795343	1.05704	0.228245	-0.361027	3	3	3	11.7	11.7	11.7	41.855	0	8.5681	15241000	5	0	0	0	0	0	0	0	0	0	0	0	0	0	413700
Tb927.10.14570	kinesin motor domain containing protein, putative	.													0.42019	1.23031	0.012172	0.0238794	0.391359	0.550413	0.0323542	0.0425008	0.789342	0.610249	6	6	6	9.9	9.9	9.9	81.138	0	15.701	35427000	10	0	0	0	0	0	0	0	0	0	0	373370	333360	0	0
Tb927.4.2300	hypothetical protein, conserved	.													0.815191	2.34712	0.644923	1.42367	1.13983	2.14747	0.50374	1.36389	0.0465189	0.183688	6	6	6	10.2	10.2	10.2	80.56	0	27.028	54357000	13	0	0	0	0	0	0	0	0	0	0	0	0	0	0
Tb927.9.10550	Spindle assembly abnormal protein 6 homolog	.													0.379944	1.1054	0.118038	-0.237616	0.210783	0.449686	0.26796	-0.59008	0.433707	-0.917516	7	7	7	11.6	11.6	11.6	81.419	0	41.533	50951000	17	0	0	0	0	0	0	0	0	0	0	0	0	0	0
Tb927.4.2220	TPR-repeat-containing chaperone protein DNAJ, putative	.													0.394621	1.54426	0.386149	0.796099	1.23303	1.93507	0.29324	-0.412333	0.607661	-1.38539	2	2	2	3	3	3	80.445	0	6.0338	56271000	7	0	0	0	0	0	0	0	0	0	0	0	0	0	0
Tb927.9.9550	EnigmRBP2	.													0.568435	1.97854	0.33052	0.560026	0.755802	1.35562	0.288093	0.915347	0.141865	-0.38789	2	2	2	11.3	11.3	11.3	24.509	0	11.776	17088000	4	0	0	0	0	0	0	0	0	0	0	0	0	0	0
Tb927.3.2430	Alsin, putative	.													0.638666	1.67656	0.33408	0.945059	0.4483	1.06652	0.347467	0.632748	0.0385544	0.119297	4	4	4	8.3	8.3	8.3	103.07	0	41.906	35908000	10	0	0	0	0	0	0	0	0	0	0	402600	0	0	283190
Tb927.2.5200	hypothetical protein, conserved	.													0.923432	2.79798	1.30528	1.86911	0.548931	0.926515	0.992299	1.2801	1.36733	1.6754	2	2	2	5.2	5.2	5.2	73.225	0	5.2574	40984000	7	0	0	0	0	0	0	0	0	0	0	374820	310310	0	0
Tb927.11.2840	magnesium-dependent phosphatase-1/HAD phosphatase, family IIIC, putative	.													0.0226394	0.10312	0.0333869	-0.0587654	0.103307	-0.125599	0.301385	-0.629792	0.280832	-0.628026	2	2	2	10.8	10.8	10.8	22.354	0	3.5655	67703000	6	0	0	0	0	0	0	0	0	0	0	683910	0	0	0
Tb927.10.3860	SNF-7-like protein, putative	.													0.551627	2.04431	0.0651844	-0.164265	0.250722	0.495876	0.0408888	0.0959409	0.590152	1.16272	4	4	4	31.8	31.8	31.8	25.011	0	12.113	55982000	6	0	0	0	0	0	0	0	0	0	0	683140	0	0	0
Tb927.10.3480	hypothetical protein, conserved	.													0.589308	1.41616	0.770936	1.21196	0.1594	-0.266879	0.439184	0.793074	0.510726	-1.26051	2	2	2	5.5	5.5	5.5	76.27	0	34.281	113400000	13	0	0	0	0	0	0	0	0	0	0	0	0	0	681360
Tb927.8.760	nucleolar RNA-binding protein	.													0.339166	1.5413	0.451886	0.892455	0.656233	0.9535	0.0444409	0.111242	0.572786	1.05996	3	3	3	9.8	9.8	9.8	35.042	0	41.895	179830000	14	0	0	0	0	0	0	0	0	0	0	681290	0	0	0
Tb927.8.4590	hypothetical protein, conserved	.													0.675925	2.16312	0.394933	0.808539	0.607441	1.12354	0.156324	-0.225515	0.108995	-0.16312	2	2	2	11.9	11.9	11.9	22.337	0	3.5248	48327000	4	0	0	0	0	0	0	0	0	0	0	0	0	0	0
Tb927.10.11120	hypothetical protein, conserved	.													0.510668	1.45265	0.20936	0.32039	0.634279	1.04831	0.342472	-0.392381	0.480473	0.844126	4	4	4	20.5	20.5	20.5	28.669	0	11.864	87585000	9	0	0	0	0	0	0	0	0	0	0	0	675840	0	0
Tb927.5.490;Tb11.v5.0219.1	methyltransferase, putative	.													0.722621	1.87357	0.655847	0.959188	0.0468001	0.117296	0.158984	0.277102	0.0584917	-0.255474	7	7	7	9.1	9.1	9.1	99.928	0	13.147	45329000	8	0	0	0	0	0	0	0	0	0	0	673000	0	0	0
Tb927.11.14200	ubiquitin-conjugating enzyme CDC34	.													0.643711	1.68521	0.601908	0.93855	0.274493	0.432502	0.222599	0.498834	0.378257	0.49065	3	3	3	13.4	13.4	13.4	28.163	0	9.4915	54847000	6	0	0	0	0	0	0	0	0	0	0	396240	271040	0	0
Tb927.8.820	VID27 cytoplasmic protein, putative	.													0.433242	1.47063	0.807135	0.967453	0.540883	0.611538	0.458029	0.692915	0.37988	0.738364	6	6	6	13.7	13.7	13.7	61.686	0	14.394	49519000	9	0	0	0	0	0	0	0	0	0	0	0	665360	0	0
Tb927.7.240;Tb927.7.230	40S ribosomal protein S33, putative;40S ribosomal protein S33, putative	.													0.54797	1.90376	0.364876	0.812248	0.895164	1.27724	0.286164	0.703178	0.111358	0.234462	3	3	3	30.1	30.1	30.1	11.17	0	9.0291	38819000	7	0	0	0	0	0	0	0	663930	0	0	0	0	0	0
Tb927.7.5910;Tb927.7.5900	Autophagy-related protein 8.1;Autophagy-related protein 8.2	.													0.493665	1.82984	1.16292	2.11709	0.885075	1.62329	0.428633	1.0524	0.411038	1.16229	4	4	4	35.8	35.8	35.8	13.751	0	7.7407	137790000	9	0	0	0	0	0	0	0	0	0	0	0	662050	0	0
Tb927.3.5550	intraflagellar transport protein 27	.													0.410834	0.990434	0.519019	0.689318	0.0917129	0.251687	0.0128096	0.0282625	0.414168	0.603228	2	2	2	14.2	14.2	14.2	20.638	0	6.2607	70739000	13	0	0	0	0	0	0	0	0	0	0	304280	352420	0	0
Tb927.8.3870;Tb11.v5.0681.1	Nucleolar protein 127	.													0.286075	1.12697	0.326147	0.638515	0.91784	1.29472	0.0734237	0.133113	0.226037	-0.464161	2	2	2	9.1	9.1	9.1	127.73	0	4.487	38416000	4	0	0	0	0	0	0	0	0	0	0	0	0	0	0
Tb927.7.5030;Tb11.v5.0183.1	hypothetical protein, conserved	.													0.36335	0.893799	0.19086	-0.133357	0.047534	-0.0971705	0.31034	-0.337396	0.444784	-1.07507	2	2	2	5.3	5.3	5.3	39.565	0	5.2501	14390000	7	0	251500	0	0	396450	0	0	0	0	0	0	0	0	0
Tb927.11.3740	proteasome regulatory ATPase subunit 2	.													0.494352	1.56584	0.0273952	0.0276203	0.60477	0.543209	0.38989	0.540577	0.466449	-1.20322	5	5	5	20.8	20.8	20.8	48.928	0	11.322	30039000	7	0	0	0	0	0	0	0	0	0	0	0	0	0	646200
Tb927.9.7000	methyltransferase domain containing protein, putative	.													0.453486	1.39745	0.620767	0.719788	0.702751	1.35592	0.12561	0.32718	0.0864908	0.234036	5	5	5	30	30	30	26.87	0	7.9622	83902000	9	0	0	0	0	0	0	0	0	0	0	644840	0	0	0
Tb927.11.15290	eRF1 methyltransferase catalytic subunit, putative	.													0.432026	1.46155	0.533093	0.765825	0.486886	0.400103	0.101115	-0.180052	0.11633	0.238524	4	4	4	18.4	18.4	18.4	29.659	0	27.258	61009000	8	0	0	0	0	0	0	0	0	0	0	0	642910	0	0
Tb927.3.2440	AGC essential kinase 1	.													0.0822157	0.365081	1.941	-0.997168	0.73417	-0.453943	0.116418	-0.123627	0.0689252	-0.146001	8	8	8	26.4	26.4	26.4	45.811	0	28.73	67979000	14	0	0	0	0	0	0	0	0	0	0	633700	0	0	0
Tb927.11.7560	Component of motile flagella 15	.													0.562963	1.61034	0.0102161	-0.0167948	1.41345	1.16784	0.209974	0.441312	0.305707	0.561274	7	7	7	13	13	13	67.695	0	11.442	45580000	9	0	0	0	0	0	0	0	0	0	0	633290	0	0	0
Tb927.11.770.1;Tb927.11.770.2		.													0.492813	1.72943	0.0280972	0.0878156	0.28735	0.445524	0.128456	0.204308	0.201772	-0.356124	3	3	3	18.8	18.8	18.8	27.082	0	9.4994	35331000	8	0	0	0	0	0	0	0	0	0	0	0	0	0	313940
Tb927.2.4510	cdc2-related kinase 9	.													0.483634	1.60932	0.62918	1.5523	0.648688	1.51363	0.0283635	0.0885315	0.12197	-0.451232	4	4	4	6.7	6.7	6.7	85.591	0	15.053	34326000	6	0	0	0	0	0	0	0	0	0	0	0	0	0	0
Tb927.11.9130	Replication factor A protein 1	.													0.636357	2.22489	0.277583	-0.213919	0.414143	0.505505	0.124214	0.176479	0.533724	0.831314	7	7	7	18.4	18.4	18.4	52.331	0	12.16	72207000	11	0	0	0	0	0	0	0	0	0	0	626330	0	0	0
Tb927.5.3080	hypothetical protein, conserved	.													0.397116	1.66008	0.290619	0.884932	0.0761156	0.241842	0.00334978	-0.0116638	0.296046	0.794418	4	4	4	18	18	18	36.671	0	12.654	28282000	7	0	0	0	0	0	0	0	0	0	0	258350	367190	0	0
Tb927.11.3500	Dpy-30 motif containing protein, putative	.													0.239503	0.573115	0.0682933	0.111979	0.369056	0.589383	0.143085	-0.19962	0.324837	-0.664792	10	10	10	14.7	14.7	14.7	115.19	0	38.844	53999000	14	0	0	0	0	0	0	0	0	0	0	0	0	0	0
Tb927.9.2550	Domain of unknown function (DUF4457), putative	.													0.966154	1.8643	0.545799	0.704519	0.42032	0.440103	0.174962	0.400374	0.305873	0.60855	5	5	5	9.3	9.3	9.3	113.57	0	38.893	47368000	9	0	0	0	0	0	0	0	0	0	0	625340	0	0	0
Tb927.11.200	DNA-directed RNA polymerase I subunit, putative	.													0.578846	1.41178	0.210759	0.348209	0.00528361	0.00991503	0.506094	0.74642	0.020572	-0.0788018	3	3	3	17.6	17.6	17.6	14.43	0	4.5559	77691000	8	0	0	0	0	0	0	0	0	0	0	0	623480	0	0
Tb927.5.3650	hypothetical protein, conserved	.													0.556264	1.85913	0.413634	0.822738	0.314144	0.797766	0.0755775	0.22876	0.0353316	-0.0820942	2	2	2	3.2	3.2	3.2	86.1	0	28.343	15939000	4	0	0	0	0	0	0	0	0	0	0	0	0	0	0
Tb927.3.3670	Triple RNA binding domain protein 3	.													0.0930973	0.319057	0.436635	-0.767169	0.139986	-0.322238	1.6235	-1.79579	0.536413	-0.922339	7	7	7	15.2	15.2	15.2	66.931	0	15.252	76540000	12	0	622270	0	0	0	0	0	0	0	0	0	0	0	0
Tb927.11.12530	Flagellum attachment zone protein 3	.													0.293138	1.22664	0.109118	-0.27008	0.308447	0.707665	0.0474888	0.142984	0.0129224	-0.0441984	4	4	4	7.2	7.2	7.2	90.654	0	11.887	52468000	8	0	0	0	0	0	0	0	0	0	0	621250	0	0	0
Tb927.7.4515	Bardet-Biedl syndrome 18 protein	.													0.883863	2.14331	0.505257	1.08887	0.383005	0.81693	0.199265	0.54107	0.244764	0.656125	2	2	2	34.4	34.4	34.4	10.948	0	13.309	55717000	5	0	0	0	0	0	0	0	0	0	0	610600	0	0	0
Tb927.6.2090	pdz domain containing protein, putative	.													0.169696	0.82944	0.0359385	0.0885582	0.390327	0.822884	0.298564	0.718825	0.361102	-0.858952	7	7	7	11.3	11.3	11.3	78.295	0	16.136	104110000	19	0	0	0	0	0	0	0	0	0	0	0	0	0	0
Tb927.6.4390	kinesin, putative	.													0.339016	1.2529	0.0336322	-0.0776723	0.514676	1.08356	0.0170019	-0.0541318	0.317738	-0.85478	5	5	5	4.7	4.7	4.7	125.9	0	6.5631	29122000	9	0	0	0	0	0	0	0	0	0	0	0	0	0	601100
Tb927.10.4620	peptidyl-prolyl cis-trans isomerase, putative	.													0.725266	1.59204	0.0723373	-0.0880057	0.0194989	0.0344632	0.0521188	-0.128531	0.151877	-0.462427	3	3	3	24.1	24.1	24.1	11.669	0	4.6311	59327000	10	0	0	0	0	0	0	0	0	0	0	597420	0	0	0
Tb927.3.3800.1;Tb927.3.3800.2		.													0.54375	1.46747	0.059977	0.137939	0.283618	0.449303	0.176219	0.585122	0.0649242	-0.163466	5	5	5	6.7	6.7	6.7	98.326	0	5.3033	23617000	7	0	0	0	0	0	0	0	0	0	0	0	0	0	594900
Tb927.2.5160	Chaperone protein DnaJ 2	.													0.97156	2.24232	0.721246	1.42524	0.453192	1.00994	0.138167	0.37961	0.24136	0.497975	5	5	5	19.2	19.2	19.2	44.327	0	44.445	55429000	15	0	0	0	0	0	0	0	0	0	0	0	266130	0	0
Tb927.11.5030	hypothetical protein, conserved	.													0.0828693	0.373013	0.0495471	-0.108657	0.0902551	-0.244574	0.250048	-0.517467	0.199285	0.361902	3	3	3	9.6	9.6	9.6	35.573	0	9.3078	62012000	9	0	0	0	0	0	0	0	0	0	0	593290	0	0	0
Tb927.9.2600	hypothetical protein, conserved	.													0.352226	1.0796	0.106156	0.271502	0.0231707	-0.0611229	0.0479889	-0.131882	0.111915	0.318275	5	5	5	32.8	32.8	32.8	24.515	0	37.367	40733000	11	0	0	0	0	0	0	0	0	0	0	591550	0	0	0
Tb927.11.15970	Guanine nucleotide exchange factor in Golgi transport N-terminal/Sec7 domain containing protein, putative	.													0.678238	1.64982	0.354047	0.441247	0.148304	0.308784	0.0373978	-0.0905209	0.0896362	0.123255	1	1	1	1.1	1.1	1.1	117.09	0.007335	1.9355	7402900	2	0	0	0	0	0	0	0	0	0	0	0	0	0	0
Tb927.11.2280	BRO1-like domain/ALIX V-shaped domain binding to HIV, putative	.													0.521746	1.61403	1.10154	0.715997	0.277117	0.311162	0.0993351	0.221918	0.189455	0.382795	8	8	8	12.4	12.4	12.4	97.079	0	19.311	50306000	14	0	0	0	0	0	0	0	0	0	0	590220	0	0	0
Tb927.10.15460	Vacuolar protein sorting associated protein 36, putative	.													0.413185	1.64345	0.048023	0.141115	0.0960876	0.267896	0.167694	0.478722	0.0205733	-0.079387	4	4	4	12.9	12.9	12.9	49.041	0	58.264	59456000	9	0	0	0	0	0	0	0	0	0	0	584420	0	0	0
Tb927.3.1020	Flagellum attachment zone protein 13	.													0.185809	0.739489	0.400876	0.5658	0.588957	0.815293	0.0147454	0.0143051	1.07085	0.86198	5	5	5	11.6	11.6	11.6	54.34	0	16.809	30607000	8	0	0	0	0	0	0	0	0	0	0	306160	277640	0	0
Tb927.9.1560	DnaJ domain containing protein, putative	.													0.816584	2.1095	0.509835	0.540907	1.06628	1.30311	0.185084	-0.117686	0.0424006	-0.120626	1	1	1	5.8	5.8	5.8	51.489	0	16.71	39226000	6	0	0	0	0	0	0	0	0	0	0	0	0	0	0
Tb927.8.2250;Tb927.8.2080	Fungal tRNA ligase phosphodiesterase domain containing protein, putative;Fungal tRNA ligase phosphodiesterase domain containing protein, putative	.													0.489323	1.89298	0.159446	0.414949	0.232813	0.556349	0.236252	0.72674	0.536899	1.10643	4	4	4	5	5	5	94.039	0	8.4281	50880000	8	0	0	0	0	0	0	0	0	0	0	0	567630	0	0
Tb927.8.5230	peptidyl-prolyl cis-trans isomerase, putative	.													0.753441	2.14554	0.364173	0.529387	0.316492	0.597661	0.115968	0.432868	0.203693	0.456017	3	3	3	20.9	20.9	20.9	30.645	0	99.551	75473000	10	0	0	0	0	0	0	0	0	0	0	562490	0	0	0
Tb927.11.6090;Tb11.v5.0746.1	tatD related deoxyribonuclease, putative	.													0.44733	1.54334	0.259922	0.566383	0.740377	1.46754	0.395032	0.773551	0.182341	0.647421	5	5	5	19.2	19.2	19.2	37.431	0	18.723	53029000	7	0	0	0	0	0	0	0	0	0	0	0	561420	0	0
Tb927.7.4700	WD domain, G-beta repeat, putative	.													0.457945	1.23227	0.739682	0.771636	0.597676	0.790782	0.400712	0.528234	0.147624	-0.259415	29	1	1	55	4.7	4.7	77.7	0	82.947	102440000	9	0	0	0	0	0	0	0	0	0	0	0	0	0	0
Tb927.5.3070	Zinc finger, C3HC4 type (RING finger), putative	.													0.433357	1.65525	0.0983968	0.291092	0.0755478	0.222967	0.107895	0.324186	4.34e-06	-1.88e-05	4	4	4	14.3	14.3	14.3	60.341	0	4.3043	44483000	5	0	0	0	0	0	0	0	0	0	0	0	558360	0	0
Tb927.8.1170;Tb927.8.1190;Tb11.v5.0871.1	eukaryotic translation initiation factor 3 subunit h;eukaryotic translation initiation factor 3 subunit h	.													0.381813	1.40072	0.127216	0.34386	0.288741	0.664628	0.308465	-0.927174	0.236236	-0.621766	3	3	3	17.5	17.5	17.5	36.419	0	24.947	30582000	7	0	0	0	0	0	0	0	268120	0	0	288260	0	0	0
Tb927.11.14970	hypothetical protein, conserved	.													0.446677	1.40713	0.02092	-0.0426648	0.23547	0.606089	0.592236	-0.758846	1.03551	-1.38538	2	2	2	3.4	3.4	3.4	93.162	0.0013098	2.6656	12748000	2	0	0	0	0	0	0	0	0	0	0	0	0	0	0
Tb927.2.2520;Tb927.2.2510	Mitochondrial outer membrane protein porin 1;Mitochondrial outer membrane protein porin 2	.													0.775086	1.9938	0.406145	1.1199	0.194269	0.46063	0.0210553	-0.0574036	0.0789413	-0.252713	2	2	2	8.1	8.1	8.1	29.189	0	6.8213	52443000	13	0	0	0	0	0	0	550260	0	0	0	0	0	0	0
Tb927.9.4050	Ring finger domain/Zn-finger in ubiquitin-hydrolases and other protein, putative	.													0.313711	0.773017	0.196296	0.349588	0.105382	0.210821	0.127129	-0.229611	0.0627148	-0.189896	5	5	5	14	14	14	61.687	0	135.38	31791000	6	0	0	0	0	0	0	0	0	0	0	543890	0	0	0
Tb927.10.10730	RNA Interference Factor 5	.													0.712653	1.60643	0.268878	0.306602	0.392104	0.418034	0.014064	0.0173925	0.165379	-0.453024	10	10	10	8.2	8.2	8.2	166.05	0	37.835	52578000	11	0	0	0	0	0	0	0	0	0	0	0	300430	0	0
Tb927.8.1300	hypothetical protein, conserved	.													0.385377	1.26789	0.264609	-0.509104	0.0993108	-0.207232	0.0797773	0.19636	0.70206	-1.23742	3	3	3	7.6	7.6	7.6	78.484	0	11.252	25053000	6	0	540030	0	0	0	0	0	0	0	0	0	0	0	0
Tb927.10.11380	hypothetical protein, conserved	.													0.889695	1.93962	0.644281	0.260228	0.0403945	-0.0493221	0.310423	0.32927	0.220538	0.31154	6	6	6	14.9	14.9	14.9	44.731	0	10.835	55951000	10	0	0	0	0	0	0	0	0	0	0	539280	0	0	0
Tb927.10.11510	hypothetical protein, conserved	.													0.559611	1.85707	0.133377	0.346217	0.73585	1.39758	0.215689	0.635348	0.0709491	-0.200224	3	3	3	13.4	13.4	13.4	46.871	0	8.0606	40643000	4	0	0	0	0	0	0	0	0	0	0	0	0	0	0
Tb927.11.15090	hypothetical protein, conserved	.													0.747799	1.91472	0.961359	1.4024	0.761842	1.19859	0.15434	0.473171	0.48178	0.914544	1	1	1	7.8	7.8	7.8	31.56	0.0013477	3.0811	31309000	2	0	0	0	0	0	0	0	0	0	0	535630	0	0	0
Tb927.4.3790	ubiquitin carboxyl-terminal hydrolase, putative	.													0.677651	1.7585	0.264087	0.459625	0.58237	0.967189	0.287859	0.510557	0.506911	-1.01225	6	6	6	19.4	19.4	19.4	52.002	0	37.76	63133000	13	0	0	0	0	0	0	0	0	0	0	0	0	0	0
Tb927.10.2720	hypothetical protein, conserved	.													0.924439	2.15972	0.103222	0.153133	0.328769	0.578077	0.468837	0.900244	0.112688	-0.171014	4	4	4	8.4	8.4	8.4	64.116	0	34.491	26877000	9	0	0	0	0	0	0	0	0	0	0	0	0	0	0
Tb927.9.5900	glutamate dehydrogenase	.													0.240701	1.23064	0.380758	0.921214	0.199027	0.545877	0.24908	0.610562	0.283213	-0.817779	6	6	6	9.4	9.4	9.4	112.11	0	28.07	16872000	8	0	0	0	0	0	0	0	527170	0	0	0	0	0	0
Tb927.11.4700	prostaglandin f synthase	.													0.238964	0.972119	0.0456067	-0.13401	0.0343419	-0.0635694	0.212903	-0.412827	0.100936	-0.176614	8	8	8	34.8	34.8	34.8	30.992	0	57.604	103820000	21	0	0	0	0	0	0	0	0	0	0	325910	199150	0	0
Tb927.6.740	ATP-dependent DEAH-box RNA helicase, putative	.													0.70984	1.30508	0.800425	1.23991	0.586038	0.875132	0.13569	-0.301556	0.137947	-0.378731	6	6	6	6.3	6.3	6.3	139.08	0	8.7927	30349000	11	0	0	0	0	0	0	0	334440	0	0	188950	0	0	0
Tb927.10.13550	hypothetical protein, conserved	.													0.884707	2.07419	1.55526	1.45633	1.11368	0.937922	0.39518	0.378556	0.321299	0.676988	6	6	6	8.4	8.4	8.4	115.67	0	28.008	38639000	7	0	0	0	0	0	0	0	0	0	0	521470	0	0	0
Tb927.7.7400	Basal body protein	.													0.335927	1.29701	0.028084	-0.0519905	0.0251692	0.058965	0.468551	-0.706027	0.000596618	0.00209268	6	5	5	28.3	24.7	24.7	247.99	0	4.0923	100370000	7	0	0	0	0	0	0	0	0	0	0	0	519330	0	0
Tb927.11.350	RNA-binding protein, putative	.													0.30548	1.03693	0.363921	-0.379246	0.00628812	0.0068512	0.245117	-0.453569	1.08882	-2.08488	6	6	6	12.2	12.2	12.2	47.513	0	9.2674	38103000	12	0	0	0	0	0	0	0	0	0	0	0	0	0	0
Tb927.11.11030	exosome-associated protein 4	.													0.316997	1.13141	0.0700028	0.155399	0.225332	-0.456008	0.10882	-0.255145	0.0869822	0.248893	2	2	2	9.9	9.9	9.9	24.758	0	3.9284	39200000	4	0	0	0	0	0	0	0	0	0	0	517810	0	0	0
Tb927.11.5470	hypothetical protein, conserved	.													0.733423	2.37062	0.602022	1.24432	0.698836	1.16944	0.0180585	0.0390021	0.042443	0.108498	3	3	3	8.6	8.6	8.6	45.653	0	8.4812	9858300	2	0	0	0	0	0	0	0	0	0	0	0	0	0	0
Tb927.6.3760	kinetoplastid kinetochore protein 15	.													0.571264	1.97251	0.494982	0.605214	0.589701	0.913164	0.177533	0.313564	0.113547	-0.411401	3	3	3	14.5	14.5	14.5	36.051	0	7.5057	18599000	3	0	0	0	0	0	0	0	0	0	0	0	515540	0	0
Tb927.8.2540	3-ketoacyl-CoA thiolase	.													0.556448	1.4423	0.461364	0.907148	0.146759	0.470183	0.0746301	-0.184943	0.0771938	-0.21818	3	3	3	12.6	12.6	12.6	46.244	0.001321	2.7586	22678000	2	0	0	0	0	0	0	0	514940	0	0	0	0	0	0
Tb927.6.4520	Tumour suppressor, Mitostatin, putative	.													0.344326	1.47783	0.469318	0.575674	0.310635	0.337501	0.110707	0.219318	0.0608561	0.189988	4	4	4	8.9	8.9	8.9	52.589	0	35.199	37676000	7	0	0	0	0	0	0	0	0	0	0	0	513880	0	0
Tb927.11.6510;Tb927.11.6500	40S ribosomal protein S21, putative;40S ribosomal protein S21, putative	.													0.579008	1.54141	0.646383	0.409918	0.233278	0.282852	0.249475	0.355075	0.00338449	-0.00579325	2	2	2	17.5	17.5	17.5	21.118	0	4.4657	22594000	8	0	0	0	0	242660	0	0	270650	0	0	0	0	0	0
Tb927.10.13970	uracil-DNA glycosylase, putative	.													0.58734	1.69313	0.605996	0.691013	0.48598	0.882535	0.111027	0.282473	0.210537	-0.457365	3	3	3	13.5	13.5	13.5	32.693	0	30.108	19820000	8	0	0	0	0	0	0	0	0	0	0	0	0	0	0
Tb927.5.1270	Acidic leucine-rich nuclear phosphoprotein 32 family member	.													0.547696	2.27027	0.0680514	0.232889	0.361738	1.02087	0.0708724	0.259602	0.115871	-0.43333	2	2	2	15.8	15.8	15.8	24.034	0	22.042	9765500	2	0	0	0	0	0	0	0	0	0	0	0	0	0	0
Tb927.10.4170	hypothetical protein, conserved	.													0.215678	0.757303	0.455897	0.677314	0.290092	0.463328	0.65613	-0.795537	0.598546	-1.08321	1	1	1	0.3	0.3	0.3	291.82	0.0096096	1.7956	211660000	5	0	0	0	0	0	0	0	0	0	0	0	0	0	0
Tb927.8.4670	hypothetical protein, conserved	.													0.212647	0.641427	0.902755	0.926304	0.291495	-0.662852	0.506742	-0.909832	0.0655812	-0.133313	7	7	7	15.8	15.8	15.8	66.898	0	13.812	29773000	8	0	0	0	0	0	0	0	0	0	0	509350	0	0	0
Tb927.6.2360;Tb927.6.2300	adenosine kinase, putative;adenosine kinase, putative	.													0.300735	1.04744	0.665696	0.96699	0.154942	0.31154	0.359856	0.603092	0.348455	-0.88641	8	8	8	29.3	29.3	29.3	37.958	0	14.229	21350000	14	0	0	0	0	0	0	0	0	0	0	0	0	0	0
Tb927.8.2470;Tb11.v5.0799.1	hypothetical protein, conserved	.													0.153311	0.787415	0.0033957	-0.00804202	0.18098	0.30906	0.058465	-0.0993093	0.132712	0.283269	2	2	2	26.6	26.6	26.6	11.223	0	24.449	56765000	5	0	0	0	0	0	0	0	0	0	0	506910	0	0	0
Tb927.6.3280	cyclosome subunit 1, putative	.													0.572398	1.96583	0.0352217	0.0514463	0.340381	0.530488	0.0215939	-0.0424143	0.510524	0.741541	2	2	2	2.2	2.2	2.2	202.2	0	8.0073	29577000	1	0	0	0	0	0	0	0	0	0	0	506000	0	0	0
Tb927.8.5630	dihydroorotase, putative	.													0.673692	2.05755	0.669656	0.880109	0.818492	0.938042	0.0214618	0.0810912	0.957572	0.803164	2	2	2	6.2	6.2	6.2	42.978	0	6.7132	26459000	6	0	0	0	0	0	0	0	0	0	0	244300	260860	0	0
Tb927.5.4270	ATP-dependent DEAD/H RNA helicase, putative	.													0.218312	0.712324	0.00599479	-0.0106258	0.0981408	-0.200671	0.708683	-0.930662	0.583938	-1.09306	7	7	7	8.9	8.9	8.9	93.954	0	11.603	31936000	12	0	294470	209470	0	0	0	0	0	0	0	0	0	0	0
Tb927.9.1700	btb/poz domain containing protein, putative	.													0.447517	1.31515	0.354031	0.598825	0.510054	0.805705	0.171322	-0.310221	0.276569	0.288755	4	4	4	8.7	8.7	8.7	67.667	0	7.0008	31162000	10	0	0	0	0	0	0	0	0	0	0	238090	265820	0	0
Tb927.1.4050	ser/thr protein phosphatase, putative	.													0.0255392	-0.108434	0.275439	-0.472197	0.39599	-0.616434	0.199261	0.252785	0.428852	-0.924017	3	3	3	4.8	4.8	4.8	105.75	0	5.4878	26785000	8	0	0	0	0	0	0	0	0	0	0	0	0	0	0
Tb927.7.7130	S-adenosyl-L-methionine-dependent tRNA 4-demethylwyosine synthase, putative	.													0.539199	1.59209	0.0623753	0.203328	0.182106	0.442754	0.276385	-0.668348	0.552804	-0.912642	1	1	1	1.3	1.3	1.3	92.781	0.0084848	1.8607	17583000	2	0	0	0	0	494450	0	0	0	0	0	0	0	0	0
Tb927.10.15080	WD40 Repeat 1	.													0.0734972	-0.223526	0.565292	-0.794497	1.05167	-0.751743	0.84191	-1.03253	1.00109	-1.11046	8	8	8	4.8	4.8	4.8	180.2	0	10.151	14471000	9	0	494370	0	0	0	0	0	0	0	0	0	0	0	0
Tb927.7.1430	leucine-rich repeat protein (LRRP), putative	.													0.779634	1.75917	0.708697	-0.707366	0.131399	0.313574	0.491794	-0.652834	0.19063	-0.60257	4	4	4	13.2	13.2	13.2	47.759	0	5.4995	51026000	5	0	0	0	0	0	0	0	0	0	0	492920	0	0	0
Tb927.1.220;Tb927.2.370;Tb927.1.180	retrotransposon hot spot protein 1 (RHS1), putative;retrotransposon hot spot protein 1 (RHS1), putative;retrotransposon hot spot protein 1 (RHS1), putative	.													1.23782	1.81846	0.331309	0.566277	1.21388	0.983496	0.076306	-0.125525	0.793047	0.965103	8	6	0	8	6.1	0	94.568	0	15.741	71004000	12	0	0	0	0	0	0	0	0	0	0	0	489870	0	0
Tb927.6.4920;Tb927.6.4910;Tb927.6.4900;Tb927.6.4890;Tb927.6.4880;Tb927.6.4870;Tb927.6.4860;Tb927.6.4850;Tb927.6.4840	S-adenosylmethionine synthetase;S-adenosylmethionine synthetase;S-adenosylmethionine synthetase;S-adenosylmethionine synthetase;S-adenosylmethionine synthetase;S-adenosylmethionine synthetase;S-adenosylmethionine synthetase;S-adenosylmethionine synthetase;S-adenosylmethionine synthetase	.													0.448175	1.34596	0.0197166	-0.0237357	0.0185734	-0.035162	0.0769828	0.133688	1.50027	-0.632212	2	2	2	6.8	6.8	6.8	43.54	0	4.7825	15587000	5	0	0	0	0	0	0	0	0	0	0	0	0	0	489580
Tb927.3.900	PUB domain containing protein, putative	.													0.601991	1.97327	0.108878	0.24372	0.264656	0.527033	0.026242	0.0660378	0.191505	0.532236	3	3	3	8.7	8.7	8.7	40.131	0	4.8851	43024000	3	0	0	0	0	0	0	0	0	0	0	0	487220	0	0
Tb927.8.1690	Serine/threonine-protein kinase NEK14, putative	.													0.825534	2.29812	0.289445	0.378986	0.842292	0.834279	0.0913784	-0.201612	0.286407	0.633368	2	2	2	3.5	3.5	3.5	73.123	0	4.5406	20273000	3	0	0	0	0	0	0	0	0	0	0	0	487100	0	0
Tb927.5.3020	hypothetical protein, conserved	.													0.330528	1.16538	0.315371	0.796201	0.301549	0.711177	0.0123175	-0.0360285	0.371651	-0.870256	2	2	2	14.8	14.8	14.8	45.935	0	38.257	9212800	3	0	0	0	0	0	0	0	0	0	0	0	0	0	0
Tb11.v5.0624.1		.													0.531199	1.6538	0.00593427	0.0166963	0.00697052	0.0194448	0.112247	-0.441985	0.518469	-0.8689	8	5	1	18	13.6	2.4	62.492	0	43.223	38524000	10	0	0	0	0	0	0	0	0	0	0	0	0	0	0
Tb927.9.7980	hypothetical protein, conserved	.													0.218577	0.817937	0.00127954	-0.00301806	0.326302	-0.741351	0.250175	-0.435026	0.0201842	0.0426261	1	1	1	20.9	20.9	20.9	15.754	0	16.12	51928000	3	0	0	0	0	0	0	0	0	0	0	0	475250	0	0
Tb927.10.8880	RNA interference factor 4	.													0.442688	1.66747	0.0142274	-0.0190538	0.391951	0.428002	0.444444	0.723425	0.906539	-1.40134	6	6	6	14.2	14.2	14.2	64.024	0	20.016	46380000	13	0	0	0	0	0	0	0	0	0	0	0	0	0	474070
Tb11.1780.1		.													0.578467	1.43054	0.142996	0.168919	0.198548	0.250474	0.342258	0.727336	0.506712	-0.551418	7	4	3	15.3	7.2	5	65.556	0	5.2466	43344000	12	0	0	0	0	0	0	0	0	0	0	0	0	0	0
Tb927.11.2440	Tubulin cofactor C domain-containing protein 1	.													0.352348	1.03475	0.283577	0.246452	0.141585	0.228151	0.241766	-0.428177	0.223027	-0.365408	3	3	3	6.7	6.7	6.7	59.28	0.0013149	2.7244	21069000	1	0	0	0	0	0	0	0	0	0	0	0	0	464080	0
Tb927.7.5370	hypothetical protein, conserved	.													0.478967	1.65331	0.00950075	-0.0242456	0.793093	1.0332	0.211609	0.322641	0.419185	-0.811574	1	1	1	13.9	13.9	13.9	122.88	0	7.4472	67000000	7	0	0	0	0	0	0	0	0	0	0	0	0	0	0
Tb927.11.4710	hypothetical protein, conserved	.													0.991236	2.63582	0.633438	1.11314	1.37287	1.43833	0.455543	0.816065	0.331358	0.600465	5	5	5	19.2	19.2	19.2	46.735	0	23.896	31362000	6	0	0	0	0	0	0	0	0	0	0	461830	0	0	0
Tb927.11.4290	40S ribosomal protein S12	.													0.389645	1.32668	0.699682	1.05388	0.260352	0.397771	0.0361553	0.123885	0.364819	0.851886	3	3	3	29.2	29.2	29.2	15.869	0	4.5159	26916000	3	0	0	0	0	0	0	0	0	0	0	460470	0	0	0
Tb927.10.10390	trypanothione reductase	.													0.580617	1.71396	0.702532	0.754361	0.691741	1.07409	0.476574	0.674896	0.0910031	0.164375	3	3	3	9.3	9.3	9.3	53.156	0	8.149	11027000	5	0	0	0	0	0	0	0	0	0	0	0	0	0	460240
Tb927.8.5490	Nucleolar protein,Nop52, putative	.													0.384463	1.1073	0.65497	0.611073	0.0143503	-0.0299772	0.314797	0.224345	1.14	-1.89764	5	5	5	10.8	10.8	10.8	71.722	0	16.213	49949000	16	0	455560	0	0	0	0	0	0	0	0	0	0	0	0
Tb927.7.2170	Nucleolar protein 168	.													0.54894	1.55797	0.624918	0.526536	0.59854	0.599566	0.622232	-0.290541	0.520929	-0.990564	6	6	6	4.6	4.6	4.6	168.67	0	11.749	20204000	11	0	230840	223930	0	0	0	0	0	0	0	0	0	0	0
Tb927.11.14040	RIC1, putative	.													0.357884	1.2127	0.0463748	-0.122769	0.351307	0.730241	0.245537	0.531197	0.133305	-0.412942	6	6	6	4.7	4.7	4.7	137.65	0	9.1773	28670000	8	0	0	0	0	0	0	0	0	0	0	453500	0	0	0
Tb927.5.1140	choline/ethanolamine kinase	.													0.31052	1.16257	0.504697	0.681938	0.15884	0.25529	0.298715	0.55494	0.117268	-0.322381	3	3	3	6.2	6.2	6.2	70.137	0	6.4343	21801000	4	0	0	0	0	0	0	0	0	0	0	0	451370	0	0
Tb927.3.5520	26S proteasome regulatory non-ATPase subunit	.													0.32764	1.28169	0.670671	1.24665	0.435141	0.86262	0.720959	1.3314	0.0530371	-0.193486	2	2	2	3.5	3.5	3.5	99.897	0	5.819	18530000	6	0	0	0	0	0	0	0	0	0	0	0	0	0	447150
Tb927.7.7210	Present in the outer mitochondrial membrane proteome 37	.													0.687867	1.63067	0.669208	0.790265	0.205842	0.431099	0.25438	-0.332434	0.0142213	0.0374845	3	3	3	7	7	7	77.526	0	25.686	33273000	5	0	0	0	0	0	0	0	0	0	0	443990	0	0	0
Tb927.3.2680	Ubiquitin-like domain containing protein, putative	.													0.480611	1.77212	1.81807	1.46069	1.20594	1.34203	1.32348	1.27439	0.646713	1.21086	6	6	6	13.4	13.4	13.4	58.911	0	9.1957	37191000	8	0	0	0	0	0	0	0	0	0	0	0	443940	0	0
Tb927.1.640	BRCA2	.													0.505468	1.54389	0.851784	1.09719	0.168039	-0.349916	0.233511	0.485647	0.250546	0.414632	4	4	4	13	13	13	176.31	0	20.521	65054000	12	0	0	0	0	0	0	0	0	0	0	443360	0	0	0
Tb927.4.1630	ribosomal RNA processing protein 6	.													0.110454	0.504532	0.248439	0.395845	0.801737	1.02973	0.282828	0.516865	0.0395491	0.0976769	4	4	4	5.5	5.5	5.5	78.548	0	18.149	61329000	5	0	0	0	0	0	0	0	0	0	0	0	0	0	0
Tb927.11.4980	ATP-dependent DEAD/H RNA helicase, putative	.													0.864234	1.65187	0.164948	-0.232934	0.943249	0.782517	0.027769	-0.048605	0.416182	-0.964125	7	7	7	15.5	15.5	15.5	65.274	0	19.122	34827000	15	0	0	0	0	431680	0	0	0	0	0	0	0	0	0
Tb927.5.970	class I transcription factor A, subunit 6	.													0.39315	1.33111	0.0983827	0.27025	0.206958	0.561609	0.0944433	0.329374	0.0623268	-0.261521	5	5	5	40	40	40	21.712	0	12.35	49989000	4	0	0	0	0	0	0	0	0	0	0	429840	0	0	0
Tb927.8.6760;Tb927.8.6750	translationally controlled tumor protein (TCTP), putative;translationally-controlled tumor protein homolog, putative	.													0.945595	2.41084	0.9744	0.819415	1.67684	1.52487	1.49198	1.38306	0.136148	0.2785	2	2	2	11.8	11.8	11.8	19.35	0	4.6652	47975000	8	0	0	0	0	0	0	0	0	0	0	0	0	0	426920
Tb927.11.19180	variant surface glycoprotein (VSG, atypical), putative	.													0.685429	1.73049	0.0828879	0.217615	0.0665897	0.193982	0.460038	0.980916	0.112139	-0.340536	1	1	1	2.3	2.3	2.3	50.776	0.0043915	2.213	103350000	4	0	0	0	0	0	0	0	0	0	0	0	424170	0	0
Tb927.11.9190	Serine/threonine-protein kinase VPS15	.													0.31615	1.02643	0.195655	0.311812	0.339498	-0.432582	0.345089	-0.555428	0.0602103	-0.0924848	7	7	7	7.4	7.4	7.4	150.6	0	16.724	27486000	7	0	0	0	0	0	0	0	0	0	0	423610	0	0	0
Tb927.11.12770;Tb11.v5.0289.1	ubiquitin ligase, putative	.													0.210734	0.680571	0.223138	0.388279	0.080658	0.166128	0.23358	-0.52325	0.052572	0.109758	4	4	4	4.3	4.3	4.3	203.41	0	16.538	41118000	8	0	0	0	0	0	0	0	0	0	0	421000	0	0	0
Tb927.9.9260	hypothetical protein, conserved	.													0.957379	2.2684	0.246237	0.603652	0.542803	0.757782	0.253783	0.704318	0.0334628	-0.07131	2	2	2	10.4	10.4	10.4	18.806	0.0013072	2.6458	12079000	3	0	0	0	0	0	0	0	0	0	0	0	0	0	0
Tb927.6.3790	valosin-containing protein homolog, putative	.													0.417592	1.95364	0.436675	0.476759	0.230831	0.519925	0.706501	0.752352	0.685281	-0.647445	4	4	4	6.8	6.8	6.8	85.626	0	5.976	7520200	4	0	0	0	0	0	0	0	0	0	0	0	0	0	0
Tb927.10.12090	RNA-binding protein, putative	.													0.67388	2.17561	0.4915	1.03	0.798994	1.24495	0.254004	0.632584	0.0841388	-0.198909	2	2	2	31.9	31.9	31.9	13.272	0	17.746	65300000	6	0	0	0	0	0	0	0	0	0	0	0	0	0	0
Tb927.2.5000	hypothetical protein, conserved	.													0.397007	0.941118	0.353299	0.353015	0.652021	0.494369	0.0858876	0.124606	1.14346	-0.853893	2	2	2	4.9	4.9	4.9	43.998	0	3.8759	14267000	5	0	278740	135790	0	0	0	0	0	0	0	0	0	0	0
Tb927.8.3100	coronin, putative	.													0.861289	2.23211	0.125136	-0.141397	0.0535826	0.0898673	0.408325	0.486431	0.221619	-0.531536	2	2	2	5.2	5.2	5.2	54.719	0	5.2084	19860000	7	0	0	0	0	0	0	0	0	0	0	0	0	0	413130
Tb927.7.2450	SUMO-interacting motif-containing protein	.													0.824113	2.00989	0.360979	0.729998	0.0656291	0.1467	0.199435	0.442746	0.134898	0.368684	4	4	4	10.7	10.7	10.7	54.394	0	13.906	10465000	5	0	0	0	0	413060	0	0	0	0	0	0	0	0	0
Tb927.9.2140	calcium/calmodulin-dependent protein kinase, putative	.													0.422359	1.42021	0.0805902	0.224088	0.164448	0.397844	0.153057	0.385551	0.101731	-0.376403	1	1	1	2.1	2.1	2.1	111.92	0	79.783	85122000	15	0	0	0	0	0	0	0	0	0	0	0	0	0	0
Tb927.11.1340	Flagella connector protein 1	.													0.585817	1.7939	0.496178	1.02507	0.325521	0.738008	0.0366143	0.116074	0.297206	0.669153	3	3	3	5.7	5.7	5.7	127.91	0	11.039	29066000	4	0	0	0	0	0	0	0	0	0	0	407000	0	0	0
Tb927.6.4010	Translation machinery associated TMA7, putative	.													0.345936	1.22687	0.0465268	0.100192	0.0993151	0.219233	0.136003	-0.32633	0.327719	-0.908828	1	1	1	21.2	21.2	21.2	5.9728	0	6.2409	42762000	1	0	0	0	0	0	0	0	0	0	0	0	0	0	0
Tb927.3.4800	hypothetical protein, conserved	.													0.820455	2.11155	0.596567	0.964711	0.28646	0.500743	0.36752	0.597196	0.188277	0.352847	3	3	3	5.7	5.7	5.7	69.268	0	8.3002	29808000	5	0	0	0	0	0	0	0	0	0	0	405580	0	0	0
Tb927.10.8670	hypothetical protein, conserved	.													0.374064	1.46783	0.469368	0.905973	0.510356	0.992248	0.362122	0.813234	0.242713	-0.661515	2	2	2	13	13	13	15.331	0	4.0083	37711000	6	0	0	0	0	0	402570	0	0	0	0	0	0	0	0
Tb927.8.2630	kinesin-C	.													0.594579	1.81897	0.146597	0.214701	0.234856	0.311005	0.790934	0.557268	0.394926	-0.663291	6	6	6	8.7	8.7	8.7	85.189	0	14.635	52766000	10	0	0	0	0	0	0	0	0	0	0	0	0	0	402360
Tb927.9.12290	Peroxin 19	.													1.1029	2.67379	1.08644	1.13194	0.668644	1.01126	0.879479	1.01244	0.297569	0.526054	3	3	3	16.5	16.5	16.5	30.86	0	5.4552	17143000	4	0	0	0	0	0	0	0	0	0	0	0	0	0	0
Tb927.2.5600;Tb927.2.5540	hypothetical protein, conserved;hypothetical protein, conserved	.													0.788763	2.52266	0.918572	1.4568	0.658157	1.0409	0.151549	-0.324196	0.356039	-0.667992	2	2	2	2	2	2	220.73	0.0043614	2.1822	16669000	4	0	0	0	0	0	0	0	0	0	0	0	0	0	0
Tb927.2.3730	hypothetical protein, conserved	.													0.576842	1.241	0.507366	0.549229	0.536323	0.495745	0.425475	-0.698371	0.425954	-1.06284	1	1	1	3.1	3.1	3.1	67.033	0.0090744	1.8384	9961800	2	0	0	0	0	0	0	0	0	0	393620	0	0	0	0
Tb927.11.4530	N-acetyltransferase subunit ARD1	.													0.669629	1.88203	0.28013	0.3651	0.291204	0.430759	0.127554	0.232767	0.635419	0.59354	3	3	3	16.7	16.7	16.7	27.484	0	9.2397	22733000	2	0	0	0	0	0	0	0	0	0	0	388910	0	0	0
Tb927.11.4910	predicted ankyrin repeat family protein	.													0.0110596	0.0453173	0.5416	-0.791212	0.576417	-1.15156	0.255151	-0.533696	0.594389	-0.977818	4	4	4	13	13	13	43.647	0	16.196	31222000	6	0	0	0	0	0	0	0	0	0	0	388840	0	0	0
Tb927.9.2400	hypothetical protein, conserved	.													0.670665	1.86676	0.553507	0.902615	1.05536	1.13321	0.305104	0.47519	0.16924	-0.288193	3	3	3	14.4	14.4	14.4	21.661	0	4.3988	33151000	4	0	0	0	0	0	0	0	0	0	0	0	0	387340	0
Tb927.11.620	Regulatory-associated protein of TOR1	.													0.416486	1.2708	0.154347	0.438126	0.952364	1.58295	0.0164611	0.046751	0.0647125	0.161943	3	3	3	4.1	4.1	4.1	143.96	0	6.0858	22551000	3	0	0	0	0	0	0	0	0	0	0	385800	0	0	0
Tb927.2.830;Tb11.v5.0655.1	retrotransposon hot spot protein 1 (RHS1), interrupted	.													0.592177	1.78885	0.835146	1.17337	1.22113	1.12692	0.0725842	0.144425	0.103044	0.219402	4	1	0	15.1	5.1	0	40.504	0	4.5972	59193000	9	0	0	0	0	0	0	0	0	0	0	385620	0	0	0
Tb927.11.13860	hypothetical protein, conserved	.													0.647364	2.69706	0.536453	1.09874	0.739381	1.34848	0.355716	0.831919	0.200008	-0.579961	1	1	1	5.3	5.3	5.3	29.725	0.0013523	3.1395	17377000	3	0	0	0	0	0	0	0	0	0	0	0	0	0	385480
Tb927.11.14830	hypothetical protein, conserved	.													0.638848	2.16704	0.574628	1.11316	0.212727	0.495855	0.247324	0.609917	0.0077328	0.0253576	3	3	3	23.8	23.8	23.8	23.288	0	24.355	37678000	13	0	0	0	0	0	0	0	0	0	0	0	0	0	0
Tb927.6.1080	hydroxyacylglutathione hydrolase, putative	.													0.861959	2.55019	0.938534	1.02596	1.38387	1.56016	0.902675	1.09481	0.374448	0.70635	3	3	3	14.5	14.5	14.5	32.508	0	3.8446	29186000	5	0	0	0	0	0	0	0	0	0	0	382100	0	0	0
Tb927.11.4610;Tb11.v5.0587.1	protein kinase A regulatory subunit	.													0.320536	1.05096	0.164818	0.289567	0.111436	-0.268201	0.185503	-0.482866	0.061297	-0.167424	4	4	4	11.2	11.2	11.2	56.734	0	7.2305	32498000	7	0	0	0	0	0	0	0	0	0	0	379940	0	0	0
Tb927.9.13350	hypothetical protein, conserved	.													0.408363	1.3644	0.0588221	-0.166986	0.193183	0.530799	0.11224	0.305897	0.0293521	0.0849419	4	4	4	16.9	16.9	16.9	38.589	0	4.7763	6801100	4	0	0	0	0	379580	0	0	0	0	0	0	0	0	0
Tb927.7.2100	GMP synthase [glutamine-hydrolysing]	.													0.745857	1.74657	0.58227	0.879596	1.42114	1.2541	0.267634	0.396276	0.0671573	0.219475	4	4	4	9.6	9.6	9.6	71.794	0	21.973	22160000	4	0	0	0	0	0	0	0	0	0	0	379110	0	0	0
Tb927.11.6360	60S ribosomal protein L24, putative	.													0.43639	1.57989	0.0715983	0.237749	0.0982916	-0.281064	0.0682281	-0.231351	0.385024	-0.953117	2	2	2	14.1	14.1	14.1	22.732	0.0013254	2.8025	18339000	4	0	0	0	0	0	378770	0	0	0	0	0	0	0	0
Tb927.3.4370	Vesicle coat protein involved in Golgi to plasma membrane transport, putative	.													0.355684	1.20884	0.133079	0.426821	0.253182	0.7076	0.089392	0.329843	0.0432612	-0.173836	4	4	4	8.2	8.2	8.2	63.166	0	6.0635	18275000	3	0	0	0	0	0	0	0	0	0	0	0	376300	0	0
Tb927.8.1290	SUMO-interacting motif-containing protein	.													0.545703	1.31726	0.0312769	0.0824782	0.671284	1.05747	0.291574	0.538932	0.291961	-0.705742	3	3	3	3.5	3.5	3.5	120.05	0	8.9497	13656000	9	0	0	0	0	0	0	0	0	0	0	0	0	0	0
Tb927.3.4270	hypothetical protein, conserved	.													0.401153	1.31491	0.470139	0.948071	0.65594	0.912468	0.63289	0.842194	0.26553	-0.414355	7	7	7	12.8	12.8	12.8	99.496	0	13.059	31223000	8	0	0	0	0	0	0	0	0	0	0	0	0	0	0
Tb927.9.11500	anaphase-promoting complex subunit 2	.													0.411457	1.6508	0.0604343	-0.142065	0.602079	0.973947	0.0119333	-0.0331179	0.0135086	-0.0512622	6	6	6	12.7	12.7	12.7	85.912	0	12.551	27189000	6	0	0	0	0	0	0	0	0	0	0	373610	0	0	0
Tb927.11.2360	phenylalanyl-tRNA synthetase (beta subunit), putative	.													0.093148	0.331815	0.0810335	0.286205	0.124571	0.28993	0.0982998	0.280228	0.386701	-0.950237	3	3	3	9	9	9	70.311	0	4.385	14614000	4	0	0	0	0	0	0	0	0	0	0	0	0	0	372570
Tb927.5.2500	hypothetical protein, conserved	.													0.206576	0.697046	0.187707	0.303647	0.420833	0.556153	0.0977472	-0.211864	0.0671956	-0.15065	5	5	5	7.8	7.8	7.8	75.357	0	7.1495	38782000	7	0	0	0	0	0	0	0	0	0	0	372300	0	0	0
Tb927.7.2390	Tripartite attachment complex protein 102	.													0.641164	1.73884	0.580376	1.11956	0.447514	0.766816	0.0858582	0.215128	0.243235	-0.565346	3	3	3	4.6	4.6	4.6	102.86	0.00068259	3.2658	12962000	4	0	0	0	0	0	0	0	372260	0	0	0	0	0	0
Tb927.8.6480	folate-binding protein YgfZ, putative	.													0.581286	1.89802	0.694962	1.17486	0.281576	0.645622	0.17074	0.402605	0.0892357	0.238559	4	4	4	15	15	15	36.943	0	14.95	22505000	4	0	0	0	0	0	0	0	0	0	0	0	371740	0	0
Tb927.10.2940	Soluble NSF attachment protein, SNAP, putative	.													0.319135	1.57004	0.871835	1.56714	0.378881	0.881959	0.0156466	-0.0313174	0.110691	0.325452	4	4	4	18.6	18.6	18.6	38.468	0	14.497	36722000	11	0	0	0	0	0	0	0	0	0	0	0	366130	0	0
Tb927.11.5480	phosphotransferase, putative	.													0.477996	1.61013	0.126428	0.107529	0.00733428	0.0111039	0.672503	0.513882	0.116882	-0.429289	3	3	3	8.9	8.9	8.9	60.775	0	12.568	23057000	7	0	0	0	0	0	0	0	0	0	0	0	362470	0	0
Tb927.7.3780	Nuclear poly(A) polymerase 2	.													0.34238	1.07407	0.445355	-0.720589	0.273021	0.545759	0.0619671	-0.176	0.103455	-0.325062	4	4	4	7.1	7.1	7.1	74.43	0	6.8044	27268000	8	0	0	0	0	0	0	0	0	0	0	0	0	0	0
Tb927.9.8880;Tb927.9.8850	actin A;actin B	.													0.265155	1.13745	0.401001	0.668216	0.0273027	-0.0753034	0.493518	0.744618	0.0401467	-0.117753	4	4	4	17.6	17.6	17.6	41.895	0	7.7789	34575000	7	0	0	0	0	0	0	0	0	0	0	0	0	0	362290
Tb927.1.4830	phospholipase A1	.													0.150113	0.536876	0.165292	-0.242324	0.115388	0.294007	0.00849672	-0.0216236	0.719465	-1.40308	3	3	3	10.7	10.7	10.7	32.404	0	5.1391	8662400	2	0	0	0	0	0	0	0	0	0	0	0	0	0	361530
Tb927.4.3810	DNA-directed RNA polymerase II subunit 2, putative	.													0.844881	2.23156	0.828662	1.27538	0.674854	0.87708	0.329344	0.843056	0.126945	-0.234264	6	6	6	5.9	5.9	5.9	134.59	0	6.0393	14918000	8	0	0	0	0	0	0	0	0	0	0	0	0	0	361080
Tb927.10.5190;Tb11.v5.0238.1	Kinesin associated protein, putative	.													0.330646	1.29142	0.349198	1.08941	0.119215	0.330868	0.250842	-0.618885	0.124779	-0.350283	3	3	3	15.2	15.2	15.2	34.362	0	7.7966	23026000	6	0	0	0	0	0	0	0	0	0	0	360830	0	0	0
Tb927.11.4030	hypothetical protein, conserved	.													0.418613	1.78336	0.119616	0.364601	0.195958	0.641686	0.136059	0.451937	0.0704388	0.219226	4	4	4	3.2	3.2	3.2	183.2	0	21.804	7650800	6	0	0	0	0	0	0	0	0	0	0	0	0	0	0
Tb927.5.3850	XRN 5'-3' exonuclease N-terminus, putative	.													0.755802	2.09719	0.135796	0.403079	0.581075	1.46242	0.255488	0.570021	0.145395	-0.306569	3	3	3	4.7	4.7	4.7	98.121	0	5.6785	5867200	3	0	0	0	0	360380	0	0	0	0	0	0	0	0	0
Tb927.3.1120	GTP-binding nuclear protein rtb2, putative	.													0.376203	1.22309	0.387338	0.325179	0.0214497	0.0494531	0.106024	-0.185347	0.126866	-0.294294	6	6	6	45.6	45.6	45.6	24.406	0	40.95	81444000	9	0	0	0	0	0	0	0	0	0	0	359970	0	0	0
Tb927.2.5630;Tb927.2.5500	hypothetical protein, conserved;hypothetical protein, conserved	.													0.531353	1.48907	0.139303	-0.300048	0.0896276	-0.20982	0.108912	0.156416	0.274587	0.392913	1	1	1	8.4	8.4	8.4	23.824	0	5.7	20996000	1	0	0	0	0	0	0	0	0	0	0	359200	0	0	0
Tb927.10.11950	hypothetical protein, conserved	.													0.416654	1.15638	0.761957	1.40748	0.490219	1.25866	0.0751232	0.172088	0.118832	0.269673	3	3	3	16.3	16.3	16.3	22.385	0	4.2631	76494000	7	0	0	0	0	0	0	0	0	0	0	355580	0	0	0
Tb927.6.1520	Aquaglyceroporin 1	.													0.427147	1.3484	0.591307	0.636201	0.21058	0.388542	0.0169781	0.0294552	0.0565174	-0.102993	1	1	1	8.1	8.1	8.1	35.066	0	122.08	14464000	3	0	0	0	0	0	0	0	0	0	0	0	0	0	0
Tb927.4.730	Peptidase family C78, putative	.													0.41711	1.15524	0.486378	0.470987	0.859455	1.08905	0.376447	0.272244	0.0298067	0.0825869	3	3	3	9.1	9.1	9.1	55.016	0	7.6001	27135000	5	0	0	0	0	0	0	0	0	0	0	355110	0	0	0
Tb927.11.2270	inner dynein arm I1 intermediate chain, axonemal	.													0.2507	1.11613	0.00273119	-0.00750923	0.252607	0.479935	0.231881	0.459265	0.333073	-1.07242	4	4	4	5.7	5.7	5.7	90.406	0	6.134	16936000	8	0	0	0	0	0	0	0	0	0	0	0	0	0	354610
Tb927.11.13380	VSG Exclusion Protein 2	.													0.914311	1.85545	0.689306	0.855489	1.06045	0.979813	0.323	0.657323	0.309023	0.490688	6	6	6	3.8	3.8	3.8	223.56	0	4.7438	29972000	5	0	0	0	0	0	0	0	0	0	0	353410	0	0	0
Tb927.11.4450	ALBA-Domain Protein	.													1.6695	2.35365	0.637312	0.819762	0.553814	0.502034	0.755702	0.869209	0.177942	-0.273238	1	1	1	11.1	11.1	11.1	12.757	0.0043942	2.2147	30953000	7	0	0	0	0	0	0	0	0	0	0	0	0	0	0
Tb927.10.8820	hook complex protein, conserved	.													0.0132325	-0.0541986	0.378074	-0.566086	0.139557	-0.27346	0.0881667	-0.186401	0.461566	-1.05288	3	3	3	4.8	4.8	4.8	84.701	0.004397	2.2201	24847000	2	0	0	0	0	0	0	0	0	0	0	0	351800	0	0
Tb927.7.2660	zinc finger protein family member, putative	.													0.349132	1.27819	0.0376091	-0.0800699	1.72567	0.641846	0.294143	0.346921	2.19899	-0.768491	6	6	6	24.4	24.4	24.4	43.757	0	11.915	67766000	11	0	0	0	0	0	0	0	0	0	0	0	0	0	351710
Tb927.9.1340	Myosin-like protein 2	.													0.294806	0.795602	0.267943	-0.723973	0.182891	0.40089	0.360962	-0.867283	0.506966	-1.23508	2	2	2	3.4	3.4	3.4	92.363	0	22.305	26491000	8	0	0	0	0	0	0	0	0	0	0	0	0	0	0
Tb927.7.1770	Mini-chromosome maintenance complex-binding protein	.													0.815852	1.46291	0.166135	-0.463913	0.575667	0.905223	0.324794	0.546651	0.0342075	0.0704765	5	5	5	13.2	13.2	13.2	67.052	0	11.481	48000000	8	0	0	0	0	0	0	0	0	0	0	349960	0	0	0
Tb927.11.2750	Present in the outer mitochondrial membrane proteome 12	.													0.253607	0.949438	0.310957	0.489461	0.0757655	-0.168054	0.0270767	0.0565039	0.421724	-0.744048	2	2	2	24.1	24.1	24.1	52.991	0.001355	3.1729	18625000	3	0	0	0	0	0	0	0	0	0	0	0	0	0	349790
Tb927.10.7190	D-tyrosyl-tRNA deacylase, putative	.													0.309167	1.12072	0.355981	0.791108	0.0857211	0.329598	0.150606	0.412119	0.0459431	-0.158681	2	2	2	21.2	21.2	21.2	16.986	0	4.8019	30172000	5	0	0	0	0	0	0	0	0	0	0	349660	0	0	0
Tb927.8.6240	STOP axonemal protein	.													0.456659	1.50417	0.678136	1.25618	0.511004	1.06806	0.0945446	0.301748	0.183791	0.492934	2	2	2	11.7	11.7	11.7	30.042	0	4.6506	40224000	3	0	0	0	0	0	0	0	0	0	0	349310	0	0	0
Tb927.4.350	hypothetical protein, conserved	.													0.442532	1.23148	1.36001	0.980527	0.347395	0.322257	0.349568	-0.361757	0.633167	-1.09374	3	3	3	7.9	7.9	7.9	57.178	0	4.2563	21697000	4	0	0	0	0	0	0	0	0	0	0	0	0	0	0
Tb927.11.12870	hypothetical protein, conserved	.													0.292418	1.00645	0.507025	0.456813	0.33175	0.563179	0.0509695	-0.0739193	0.0145604	-0.0203603	4	2	2	6.3	3.7	3.7	78.401	0	4.6972	35992000	5	0	0	0	0	0	0	0	0	0	0	0	0	0	0
Tb927.11.16230	hypothetical protein, conserved	.													0.578263	1.57601	0.381585	0.815843	0.42876	1.02503	0.0138982	-0.0342395	0.404406	-1.07008	3	3	3	3.5	3.5	3.5	111.77	0	4.088	10223000	4	0	0	0	0	0	0	0	0	0	0	0	0	0	0
Tb927.6.1190	Plus-3 domain/Zinc finger, C3HC4 type (RING finger), putative	.													0.44861	1.46447	0.336696	0.576839	0.400269	0.704468	0.0676216	0.15301	0.348903	0.845061	2	2	2	9.9	9.9	9.9	34.601	0.0013046	2.6346	20194000	3	0	0	0	0	0	0	0	0	0	0	345480	0	0	0
Tb927.9.8200;Tb11.v5.0687.1	Pescadillo N-terminus/BRCA1 C Terminus (BRCT) domain containing protein, putative	.													0.209773	1.0856	0.119485	-0.197785	0.320741	0.513761	0.148473	-0.367323	0.951061	-1.25731	4	4	4	8.7	8.7	8.7	76.419	0	10.028	16326000	5	0	343930	0	0	0	0	0	0	0	0	0	0	0	0
Tb927.9.12100	Tetrapyrrole (Corrin/Porphyrin) Methylases, putative	.													0.416855	1.49715	0.241944	0.483554	0.0731099	0.165782	0.143217	-0.216619	0.313281	-1.05069	3	3	3	9.1	9.1	9.1	46.886	0	5.5586	8086500	3	0	0	343300	0	0	0	0	0	0	0	0	0	0	0
Tb927.2.1820	CAMK/CAMKL family protein kinase, putative	.													0.45875	1.24009	0.0697322	0.182576	0.0793588	0.192296	0.09823	0.29476	0.218615	-0.630833	11	9	9	23.5	21.7	21.7	70.47	0	53.234	49104000	15	0	0	0	0	0	0	0	0	0	0	0	343070	0	0
Tb927.10.820	hypothetical protein, conserved	.													0.114314	0.561678	0.229942	-0.320658	0.0501604	-0.134514	0.107419	-0.216126	0.201024	-0.471741	3	3	3	11.9	11.9	11.9	37.601	0	9.1797	28454000	6	0	0	0	0	0	0	0	0	0	0	0	341210	0	0
Tb927.9.10790	hypothetical protein	.													0.738589	1.82221	0.601475	1.11055	0.0372227	-0.0802275	0.075431	0.199055	0.388389	-0.780056	2	2	2	6.9	6.9	6.9	33.139	0.0012979	2.5918	9080900	3	0	0	0	0	340530	0	0	0	0	0	0	0	0	0
Tb927.9.15330	U3 small nucleolar RNA-associated protein 6, putative	.													0.29652	1.12376	0.10503	0.13489	1.47842	1.81471	0.422953	0.478903	0.188268	-0.499441	4	4	4	3.7	3.7	3.7	100.03	0	5.0665	21526000	5	0	0	0	0	0	0	0	0	0	0	0	0	0	0
Tb927.10.13710	Activator of Hsp90 ATPase, N-terminal/Activator of Hsp90 ATPase homolog 1-like protein, putative	.													0.2431	1.03559	0.195981	0.349744	0.213073	0.458707	0.115238	0.213556	0.00810293	-0.0225506	2	2	2	12.7	12.7	12.7	37.612	0	7.5089	19632000	1	0	0	0	0	0	0	0	0	0	0	335870	0	0	0
Tb927.5.2820	Serine/threonine-protein kinase NEK6, putative	.													0.994681	2.14328	0.269911	0.30545	1.58417	1.62152	0.495418	0.932993	0.373977	0.735706	3	3	3	3.5	3.5	3.5	111.62	0.00068729	3.4203	19549000	5	0	0	0	0	0	0	0	0	0	0	334440	0	0	0
Tb927.10.8240	Cytokinesis initiation factor 4	.													0.232165	0.674948	0.492941	0.451046	0.082059	0.154296	1.41179	-1.28634	0.0329109	-0.0359529	5	5	5	14.7	14.7	14.7	42.845	0	11.018	29507000	5	0	0	0	0	0	0	0	0	0	0	332230	0	0	0
Tb927.10.5230	ADP-ribosylation factor-like protein 13, putative	.													0.661151	2.37426	0.861409	1.58081	0.719726	1.1805	0.274144	0.486197	0.20792	0.666017	2	2	2	10	10	10	30.327	0	4.0876	32753000	2	0	0	0	0	0	0	0	0	0	0	329660	0	0	0
Tb927.3.3280	vacuolar protein sorting-associated protein 4, putative	.													0.759635	2.10078	0.200628	0.465322	0.848224	0.781351	0.145796	0.284287	0.138874	0.265421	2	2	2	9	9	9	49.692	0.0084746	1.8471	11869000	1	0	0	0	0	0	0	0	0	0	0	0	328980	0	0
Tb927.2.4330	paraflagellar rod protein 5, putative	.													0.961841	1.65003	0.299695	0.30254	0.0692754	0.0801347	0.108048	0.188677	0.39504	0.26845	7	7	7	10.6	10.6	10.6	87.142	0	22.272	19229000	8	0	0	0	0	0	0	0	0	0	0	328970	0	0	0
Tb927.9.5700	hypothetical protein, conserved	.													0.736737	2.64703	0.339647	0.367582	0.827062	0.782127	0.0589333	0.152264	0.545927	-0.589166	1	1	1	0.8	0.8	0.8	238.85	0.0013228	2.7705	49105000	5	0	0	0	0	0	0	0	0	0	0	0	0	0	0
Tb927.7.5490	protein arginine n-methyltransferase 7	.													0.458965	1.54417	0.164894	0.384589	0.644651	1.02364	0.221637	-0.410767	0.0920837	-0.188428	3	3	3	9.7	9.7	9.7	44.026	0	5.7028	25312000	5	0	0	0	0	0	0	0	0	0	0	328350	0	0	0
Tb927.11.11520	glycosomal membrane protein	.													0.180929	0.741824	0.166432	0.411048	0.0214875	-0.0480785	0.49328	-0.628804	0.487561	-0.634038	3	3	3	10.6	10.6	10.6	24.027	0	3.7047	25080000	8	0	325220	0	0	0	0	0	0	0	0	0	0	0	0
Tb927.2.4530	hypothetical protein, conserved	.													0.319279	1.15599	0.533122	0.966482	0.357415	0.584133	0.0208511	-0.049668	0.13169	0.278845	2	2	2	14.8	14.8	14.8	25.526	0	10.592	18873000	3	0	0	0	0	0	0	0	0	0	0	322880	0	0	0
Tb927.1.3050	tRNA (Uracil-5-)-methyltransferase, putative	.													0.159782	0.583364	0.262696	0.70424	0.4339	1.03575	0.171323	-0.468276	0.0253693	0.101057	2	2	2	4.1	4.1	4.1	61.59	0.0013175	2.7347	8852200	3	0	0	0	0	0	0	0	0	0	0	0	0	0	0
Tb927.2.5440	hypothetical protein, conserved	.													0.300388	1.25232	0.168764	0.267492	0.569604	0.574886	0.287626	0.645311	0.141108	-0.380758	5	5	5	8.2	8.2	8.2	96.001	0	40.806	21194000	9	0	0	0	0	0	0	0	0	0	0	0	320530	0	0
Tb927.11.10990	methylthioribose-1-phosphate isomerase, putative	.													0.0620061	0.340154	0.0901866	-0.151559	0.375056	0.57221	0.0434783	0.0974077	0.902561	-1.21704	5	5	5	15.8	15.8	15.8	42.136	0	13.958	48938000	7	0	0	0	0	0	0	0	0	0	0	0	0	0	0
Tb927.7.5940	Protein Associated with Differentiation	.													0.126622	0.479537	0.506651	0.496739	0.156924	-0.187149	0.326034	-0.441252	0.443794	-0.596825	4	1	0	8.9	3.6	0	67.151	0.0013615	3.2467	8644300	1	0	0	0	0	0	0	0	315730	0	0	0	0	0	0
Tb927.11.10030;Tb927.11.10025	60S ribosomal protein L29, putative;60S ribosomal protein L29, putative	.													0.530604	1.2711	0.480711	0.674976	0.247106	0.290215	0.183075	-0.363197	1.39207	-1.95939	2	2	2	28.2	28.2	28.2	8.2224	0	35.535	32022000	5	0	0	311960	0	0	0	0	0	0	0	0	0	0	0
Tb927.5.1060	mitochondrial processing peptidase, beta subunit, putative	.													0.0833708	0.263088	0.244167	0.474798	0.302922	-0.536332	0.370038	-0.54918	0.667945	-1.24748	3	3	3	5.3	5.3	5.3	54.122	0	5.3298	8524400	4	0	0	0	0	0	0	0	311350	0	0	0	0	0	0
Tb927.10.16040	oxidoreductase-protein, putative	.													0.477359	1.51739	0.117376	0.193295	0.186644	0.269102	0.0644071	-0.175476	0.645848	-1.07781	5	5	5	9.2	9.2	9.2	68.129	0	8.2133	26767000	6	0	0	0	0	0	0	0	0	0	0	0	0	0	0
Tb927.4.2040;Tb927.4.2030	DNA/RNA-binding protein Alba 4;DNA/RNA-binding protein Alba 3	.													0.389726	1.07578	0.177854	-0.333784	0.174205	0.400771	0.250397	0.411399	0.517834	-1.20447	6	6	6	21.6	21.6	21.6	20.808	0	6.8222	61023000	12	0	0	0	0	0	0	0	0	0	0	0	0	0	308590
Tb927.10.7290	Flagellar Member 2	.													0.389725	1.09516	0.0294444	-0.0677401	0.469965	-0.569926	0.12318	-0.12512	0.280353	-0.300983	6	6	6	7.4	7.4	7.4	129.88	0	31.221	24082000	9	0	0	0	0	0	0	0	0	0	0	306990	0	0	0
Tb927.9.9960	katanin P80 subunit, putative	.													0.0746073	0.292432	0.0191579	0.0238838	0.545271	0.519377	0.0768997	-0.16127	0.343208	-0.656401	2	2	2	5.6	5.6	5.6	59.647	0	7.0364	29081000	3	0	0	0	0	0	0	0	0	0	0	0	303060	0	0
Tb927.9.1970	syntaxin binding protein 1, putative	.													0.763696	1.65177	0.0825462	0.17189	0.372943	0.570937	0.422432	0.453636	0.243232	0.285327	3	3	3	7.2	7.2	7.2	71.788	0	5.7604	26430000	4	0	0	0	0	0	0	0	0	0	0	0	302400	0	0
Tb927.11.15930	Sybindin-like family, putative	.													0.169823	0.788572	0.119544	0.347262	0.174639	0.479685	0.0954354	0.311777	0.0519411	-0.183214	1	1	1	10.2	10.2	10.2	17.511	0	31.565	21313000	7	0	0	0	0	0	0	0	0	0	0	0	302170	0	0
Tb927.10.14330	Utp14 protein, putative	.													0.246365	0.893322	0.152447	0.288966	0.0924132	0.143936	0.182231	-0.277655	0.795817	-1.06533	2	2	2	2.5	2.5	2.5	115.95	0	5.5602	5753400	3	0	0	0	0	0	0	0	0	0	0	0	0	0	0
Tb927.9.3010	hypothetical protein, conserved	.													0.937228	3.17605	1.37635	1.50184	1.76176	1.50212	0.396476	0.774128	0.245929	0.435411	2	2	2	36.8	36.8	36.8	8.3381	0	11.717	20851000	3	0	0	0	0	0	0	0	0	0	0	301190	0	0	0
Tb927.8.6080	Glycerophosphoryl diester phosphodiesterase family, putative	.													0.162491	0.668887	0.151416	0.305283	0.0813855	-0.201323	0.0115554	-0.0301825	0.125253	-0.348824	2	2	2	6.9	6.9	6.9	38.08	0	14.595	24117000	8	0	0	0	0	0	0	0	0	0	0	300780	0	0	0
Tb927.6.820	Pumilio homology domain family member 4	.													0.201613	0.970327	0.016617	-0.0494226	0.0390999	0.15263	0.0033396	0.00923284	0.0210424	-0.0680612	4	4	4	4.9	4.9	4.9	111.38	0	10.17	39822000	11	0	0	0	0	0	0	0	0	0	0	299940	0	0	0
Tb927.3.1670	hypothetical protein, conserved	.													0.457136	1.86948	0.120302	0.385952	0.473608	0.916288	0.0494863	-0.138795	0.292833	0.594698	3	3	3	6.7	6.7	6.7	112.56	0	17.751	17412000	4	0	0	0	0	0	0	0	0	0	0	297880	0	0	0
Tb927.1.720	phosphoglycerate kinase	.													0.496722	1.6724	0.301509	0.452354	0.361066	0.576508	0.0355416	0.0701218	0.188229	-0.428609	6	2	2	19.1	6.9	6.9	55.747	0	4.3437	21394000	3	0	0	0	0	0	0	0	0	0	0	296600	0	0	0
Tb927.2.4160	hypothetical protein, conserved	.													0.303856	1.07482	0.19967	-0.162622	0.253435	-0.329692	0.130787	-0.361486	0.661083	-1.00968	2	2	2	4.8	4.8	4.8	92.648	0	4.3471	24476000	4	0	0	0	0	0	0	0	0	0	0	296220	0	0	0
Tb927.10.12620	Protein of unknown function (DUF3648), putative	.													0.479025	1.57506	0.250586	0.650495	0.587557	1.30275	0.258213	0.694699	0.089319	0.259348	6	6	6	9.4	9.4	9.4	121.24	0	10.112	28222000	7	0	0	0	0	0	0	0	0	0	0	291620	0	0	0
Tb927.11.7570	ATP-grasp domain containing protein, putative	.													0.906125	1.81192	0.219671	0.432433	0.160335	0.337556	0.135306	0.303621	0.105987	0.178424	3	3	3	4.8	4.8	4.8	81.262	0	7.3046	22345000	6	0	0	0	0	0	0	0	0	0	0	291590	0	0	0
Tb927.5.3450	eukaryotic translation initiation factor eIF2A, putative	.													0.552574	1.6489	0.663148	1.30962	0.214102	0.416058	0.0798313	0.15309	0.080269	-0.297228	2	2	2	7	7	7	57.992	0	24.414	16818000	2	0	0	0	0	0	0	0	0	0	0	287720	0	0	0
Tb11.v5.0504.1;Tb927.8.7400;Tb927.4.5020	DNA-directed RNA polymerase II subunit RPB1;RNA polymerase IIA largest subunit	.													0.602195	1.76998	0.139878	0.106717	0.690593	0.893799	0.0448682	-0.0660769	0.254283	-0.331057	1	1	1	2.4	2.4	2.4	93.831	0.0025641	2.4407	11738000	2	0	0	0	0	0	0	0	0	0	0	0	0	0	0
Tb927.4.4340	Domain of unknown function (DUF4498), putative	.													0.0249367	0.0898113	0.756079	-0.703278	0.778269	-0.63955	0.265779	-0.305962	0.557941	-1.24552	2	2	2	6	6	6	40.693	0.0043887	2.2107	21870000	3	0	0	0	0	0	0	0	0	0	0	286480	0	0	0
Tb927.11.3090	LisH domain-containing protein FOPNL, putative	.													0.0807795	0.381232	0.198332	-0.44267	0.0090266	0.0245476	0.112872	0.286432	0.0335157	-0.0962207	3	3	3	37.1	37.1	37.1	16.505	0	8.6555	29671000	3	0	0	0	0	0	0	0	0	0	0	285930	0	0	0
Tb927.11.14880	Paraflagellar Rod Proteome Component 9, putative	.													0.555371	1.81168	0.383286	0.686514	0.0199455	0.0491021	0.175542	0.380313	0.140329	-0.427861	4	4	4	14.3	14.3	14.3	41.086	0	40.89	30993000	10	0	0	0	0	0	0	0	0	0	0	0	0	284300	0
Tb927.5.760	Cell cycle sequence binding phosphoprotein, putative	.													0.393313	1.51824	0.300191	0.910901	0.343028	0.981951	0.207519	0.706079	0.0355558	-0.146419	2	2	2	6.1	6.1	6.1	79.048	0	7.2465	34372000	10	0	0	0	0	0	0	0	0	0	0	0	0	0	0
Tb927.10.13360	Elongation factor Tu, mitochondrial	.													0.626671	1.65189	0.477138	1.16248	0.488464	0.842279	0.174287	0.358061	0.536835	-0.970703	5	5	5	14.3	14.3	14.3	51.849	0	12.492	22651000	8	0	0	0	0	0	0	0	0	0	0	0	0	0	282650
Tb927.1.1550	tubulin-tyrosine ligase, putative	.													0.41998	1.37905	0.0608333	0.12826	0.359787	0.659578	0.0480389	0.0987593	0.0111769	-0.0356067	3	3	3	5.4	5.4	5.4	76.838	0.0019342	2.4978	18914000	3	0	0	0	0	0	0	0	0	0	0	281240	0	0	0
Tb927.9.10400	hypothetical protein, conserved	.													0.317301	1.11053	0.305281	0.387869	0.558282	0.418683	0.0190658	0.0102272	0.178017	-0.455133	1	1	1	2.6	2.6	2.6	50.645	0.00068823	3.451	15156000	2	0	0	0	0	0	0	0	0	0	0	0	0	0	0
Tb927.9.1470	hypothetical protein, conserved	.													0.304384	0.947852	0.17874	-0.475602	0.391657	-0.586046	0.191611	-0.580319	0.384547	-0.75674	1	1	1	5.1	5.1	5.1	17.293	0.0096444	1.8223	8221600	1	0	280870	0	0	0	0	0	0	0	0	0	0	0	0
Tb927.3.5330	centaurin beta 5	.													0.357869	1.11666	0.0146221	-0.0162195	1.15859	0.643517	0.0671065	-0.0772139	0.0423982	-0.0524629	7	7	7	36	36	36	31.232	0	39.807	38953000	15	0	0	0	0	0	0	0	0	0	0	278300	0	0	0
Tb927.7.4520;Tb11.v5.0265.1	Thioredoxin-like, putative	.													0.295153	1.23104	0.0116793	0.0211531	0.481883	0.781107	0.0926286	-0.163571	0.45094	-0.783078	5	5	5	29.9	29.9	29.9	22.315	0	7.429	19522000	5	0	0	0	0	0	0	0	0	0	278160	0	0	0	0
Tb927.9.9180	hypothetical protein, conserved	.													0.195353	0.652355	0.454245	0.680479	0.437263	0.566856	0.449723	-0.626513	0.0726875	-0.144458	4	4	4	17.8	17.8	17.8	37.81	0	8.8348	41517000	6	0	0	0	0	0	0	0	0	0	0	277800	0	0	0
Tb927.9.13340	Nop53 (60S ribosomal biogenesis), putative	.													0.479818	1.93304	0.464834	0.458793	0.331104	-0.364621	0.0573656	-0.178896	0.855762	-1.04921	2	2	2	7.4	7.4	7.4	35.95	0	4.8488	12322000	6	0	277320	0	0	0	0	0	0	0	0	0	0	0	0
Tb927.6.3450	hypothetical protein, conserved	.													0.181848	0.604404	0.034939	-0.0714378	0.261308	-0.54505	0.137333	-0.297771	0.612263	-1.04034	3	3	3	4.9	4.9	4.9	88.002	0	23.331	41436000	6	0	0	0	0	0	0	0	0	0	0	276960	0	0	0
Tb927.11.7820	endonuclease/exonuclease/phosphatase, putative	.													0.146064	0.502735	0.578363	-1.14428	0.167447	-0.359617	0.196924	-0.353202	0.124599	-0.273629	3	3	3	10.2	10.2	10.2	59.531	0	14.815	18820000	4	0	0	0	0	0	0	0	0	0	0	274560	0	0	0
Tb927.9.5100	cAMP-specific phosphodiesterase	.													0.438995	1.24109	0.267712	0.426524	0.272143	0.603966	0.351588	0.338158	0.191219	-0.261609	3	1	1	5.8	1.7	1.7	103.22	0.0025559	2.4046	15926000	1	0	0	0	0	0	0	0	0	0	0	272470	0	0	0
Tb927.10.11250	Coiled-coil domain-containing protein 40 homolog	.													0.501403	1.74948	0.624347	0.823304	1.77139	1.0257	0.0999433	0.229105	0.0137583	0.0281658	6	6	6	8.4	8.4	8.4	101.14	0	10.197	20000000	4	0	0	0	0	0	0	0	0	0	0	271900	0	0	0
Tb927.4.2940;Tb11.v5.0972.1	hypothetical protein, conserved	.													0.528467	1.96786	1.21516	1.07206	1.02039	1.33161	1.15755	1.02748	0.0981501	0.224165	3	3	3	16.8	16.8	16.8	36.566	0	16.436	12388000	4	0	0	0	0	0	0	0	0	0	0	0	270510	0	0
Tb927.10.12500;Tb927.10.12510	P-type H+-ATPase, putative;P-type H+-ATPase, putative	.													0.540554	1.53055	0.327604	0.48331	0.174702	0.307814	0.000683208	-0.00110308	0.224731	-0.401548	4	4	4	4.6	4.6	4.6	100.23	0	5.4033	10438000	5	0	0	0	0	0	0	0	0	0	0	0	0	0	269160
Tb927.9.12720	Ribonuclease D	.													0.367629	1.54429	0.181553	0.446392	0.254536	0.645512	0.386661	0.812458	0.169113	-0.428918	1	1	1	2.6	2.6	2.6	42.982	0.0013342	2.9431	11797000	2	0	0	0	0	0	0	0	0	0	268290	0	0	0	0
Tb927.10.15410	glycosomal malate dehydrogenase	.													0.912171	2.08653	0.725144	1.0746	0.295522	0.424988	0.637366	0.558629	0.217607	-0.2717	4	4	4	18	18	18	33.71	0	7.4862	18674000	9	0	0	0	0	267810	0	0	0	0	0	0	0	0	0
Tb927.11.6610	hypothetical protein, conserved	.													1.44589	2.6122	1.01647	1.68597	1.04395	1.92862	0.210805	0.515793	0.303362	0.803728	5	5	5	18.1	18.1	18.1	40.25	0	6.9542	33648000	10	0	0	0	0	0	0	0	0	0	0	267760	0	0	0
Tb927.4.1700	CK1/TTBK protein kinase, putative	.													0.72271	1.74692	0.106263	0.15764	0.514821	0.916711	0.128853	0.206371	0.185754	-0.377414	4	4	4	7.4	7.4	7.4	75.691	0	4.4258	5710200	4	0	0	0	0	267590	0	0	0	0	0	0	0	0	0
Tb927.4.3430	Mitochondrial import inner membrane translocase subunit TIM12	.													0.705283	2.17961	0.68474	1.38842	0.252116	0.84365	0.355789	0.700042	0.0894756	-0.2264	1	1	1	8.3	8.3	8.3	12.369	0.0006854	3.3802	37042000	3	0	0	0	0	0	0	0	0	0	0	0	0	0	0
Tb927.8.1510	ATP-dependent RNA helicase DBP2B, putative	.													0.280859	1.00964	0.015739	-0.0358238	0.467742	-0.475439	0.121738	-0.199678	0.3232	-0.702564	4	4	4	8.6	8.6	8.6	62.439	0	8.7989	43376000	12	0	0	0	0	0	0	0	0	0	0	0	0	0	0
Tb927.8.1200;Tb927.8.1160;Tb927.8.1180	vacuolar-type Ca2+-ATPase, putative;vacuolar-type Ca2+-ATPase 1;vacuolar-type Ca2+-ATPase 2	.													0.445304	1.58518	0.418346	0.553442	0.359051	0.494741	0.271561	0.498621	0.436884	-0.764751	2	2	2	2.6	2.6	2.6	119	0	27.264	7929700	4	0	0	0	0	0	0	0	0	0	0	0	0	0	0
Tb927.1.1420	conserved protein, unknown function	.													0.561	1.93866	0.620348	0.732269	0.535655	0.701613	0.176411	0.438196	0.0296527	0.0693283	2	2	2	3.9	3.9	3.9	70.98	0	6.7455	19215000	3	0	0	0	0	0	0	0	0	0	0	264540	0	0	0
Tb927.11.4170	kinetoplastid-specific dual specificity phosphatase, putative	.													0.932611	2.33454	0.573585	0.853409	0.884601	0.91801	0.159023	0.285859	0.00556979	-0.0140114	2	2	2	7.3	7.3	7.3	55.809	0	9.1959	15453000	2	0	0	0	0	0	0	0	0	0	0	264370	0	0	0
Tb927.8.3150	T-complex protein 1, gamma subunit, putative	.													0.583769	1.49539	1.22993	0.914217	0.139631	0.140943	0.0869494	0.16643	0.544592	-0.882826	2	2	2	6.5	6.5	6.5	60.817	0	3.7242	7208100	1	0	0	0	0	0	0	0	263270	0	0	0	0	0	0
Tb927.7.1670	Eukaryotic translation initiation factor 4E type 6	.													0.499056	1.34781	0.463635	0.62668	0.458115	-1.02185	0.108645	-0.191129	0.265873	-0.684226	4	4	4	32.3	32.3	32.3	20.864	0	5.4761	26834000	5	0	0	0	0	0	0	0	0	0	0	262850	0	0	0
Tb927.10.10200	hypothetical protein, conserved	.													0.383212	0.97847	0.378431	0.666802	0.868265	1.34244	0.0710048	-0.188071	0.155456	-0.476621	1	1	1	2.1	2.1	2.1	52.84	0.0013378	2.979	7171900	2	0	0	0	0	0	0	0	261950	0	0	0	0	0	0
Tb927.11.15070	Basal body protein	.													0.426236	1.06705	0.305969	-0.558545	0.575799	0.694431	0.180134	-0.37922	0.455284	-0.799956	8	8	8	9.4	9.4	9.4	119.15	0	10.541	52783000	13	0	0	0	0	0	0	0	0	0	0	261690	0	0	0
Tb927.5.580	prefoldin subunit, putative	.													0.331816	1.25358	0.49883	0.718742	0.514026	0.6469	0.434081	0.468586	0.100919	0.190276	2	2	2	17	17	17	15.578	0	4.9306	37156000	7	0	0	0	0	0	0	0	0	0	0	260700	0	0	0
Tb927.11.9530	14-3-3 protein 1	.													0.699035	2.02615	0.729553	1.21011	0.65978	1.28112	0.510221	0.901853	0.0122967	-0.0393368	3	3	3	16.8	16.8	16.8	30.31	0	7.0497	54420000	9	0	0	0	0	0	0	0	0	0	0	0	0	0	0
Tb927.7.1680	Uncharacterised conserved protein (DUF2305), putative	.													0.315651	1.06166	1.43984	1.94105	0.823254	0.890727	0.789789	0.73622	0.164862	-0.577156	2	2	2	6.5	6.5	6.5	36.328	0.00068446	3.3757	27784000	5	0	0	0	0	0	0	0	0	0	0	0	0	0	0
Tb927.10.8770;Tb11.v5.0452.1	disgorgin, putative	.													0.611044	1.74718	0.0901628	0.208031	0.123918	0.325335	0.18138	-0.446367	0.246595	-0.747002	2	2	2	4.8	4.8	4.8	47.741	0.0013495	3.1106	13194000	3	0	0	0	0	0	0	0	0	0	0	0	0	0	0
Tb927.11.9450	cyclophilin type peptidyl-prolyl cis-trans isomerase, putative	.													0.790493	2.11464	0.459324	1.02014	0.827791	1.46291	0.576062	1.04716	0.228434	0.581332	1	1	1	15.8	15.8	15.8	20.52	0.0013167	2.7299	9292400	1	0	0	0	0	0	0	0	0	0	0	0	257560	0	0
Tb927.11.9260	hypothetical protein, conserved	.													0.759463	1.63395	0.59185	0.68466	1.76646	0.728654	0.668611	0.895088	0.0145873	-0.0229575	3	3	3	12.6	12.6	12.6	45.428	0	8.52	18673000	4	0	0	0	0	0	0	0	0	0	0	0	0	0	0
Tb927.9.13280	Double RNA binding domain protein 9	.													0.413341	1.15056	0.353376	-0.77096	0.0302883	-0.0784124	0.0332168	0.0915502	0.362755	-0.927977	1	1	1	4.7	4.7	4.7	47.47	0	109.05	4886300	2	0	0	0	0	0	0	0	0	0	0	0	0	0	0
Tb927.4.5335;Tb927.8.6990	hypothetical protein;hypothetical protein, conserved	.													0.244356	1.16639	0.0798742	-0.105863	0.255208	0.450029	0.0577482	-0.0990442	0.613484	-0.529535	2	2	2	28.9	28.9	28.9	10.705	0.0013158	2.7281	26944000	3	0	0	0	0	0	0	0	0	0	0	255160	0	0	0
Tb927.11.12440	Plus-3 domain/Zinc finger, C3HC4 type (RING finger), putative	.													0.279738	1.06419	0.20404	-0.513971	0.143463	0.318054	0.251849	-0.533115	0.436848	-0.950638	4	4	4	15	15	15	43.41	0	30.189	14225000	5	0	0	0	0	0	0	0	0	0	0	0	254880	0	0
Tb927.10.10140	paraflagellar rod component, putative	.													0.606522	1.97133	0.558968	1.31211	0.171892	0.437583	0.00404308	0.014856	0.173392	0.462675	2	2	2	14.2	14.2	14.2	37.014	0	5.0036	17258000	1	0	0	0	0	0	0	0	0	0	0	254750	0	0	0
Tb927.10.10350	STE/STE11 serine/threonine-protein kinase, putative	.													0.742585	1.73822	0.222508	0.174331	0.0468012	0.131943	0.0645625	0.0685075	0.136072	-0.206394	2	2	2	3.3	3.3	3.3	66.762	0.0025707	2.4565	13767000	5	0	0	0	0	0	0	0	0	0	0	0	0	0	254360
Tb927.10.8790	OTU-like cysteine protease, putative	.													0.37074	1.48471	0.325895	0.767268	0.279933	0.83158	0.0169644	0.0707944	0.0570983	-0.214001	1	1	1	6.8	6.8	6.8	29.422	0	5.6718	18408000	2	0	0	0	0	0	0	0	0	0	0	0	254210	0	0
Tb927.7.880	RNA-binding protein, putative	.													0.33751	1.00283	0.422664	1.11733	0.739453	1.4241	0.147573	0.283521	0.0602534	0.14653	3	3	3	18.4	18.4	18.4	29.808	0	94.443	69558000	7	0	0	0	0	0	0	0	0	0	0	252520	0	0	0
Tb11.v5.0394.1;Tb927.10.15750	Tripartite attachment complex protein 197	.													0.690977	2.06801	0.603363	0.479701	0.970788	0.927598	0.185459	0.307793	0.260701	-0.448978	5	5	5	15.6	15.6	15.6	183.78	0	8.0318	15561000	6	0	0	0	0	0	0	0	0	0	0	0	0	0	0
Tb927.10.9920	hypothetical protein, conserved	.													0.484982	1.9319	0.547304	1.26257	0.672952	1.06097	0.342783	0.875716	0.0541583	-0.137306	2	2	2	7.1	7.1	7.1	44.149	0	3.7434	4785300	3	0	0	0	0	0	0	0	0	0	0	0	0	0	0
Tb927.10.15170	hypothetical protein, conserved	.													0.396085	1.21153	0.110841	0.137795	0.408617	0.496771	0.08741	-0.245831	0.35686	-0.724447	2	2	2	4	4	4	77.347	0	8.6041	4074100	2	0	0	0	0	250250	0	0	0	0	0	0	0	0	0
Tb927.10.5430	Flagellar C1a complex subunit C1a-32, putative	.													0.320705	1.18106	0.62368	0.948858	0.39951	0.654042	0.238429	0.571166	0.376189	0.741768	3	3	3	15.7	15.7	15.7	32.616	0	4.7103	40903000	10	0	0	0	0	0	0	0	0	0	0	0	249900	0	0
Tb927.7.3040	F-box and WD40 domain containing protein	.													0.359368	1.3718	0.447842	0.653918	0.306449	0.594631	0.300398	-0.512192	0.14822	-0.269868	4	4	4	9.8	9.8	9.8	69.073	0	12.796	26305000	6	0	0	0	0	0	0	0	0	0	0	248940	0	0	0
Tb927.8.6940;Tb927.4.5380	Cilia- and flagella-associated protein 43;hypothetical protein, conserved	.													0.346833	0.946968	0.304305	-0.52496	0.199505	-0.242888	0.0821805	0.0793908	0.761813	-0.910553	4	4	4	3.6	3.6	3.6	164.96	0	7.9958	14280000	3	0	0	0	0	0	0	0	0	0	0	244300	0	0	0
Tb927.7.5460	exosome-associated protein 3	.													0.373957	1.51459	0.0908141	-0.194101	0.541181	1.07323	0.280945	0.628281	0.332164	-0.626143	2	2	2	15.3	15.3	15.3	22.344	0	25.631	26014000	6	0	0	0	0	0	0	0	0	0	0	0	0	0	0
Tb927.3.3790;Tb927.3.3770;Tb11.v5.0741.1	paraflagellar rod component, putative;hypothetical protein, conserved	.													0.279409	1.18862	0.0510514	0.110461	0.157547	0.274432	0.725869	-0.709084	0.0704266	-0.119742	3	3	3	9.8	9.8	9.8	31.661	0	5.4206	19433000	5	0	0	0	0	0	0	0	0	0	0	241590	0	0	0
Tb927.9.5490	cation transporter, putative	.													0.675581	1.9067	0.863021	0.93731	0.0498914	0.0587362	0.203146	0.290414	0.515686	-0.896847	1	1	1	1.6	1.6	1.6	75.936	0.0067609	2.0062	4605200	1	0	0	0	0	0	0	0	0	0	0	0	0	0	0
Tb11.v5.0791.1;Tb927.10.3170	GCN20-type ATP-binding cassette protein, putative	.													0.137987	0.535743	0.408505	-0.788083	0.189824	-0.518248	0.312186	-0.807439	1.02582	-1.50426	3	3	3	5.1	5.1	5.1	72.168	0.0037951	2.2653	8656400	1	0	0	0	0	0	0	0	0	0	0	0	239930	0	0
Tb927.11.14990	hypothetical protein, conserved	.													0.796129	2.27978	0.864445	1.50996	0.440434	0.91865	0.139725	0.345853	0.05597	0.174133	2	2	2	5.3	5.3	5.3	67.377	0	7.8791	26496000	9	0	0	0	0	0	0	0	0	0	0	0	0	0	239930
Tb927.10.350;Tb11.v5.0564.1	protein kinase PK4, putative	.													0.198918	0.742919	0.277029	0.258143	0.38921	0.711174	0.0900601	0.130764	0.454951	-0.683627	5	4	4	10.5	9.2	9.2	58.557	0	7.1546	16176000	6	0	0	0	0	0	0	0	0	0	0	0	0	0	238860
Tb927.11.15270	phosphopantetheine adenylyltransferase, putative	.													0.569871	2.10266	0.430511	0.80945	0.564884	1.06823	0.334456	0.744792	0.669593	1.19342	5	5	5	37.7	37.7	37.7	28.843	0	56.803	38350000	9	0	0	0	0	0	0	0	0	0	0	236970	0	0	0
Tb927.7.4680	hypothetical protein, conserved	.													0.359204	1.06885	0.644385	1.09422	0.313657	0.604036	0.440037	0.799641	0.290523	-0.620063	1	1	1	13.6	13.6	13.6	10.339	0.0013115	2.7069	51388000	7	0	0	0	0	0	0	0	0	0	0	0	0	0	236180
Tb927.11.15490	Tb-291 membrane associated protein, putative	.													0.320222	1.02771	0.307572	0.462996	0.670048	0.883893	0.454448	0.909977	0.374187	0.558327	4	3	3	44.2	5.2	5.2	82.785	0	6.92	22578000	5	0	0	0	0	0	0	0	0	0	0	235930	0	0	0
Tb927.9.11110	U5 snRNA-associated splicing factor	.													0.38554	1.32475	0.16725	0.304466	0.468153	0.781865	0.0974279	0.210236	0.30423	-0.649924	2	2	2	1.1	1.1	1.1	277	0	34.75	5406700	4	0	0	0	0	0	0	0	0	0	0	0	0	0	0
Tb927.6.2450	Protein kinase B, putative	.													0.709729	1.52337	0.437667	-0.34738	0.485754	0.530207	0.516101	-0.674067	0.226475	-0.386618	6	6	6	13.6	13.6	13.6	57.064	0	9.4906	19688000	8	0	0	0	0	0	0	0	0	0	0	0	234420	0	0
Tb927.6.2640	importin alpha subunit, putative	.													0.545733	1.70445	0.54625	0.959401	0.259364	0.496501	0.205076	0.434195	0.0695966	-0.170057	1	1	1	2.1	2.1	2.1	58.065	0.0085003	1.8658	4461600	2	0	0	0	0	0	0	0	0	0	0	0	0	0	0
Tb927.5.3810	orotidine-5-phosphate decarboxylase/orotate phosphoribosyltransferase, putative	.													0.198977	0.561026	0.159836	0.435947	0.0948481	-0.25173	0.0477405	-0.133012	0.235425	-0.668295	1	1	1	3.5	3.5	3.5	49.955	0	3.6474	4455800	1	0	0	0	0	0	0	0	0	0	0	0	0	0	0
Tb927.8.7370	hypothetical protein	.													0.85956	2.10696	0.623731	0.769949	0.334529	0.35552	0.076255	0.10777	0.77949	-0.996812	2	2	2	10.7	10.7	10.7	36.022	0	5.3818	8501100	2	0	0	0	0	0	0	0	0	0	0	0	0	0	0
Tb927.6.2960	epsilon-adaptin, putative	.													0.242614	0.939868	0.205665	0.466263	0.148044	0.336261	0.374459	-0.792168	0.464175	-0.905584	2	2	2	2	2	2	114.34	0.0012987	2.5971	13468000	3	0	0	0	0	0	0	0	0	0	0	230420	0	0	0
Tb927.3.3440	phytanoyl-CoA dioxygenase (PhyH), putative	.													0.137689	0.464605	0.138118	-0.124764	0.483086	0.451687	0.037761	0.0946471	1.20698	-0.648008	4	4	4	15.4	15.4	15.4	39.176	0	3.9438	17862000	5	0	230410	0	0	0	0	0	0	0	0	0	0	0	0
Tb927.7.6610	hypothetical protein, conserved	.													0.715957	2.15982	0.210213	0.551027	0.015585	-0.0391363	0.132309	-0.296869	0.0401262	-0.0920868	2	2	2	3.5	3.5	3.5	96.787	0.0013271	2.8211	4754100	4	0	0	0	0	230340	0	0	0	0	0	0	0	0	0
Tb927.8.6980	Flagellum attachment zone protein 14	.													0.786561	1.59611	0.0581721	0.0774314	0.187151	0.347283	0.421905	-0.737471	0.423194	-0.865209	5	5	2	6.5	6.5	3	95.057	0	9.6697	27597000	11	0	0	0	0	0	0	0	0	0	0	0	228630	0	0
Tb927.1.4310	Flagellum attachment zone protein 2	.													0.235564	0.574886	0.270837	-0.505472	0.247613	-0.387838	0.0591681	-0.160318	1.03306	-1.51303	3	3	3	2.4	2.4	2.4	183.76	0	13.08	11796000	4	0	228130	0	0	0	0	0	0	0	0	0	0	0	0
Tb927.1.2120	Calpain-like protein CALP1.3	.													0.324715	1.17077	0.213925	0.161328	0.280574	0.359379	0.0700899	-0.130502	0.647046	-0.718136	4	4	4	6.1	6.1	6.1	82.62	0	5.264	13319000	6	0	0	0	0	0	0	0	0	0	0	227870	0	0	0
Tb927.11.850	Atypical serine/threonine protein kinase BUD32, putative	.													0.560238	1.40251	0.359354	0.521634	0.254216	0.500498	0.231135	0.239374	0.380561	-0.364836	2	2	2	13.4	13.4	13.4	27.013	0.00068634	3.4015	14595000	1	0	0	0	0	0	0	0	0	0	0	0	227660	0	0
Tb927.11.12490	hypothetical protein, conserved	.													0.815928	2.19783	0.297031	0.724358	0.650834	0.956489	0.556718	0.779933	0.0243388	-0.0533568	2	2	2	5.2	5.2	5.2	61.903	0.0043723	2.1908	13298000	2	0	0	0	0	0	0	0	0	0	0	227500	0	0	0
Tb927.10.7200	TPR repeat, putative	.													0.812011	1.77275	0.083614	-0.200235	0.275231	0.646708	0.211188	-0.554598	0.0827626	-0.193796	2	2	2	3.4	3.4	3.4	93.195	0	4.2699	17327000	3	0	0	0	0	0	0	0	0	0	0	227220	0	0	0
Tb927.1.1530	STE group serine/threonine-protein kinase, putative	.													0.620729	2.16673	0.0532468	-0.140289	0.733042	1.33861	0.21527	0.404228	0.893279	-1.35258	1	1	1	0.7	0.7	0.7	191.48	0.0025608	2.4283	25335000	5	0	0	0	0	0	0	0	0	0	0	0	0	0	0
Tb927.7.3090	Galactose oxidase, central domain containing protein, putative	.													0.640517	1.76645	0.538004	1.12541	0.218302	0.648497	0.0200807	0.0552444	0.0423837	-0.131638	6	6	6	6.7	6.7	6.7	111.96	0	10.211	17188000	12	0	0	0	0	0	0	0	0	0	0	226300	0	0	0
Tb927.7.4220	WD domain, G-beta repeat/Dip2/Utp12 Family, putative	.													0.641106	1.89624	0.382872	0.674826	0.898733	0.848978	0.184059	0.203433	0.157442	-0.268947	2	2	2	3.9	3.9	3.9	120.46	0.0073171	1.9214	5195700	2	0	0	0	0	0	0	0	0	0	0	0	0	0	0
Tb927.11.3760	hypothetical protein	.													0.505051	1.47022	0.049791	0.10836	0.184003	0.258763	0.0335173	-0.0790132	0.723345	-1.45973	1	1	1	5.4	5.4	5.4	25.324	0.0013324	2.9343	44147000	5	0	0	0	0	0	0	0	0	0	0	0	0	0	224890
Tb927.11.9890	signal recognition particle receptor alpha subunit, putative	.													0.533429	1.75444	0.0626791	0.167157	0.556769	1.11732	0.219683	0.529749	0.0381539	0.12259	1	1	1	2.1	2.1	2.1	63.526	0.002569	2.4524	40436000	2	0	0	0	0	0	0	0	0	0	0	0	223590	0	0
Tb927.11.5590	Anaphase-promoting complex-associated protein AP1	.													0.828311	1.90555	0.643027	1.76763	0.812344	1.26405	0.208542	0.419039	0.161942	0.345753	3	3	3	5.6	5.6	5.6	82.5	0	12.365	13040000	4	0	0	0	0	0	0	0	0	0	0	223090	0	0	0
Tb927.9.13070	Heat shock factor binding 1 domain-containing protein	.													0.532678	1.70637	0.273341	0.512868	0.141847	0.325389	0.465533	-1.04326	0.176583	-0.37489	1	1	1	13.4	13.4	13.4	9.2493	0.0013298	2.8595	13010000	1	0	0	0	0	0	0	0	0	0	0	222570	0	0	0
Tb927.11.12830	acyl-CoA binding protein, putative	.													0.61345	1.4563	0.243083	0.458118	0.0907574	0.134558	0.141266	-0.141337	0.392389	-0.652694	8	8	8	17.5	17.5	17.5	84.782	0	51.306	60446000	6	0	0	0	0	0	0	0	0	0	0	0	0	0	0
Tb927.9.2240	Pseudokinase, putative	.													0.21535	0.867936	0.400786	-0.388321	0.0918297	-0.100046	0.476339	-0.706776	1.17746	-0.936889	1	1	1	2.2	2.2	2.2	85.428	0	8.3295	10397000	5	0	0	0	0	0	0	0	0	0	0	0	0	0	0
Tb927.6.1810	Alpha/beta hydrolase family, putative	.													0.266357	1.10979	0.908834	1.3063	0.493353	-0.561944	0.356817	-0.397501	0.232716	-0.461729	2	2	2	4.1	4.1	4.1	46.072	0	3.5307	18214000	5	0	0	0	0	0	0	0	0	0	0	219120	0	0	0
Tb927.10.2310	hypothetical protein, conserved	.													0.404997	1.48051	0.202468	0.35609	0.176856	0.317226	0.0902247	0.187639	0.327703	-0.586127	1	1	1	1.9	1.9	1.9	52.146	0.0043559	2.1565	8231000	3	0	0	0	0	0	0	0	0	0	0	0	0	0	0
Tb927.3.3270	ATP-dependent 6-phosphofructokinase, glycosomal	.													0.375807	0.934371	0.0427851	-0.108896	0.0572599	0.181527	0.452287	-0.754503	0.815606	-1.16028	3	3	3	10.3	10.3	10.3	53.517	0	4.3286	10616000	3	0	0	0	0	213840	0	0	0	0	0	0	0	0	0
Tb927.7.1920	paraflagellar rod component, putative	.													0.379776	1.02892	0.283698	0.553411	0.475748	0.740026	0.0818137	0.227208	0.0318527	0.0648346	5	5	5	11.8	11.8	11.8	59.271	0	48.658	16690000	8	0	0	0	0	0	0	0	0	0	0	212660	0	0	0
Tb927.8.6640	Fatty acyl-CoA reductase, putative	.													0.823724	1.90923	0.30467	0.40073	0.0713053	-0.100147	0.34503	0.469144	0.17769	-0.326299	2	2	2	5	5	5	67.498	0.0073574	1.9642	8467200	2	0	0	0	0	0	0	0	210370	0	0	0	0	0	0
Tb927.8.2970	hypothetical protein, conserved	.													0.301533	1.1748	0.0162956	-0.0356426	0.629177	1.01734	0.370393	-0.843455	0.942244	-0.886802	1	1	1	3.3	3.3	3.3	34.712	0.0038095	2.3129	14542000	3	0	0	0	0	0	0	0	0	0	0	0	0	0	0
Tb927.10.4900	TPR-repeat-containing chaperone protein DNAJ, putative	.													0.273679	1.14878	0.0365633	-0.0593605	0.0770963	0.111171	0.381768	-0.572733	0.246378	-0.63736	5	5	5	15	15	15	55.927	0	19.519	17418000	5	0	0	0	0	0	0	0	0	0	0	209070	0	0	0
Tb927.10.8840	SUMO-interacting motif-containing protein	.													0.295278	1.15521	0.00544527	-0.0164865	0.298965	0.675702	0.216705	-0.549093	0.319901	-0.693961	1	1	1	8.2	8.2	8.2	30.44	0	7.3258	12190000	0	0	0	0	0	0	0	0	0	0	0	208540	0	0	0
Tb927.11.12030	hypothetical protein, conserved	.													0.61807	1.95655	0.195983	0.441938	0.539388	0.766818	0.416616	0.638233	0.110987	0.190959	3	3	3	14.9	14.9	14.9	39.296	0	35.845	21518000	3	0	0	0	0	0	0	0	0	0	0	206730	0	0	0
Tb927.9.12670	predicted zinc finger protein	.													0.520852	1.45197	0.662585	0.887871	0.59657	0.884304	0.942076	1.21495	0.0472298	0.117356	1	1	1	8	8	8	39.051	0	3.5845	3931000	2	0	0	0	0	0	0	0	0	0	0	0	0	0	0
Tb927.9.9090	WD domain, G-beta repeat, putative	.													0.243821	0.78834	0.390755	0.791285	0.230638	0.3712	0.320099	0.601053	0.121578	-0.235621	3	3	3	9.4	9.4	9.4	40.634	0	4.3747	14539000	4	0	0	0	0	0	0	0	0	0	0	205790	0	0	0
Tb11.v5.0325.1		.													0.583188	1.96812	0.0928805	0.201192	1.05046	0.869043	0.130902	0.239105	0.393082	-0.707773	2	1	1	5.2	2.8	2.8	36.986	0.0043641	2.1839	24401000	2	0	0	0	0	0	0	0	0	0	0	0	205530	0	0
Tb11.v5.0876.1;Tb927.9.11770	Fusaric acid resistance protein-like, putative	.													0.488466	1.29677	0.0300788	0.0400848	0.120644	-0.182915	0.463724	-0.81019	1.06208	-2.03651	1	1	1	7	7	7	23.836	0.007362	1.9783	3701400	1	0	0	0	0	0	0	0	0	0	0	0	0	0	0
Tb927.11.790	AGC/RSK family serine/threonine kinase, putative	.													0.232062	0.692741	0.0886009	0.162849	0.010436	-0.0255159	0.251316	-0.496686	0.604766	-1.36902	1	1	1	3.8	3.8	3.8	60.802	0.0025575	2.41	5987300	1	0	204540	0	0	0	0	0	0	0	0	0	0	0	0
Tb927.7.4020	protein phosphatase 2C, putative	.													0.315922	1.05238	0.162642	0.340266	0.861625	1.32855	0.0132189	-0.0324059	0.0541359	0.113404	2	2	2	5.1	5.1	5.1	78.079	0	8.6039	11947000	2	0	0	0	0	0	0	0	0	0	0	204380	0	0	0
Tb927.7.4450	SUMO-interacting motif-containing protein	.													0.478744	1.76461	0.00119076	-0.00362523	0.119241	0.356834	0.0578038	-0.219268	0.0338446	0.110576	8	8	8	9.7	9.7	9.7	113.23	0	30.237	29792000	9	0	0	0	0	0	0	0	0	0	0	204170	0	0	0
Tb927.7.2600	class I transcription factor A, subunit 7	.													0.289184	0.723869	0.371912	0.561364	0.253255	0.443117	0.194697	-0.455213	0.169044	-0.279404	1	1	1	21.3	21.3	21.3	15.138	0.0013624	3.2479	11891000	3	0	0	0	0	0	0	0	0	0	0	203430	0	0	0
Tb927.7.7450	GTP-binding protein, putative	.													0.197246	0.587018	0.197185	-0.458934	0.147687	-0.275573	0.0248727	0.0560207	0.766805	-1.29002	1	1	1	2.3	2.3	2.3	68.482	0.0067734	2.0298	5926000	2	0	202440	0	0	0	0	0	0	0	0	0	0	0	0
Tb927.3.5440	SNF2 DNA repair protein, putative	.													0.943177	1.74346	0.220384	0.489276	0.00399711	0.00815773	0.073299	-0.206131	0.320397	-0.695303	1	1	1	1.6	1.6	1.6	167.03	0	3.5762	3835700	3	0	0	0	0	0	0	0	0	0	0	0	0	0	0
Tb927.10.13130	UTP-glucose-1-phosphate uridylyltransferase	.													0.675102	2.39188	0.698902	1.33128	0.266074	0.730789	0.177232	0.379004	0.0644484	0.1485	2	2	2	6	6	6	54.506	0	3.7212	13418000	2	0	0	0	0	0	0	0	0	0	0	198820	0	0	0
Tb927.4.4970;Tb927.8.7450	myosin heavy chain kinase A, putative;myosin heavy chain kinase A, putative	.													0.469098	1.80937	0.970939	1.0547	0.0832282	0.244328	0.222374	-0.435021	0.244239	-0.443401	4	4	4	18.7	18.7	18.7	37.052	0	28.105	32871000	5	0	0	0	0	0	0	0	0	0	0	198720	0	0	0
Tb927.11.15170	ribosome biogenesis protein TSR3, putative	.													0.603752	1.62034	0.0930798	0.183047	0.112154	0.199882	0.17865	-0.336932	0.291911	-0.702915	1	1	1	6.4	6.4	6.4	29.266	0	5.2666	13292000	3	0	0	0	0	0	0	0	0	0	0	0	197690	0	0
Tb927.11.14270	STE group serine/threonine-protein kinase, putative	.													0.811538	2.51349	0.301506	0.694128	0.360403	0.811036	0.241252	0.565258	0.0516872	0.140328	4	4	4	6.1	6.1	6.1	84.077	0	6.689	18632000	6	0	0	0	0	0	0	0	0	0	0	0	0	0	196790
Tb927.6.3330	hypothetical protein, conserved	.													0.558474	1.45842	0.190408	0.344628	0.232461	0.474344	0.1215	0.434212	0.124751	-0.325504	2	2	2	8.1	8.1	8.1	33.354	0.0013089	2.6511	5440800	3	0	0	0	0	196690	0	0	0	0	0	0	0	0	0
Tb927.10.7920	hypothetical protein, conserved	.													0.334328	0.977762	0.449295	0.402296	0.0023773	0.00287692	0.119446	0.174777	0.583134	-1.28638	2	2	2	12.2	12.2	12.2	26.008	0	13.459	28082000	5	0	0	0	0	0	0	0	0	0	0	0	0	0	0
Tb927.5.2410	kinesin, putative	.													0.342921	1.1237	0.128918	-0.234651	0.0806163	0.102759	0.241288	0.321789	0.368195	0.355462	4	4	4	4.9	4.9	4.9	149.64	0	11.488	11108000	6	0	0	0	0	0	0	0	0	0	0	190030	0	0	0
Tb927.10.15270;Tb11.v5.0998.1;Tb11.1240	metallo- peptidase, Clan MG, Family M24	.													0.579573	1.87685	0.525825	1.1524	0.609757	1.47756	0.526436	1.35555	0.0313963	0.0983213	1	1	1	5.3	5.3	5.3	43.784	0	12.738	40068000	7	0	0	0	0	0	0	0	0	0	0	0	0	0	0
Tb927.3.1790	pyruvate dehydrogenase E1 beta subunit, putative	.													0.249456	0.790218	0.0765369	-0.176462	0.388559	0.51975	0.328026	-0.566357	0.927406	-1.89399	1	1	1	3.2	3.2	3.2	37.566	0.0055659	2.0967	5138800	1	0	0	0	0	0	0	0	187690	0	0	0	0	0	0
Tb927.11.6490	hypothetical protein, conserved	.													0.381061	1.22142	0.73048	0.782823	0.540587	0.585873	0.183934	0.424647	0.37612	-0.504506	2	2	2	11.5	11.5	11.5	28.411	0	3.9668	12749000	1	0	0	0	0	0	0	0	0	0	0	185500	0	0	0
Tb927.1.3820	ATP synthase subunit, putative	.													0.731412	2.61003	0.249746	0.387855	0.613402	0.781074	0.610972	0.888006	0.140635	-0.289832	1	1	1	25.6	25.6	25.6	14.198	0	11.162	10338000	2	0	0	0	0	0	0	0	0	0	0	0	0	0	184540
Tb927.10.2700	predicted WD40 repeat protein	.													0.530828	1.68395	0.765872	1.07172	0.180552	0.422783	0.18189	0.389806	0.0265968	-0.0482636	2	2	2	4.3	4.3	4.3	75.239	0	8.8162	11745000	3	0	0	0	0	0	0	0	0	0	0	0	0	0	0
Tb927.8.800	Domain of unknown function (DUF3437), putative	.													0.721176	2.39661	0.832779	1.18149	0.345773	0.516757	0.477168	0.556081	0.617646	0.405977	6	6	6	3.8	3.8	3.8	246.72	0	14.159	25116000	7	0	0	0	0	0	0	0	0	0	0	182600	0	0	0
Tb927.7.5450	lipin	.													0.549625	1.56244	0.0606502	0.0685482	0.358865	0.513335	0.125728	-0.299484	0.259797	-0.780645	5	5	5	7.7	7.7	7.7	86.742	0	11.617	10051000	6	0	0	0	0	0	0	0	0	0	0	0	0	0	0
Tb927.7.6450	tRNA-dihydrouridine synthase 3, putative	.													0.427029	1.71593	1.0438	1.34541	0.440301	0.705492	0.353434	0.549294	0.120982	-0.296583	4	4	4	8.9	8.9	8.9	59.181	0	6.283	12746000	6	0	0	0	0	0	0	0	0	0	0	0	0	0	0
Tb927.2.5030	transcription elongation factor SPT5, putative	.													0.635596	1.94987	0.46745	0.794751	0.00040002	-0.00082461	0.0848	0.149937	0.144977	-0.438755	2	2	2	3.5	3.5	3.5	79.801	0	3.8821	11880000	7	0	0	0	0	0	0	0	0	0	0	0	0	0	0
Tb927.11.6810	tubulin-tyrsoine ligase-like protein, putative	.													0.285983	0.827933	0.0779578	-0.132624	0.0986859	-0.191535	0.22184	-0.501355	0.113128	-0.363159	5	5	5	6.5	6.5	6.5	108.44	0	5.7892	5283100	5	0	180480	0	0	0	0	0	0	0	0	0	0	0	0
Tb927.11.2910	phosphoglycerate mutase, putative	.													0.531443	1.67055	0.0951265	0.218224	0.0231187	-0.0650406	0.0170379	-0.0529277	0.348344	-1.01324	3	3	3	9.7	9.7	9.7	43.738	0	4.929	4925900	4	0	0	0	0	0	0	0	179920	0	0	0	0	0	0
Tb927.8.6930;Tb927.4.5390	serine/threonine-protein kinase NrkA;serine/threonine-protein kinase NRKB, putative	.													0.107349	0.456514	0.103191	-0.15635	0.295885	-0.413002	0.795507	-1.2652	0.754018	-1.61447	1	1	1	3.7	3.7	3.7	47.915	0	5.5012	7862200	2	0	0	0	0	0	0	0	0	0	0	0	0	0	0
Tb927.8.4390	translation initiation factor eIF-2B subunit beta, putative	.													0.33464	1.40672	0.300083	0.844998	0.529949	1.43809	0.0761594	0.252172	0.0644457	-0.194944	3	3	3	8.4	8.4	8.4	51.583	0	5.9381	26479000	7	0	0	0	0	0	0	0	0	0	0	0	0	0	0
Tb927.11.14995	hypothetical protein	.													1.18537	2.33648	0.77531	0.871426	1.15301	1.93149	0.720595	1.41041	1.12193	1.18422	1	1	1	10.7	10.7	10.7	17.264	0.001308	2.6502	5184900	2	0	177120	0	0	0	0	0	0	0	0	0	0	0	0
Tb927.2.4130	enoyl-CoA hydratase/Enoyl-CoA isomerase/3-hydroxyacyl-CoA dehydrogenase, putative	.													0.588547	1.63052	0.203173	0.318057	0.167542	0.197157	0.486229	-0.469544	0.43685	-0.661901	5	5	5	8.6	8.6	8.6	88.9	0	15.616	40878000	7	0	0	0	0	0	0	0	177080	0	0	0	0	0	0
Tb927.11.5910	WASH complex subunit 7, N-terminal/WASH complex subunit 7/WASH complex subunit 7, C-terminal, putative	.													0.483736	2.05576	0.0949742	0.170112	0.532628	0.914411	0.461395	0.783911	0.106674	-0.274532	3	3	3	3.2	3.2	3.2	143.97	0	5.148	12925000	6	0	0	0	0	0	0	0	0	0	0	0	176300	0	0
Tb927.10.9240	Tir chaperone protein (CesT) family, putative	.													0.491548	1.78371	1.4076	1.49869	0.63101	0.76683	0.222685	0.30846	0.095615	-0.261094	1	1	1	6.6	6.6	6.6	39.755	0	7.5337	17443000	2	0	0	0	0	0	0	0	0	0	0	0	0	0	0
Tb927.3.5140	exonuclease, putative	.													0.467812	1.68543	0.576398	1.10497	0.545211	1.03276	0.559901	0.901894	0.133401	-0.270187	2	2	2	2.9	2.9	2.9	83.695	0.0013432	3.0235	10254000	3	0	0	0	0	0	0	0	0	0	0	175430	0	0	0
Tb927.8.5370	hypothetical protein, conserved	.													0.405267	1.50571	0.283824	-0.45096	0.0670507	0.19684	0.666894	-0.87782	0.869147	-1.81814	5	5	5	9.4	9.4	9.4	51.062	0	7.0818	7775200	4	0	0	0	0	0	0	0	0	0	0	0	175290	0	0
Tb927.10.16100;Tb11.v5.0411.1	FK506-binding protein (FKBP)-type peptidyl-prolyl isomerase, putative	.													0.596635	1.64404	0.187762	0.327335	0.273465	0.290249	0.71167	0.651339	0.968359	-1.33056	2	2	2	6.1	6.1	6.1	47.604	0	5.4622	4426500	4	0	0	0	0	0	0	0	0	0	174900	0	0	0	0
Tb927.3.1840	3-oxo-5-alpha-steroid 4-dehydrogenase, putative	.													0.632816	1.28755	0.406014	0.81426	0.46579	0.593208	0.0184748	-0.0516173	0.0514633	-0.171262	2	2	2	12.4	12.4	12.4	33.355	0.0038023	2.3039	9228200	2	0	174300	0	0	0	0	0	0	0	0	0	0	0	0
Tb927.11.3440	hypothetical protein, conserved	.													0.415716	1.49378	0.235138	-0.656808	0.226881	0.62764	0.0736086	-0.214879	0.000835402	0.00236448	2	2	2	8.1	8.1	8.1	58.165	0	7.4498	20072000	4	0	0	0	0	0	0	0	0	0	0	0	173820	0	0
Tb927.7.4480;Tb11.v5.0261.1	adenosine 5'-monophosphoramidase, putative	.													0.543242	1.54469	0.0922033	0.206973	0.151085	0.441493	0.438626	-0.707703	0.534006	-1.14517	2	2	2	23.4	23.4	23.4	15.55	0.0043587	2.1704	16824000	1	0	0	0	0	0	0	0	173340	0	0	0	0	0	0
Tb927.4.2430	Endonuclease/Exonuclease/phosphatase family, putative	.													0.528227	2.05461	0.29641	1.06064	0.212349	0.590291	0.273307	0.889497	0.133312	0.406055	3	3	3	5.5	5.5	5.5	72.371	0	5.5213	17035000	5	0	0	0	0	0	0	0	0	0	0	0	173120	0	0
Tb927.11.3480	Sin-like protein conserved region, putative	.													0.432838	1.36117	0.130228	0.247255	0.205481	0.231285	0.576004	0.737684	0.0948074	-0.148772	2	2	2	3.5	3.5	3.5	78.606	0	14.584	9343300	2	0	0	0	0	0	0	0	0	0	0	0	0	0	172830
Tb927.9.13330	hypothetical protein, conserved	.													0.247336	0.988466	0.178647	-0.27121	0.00652824	0.0109577	0.377566	-0.40335	0.561421	-1.07046	2	2	2	2.3	2.3	2.3	125.27	0	6.3886	22205000	4	0	0	0	0	0	0	0	0	0	0	0	0	0	171970
Tb927.11.15370	Importin subunit beta-4, putative	.													0.475188	1.99766	0.585218	1.16407	0.499488	1.16092	0.177688	0.472533	0.0244684	-0.0706828	1	1	1	1.3	1.3	1.3	117.88	0.0013307	2.8897	4706900	1	0	0	0	0	0	0	0	171920	0	0	0	0	0	0
Tb927.3.3970	Cell growth-regulating nucleolar protein, putative	.													0.162062	0.556385	0.415885	-0.53259	0.151326	-0.164045	0.131776	0.300969	0.258922	-0.359384	2	2	2	11.4	11.4	11.4	32.553	0	4.7132	12012000	3	0	0	0	0	0	0	0	0	0	0	0	0	0	0
Tb927.5.1490	Eukaryotic translation initiation factor 4 gamma 1	.													0.320594	1.02512	0.185899	0.439767	0.17495	0.41186	0.0788303	0.202723	0.335293	-0.925342	3	3	3	3.4	3.4	3.4	122.1	0	4.0137	23344000	5	0	0	0	0	0	0	0	0	0	0	0	0	0	0
Tb11.v5.0525.1;Tb927.10.2640	intraflagellar transport protein 81	.													0.827595	2.24639	0.376068	0.684512	0.895431	1.11074	0.162675	0.314805	0.293114	-0.674344	2	2	2	5.6	5.6	5.6	48.7	0.0013369	2.9707	6459000	1	0	0	0	0	0	0	0	0	0	0	0	0	0	0
Tb927.10.15250;Tb11.v5.0996.1;Tb11.1220	paraflagellar rod component, putative	.													0.148734	0.57962	0.00739885	-0.014061	0.458139	-0.595437	0.871317	-0.888705	1.43097	-1.60008	1	1	1	2.7	2.7	2.7	57.813	0.00068587	3.3805	9901100	1	0	0	0	0	0	0	0	0	0	0	169390	0	0	0
Tb927.10.1430	hypothetical protein, conserved	.													0.891979	2.36988	0.102255	0.210637	0.604379	1.18579	0.68349	0.724413	0.0131031	-0.0315517	3	3	3	15.1	15.1	15.1	27.339	0	4.9973	13994000	2	0	0	0	0	0	0	0	0	0	0	0	169000	0	0
Tb927.4.4280;Tb927.4.4260;Tb927.4.4240	hypothetical protein, conserved;hypothetical protein, conserved;hypothetical protein, conserved	.													1.07007	2.24947	0.604921	0.748978	0.046614	-0.114267	0.22862	-0.278374	0.125738	-0.462802	1	1	1	9.1	9.1	9.1	36.212	0.0013236	2.7787	15857000	2	0	0	0	0	0	0	0	0	0	0	0	168670	0	0
Tb927.3.2310	parkin coregulated gene protein	.													0.803482	2.21297	0.830207	1.28548	0.438861	0.755501	0.124865	0.343114	0.233319	-0.503861	1	1	1	6	6	6	33.785	0	5.7986	12511000	2	0	0	0	0	0	0	0	0	0	0	0	168150	0	0
Tb927.10.280	cytochrome oxidase subunit VI	.													0.361404	1.12208	1.22208	1.55781	0.0203163	-0.0334829	0.140671	0.388741	0.0991956	0.21228	2	2	2	16.5	16.5	16.5	19.154	0.0025674	2.4444	9747500	2	0	0	0	0	0	0	0	0	0	0	166760	0	0	0
Tb927.9.7700	palmitoyl acyltransferase 1, putative	.													0.376038	1.22096	0.0841643	0.166385	0.141063	-0.274744	0.111352	0.178791	0.271362	-0.373099	1	1	1	1.7	1.7	1.7	89.896	0	10.742	5996200	2	0	0	0	0	0	0	0	0	0	0	0	166200	0	0
Tb927.11.300	hypothetical protein, conserved	.													0.620651	2.0442	0.309035	0.711031	0.234248	-0.424153	0.139661	0.25742	0.286146	-0.652639	1	1	1	6.5	6.5	6.5	21.066	0	3.5226	8399600	2	0	0	0	0	0	0	0	0	0	0	0	0	0	0
Tb927.5.840	Nucleolar protein 111	.													0.324159	0.921338	0.0500984	-0.122495	0.00652258	-0.0188046	0.126461	-0.287037	0.342265	-0.943682	2	2	2	3.4	3.4	3.4	111.5	0	3.5698	6552000	3	0	0	0	0	0	0	0	0	0	0	0	0	0	0
Tb927.10.8020	prolyl endopeptidase	.													0.785721	1.73258	0.241686	0.419434	0.259254	0.412741	0.0903006	0.370413	0.38947	-0.724151	3	3	3	7.3	7.3	7.3	77.624	0	4.8611	8649400	5	0	0	0	0	0	0	0	0	0	0	0	0	0	0
Tb927.11.3580	Thiamin pyrophosphokinase, vitamin B1 binding domain containing protein, putative	.													0.352327	1.18577	0.317441	0.439863	0.451833	0.833914	0.118634	0.165932	0.273882	-0.690334	1	1	1	2.8	2.8	2.8	48.299	0	9.6452	15296000	5	0	0	0	0	0	0	0	0	0	0	0	0	0	0
Tb927.10.9700;Tb11.v5.0773.1	Flagellum attachment zone protein 22	.													0.457798	1.55307	0.332216	0.338779	0.240462	0.252221	0.134362	-0.153368	0.205173	-0.256896	2	2	2	1.9	1.9	1.9	132.58	0.0037927	2.2615	4747700	2	0	162190	0	0	0	0	0	0	0	0	0	0	0	0
Tb927.3.3510	hypothetical protein, conserved	.													0.736996	1.97079	0.479356	0.886113	0.592321	1.2686	0.0778044	0.211652	0.0219453	0.0754207	2	2	2	4.5	4.5	4.5	52.853	0	4.3331	7053500	2	0	0	0	0	0	0	0	0	0	0	0	0	0	162100
Tb927.2.560	retrotransposon hot spot protein 4 (RHS4), putative	.													0.58366	1.55224	0.108155	-0.177813	0.0227838	0.0479469	0.117116	-0.194315	0.556351	-0.6709	3	1	0	5.3	1.9	0	95.911	0	6.3754	9469600	1	0	0	0	0	0	0	0	0	0	0	162010	0	0	0
Tb927.10.9330	hypothetical protein, conserved	.													0.602822	1.93938	0.225148	0.448793	0.174502	0.383219	0.268171	-0.575789	0.207833	-0.392894	1	1	1	3.3	3.3	3.3	66.031	0	7.9667	9462700	3	0	0	0	0	0	0	0	0	0	0	161890	0	0	0
Tb927.8.7520	aminopeptidase, putative	.													0.366368	1.00751	0.225982	0.346371	0.144641	-0.252604	0.681447	-1.07787	0.398992	-0.733617	4	4	4	8.1	8.1	8.1	70.999	0	7.9986	8807100	5	0	0	0	0	0	0	0	0	0	0	0	161650	0	0
Tb927.9.14470	ubiquitin carboxyl-terminal hydrolase, putative	.													0.528305	1.84902	0.49955	1.08859	0.311329	0.707666	0.211276	0.468713	0.183113	0.44826	4	4	4	5	5	5	132.38	0	5.6605	10760000	5	0	0	0	0	0	0	0	0	0	0	161210	0	0	0
Tb927.10.7570	dihydrolipoamide acetyltransferase E2 subunit, putative	.													0.275134	0.810645	0.509192	0.434416	0.0247301	0.049415	0.288182	-0.491542	0.379576	-1.10942	1	1	1	8	8	8	48.107	0	6.5015	4669600	1	0	159520	0	0	0	0	0	0	0	0	0	0	0	0
Tb927.10.10690	CEP19-like protein, putative	.													0.742568	2.33024	0.518255	1.19947	0.59757	1.65384	0.160434	0.440399	0.0302937	-0.120338	1	1	1	4.2	4.2	4.2	43.206	0	18.193	2854700	1	0	0	0	0	0	0	0	0	0	0	0	0	0	0
Tb927.4.4990;Tb927.8.7430	ubiquinol-cytochrome c reductase, putative;ubiquinol-cytochrome c reductase, putative	.													0.231467	1.00924	0.884828	1.79725	0.656082	1.30136	0.0816699	-0.235529	0.0996423	0.248591	2	2	2	28.2	28.2	28.2	8.3125	0	4.0921	5679000	3	0	0	0	0	0	0	0	0	0	0	0	157410	0	0
Tb927.3.1720	hypothetical protein, conserved	.													0.459938	1.45288	1.09242	1.05524	0.321665	0.416697	0.00355309	-0.00493876	0.192073	-0.423943	2	2	2	26.6	26.6	26.6	11.172	0	7.2186	44443000	3	0	0	0	0	0	0	0	0	0	0	0	0	0	0
Tb927.11.9480	tubulin binding cofactor c, putative	.													0.490094	1.56614	0.36805	0.374851	1.11332	1.64147	0.423064	-0.422401	0.342724	-0.532778	3	3	3	12.7	12.7	12.7	34.033	0	4.1646	18991000	5	0	0	0	0	0	0	0	0	0	0	0	156170	0	0
Tb927.5.2610	hypothetical protein, conserved	.													0.244417	0.796048	0.0617151	-0.124168	0.178841	-0.352544	0.102144	-0.217538	0.339622	-0.471331	2	2	2	7.2	7.2	7.2	33.751	0.0044081	2.2399	9093200	2	0	0	0	0	0	0	0	0	0	0	155570	0	0	0
Tb927.10.6440	phosphomannomutase	.													0.53544	1.58012	0.00375657	0.0106239	0.271112	0.589364	0.734552	-1.1407	0.742939	-0.925879	2	2	2	10.6	10.6	10.6	27.884	0.0013459	3.0675	8996400	4	0	0	0	0	0	0	0	0	0	0	153910	0	0	0
Tb927.10.4820	hypothetical protein, conserved	.													0.435503	1.25406	0.778189	0.87678	0.211207	0.355319	0.0353169	-0.0830517	0.192873	-0.279795	1	1	1	6.7	6.7	6.7	38.391	0.0013532	3.1497	5507400	2	0	0	0	0	0	0	0	0	0	0	0	152650	0	0
Tb927.1.4010	primase 2	.													0.201664	0.759275	0.104878	0.2455	0.23835	0.516042	0.194867	-0.524695	0.323011	-0.731494	2	2	2	1.7	1.7	1.7	129.41	0.0043695	2.1899	18483000	1	0	0	0	0	0	0	0	0	0	0	0	152320	0	0
Tb927.8.5650	hypothetical protein, conserved	.													0.362259	1.12486	0.391401	0.807833	0.0989729	-0.188198	0.450344	0.903524	0.437693	-1.08793	2	2	2	2.3	2.3	2.3	103.11	0	9.0299	10487000	5	0	0	0	0	151880	0	0	0	0	0	0	0	0	0
Tb927.10.5870	Flagellum attachment zone protein 25	.													0.777365	1.3586	0.12766	0.122351	0.139645	0.27153	0.0548104	0.0728073	1.08589	-0.570775	2	2	2	4.4	4.4	4.4	49.467	0	3.6174	25378000	7	0	0	0	0	0	0	0	0	0	0	0	0	0	151010
Tb927.11.7500;Tb927.11.7490	Protein of unknown function (DUF423), putative;Protein of unknown function (DUF423), putative	.													0.552903	2.18452	0.588043	1.14244	0.814654	0.885394	0.526452	0.622639	0.00589656	0.00941149	1	1	1	7.8	7.8	7.8	13.594	0.0044025	2.2296	12930000	4	0	0	0	0	0	0	0	0	0	0	0	0	0	149640
Tb927.2.4900;Tb927.2.4750	hypothetical protein, conserved;hypothetical protein, conserved	.													0.540582	1.113	0.306136	0.400229	0.503005	0.650354	0.286615	0.539314	0.0270132	0.0432981	1	1	1	4	4	4	34.716	0	11.366	8735400	1	0	0	0	0	0	0	0	0	0	0	149440	0	0	0
Tb927.10.1890	cysteine peptidase, Clan CA, family C2, putative	.													0.650747	2.03047	0.265623	0.792465	0.494614	0.793221	0.0574271	0.171	0.246622	-0.39039	2	2	2	1.6	1.6	1.6	178.09	0.0013441	3.0243	12848000	3	0	0	0	0	0	0	0	0	0	0	148690	0	0	0
Tb927.11.6620	Nucleolar protein 47	.													0.547161	1.25983	0.553218	0.582422	0.250644	-0.343597	0.118781	0.231017	0.676586	-0.763025	1	1	1	3.8	3.8	3.8	47.73	0	5.8953	2820300	1	0	0	0	0	0	0	0	0	0	0	0	0	0	0
Tb927.10.11730	zinc finger protein family member, putative	.													0.55008	1.75373	0.00565919	-0.0134118	0.157191	0.311156	0.353119	-0.694202	0.401087	-0.953983	3	3	3	4.8	4.8	4.8	83.078	0	4.9037	7525200	3	0	0	0	0	0	0	0	0	0	0	0	147670	0	0
Tb927.11.11590	Eukaryotic translation initiation factor 3 subunit E	.													0.377333	1.36915	0.0737019	0.16287	0.365306	0.698285	0.0513616	0.145943	0.12302	-0.294262	5	5	5	13.8	13.8	13.8	46.677	0	5.9204	29303000	6	0	0	0	0	0	0	0	0	0	0	146450	0	0	0
Tb927.11.8970	ribose 5-phosphate isomerase, putative	.													0.789396	2.07238	1.1473	0.798295	0.157705	0.28632	0.26164	-0.434866	0.0135313	-0.02561	1	1	1	11.6	11.6	11.6	16.957	0	4.0586	40677000	6	0	0	0	0	0	0	0	0	0	0	0	0	0	0
Tb927.6.2430	hypothetical protein, conserved	.													0.734093	1.96016	0.703187	1.2415	0.949788	1.09075	0.814062	0.875102	0.213835	0.281775	1	1	1	5.4	5.4	5.4	48.276	0	3.6018	8376200	2	0	0	0	0	0	0	0	0	0	0	143300	0	0	0
Tb927.5.440;Tb11.v5.0223.1	trans-sialidase, putative	.													0.496115	1.36318	0.563171	0.840821	0.457022	0.74711	0.105283	-0.297424	0.0360169	0.0951729	1	1	1	3.5	3.5	3.5	84.562	0	6.0572	8299900	1	0	0	0	0	0	0	0	0	0	0	142000	0	0	0
Tb11.v5.0674.1;Tb927.10.11360	protein phosphatase 2A regulatory subunit, putative	.													0.282379	0.960745	0.0387643	-0.116769	0.15519	-0.187402	0.366993	-0.515425	0.169492	-0.234947	2	2	2	5.7	5.7	5.7	61.259	0	4.953	8294900	3	0	0	0	0	0	0	0	0	0	0	141910	0	0	0
Tb927.11.13010	hypothetical protein	.													0.337199	1.22967	0.230139	0.579907	0.105601	0.297984	0.294905	-0.607012	0.204443	-0.443845	2	2	2	15.3	15.3	15.3	22.171	0	19.119	8281800	2	0	0	0	0	0	0	0	0	0	0	141680	0	0	0
Tb927.8.710	RNA-binding protein, putative	.													0.124508	0.612657	0.0888453	0.21425	0.435132	0.835963	0.074558	0.17405	0.335106	-0.679055	2	2	2	1.7	1.7	1.7	149.48	0	3.6994	9845100	3	0	0	0	0	0	0	0	0	0	0	140980	0	0	0
Tb927.11.12480	Kinetochore interacting phosphatase 7	.													1.06622	2.74753	0.396516	0.67094	0.477566	0.380034	0.722333	0.703395	0.120008	0.132729	1	1	1	2.5	2.5	2.5	69.817	0	3.5391	5664100	3	0	0	0	0	0	0	0	0	0	0	0	0	0	0
Tb927.8.4560	hypothetical protein, conserved	.													0.851758	2.47629	0.765413	1.45442	0.796864	1.68479	0.192718	0.529365	0.375992	0.787835	2	2	2	2.4	2.4	2.4	138.57	0.0031827	2.3581	8167400	2	0	0	0	0	0	0	0	0	0	0	139730	0	0	0
Tb927.10.1150;Tb11.0540	hypothetical protein, conserved	.													0.327627	1.83999	0.378257	0.793322	1.02619	0.945285	0.324861	0.660732	0.126838	0.160253	1	1	1	1.3	1.3	1.3	106.17	0.0043532	2.1553	8039400	1	0	0	0	0	0	0	0	0	0	0	137540	0	0	0
Tb927.6.4480	valyl-tRNA synthetase, putative	.													0.467513	1.53522	0.319253	0.70879	0.825145	1.71362	0.464268	0.997382	0.056652	0.138137	2	2	2	2.5	2.5	2.5	110.92	0.0073439	1.9437	3287500	3	0	0	0	0	0	0	0	0	0	0	0	0	0	137210
Tb11.v5.0326.1		.													0.594743	1.32578	0.333216	0.574279	0.73008	0.957518	0.24921	-0.394612	0.632037	-1.12861	4	4	2	17.9	17.9	10.9	34.883	0	4.847	5129300	3	0	0	0	0	0	0	0	0	0	0	0	0	0	136900
Tb927.4.1590.1;Tb927.4.1590.2		.													0.501388	1.97278	0.98751	1.63292	0.51304	0.848851	0.145076	0.288732	0.00683745	-0.0159175	2	2	2	11.9	11.9	11.9	48.07	0	9.2422	14144000	4	0	0	0	0	0	0	0	0	0	0	0	136470	0	0
Tb927.10.7700	ATP-binding cassette protein subfamily G	.													0.417321	1.31444	0.0986537	-0.166921	0.183997	0.328108	0.329345	-0.566177	0.417688	-0.712889	2	2	2	4.2	4.2	4.2	75.051	0	5.2849	3253400	2	0	0	0	0	0	0	0	0	0	0	0	0	0	135780
Tb927.10.15540	predicted VPS53-like domain protein	.													0.57903	1.49704	0.116794	0.249299	0.225076	-0.458248	0.0197747	0.051122	0.0441097	-0.114475	2	2	2	2	2	2	93.63	0.0043668	2.188	11568000	1	0	0	0	0	0	0	0	0	0	0	135590	0	0	0
Tb927.10.3780	hypothetical protein, conserved	.													0.58304	1.37882	0.0784531	0.335433	0.124831	0.359161	0.0296387	0.0835374	0.0855257	-0.260297	4	4	4	5.2	5.2	5.2	111.05	0	8.1218	12765000	6	0	0	0	0	0	0	0	0	0	0	0	0	0	135130
Tb927.10.1530	hypothetical protein, conserved	.													0.624545	1.41206	0.393772	0.535155	0.635509	0.947744	0.0328961	-0.0932878	0.116763	-0.302092	1	1	1	3.1	3.1	3.1	90.319	0	6.6003	7892700	1	0	0	0	0	0	0	0	0	0	0	135030	0	0	0
Tb927.6.2980	Eukaryotic translation initiation factor 2-alpha kinase 3, putative	.													0.480771	1.4996	0.183431	0.291252	0.175336	0.322752	0.00248231	-0.00512822	0.230574	-0.78308	4	4	4	7.3	7.3	7.3	112.93	0	17.484	6854100	5	0	0	0	0	0	0	0	0	0	0	0	0	0	133300
Tb927.5.1120	Phage tail fibre repeat, putative	.													0.582655	1.5665	0.10545	0.213282	0.0283819	0.0653261	0.602553	0.775791	0.198275	-0.56695	3	3	3	7.4	7.4	7.4	655.92	0	3.9014	6420400	2	0	132920	0	0	0	0	0	0	0	0	0	0	0	0
Tb927.10.11450	TFIIF-stimulated CTD phosphatase, putative	.													0.509418	1.55877	0.0737432	-0.159142	0.525606	0.800647	1.16166	-0.638211	0.307413	-0.500917	2	2	2	3.8	3.8	3.8	79.214	0	4.3095	12111000	4	0	0	0	0	0	0	0	0	0	0	0	0	0	0
Tb927.3.2060	STE20-like serine/threonine-protein kinase, putative	.													1.11894	3.10164	0.842109	1.11867	0.563118	0.935113	0.469947	0.691221	0.00688732	-0.0212781	2	2	2	6.4	6.4	6.4	47.288	0	6.2503	15869000	3	0	0	0	0	0	0	0	0	0	0	131740	0	0	0
Tb927.8.7980;Tb927.4.4380	Pyrophosphate-energized vacuolar membrane proton pump 1;Pyrophosphate-energized vacuolar membrane proton pump 2, putative	.													0.528548	1.64537	0.21039	0.342737	0.11373	0.206716	0.037144	0.0947088	0.170963	-0.511136	3	3	3	5.1	5.1	5.1	86.003	0	15.126	48797000	3	0	131720	0	0	0	0	0	0	0	0	0	0	0	0
Tb11.v5.0846.1;Tb927.10.13260	hypothetical protein, conserved	.													0.329486	1.07491	0.424679	0.458431	0.196492	-0.357883	0.0138842	-0.0288137	0.367319	-0.776135	1	1	1	5.2	5.2	5.2	31.124	0	4.3633	5538000	2	0	0	0	0	0	0	0	0	0	0	0	0	0	0
Tb927.8.5590	SH3-binding, glutamic acid-rich protein, putative	.													0.386118	1.22696	0.149241	-0.324903	0.269295	0.404885	0.87382	-1.46641	0.266532	-0.521407	1	1	1	5.9	5.9	5.9	30.544	0	3.6333	4669900	1	0	0	0	0	0	0	0	0	0	0	0	129440	0	0
Tb927.11.9640	glycyl-tRNA synthetase, putative	.													0.48666	1.32408	0.195763	0.293543	0.675175	0.800253	0.0720224	0.188526	0.540519	-0.955674	2	2	2	3.8	3.8	3.8	70.175	0.0043424	2.1355	2963300	2	0	0	0	0	0	0	0	0	0	0	0	0	0	0
Tb927.6.2020	Bardet-Biedl syndrome 2 protein	.													0.579959	1.56793	0.577952	0.864162	0.792931	1.12789	0.444331	0.72528	0.147291	-0.361206	3	3	3	5.4	5.4	5.4	81.2	0	19.75	10527000	4	0	0	0	0	0	0	0	0	0	0	0	0	0	0
Tb11.v5.0586.1;Tb927.7.5470	Present in the outer mitochondrial membrane proteome 36	.													0.997983	1.9545	0.41974	0.682303	0.00510708	-0.0103416	0.334694	0.839043	0.0620792	-0.14487	2	2	2	5.6	5.6	5.6	53.034	0.00068493	3.3773	7404000	3	0	0	0	0	0	0	0	0	0	0	126670	0	0	0
Tb927.4.4940	SUMO-interacting motif-containing protein	.													0.442829	1.37489	0.202944	0.323805	0.0454266	0.0880922	0.0611813	-0.159163	0.101545	-0.275997	3	3	3	4.8	4.8	4.8	73.839	0	3.9884	11667000	4	0	0	0	0	0	0	0	0	0	0	0	125960	0	0
Tb927.11.13370	hypothetical protein, conserved	.													0.135769	0.660224	0.0152972	-0.0458571	0.0522497	0.238036	0.0536612	-0.167555	0.263422	-0.792009	1	1	1	3.2	3.2	3.2	31.791	0.0038071	2.3126	19786000	4	0	0	0	0	0	0	0	0	0	0	0	125930	0	0
Tb927.10.14190	hypothetical protein, conserved	.													0.620746	1.74383	0.0900503	0.204005	0.404399	0.567439	0.277235	0.446597	0.0651956	-0.121788	4	4	4	14.6	14.6	14.6	49.993	0	14.2	30059000	5	0	0	0	0	0	0	0	0	0	0	125670	0	0	0
Tb927.11.13910	NADH dehydrogenase (ubiquinone) 1 alpha subcomplex subunit, putative	.													0.458684	1.48247	0.148715	-0.210091	0.107296	0.203626	0.64504	-0.917167	0.375706	-0.69757	1	1	1	5.7	5.7	5.7	28.921	0	7.2376	3896300	0	0	0	0	0	0	0	0	0	0	0	0	0	0	0
Tb927.4.4490	multidrug resistance protein E	.													1.09117	2.46445	0.179599	0.387857	0.904811	1.13172	0.121709	0.339466	0.169692	-0.409715	3	3	3	2.2	2.2	2.2	193.8	0.0013351	2.944	796300000	4	0	0	0	0	0	0	0	0	0	0	0	0	0	125260
Tb927.10.7930	2,3-bisphosphoglycerate-independent phosphoglycerate mutase	.													0.273003	0.888988	0.0390682	0.0940253	0.190756	0.36867	0.0663442	0.197137	0.399863	-0.943157	1	1	1	1.5	1.5	1.5	60.603	0.004422	2.2499	9040200	4	0	0	0	0	0	0	0	0	0	0	0	0	0	0
Tb927.10.9190.1;Tb927.10.9190.2		.													0.435725	1.33455	0.975145	1.44337	0.294032	0.560373	0.66045	1.17182	0.273202	-0.445303	3	3	3	4.5	4.5	4.5	123.47	0	5.382	11139000	3	0	0	0	0	0	0	0	0	0	123340	0	0	0	0
Tb927.11.5000	Dynein intermediate chain 1, axonemal	.													0.424059	1.07905	0.791317	0.778072	1.87674	1.11176	0.244563	0.60129	0.110688	-0.277766	2	2	2	6.3	6.3	6.3	73.293	0	11.881	7189700	2	0	0	0	0	0	0	0	0	0	0	123000	0	0	0
Tb927.9.8050	Protein of unknown function (DUF974), putative	.													0.249708	1.10181	0.129247	0.42242	0.0307214	0.0987374	0.0696208	0.292374	0.138496	-0.410974	4	4	4	12	12	12	58.484	0	18.938	31790000	4	0	0	0	0	0	0	0	0	0	0	0	122520	0	0
Tb927.1.3880	Fusaric acid resistance protein-like, putative	.													0.623059	1.46909	0.262203	0.595661	0.306089	0.751319	0.128312	0.412607	0.0397421	0.11138	1	1	1	1.9	1.9	1.9	188.01	0	8.6248	11709000	3	0	0	0	0	0	0	0	0	0	0	0	121970	0	0
Tb927.8.8310	chaperone protein DnaJ, putative	.													0.405919	1.31517	0.162523	0.354389	0.478862	0.725225	0.0636662	0.12587	0.0666315	0.158829	1	1	1	4.8	4.8	4.8	51.72	0.0013193	2.7447	17939000	2	0	0	0	0	0	0	0	0	0	0	0	0	0	121310
Tb927.3.1380	ATP synthase subunit beta, mitochondrial	.													0.438434	1.90661	0.402173	1.14865	0.740673	1.71307	0.139297	0.445893	0.140198	-0.45123	1	1	1	3.5	3.5	3.5	55.775	0	4.4039	3300600	1	0	0	0	0	0	0	0	120550	0	0	0	0	0	0
Tb927.7.1220	hypothetical protein, conserved	.													0.376017	1.09727	0.273825	0.661983	0.579521	1.26376	0.021977	0.069809	0.131161	-0.386073	2	2	2	2	2	2	117.94	0.0055624	2.0954	4461000	0	0	0	0	0	0	0	0	0	0	0	0	0	0	120340
Tb927.11.16020	RNA-binding protein, putative	.													0.704857	1.58726	0.604904	0.644946	0.45736	0.54852	0.174689	0.445628	0.178284	-0.326575	1	1	1	2.3	2.3	2.3	50.194	0.0044164	2.2477	2834400	1	0	0	120330	0	0	0	0	0	0	0	0	0	0	0
Tb927.9.4300	PRP3, putative	.													0.670246	1.93725	1.22656	0.848189	0.119441	-0.144804	0.563503	0.833408	0.311117	-0.361668	2	2	2	2.9	2.9	2.9	63.234	0.0013405	2.9966	9762900	2	0	0	0	0	0	0	0	0	0	0	0	0	0	0
Tb927.11.15300	hypothetical protein, conserved	.													0.722	1.9144	0.636186	0.640317	0.792304	0.703353	0.171726	0.3643	0.568698	-0.443823	1	1	1	4	4	4	38.059	0.0067651	2.0068	6912500	2	0	0	0	0	0	0	0	0	0	0	118260	0	0	0
Tb927.3.5460	RNA-binding protein, putative	.													0.553728	2.24246	0.16653	0.338848	1.14766	1.47318	0.929696	1.58182	0.0914711	0.165367	2	2	2	4.6	4.6	4.6	56.457	0	5.0772	8431300	4	0	0	0	0	0	0	0	118090	0	0	0	0	0	0
Tb927.10.6880;Tb11.v5.0516.1	glyceraldehyde 3-phosphate dehydrogenase, cytosolic	.													0.238619	1.07407	0.0401409	0.102763	0.0279011	0.080506	0.0517346	0.17437	0.468191	-1.02377	5	3	3	15.1	10.6	10.6	35.61	0	4.3256	2819500	4	0	0	0	0	0	0	0	0	0	0	0	0	0	117670
Tb927.11.800	prefoldin subunit, putative	.													0.788412	2.40204	0.563703	1.23176	0.497168	0.983836	0.172658	0.323369	0.0237036	-0.0796591	4	4	4	25	25	25	14.186	0	4.1311	6836000	4	0	0	0	0	0	0	0	0	0	0	116950	0	0	0
Tb927.3.4760;Tb927.3.4720	dynamin-1-like protein;dynamin-1-like protein	.													0.465757	1.64658	0.537138	1.3765	0.2477	0.687277	0.071304	-0.213044	0.0940287	-0.336383	7	7	7	14.4	14.4	14.4	73.148	0	9.9038	18766000	7	0	0	0	0	0	0	0	0	0	0	0	0	0	0
Tb927.10.4640	eukaryotic translation initiation factor 3 subunit l	.													0.0849844	0.378554	0.240709	-0.588126	0.0834721	-0.253925	0.474887	-1.02731	0.772516	-2.14517	3	3	3	7.6	7.6	7.6	55.649	0	5.7685	33079000	6	0	115530	0	0	0	0	0	0	0	0	0	0	0	0
Tb927.2.4560	Rab-GTPase-TBC domain containing protein, putative	.													0.55534	1.63632	0.10546	0.232573	0.127463	0.230789	0.105253	0.192107	0.102412	-0.33597	2	2	2	4.3	4.3	4.3	61.812	0	3.9163	10159000	3	0	0	0	0	0	0	0	0	0	0	115060	0	0	0
Tb927.5.1560	ATP-dependent DEAD/H RNA helicase, putative	.													0.510032	2.05519	0.257401	0.757837	0.597231	1.30121	0.321736	1.04395	0.29736	0.768228	2	2	2	3.5	3.5	3.5	84.365	0.0013468	3.0773	2756800	2	0	0	0	0	0	0	0	0	0	0	0	0	0	115060
Tb927.11.12910	prefoldin subunit, putative	.													0.386572	0.921434	0.277659	0.197507	0.657367	0.682927	0.0937124	-0.0887362	0.485968	-0.69665	2	2	2	11.3	11.3	11.3	23.598	0	3.8439	2903400	2	0	0	0	0	0	0	0	0	0	114720	0	0	0	0
Tb927.9.7480	hypothetical protein, conserved	.													0.401662	1.33491	0.132427	0.253602	0.286776	0.60917	0.0202501	0.0433483	0.532679	-1.0629	2	2	2	4.2	4.2	4.2	53.775	0.001933	2.4903	17798000	3	0	113510	0	0	0	0	0	0	0	0	0	0	0	0
Tb927.10.9590.2		.													0.473536	2.14177	0.700081	1.51986	0.198355	0.501642	0.142876	0.379454	0.0109501	0.0272713	3	3	3	7.9	7.9	7.9	46.702	0	3.8933	4070000	4	0	0	0	0	0	0	0	0	0	0	0	112810	0	0
Tb927.6.4680	hypothetical protein, conserved	.													0.131516	0.436575	0.582583	0.596742	0.827639	0.810403	0.46852	-0.720879	0.543375	-0.861248	2	2	2	8.8	8.8	8.8	31.909	0.00068776	3.4442	4006400	2	0	0	0	0	0	0	0	0	0	0	0	111050	0	0
Tb927.11.16480	enoyl-CoA hydratase/isomerase family protein, putative	.													0.185873	0.631002	0.146533	0.224918	0.25835	0.36766	0.502964	0.602651	0.106097	-0.211625	2	2	2	6.4	6.4	6.4	40.234	0	13.268	11311000	3	0	0	0	0	0	0	0	0	0	0	0	110900	0	0
Tb927.11.14740	YqaJ-like viral recombinase domain containing protein, putative	.													0.710039	2.44143	0.187235	0.369225	0.704116	1.20632	0.309851	0.677435	0.037453	0.101677	3	3	3	11	11	11	55.7	0	5.7786	6476600	2	0	0	0	0	0	0	0	0	0	0	110800	0	0	0
Tb927.3.1910	Histone RNA hairpin-binding protein RNA-binding domain containing protein, putative	.													0.476377	1.67893	0.207508	0.538424	0.34036	0.726898	0.140163	-0.351916	0.109212	-0.274336	1	1	1	1.9	1.9	1.9	63.506	0.0043505	2.1463	12139000	1	0	0	0	0	0	0	0	0	0	0	0	110240	0	0
Tb927.8.5060	ADP-ribosylation factor-like protein 6	.													0.143823	0.649059	0.241577	0.577689	0.00120216	-0.00278982	0.0886951	0.223876	0.299568	-0.61404	1	1	1	6.3	6.3	6.3	20.632	0.0013263	2.8143	6435900	2	0	0	0	0	0	0	0	0	0	0	110110	0	0	0
Tb927.11.11210	paraflagellar rod component, putative	.													0.12034	0.486475	0.140157	0.38721	0.116562	-0.280212	0.0858492	0.242334	0.705564	-1.1618	2	2	2	5	5	5	41.94	0	3.7173	7619900	4	0	0	0	0	0	0	0	0	0	0	0	109430	0	0
Tb927.6.1670	PAB-dependent poly(A)-specific ribonuclease subunit PAN2 (pseudogene)	.													0.562602	1.72691	0.0589361	0.10242	0.486452	-0.651988	0.0444347	-0.108314	0.371868	-0.899353	6	2	2	7.3	2	2	119.36	0	4.0561	6358400	2	0	0	0	0	0	0	0	0	0	0	108780	0	0	0
Tb927.7.4250;Tb927.7.4240	hypothetical protein, conserved;hypothetical protein, conserved	.													0.866318	2.03589	0.652408	1.19531	0.252375	0.560232	0.308922	0.591468	0.0375947	0.118046	1	1	1	17	17	17	12.486	0.00068213	3.265	3492300	2	0	0	0	0	0	0	0	0	0	0	0	0	0	0
Tb927.4.2210	hypothetical protein, conserved	.													0.32994	1.45574	0.158774	0.395625	0.565006	1.07085	0.00102225	0.00271988	0.386592	-0.749795	2	2	2	28.9	28.9	28.9	17.877	0	9.4134	13712000	5	0	0	0	0	0	0	0	0	0	0	0	107660	0	0
Tb927.7.2530	N-acetyltransferase, putative	.													0.342825	0.878918	0.896075	1.26971	0.0700017	0.206023	0.322182	0.547169	0.311417	-0.413162	3	3	3	7.8	7.8	7.8	34.241	0	4.9084	8683400	5	0	0	0	0	0	0	0	0	0	0	0	0	0	0
Tb927.9.10230	Co-chaperone protein P23	.													0.544028	1.65742	0.646687	0.723007	0.181828	0.359412	0.0839574	0.128953	0.332906	-0.497047	2	2	2	11.3	11.3	11.3	18.769	0	4.116	15965000	6	0	107480	0	0	0	0	0	0	0	0	0	0	0	0
Tb927.10.13030	cysteine peptidase, Clan CA, family C2, putative	.													0.727271	1.90894	0.809676	0.902741	1.67134	0.94669	0.031608	0.0444253	0.0993879	0.210379	3	3	3	3.2	3.2	3.2	83.51	0	10.647	3794600	4	0	0	0	0	0	0	0	0	0	0	0	105180	0	0
Tb927.7.5480	dihydrofolate reductase-thymidylate synthase	.													0.213415	0.988016	0.0936767	0.304768	0.272846	0.671082	0.260157	0.633047	0.0589367	-0.190982	2	2	2	4.9	4.9	4.9	58.85	0	3.5357	6098800	2	0	0	0	0	0	0	0	0	0	0	104340	0	0	0
Tb927.10.2530	adenylate kinase, putative	.													0.965792	1.92297	0.185929	0.221722	0.773269	0.397612	0.565014	0.837049	1.02962	-0.73532	1	1	1	6.3	6.3	6.3	24.941	0.0019317	2.4841	5895400	3	0	0	0	0	0	0	0	0	0	0	100860	0	0	0
Tb927.10.1800;Tb11.v5.0832.1	methyltransferase domain containing protein, putative	.													0.40034	1.48426	0.230934	0.521039	0.612585	0.915675	0.155384	0.283131	0.286897	-0.591189	1	1	1	3.2	3.2	3.2	38.251	0.0013106	2.6935	5865300	1	0	0	0	0	0	0	0	0	0	0	100340	0	0	0
Tb927.5.4260;Tb927.5.4250;Tb927.5.4240;Tb927.5.4230;Tb927.5.4220;Tb927.5.4210;Tb927.5.4200;Tb927.5.4190;Tb927.5.4180;Tb927.5.4170;Tb927.2.2670	histone H4 variant;histone H4, putative;histone H4, putative;histone H4, putative;histone H4, putative;histone H4, putative;histone H4, putative;histone H4, putative;histone H4, putative;histone H4, putative;histone H4, putative	.													0.427077	1.77321	0.652103	1.19272	0.651864	0.630922	0.42098	0.730633	0.00335499	-0.0086244	2	2	2	22	22	22	11.142	0.0013396	2.9855	2924900	2	0	99919	0	0	0	0	0	0	0	0	0	0	0	0
Tb927.8.4330	small GTP-binding protein Rab11	.													0.392733	1.50816	0.119436	0.319664	0.445943	0.635913	1.05488	1.10173	0.154912	-0.164841	2	2	2	13	13	13	23.527	0.0090634	1.8311	10124000	1	0	0	0	0	0	0	0	0	0	0	98735	0	0	0
Tb927.11.13920	kinesin-II 85 Kd subunit, putative	.													0.467259	1.73987	0.538122	1.09344	0.673126	1.76677	0.300279	0.806779	0.0103111	0.03136	1	1	1	2.5	2.5	2.5	124.75	0	9.996	5749600	3	0	0	0	0	0	0	0	0	0	0	98364	0	0	0
Tb927.8.6090	ubiquitin-protein ligase, putative	.													0.349086	1.28474	0.0430917	-0.0804202	0.637894	-0.564472	0.196353	0.244724	0.594331	-0.665812	1	1	1	7.7	7.7	7.7	17.157	0.0073394	1.9399	3529400	1	0	0	0	0	0	0	0	0	0	0	0	97828	0	0
Tb927.5.1180	hypothetical protein, conserved	.													0.21377	1.04432	0.268715	0.600374	0.27208	0.417271	0.0548628	0.119754	0.908637	-1.22518	2	2	2	2.9	2.9	2.9	99.193	0.00068399	3.369	5701000	2	0	0	0	0	0	0	0	0	0	0	97533	0	0	0
Tb927.10.2490	glucose-6-phosphate 1-dehydrogenase	.													0.290615	1.01147	0.140772	-0.338993	0.0528177	-0.10568	0.0212526	-0.0591628	0.564487	-0.775593	2	2	2	5.4	5.4	5.4	63.503	0.0038119	2.3252	5680500	2	0	0	0	0	0	0	0	0	0	0	97182	0	0	0
Tb927.10.14470	intraflagellar transport protein 140	.													0.468508	1.8722	0.522566	1.39322	0.243634	0.753355	0.403441	1.14498	0.0804222	0.294086	8	8	8	5.7	5.7	5.7	186.61	0	10.139	16708000	13	0	0	0	0	0	0	0	0	0	0	96633	0	0	0
Tb927.7.1330	hypothetical protein, conserved	.													0.16311	0.397652	0.28189	-0.370494	0.413594	0.440348	0.00454528	-0.0083758	0.966316	-1.18827	3	3	3	9	9	9	39.755	0.0013387	2.9818	5626000	2	0	0	0	0	0	0	0	0	0	0	96250	0	0	0
Tb927.3.1280	NPL4 family, putative	.													0.496299	2.4181	0.811933	1.72017	0.536554	1.01098	0.209391	0.452313	0.108156	-0.238468	3	3	3	11.3	11.3	11.3	45.907	0	23.453	42152000	6	0	0	0	0	0	0	0	0	0	94532	0	0	0	0
Tb927.6.2340;Tb927.6.2280	prefoldin subunit, putative;prefoldin subunit, putative	.													0.849654	1.95918	0.267188	0.309601	0.364332	0.476948	0.0113349	-0.0185986	0.54574	-1.09203	1	1	1	7.2	7.2	7.2	16.282	0.0038047	2.3052	3395400	1	0	0	0	0	0	0	0	0	0	0	0	94112	0	0
Tb927.10.2560	mitochondrial malate dehydrogenase	.													0.498642	1.58022	0.167611	0.259487	1.06909	1.41104	0.187561	0.1778	0.0902422	0.2963	2	2	2	9.4	9.4	9.4	33.188	0	4.734	25297000	4	0	0	0	0	0	0	0	0	0	0	0	92846	0	0
Tb927.11.10060	Biotin--acetyl-CoA-carboxylase ligase, putative	.													0.745066	2.03501	0.348167	0.644191	0.551349	1.07124	0.498696	0.920707	0.115275	-0.291155	1	1	1	6.1	6.1	6.1	26.487	0.00068306	3.3423	5422300	1	0	0	0	0	0	0	0	0	0	0	92765	0	0	0
Tb927.10.12840	mitochondrial carrier protein	.													0.298478	1.23508	0.0143178	0.0369619	0.479654	-0.564364	0.00188311	-0.00507736	0.426506	-0.800759	1	1	1	3	3	3	33.131	0.0043777	2.1975	54296000	8	0	0	0	0	0	0	0	0	0	0	0	0	0	0
Tb927.3.2750	hypothetical protein, conserved	.													0.367357	1.50052	0.103737	0.269971	0.372757	0.598852	0.471479	-1.02781	0.475658	-1.32089	4	4	4	5.1	5.1	5.1	95.98	0	3.9257	14523000	4	0	91946	0	0	0	0	0	0	0	0	0	0	0	0
Tb927.11.360	ATP-binding protein, putative	.													0.369385	1.55792	1.02628	1.36936	0.275597	0.475583	0.299002	0.710758	0.401162	-0.758841	1	1	1	2.8	2.8	2.8	66.678	0.0013038	2.6324	5350100	1	0	0	0	0	0	0	0	0	0	0	91529	0	0	0
Tb927.11.14750	PSP1 C-terminal conserved region, putative	.													0.427066	1.72952	0.530342	0.82954	0.43343	0.789145	0.111149	-0.296432	0.196791	-0.445213	1	1	1	2.4	2.4	2.4	42.2	0.0073529	1.946	8484800	2	0	0	0	0	0	0	0	0	0	0	0	0	0	0
Tb927.10.12330	zinc finger protein family member, putative	.													0.183515	0.735142	0.367621	0.82943	0.335891	0.730914	0.131808	-0.346226	0.257078	-0.83898	1	1	1	5	5	5	22.365	0.0019355	2.5035	2166100	1	0	0	0	0	0	0	0	0	0	0	0	0	0	90402
Tb927.5.1600	hypothetical protein, conserved	.													0.543824	1.36636	0.134617	-0.444609	0.146561	0.377877	0.348854	-0.645962	0.602259	-1.10501	2	2	2	4	4	4	66.485	0	3.9348	5254400	2	0	0	0	0	0	0	0	0	0	0	89892	0	0	0
Tb927.7.5930;Tb927.7.5990;Tb927.7.5970	Protein Associated with Differentiation 1;protein associated with differentiation 5, putative;protein associated with differentiation 7, putative	.													0.333216	1.25891	0.418852	0.722003	0.548487	0.968053	0.0455012	0.129208	0.131814	0.2739	4	1	0	6.9	1.3	0	66.232	0.0043397	2.1282	2621900	2	0	89569	0	0	0	0	0	0	0	0	0	0	0	0
Tb927.11.16000	exonuclease, putative	.													0.444064	1.97106	0.624466	1.0277	0.146391	0.418643	0.221137	0.479617	0.108715	-0.430726	3	3	3	10.4	10.4	10.4	39.241	0	4.1917	7408100	3	0	0	0	0	0	0	0	0	0	0	0	88707	0	0
Tb927.11.13070	O-phosphoseryl-tRNA(Sec) selenium transferase, putative	.													0.526523	1.56093	0.766229	0.990444	0.0411506	0.0398006	0.894784	0.954532	0.597539	-0.80494	4	4	4	8.1	8.1	8.1	58.964	0	5.8194	7426900	3	0	0	0	0	0	0	0	0	0	0	88366	0	0	0
Tb927.7.1120;Tb927.7.1130;Tb927.7.1140	trypanothione/tryparedoxin dependent peroxidase 1, cytosolic;trypanothione/tryparedoxin dependent peroxidase 2;trypanothione/tryparedoxin dependent peroxidase 3	.													0.555421	1.16423	0.144228	0.380615	0.0531251	0.124037	0.52615	-1.02953	0.515669	-1.13976	1	1	1	6	6	6	18.588	0.0085158	1.8781	3172200	1	0	0	0	0	0	0	0	0	0	0	0	87926	0	0
Tb927.8.5620	ubiquitin carboxyl-terminal hydrolase, putative	.													0.244928	0.726134	0.326651	0.588273	0.162675	-0.295692	0.0750619	-0.156619	0.0677143	-0.275758	5	5	5	5.1	5.1	5.1	158.91	0	7.2063	14640000	5	0	0	0	0	0	0	0	0	0	0	0	0	0	0
Tb927.2.470	retrotransposon hot spot protein 4 (RHS4), putative	.													0.319327	1.21237	0.0430887	0.0980415	0.0227829	-0.0544058	0.142691	-0.318343	0.718049	-1.10868	12	2	2	14.9	2.6	2.6	98.316	0	3.5993	9713800	2	0	0	0	0	0	0	0	0	0	0	87749	0	0	0
Tb927.9.13050	hypothetical protein, conserved	.													0.694476	1.83317	0.218288	0.210161	0.790457	0.807836	0.160431	0.217567	1.29301	-1.22756	2	2	2	2.8	2.8	2.8	135.48	0	7.8536	3157400	1	0	0	0	0	0	0	0	0	0	0	0	87516	0	0
Tb927.11.13680	hypothetical protein, conserved	.													0.201188	0.71853	0.289427	0.531802	0.129845	0.316097	0.102587	-0.283712	0.702703	-1.34846	1	1	1	5	5	5	37.183	0	18.488	9083600	5	0	0	0	0	0	0	0	0	0	0	0	85019	0	0
Tb927.1.1010	E3 ubiquitin-protein ligase KCMF1, putative	.													0.536217	1.88114	0.225269	0.295223	0.58844	0.475904	0.0968689	0.208008	0.558996	-1.30738	1	1	1	1.4	1.4	1.4	79.915	0.0019293	2.4711	9651000	4	0	0	0	0	0	0	0	0	0	0	0	0	0	0
Tb927.5.2710	hypothetical protein, conserved	.													0.36136	1.16422	0.738409	1.09514	0.254185	0.63257	0.0959609	0.192441	0.34355	-0.528177	1	1	1	1.2	1.2	1.2	102.96	0.0013486	3.1077	3948700	3	0	0	0	0	0	0	0	0	0	0	0	0	0	0
Tb927.11.14850	hypothetical protein, conserved	.													0.198993	0.682718	0.12885	-0.29835	0.103449	0.203491	0.21542	-0.378913	0.155364	-0.420092	2	2	2	3.7	3.7	3.7	80.33	0.0013633	3.2521	5869300	3	0	0	0	0	0	0	0	0	0	0	82438	0	0	0
Tb11.v5.0509.1;Tb927.10.9040	hypothetical protein, conserved	.													0.330057	1.12923	0.118851	0.165098	0.459236	-0.405334	0.0864097	-0.217567	0.774795	-1.20098	2	2	2	7.9	7.9	7.9	45.026	0	4.9403	6755100	2	0	0	0	0	0	0	0	0	0	0	81617	0	0	0
Tb927.10.11600	hypothetical protein, conserved	.													0.544949	2.04125	0.893648	1.94574	0.504559	1.20929	0.0838353	0.239713	0.0128113	-0.0391442	1	1	1	2.2	2.2	2.2	66.002	0.0037999	2.2845	2386100	1	0	81514	0	0	0	0	0	0	0	0	0	0	0	0
Tb11.v5.0827.1;Tb927.2.4230	NUP-1 protein, putative	.													0.423511	1.21975	0.235044	0.452489	0.037219	0.0643082	0.620197	-0.932393	0.458051	-0.809246	2	2	2	9.8	9.8	9.8	75.242	0.0013587	3.1987	8865900	1	0	0	0	0	0	0	0	0	0	0	81003	0	0	0
Tb927.8.5800	hypothetical protein, conserved	.													0.453673	1.45616	0.129741	0.300714	0.304209	-0.536671	0.276571	-0.497218	0.506033	-1.32977	1	1	1	13.9	13.9	13.9	16.775	0.0019367	2.5041	7507300	2	0	0	0	0	0	0	0	0	0	0	0	80241	0	0
Tb927.4.2970;Tb11.v5.0970.1	chaperone protein DnaJ, putative	.													0.344487	1.45027	0.163747	0.34459	0.674346	1.14601	0.0223133	-0.0828492	0.323536	-0.829152	1	1	1	4.2	4.2	4.2	37.305	0.0013504	3.1146	4183300	3	0	0	0	0	80174	0	0	0	0	0	0	0	0	0
Tb927.7.3230	hypothetical protein, conserved	.													0.137344	0.531656	0.2073	0.241751	0.103224	-0.229059	0.312858	-0.584875	0.35175	-0.799889	1	1	1	1.7	1.7	1.7	97.845	0	7.7232	14365000	3	0	0	0	0	0	0	0	0	0	0	0	79796	0	0
Tb927.10.1310	Domain of unknown function (DUF4042), putative	.													0.939549	2.43325	1.07642	1.04658	0.614016	0.77143	0.894626	-0.794038	0.00709747	-0.0244389	2	2	2	2.4	2.4	2.4	102.74	0	4.2681	7028500	3	0	0	0	0	0	0	0	0	0	0	0	79146	0	0
Tb927.9.2160	hypothetical protein, conserved	.													0.261543	1.01707	0.388256	0.679815	0.342827	0.799175	0.165086	-0.280112	0.246233	-0.589342	1	1	1	12.9	12.9	12.9	22.67	0	4.0469	4606800	1	0	0	0	0	0	0	0	0	0	0	78814	0	0	0
Tb927.11.7170	seryl-tRNA synthetase	.													0.633356	2.03044	0.481303	1.16465	0.566157	1.50302	0.044394	0.154189	0.11126	0.262791	2	2	2	4.8	4.8	4.8	53.857	0.0085055	1.8697	1874100	2	0	0	0	0	0	0	0	0	0	0	0	0	0	78216
Tb927.6.1950	N-acetyltransferase B complex (NatB) non catalytic subunit, putative	.													0.868411	1.98241	0.915492	0.615928	0.33081	0.706957	0.294195	0.383018	0.0603927	-0.10802	3	3	3	4.3	4.3	4.3	95.774	0	4.5627	4464200	3	0	0	0	0	0	0	0	0	0	0	76374	0	0	0
Tb927.10.4240	hypothetical protein, conserved	.													0.439969	1.42232	0.00943521	0.0107651	0.350942	0.607794	0.077863	0.231668	0.513319	-0.873252	1	1	1	8.3	8.3	8.3	14.753	0.0096386	1.8146	13118000	4	0	0	0	0	0	0	0	0	0	0	0	0	0	76351
Tb927.4.2240	Aminotransferase class IV, putative	.													1.13662	1.89322	1.50379	0.678675	0.0782488	0.106701	0.484618	-0.629981	0.636651	-0.951906	3	3	3	7.4	7.4	7.4	44.187	0.0013055	2.6365	16099000	4	0	0	0	0	0	0	0	0	0	0	0	0	0	76079
[truncated: 55 more rows]
[truncated: 4 more columns]

## Sheet: TableS1B
Gene IDs	Product Description		ALPH1 end: Significant Class A	ALPH1 end: Significant Class B	ALPH1 OE: Significant Class A	ALPH1 OE: Significant Class B	ALPH1 cat: Significant Class A	ALPH1 cat: Significant Class B	ALPH1 ∆C: Significant Class A	ALPH1 ∆C: Significant Class B	ALPH1 ∆N2: Significant Class A	ALPH1 ∆N2: Significant Class B	eYFP: Significant Class A	eYFP: Significant Class B	ALPH1 end: -Log(P-value)	ALPH1 end: difference	ALPH1 OE: -Log(P-value)	ALPH1 OE: difference	ALPH1 cat -Log(P-value)	ALPH1 cat difference	ALPH1 ∆C -Log(P-value)	ALPH1 ∆C difference	ALPH1 ∆N2: -Log(P-value)	ALPH1 ∆N2: difference	Peptides	Razor + unique peptides	Unique peptides	Sequence coverage [%]	Unique + razor sequence coverage [%]	Unique sequence coverage [%]	Mol. weight [kDa]	Q-value	Score	Intensity	MS/MS count	LFQ intensity wtCtrl_1	LFQ intensity wtCtrl_2	LFQ intensity wtCtrl_3	LFQ intensity ALPH1 end_1	LFQ intensity ALPH1 end_2	LFQ intensity ALPH1 end_3	LFQ intensity ALPH1 OE_1	LFQ intensity ALPH1 OE_2	LFQ intensity ALPH1 OE_3	LFQ intensity ALPH1 ∆N2_1	LFQ intensity ALPH1 ∆N_2	LFQ intensity ALPH1 ∆N_3	LFQ intensity ALPH1 ∆C_1	LFQ intensity ALPH1 ∆C_2
[truncated: 804 more rows]
[truncated: 4 more columns]

[truncated: 3 more sheets: Table S1C, Table S1D, Legend]
