# Supplementary material for: A unique mRNA decapping complex in trypanosomes
Source: Nucleic Acids Res. 2023 Jun 13;51(14):7520–40. doi: 10.1093/nar/gkad497 (PMC10415143; doi:10.1093/nar/gkad497)
Supplement: gkad497_Supplemental_Files [file gkad497_supplemental_files.zip › Table S2.xlsx]

## Sheet: Figure S2A
		CMGC-type kinase								Significant classes
Gene ID	Product Description	-LOG(P-value)	difference	LFQ intensity Ctrl_1	LFQ intensity Ctrl_2	LFQ intensity Ctrl_3	LFQ intensity Kinase_1	LFQ intensity Kinase_2	LFQ intensity Kinase_3	Kinase	eYFP	ALPH1OE	ALPH1 end	ALPH1 cat	ALPH1 ∆C	ALPH1 ∆N2	Peptides	Razor + unique peptides	Unique peptides	Sequence coverage [%]	Unique + razor sequence coverage [%]	Unique sequence coverage [%]	Mol. weight [kDa]	Q-value	Score	Intensity	MS/MS count
Tb927.7.3980	tc40 antigen-like	2.23421	10.3056	0	0	0	106240000	164020000	170930000	C	A	A	A	A	A	A	34	34	34	58	58	58	97.32	0	323.31	3527200000	126
Tb927.11.3490	hypothetical protein, conserved	2.70598	8.31567	0	0	0	45979000	59449000	63099000	C		A	A	A	A	A	31	31	31	51.6	51.6	51.6	87.8	0	323.31	1362600000	98
Tb927.9.12070	hypothetical protein, conserved	2.66253	8.16374	0	0	0	28770000	40175000	35845000	C	C	A	A	A	A	A	27	27	27	34.5	34.5	34.5	109.87	0	323.31	848380000	104
Tb927.10.10280;Tb10.v4.0053;Tb10.v4.0052;Tb927.10.10360	microtubule-associated protein 2;hypothetical protein;Microtubule-associated repetitive protein 2;Microtubule-associated repetitive protein	2.22338	7.80029	0	0	0	28579000	26314000	12802000	C	A	A	A	A	A	A	4	4	4	46.9	46.9	46.9	267.6	0	119.95	537570000	15
Tb927.7.4900;Tb11.v5.0171	5'-3' exonuclease XRNA, putative;5'-3' exoribonuclease A	2.15411	7.40542	0	0	0	25758000	32067000	18782000	C		A	B			A	37	37	37	34.8	34.8	34.8	158.67	0	323.31	603270000	97
Tb927.10.10870	CMGC family protein kinase, putative	2.30226	6.74615	0	0	0	10907000	14033000	10537000	C		A	A			B	13	13	13	22.8	22.8	22.8	64.471	0	270.71	281070000	39
Tb927.6.640	ApaH-like phosphatase ALPH1	1.78579	5.21005	0	0	0	5088700	6234900	4165600			A	A	A	A	A	14	14	14	25.2	25.2	25.2	79.106	0	323.31	122400000	30
Tb927.11.11330;Tb11.v5.1035	heat shock protein 70 (hsp70), putative;heat shock protein 70	1.92135	5.04583	0	0	0	3069200	4300800	3469700		C	B			B	B	17	17	16	35.2	35.2	33.1	71.408	0	135.71	87034000	40
Tb927.6.5010	hypothetical protein, conserved	1.50872	4.86297	0	0	0	3161100	3734900	2973100		A	A	A	A	A	A	7	7	7	24.2	24.2	24.2	40.797	0	323.31	76332000	19
Tb927.7.6770	Acyl CoA binding protein, putative	1.78965	4.81899	0	0	0	3164600	4451400	5765300		C	A	B	A	A	A	5	5	5	60.8	60.8	60.8	10.985	0	85.752	113650000	11
Tb927.11.550	Suppressor of clathrin deficiency 6, putative	1.61774	4.37012	0	0	0	1380300	1946100	1938300			A	B		A	A	5	5	5	23.2	23.2	23.2	31.292	0	74.578	41480000	15
Tb927.9.11050	4E-interacting protein, putative	1.68963	4.26528	0	0	0	3546200	4662100	4569900		C	A	A	A	A	A	7	7	7	18.2	18.2	18.2	58.54	0	323.31	104410000	28
Tb927.3.1240	Serine/threonine-protein phosphatase 2A, putative	1.24618	3.95373	0	0	0	1161900	1883400	1369300			A	B		A	B	6	6	6	23.2	23.2	23.2	36.243	0	97.891	34010000	13
Tb927.10.1510	CCR4-NOT transcription complex subunit 1	1.8068	3.85509	0	0	0	1598700	2047900	937570		B	A	B	A	A	A	20	20	20	12	12	12	259.12	0	323.31	35374000	48
Tb927.10.4570;Tb927.10.4560	elongation factor 2;elongation factor 2	1.48005	3.81956	0	0	0	1791400	2002200	1892500		C	A		A	A	A	11	11	11	19.1	19.1	19.1	94.333	0	177.1	47602000	29
Tb927.4.3890	ATP-dependent RNA helicase, putative	1.53889	3.78433	0	0	0	2194500	3407900	1491700			A	B	A	A	A	8	8	8	9.5	9.5	9.5	122.8	0	205.14	54744000	16
Tb927.4.2740	p25-alpha, putative	1.28245	3.46143	0	0	0	1901600	1720800	1812200		A	A	B	A	A	A	4	4	4	26	26	26	16.327	0	66.522	44076000	9
Tb927.11.12820;Tb927.11.12800;Tb927.11.12790;Tb927.11.12780;Tb927.11.12810;Tb11.v5.0288	ribonucleoside-diphosphate reductase small chain, putative;ribonucleoside-diphosphate reductase small chain, putative;ribonucleoside-diphosphate reductase small chain;ribonucleoside-diphosphate reductase small chain;ribonucleoside-diphosphate reductase small chain;ribonucleoside-diphosphate reductase small chain	1.02136	3.40194	0	0	0	789640	736940	806930		A	A	B	A	A	A	5	5	5	18.4	18.4	18.4	39.314	0	33.906	19303000	11
Tb927.3.5050	60S ribosomal protein L4	0.923233	3.38977	0	0	0	1253100	731310	1486000		C						5	5	5	18.4	18.4	18.4	41.856	0	46.52	29105000	10
Tb11.02.5400b;Tb11.02.5400	cystathionine beta-synthase, putative;cystathionine beta-synthase, putative	1.06853	3.30972	0	0	0	717500	848470	1181300		C	A	A	A	A	A	7	7	7	39.2	39.2	39.2	39.464	0	74.383	22944000	19
Tb10.v4.0033;Tb927.10.4430;Tb11.v5.0767	pumillo RNA binding protein PUF1;pumillo RNA binding protein PUF1, putative;pumillo RNA binding protein PUF1	1.14532	3.22609	0	0	0	1469600	2222400	1121500		C	A	A	A	A	A	7	7	7	17	17	17	63.851	0	158.64	37380000	19
Tb927.9.5730	nucleosome assembly protein-like protein	0.957794	3.208	0	0	0	620100	1114000	1021700		C	A	B	A	A	A	2	2	2	8.3	8.3	8.3	47.584	0	133.68	21672000	9
Tb927.8.2820	hypothetical protein, conserved	1.47873	3.15319	0	0	0	764040	1095600	770350		A	A	B	A	A	A	9	9	9	44	44	44	141.11	0	150.6	21036000	21
Tb927.10.190	40S ribosomal protein S6, putative	1.28436	3.08711	0	0	0	1146800	622490	1712500								5	5	2	18.8	18.8	6.8	28.44	0	46.232	29583000	12
Tb927.1.2390;Tb927.1.2370;Tb927.1.2350;Tb927.1.2330;Tb11.v5.0469;Tb927.1.2410	beta tubulin, putative;beta tubulin;beta tubulin;beta tubulin;beta tubulin;beta tubulin, pseudogene	1.20483	2.86346	0	0	0	845340	961060	1749100								8	8	8	27.1	27.1	27.1	49.704	0	142.69	32936000	25
Tb927.9.13610	helicase, putative	0.993175	2.82813	0	0	0	811760	902420	705650			A	B	A	A	A	9	9	9	8.5	8.5	8.5	149.24	0	153.34	19222000	19
Tb927.9.8420;Tb927.9.8070	QM-like protein;QM-like protein	1.07655	2.80407	0	0	0	982260	614510	1062900								3	3	3	16.4	16.4	16.4	24.736	0	91.875	21971000	6
Tb927.11.6510;Tb927.11.6500	40S ribosomal protein S21, putative;40S ribosomal protein S21, putative	1.10159	2.68574	0	0	0	897890	839660	623490								1	1	1	9.8	9.8	9.8	21.118	0	323.31	19361000	8
Tb927.9.6560	NAK family pseudokinase, putative	0.849837	2.55698	0	0	0	643920	817180	1287200		A	A	B	A	A	A	7	7	7	11.8	11.8	11.8	80.198	0	57.22	23387000	15
Tb927.5.4260;Tb927.5.4250;Tb927.5.4240;Tb927.5.4230;Tb927.5.4220;Tb927.5.4210;Tb927.5.4200;Tb927.5.4190;Tb927.5.4180;Tb927.5.4170	histone H4, putative;histone H4, putative;histone H4, putative;histone H4, putative;histone H4, putative;histone H4, putative;histone H4, putative;histone H4, putative;histone H4, putative;histone H4, putative	0.801832	2.45124	0	0	0	805660	481570	721750								2	2	2	22	22	22	11.142	0	12.99	16390000	6
Tb927.8.6160;Tb927.8.6150	40S ribosomal protein S8, putative;40S ribosomal protein S8, putative	0.582162	2.40936	2397000	0	0	1982700	981160	2038300								5	5	5	29.1	29.1	29.1	24.937	0	173.87	48295000	17
Tb927.5.1110;Tb927.11.16280	60S ribosomal protein L8, putative;60S ribosomal protein L8, putative	0.796592	2.11424	0	0	0	322820	226790	322520		C						2	2	2	12.7	12.7	12.7	28.314	0	14.553	7109400	7
Tb927.10.11750	hypothetical protein, conserved	0.702763	2.07269	0	0	0	415950	498690	584000		C	A		A	A	A	3	3	3	13.1	13.1	13.1	24.793	0	51.844	12257000	9
Tb927.1.2400;Tb927.1.2380;Tb927.1.2360;Tb927.1.2340;Tb11.v5.0468	alpha tubulin, putative;alpha tubulin;alpha tubulin;alpha tubulin;alpha tubulin	0.66867	2.01525	4098600	1279700	0	2545000	3513800	7412600								13	13	13	41.2	41.2	41.2	49.787	0	323.31	124960000	45
Tb927.4.1800;Tb927.4.1790	ribosomal protein L3, putative;Mitochondrial ribosomal protein L3	0.691556	1.99078	0	0	0	616630	297100	538690								3	3	3	11.7	11.7	11.7	48.691	0	253.61	12341000	9
Tb927.10.2110;Tb927.10.2100;Tb927.10.2090;Tb11.v5.1046	elongation factor 1-alpha, putative;elongation factor 1-alpha;elongation factor 1-alpha;elongation factor 1-alpha	1.06055	1.89739	0	1538800	0	1591100	2253200	2163000		C	B		A	A	A	10	10	10	24.5	24.5	24.5	49.105	0	123.11	58164000	28
Tb927.10.2770;Tb11.v5.0684	eukaryotic translation initiation factor 5, putative;eukaryotic translation initiation factor 5, putative	0.47728	1.7674	0	0	0	661270	719600	606180		B	A	B	A	A	A	7	7	7	22	22	22	42.945	0	45.81	15232000	14
Tb927.10.10590;Tb927.10.10580;Tb927.10.10570;Tb927.10.10560;Tb927.10.10550;Tb927.10.10540;Tb927.10.10530;Tb927.10.10520;Tb927.10.10510;Tb927.10.10500;Tb927.10.10490;Tb927.10.10480;Tb927.10.10470;Tb927.10.10460;Tb927.10.10445	Core histone H2A/H2B/H3/H4, putative;histone H2B, putative;histone H2B, putative;histone H2B, putative;histone H2B, putative;histone H2B, putative;histone H2B, putative;histone H2B, putative;histone H2B, putative;histone H2B, putative;histone H2B, putative;histone H2B, putative;histone H2B, putative;histone H2B, putative;histone H2B, putative	0.437323	1.69287	0	0	0	548270	347660	603980								2	2	2	19.6	19.6	19.6	12.569	0	39.43	12351000	7
Tb927.10.11760	pumilio/PUF RNA binding protein 6	0.41818	1.56039	0	0	0	373240	375200	320100			B			A	A	5	5	5	9.5	9.5	9.5	93.062	0	31.73	8509100	8
Tb927.10.8940	flagellum targeting protein kharon1, putative	0.616395	1.51515	0	0	0	561760	482110	579980								5	5	5	22.6	22.6	22.6	45.398	0	37.976	13505000	15
Tb927.6.600	CCR4-associated factor 1	0.558821	1.23071	0	0	0	463990	325980	573550			A	B	A	A	A	2	2	2	7.4	7.4	7.4	38.863	0	38.498	11604000	9
Tb927.11.14250	T-complex protein 1, epsilon subunit, putative	0.167084	0.988393	0	0	0	0	670630	727310		C	B		A	A	A	6	6	6	14.9	14.9	14.9	59.381	0	45.042	11243000	10
Tb927.9.11410;Tb927.9.11380	60S ribosomal protein L23, putative;60S ribosomal protein L23, putative	0.365693	0.942083	0	0	0	243150	163700	259890		C						2	2	2	20.1	20.1	20.1	14.962	0	50.931	5334700	7
Tb927.3.3320;Tb927.3.3310	60S ribosomal protein L13, putative;60S ribosomal protein L13, putative	0.148941	0.904527	0	0	0	625350	0	792930		C			A			3	3	3	15.6	15.6	15.6	25.427	0	26.373	13712000	6
Tb927.9.10770	polyadenylate-binding protein 2	0.13507	0.73888	0	0	0	0	427040	570320								3	3	3	9	9	9	62.147	0	37.142	9387700	10
Tb927.6.4300;Tb927.6.4280	glyceraldehyde 3-phosphate dehydrogenase, glycosomal;glyceraldehyde 3-phosphate dehydrogenase, glycosomal	0.388553	0.432005	0	480890	0	551150	305360	666700								6	6	6	24.5	24.5	24.5	39.047	0	72.292	14004000	17
Tb927.7.3550	cytoskeleton associated protein, putative	0.0824827	0.420365	0	0	0	251950	0	205770					B			6	6	6	8.1	8.1	8.1	138.16	0	42.839	4265600	10
Tb927.8.2030	Posterior and Ventral Edge protein 1	0.312508	0.389695	0	0	0	148460	229420	189280		B	A	B	A	A	A	5	5	5	14.5	14.5	14.5	48.238	0	77.259	4510700	11
Tb927.5.1820	60S acidic ribosomal protein, putative	0.104614	0.370718	0	0	0	148130	201580	184980								1	1	1	21.5	21.5	21.5	10.132	0	29.441	4336400	6
Tb927.11.6710	predicted tetratricopeptide repeat (TPR) protein	0.0716196	0.323081	0	0	0	0	680160	708610		C	A		A	A	A	4	4	4	12.6	12.6	12.6	43.185	0	43.558	11052000	7
Tb927.11.11370;Tb927.11.11360	receptor for activated C kinase 1;receptor for activated C kinase 1	0.0651664	0.319869	0	0	0	522420	547560	0								2	2	2	7.5	7.5	7.5	34.69	0	16.784	12588000	5
Tb927.8.3530	glycerol-3-phosphate dehydrogenase [NAD+], glycosomal	0.042808	0.284306	0	0	0	0	0	573560							B	3	3	3	9.6	9.6	9.6	37.805	0	27.535	7326900	5
Tb927.11.9730;Tb927.10.12680	60S ribosomal protein L34, putative;60S ribosomal protein L34, putative	0.0264411	0.183599	0	0	0	0	0	812790								2	2	2	14.1	14.1	14.1	19.336	0	20.137	10956000	4
Tb927.10.1500	methionyl-tRNA synthetase, putative	0.0258103	0.182396	0	0	0	671450	671700	0		A	A	B	A	A	A	9	9	9	14.1	14.1	14.1	86.91	0	60.201	10385000	12
Tb927.5.1580	zinc finger CCCH domain containing protein 13	0.0344965	0.145227	0	0	0	0	453660	250600						A	A	5	5	5	11.8	11.8	11.8	60.305	0	37.332	7880400	9
Tb927.11.14220	Regulator of ESAG9-1	0.0246254	0.143867	0	0	0	362640	0	591010		C	A	B	A	A	A	6	6	6	21.7	21.7	21.7	54.405	0	45.236	9149800	9
Tb927.11.2260	Eukaryotic translation initiation factor 4E-1	0.0198879	0.107734	0	0	0	0	671720	0			A	B	B	A	A	2	2	2	9	9	9	26.024	0	21.829	11649000	4
Tb927.11.2610	hypothetical protein, conserved	0.0230506	-0.133128	0	0	0	0	0	379450								1	1	1	3.5	3.5	3.5	50.887	0.0050251	9.0764	3803800	5
Tb927.7.2680	zinc finger protein family member, putative	0.0199698	-0.143429	0	0	0	0	1000400	0		C	A		A	A	A	8	8	8	15.5	15.5	15.5	76.183	0	46.888	9371300	10
Tb927.11.13050;Tb927.11.13040;Tb927.11.13030;Tb927.11.13020	calmodulin;calmodulin;calmodulin;calmodulin	0.0282767	-0.197335	0	0	0	0	1193500	0		C	A	A	A	A	A	3	3	3	31.5	31.5	31.5	16.838	0	184.13	18421000	5
Tb927.8.4590	hypothetical protein, conserved	0.0494937	-0.207094	0	0	0	0	0	328490								1	1	1	5.5	5.5	5.5	22.337	0.004717	8.1294	6214200	3
Tb927.10.11390	60S ribosomal protein L6, putative	0.0512444	-0.23982	0	0	0	147470	0	269820								2	2	2	17.2	17.2	17.2	21.185	0	45	3648300	5
Tb927.10.11880	hypothetical protein, conserved	0.0340243	-0.286496	0	0	0	6217200	0	0								1	1	1	2	2	2	76.36	0.0041322	6.623	48750000	1
Tb927.8.4500;Tb11.v5.0763	Eukaryotic translation initiation factor 4 gamma 5, putative;Eukaryotic translation initiation factor 4 gamma 5	0.0725715	-0.325394	0	0	0	271640	250370	0		B	A	B	A	A	A	4	4	4	6.7	6.7	6.7	84.574	0	40.063	4508300	7
Tb927.11.1980	zinc finger protein family member, putative	0.0732431	-0.364764	0	0	0	0	0	248690								3	3	3	7.4	7.4	7.4	58.459	0	18.541	5498700	5
Tb927.3.1920	General negative regulator of transcription subunit 5	0.127162	-0.415724	0	0	0	0	189810	181120			A	B	A	A	A	3	3	3	7	7	7	66.856	0	39.658	3389800	6
Tb927.9.13490	metallo-peptidase, Clan MG, Family M24	0.0870612	-0.434988	0	0	0	0	146850	152350		C	A	B	A	A	A	2	2	2	8.4	8.4	8.4	54.408	0	123.63	3086200	7
Tb927.10.6370;Tb927.10.220	60S ribosomal protein L37a, putative;60S ribosomal proteins L37, putative	0.078524	-0.444682	0	0	0	0	0	441780								1	1	1	19.4	19.4	19.4	10.458	0	19.772	10775000	5
Tb927.4.2070;Tb11.v5.0881;Tb11.v5.0410	antigenic protein, conserved;antigenic protein, putative;antigenic protein, putative	0.0725755	-0.462996	0	0	0	0	394670	0		A	A	B	A	A	A	4	4	4	32.2	32.2	32.2	511.32	0	24.98	4778100	8
Tb927.11.16540	Roadblock/LC7 domain containing protein, putative	0.0909926	-0.510135	0	0	0	0	0	439740		C	A	A		A	A	1	1	1	16.3	16.3	16.3	10.913	0	13.317	10834000	3
Tb927.9.6410	hypothetical protein, conserved	0.0947657	-0.516928	0	0	0	0	0	1020600								1	1	1	3	3	3	75.105	0.0041152	6.6201	26727000	1
Tb927.11.6200;Tb927.11.6180	60S ribosomal protein L28, putative;60S ribosomal protein L28, putative	0.110878	-0.547623	0	0	0	0	0	570450								3	3	3	25.3	25.3	25.3	16.861	0	22.395	6802100	5
Tb927.6.1270	PITH domain-containing protein	0.103396	-0.571013	0	0	0	0	0	437830		C	A	B	A	A	A	2	2	2	15.8	15.8	15.8	23.703	0	39.458	7334200	4
Tb927.7.2300	Nucleoporin NUP132	0.112159	-0.596229	0	0	0	579700	419900	0		B				A	B	7	7	7	11	11	11	132.36	0	52.303	7877800	9
Tb927.5.1610;Tb927.4.3550	60S ribosomal protein L13a, putative;60S ribosomal protein L13a, putative	0.135285	-0.60151	0	0	0	183310	0	170090								2	2	2	10.4	10.4	10.4	25.711	0	11.897	3008000	4
Tb927.10.5030;Tb927.7.3680	ubiquitin/ribosomal protein S27a, putative;ubiquitin/ribosomal protein S27a, putative	0.104947	-0.64415	0	0	0	0	0	464500								1	1	1	8.6	8.6	8.6	16.705	0	71.503	6843000	3
Tb927.8.1340;Tb927.8.1330	60S ribosomal protein L7a, putative;60S ribosomal protein L7a, putative	0.139535	-0.649403	0	0	0	359510	269480	0					B			3	3	3	16.3	16.3	16.3	30.879	0	19.329	5712200	8
Tb927.11.9040	conserved protein	0.188251	-0.660855	0	0	0	0	0	206140			A		A	A	A	1	1	1	11.5	11.5	11.5	13.034	0	19.007	1904000	2
Tb927.2.6090;Tb927.11.3230	60S ribosomal protein L44;60S ribosomal protein L44	0.198936	-0.671483	0	0	0	0	0	80948								3	3	3	23.6	23.6	23.6	12.454	0	29.287	3238100	4
Tb927.9.10340	Polyamine transporter 1, putative	0.118354	-0.687295	0	0	0	0	851690	0								1	1	1	2	2	2	54.064	0.0045872	7.7868	6008700	0
Tb927.3.5340	Hsc70-interacting protein (Hip), putative	0.151597	-0.720523	0	0	0	0	0	241830						B	B	1	1	1	3.4	3.4	3.4	42.028	0.0039062	6.2384	2233700	1
Tb927.10.8430	40S ribosomal protein S12, putative	0.171783	-0.724822	0	0	0	0	0	182750			B		A	A	A	2	2	2	23.9	23.9	23.9	16.061	0	13.564	1972000	4
Tb927.10.1090;Tb927.10.1080	40S ribosomal protein S23, putative;40S ribosomal protein S23, putative	0.222046	-0.774726	0	0	0	0	0	101580								2	2	2	14	14	14	15.928	0	33.757	1401700	2
Tb927.9.2900	U3 small nucleolar RNA-associated protein 10, putative	0.175067	-0.783949	0	0	0	149220	66749	0								1	1	1	0.7	0.7	0.7	287.19	0.0052083	10.389	1640800	4
Tb927.9.7110	GRAM domain containing protein, putative	0.148367	-0.806857	0	0	0	0	558440	0		C	A	B	A	A	A	3	3	3	14.6	14.6	14.6	32.572	0	18.215	6310100	5
Tb927.10.13270;Tb11.v5.0563	periodic tryptophan protein 2, putative;Periodic tryptophan protein 2 homolog, putative	0.126413	-0.817182	0	0	0	0	0	1199800								1	1	1	1.1	1.1	1.1	102.91	0.0076046	6.1347	18518000	2
Tb927.10.2890;Tb11.v5.0650	enolase, putative;enolase	0.209093	-0.878763	0	0	0	0	81427	69328								2	2	2	8.6	8.6	8.6	46.592	0	14.347	1473100	6
Tb927.11.14020;Tb927.11.14000	nuclear RNA binding domain 1;nuclear RNA binding domain 2	0.248146	-0.899938	0	0	0	0	0	140880								2	2	2	10	10	10	30.274	0	11.87	4551400	3
Tb927.11.12530	Flagellum attachment zone protein 3	0.278409	-0.900244	0	0	0	0	158350	131520								3	3	3	6.5	6.5	6.5	90.654	0	20.568	2269900	6
Tb927.10.7960	hypothetical protein, conserved	0.200192	-0.910501	0	0	0	0	0	313000		C	A	B	A	A	A	2	2	2	10.3	10.3	10.3	17.63	0	30.337	3581100	3
Tb927.10.14710;Tb927.10.14600	40S ribosomal protein S2, putative;40S ribosomal protein S2, putative	0.262984	-0.924316	0	0	0	0	0	135040								2	2	2	9	9	9	28.642	0.0057143	11.828	1606800	2
Tb927.7.4060;Tb927.7.4070	cysteine peptidase, Clan CA, family C2, putative;cysteine peptidase, Clan CA, family C2, putative	0.312609	-0.925129	0	0	0	0	0	231070			A	A	A	A	A	1	1	1	16.5	16.5	16.5	12.873	0	192.16	4859300	5
Tb927.10.310	pumillio/PUF RNA binding protein 3	0.276507	-0.974392	0	0	0	0	0	168710			B		B	A	A	2	2	2	3	3	3	61.06	0.0054945	11.347	2726200	3
Tb927.6.3870	RNA-binding protein, putative	0.254966	-0.998872	459450	0	427090	267500	287640	0								1	1	1	8.9	8.9	8.9	22.904	0	236.45	6224800	13
Tb927.9.4680	Eukaryotic initiation factor 4A-1	0.375112	-1.02965	0	0	0	0	0	58545								1	1	1	3.5	3.5	3.5	45.361	0.004065	6.3893	540760	1
Tb927.9.6070;Tb927.10.11540	40S ribosomal protein S3, putative;40S ribosomal protein S3, putative	0.242337	-1.0762	0	0	0	0	0	344400								3	3	3	14	14	14	24.216	0	19.264	3181000	3
Tb927.9.5860;Tb927.9.5770	tryparedoxin peroxidase;tryparedoxin peroxidase	0.242067	-1.08572	0	0	0	276170	0	0						A	A	3	3	3	15.1	15.1	15.1	22.424	0	30.33	2165500	4
Tb927.9.12240;Tb927.9.12200	60S ribosomal subunit protein L31, putative;60S ribosomal subunit protein L31, putative	0.340306	-1.12306	0	0	0	112990	0	143900		C						3	3	3	10.6	10.6	10.6	21.692	0	57.783	2228800	5
Tb11.v5.0584;Tb927.3.3180	hypothetical protein, conserved;Nucleoporin NUP98	0.314702	-1.13303	0	0	0	0	0	93159					A			1	1	1	23.5	23.5	23.5	61.073	0	32.444	1935000	3
Tb927.8.4280	nuclear transport factor 2, putative	0.397949	-1.13808	0	0	0	0	0	63772								1	1	1	8.9	8.9	8.9	13.907	0.0042017	6.7395	589030	2
Tb927.6.3800;Tb927.6.3750;Tb927.6.3740	heat shock 70 kDa protein, mitochondrial precursor, putative;heat shock 70 kDa protein, mitochondrial precursor, putative;heat shock 70 kDa protein, mitochondrial precursor, putative	0.296359	-1.20092	0	0	0	0	0	77213								2	2	2	3.2	3.2	3.2	71.474	0.005291	10.989	889280	2
Tb927.10.6070	universal minicircle sequence binding protein 1	0.232528	-1.21904	0	0	0	343120	0	0								3	3	2	28.6	28.6	19.3	14.566	0	19.724	3481700	4
Tb927.3.2900	eukaryotic translation initiation factor 2 subunit alpha	0.411726	-1.22147	0	0	0	0	0	91799						B		1	1	1	3.6	3.6	3.6	46.824	0.0042553	6.8698	2094300	4
Tb927.7.2940;Tb927.7.2930;Tb927.7.2920;Tb927.7.2910;Tb927.7.2900;Tb927.7.2890;Tb927.7.2880;Tb927.7.2870;Tb927.7.2860;Tb927.7.2850;Tb927.7.2840;Tb927.7.2830;Tb927.7.2820	histone H2A, putative;histone H2A, putative;histone H2A, putative;histone H2A, putative;histone H2A, putative;histone H2A, putative;histone H2A, putative;histone H2A, putative;histone H2A, putative;histone H2A, putative;histone H2A, putative;histone H2A, putative;histone H2A, putative	0.187313	-1.23454	0	0	0	625140	0	0								3	3	3	19.4	19.4	19.4	14.212	0	18.997	9367600	5
Tb927.10.10980;Tb927.10.10960;Tb927.10.10950;Tb927.10.10940;Tb927.10.10920;Tb927.10.10910;Tb927.10.10900;Tb927.10.10890;Tb11.v5.0543;Tb927.10.10970;Tb927.10.10930	Heat shock protein 83, putative;heat shock protein, putative;heat shock protein, putative;heat shock protein, putative;heat shock protein, putative;heat shock protein, putative;heat shock protein, putative;heat shock protein, putative;heat shock protein, putative;heat shock protein, putative;heat shock protein 90, putative	0.224348	-1.2429	0	0	0	0	0	614150								7	7	7	11.5	11.5	11.5	80.793	0	42.113	5672700	6
Tb927.7.4970;Tb11.v5.0178	glutamine synthetase, putative;glutamine synthetase, putative	0.337312	-1.26007	0	0	0	0	0	432160		B	A	B	A	A	A	1	1	1	3.1	3.1	3.1	42.433	0.0040816	6.5282	3991700	2
Tb927.10.5040;Tb11.v5.0342	chaperone protein DnaJ, putative;chaperone protein DnaJ, putative	0.285638	-1.2773	0	0	0	0	316090	0		C	B		A	A	A	2	2	2	7.6	7.6	7.6	30.863	0.0056818	11.819	5477000	4
Tb927.10.14550	ATP-dependent RNA helicase HEL67	0.348513	-1.27871	0	0	0	0	0	53954								2	2	2	4.9	4.9	4.9	66.588	0	12.258	498350	2
Tb927.11.9060	DnaJ domain containing protein, putative	0.250846	-1.28747	0	0	0	0	0	217500					A		A	1	1	1	3.9	3.9	3.9	40.417	0	25.143	4296900	3
Tb927.9.8740	Double RNA binding domain protein 3	0.410351	-1.30146	0	0	0	0	0	62136			B			B	B	1	1	1	3.1	3.1	3.1	36.984	0.0077821	6.2262	573930	1
Tb927.7.6620.2		0.240949	-1.305	0	0	0	0	0	466880		B	A	A	A	A	A	1	1	1	2.8	2.8	2.8	54.798	0.0050505	9.0769	14021000	4
Tb927.9.12510	ATP-dependent DEAD/H RNA helicase, putative	0.350277	-1.30518	0	0	0	0	0	108850			B	B	A	A	A	1	1	1	1.5	1.5	1.5	82.74	0.0046729	8.0408	2318400	3
Tb927.11.7280;Tb11.v5.0255	DNA-directed RNA polymerase II, subunit 9, putative;DNA-direcetd RNA polymerase II, subunit 9, putative	0.321627	-1.31236	0	0	0	0	0	214160								2	2	2	16.5	16.5	16.5	15.426	0	18.175	2621600	3
Tb927.9.15170;Tb927.9.15110	60S ribosomal protein L5, putative;60S ribosomal protein L5, putative	0.265639	-1.31651	0	0	0	433740	0	0		B			B			3	3	3	8.4	8.4	8.4	34.636	0	18.522	5818200	5
Tb927.11.8290	DIS3-like exonuclease, putative	0.396825	-1.32769	0	0	0	29913	0	0			B		A	A	A	1	1	1	1.8	1.8	1.8	101.68	0.0039216	6.2866	234550	2
Tb927.3.4330;Tb927.3.4320;Tb927.3.4310;Tb927.3.4300;Tb927.3.4290;Tb11.v5.1055	73 kDa paraflagellar rod protein, putative;Paraflagellar rod protein 1-1;Paraflagellar rod protein 1-2;Paraflagellar rod protein 1-3;Paraflagellar rod protein 1-4;Paraflagellar rod protein 1-5	0.359773	-1.34954	0	0	0	0	0	238130								2	2	2	3.6	3.6	3.6	68.682	0.0057471	11.831	3556100	3
Tb927.7.7430;Tb927.7.7420	ATP synthase F1, alpha subunit;ATP synthase F1, alpha subunit	0.374716	-1.35658	0	0	0	0	0	127370								1	1	1	2.2	2.2	2.2	63.502	0.0076336	6.1351	1176500	1
Tb927.11.3600;Tb927.11.3590;Tb11.v5.1059	40S ribosomal protein S4, putative;40S ribosomal protein S4, putative;40S ribosomal protein S4, putative	0.315896	-1.35858	0	0	0	112110	0	0					A			1	1	1	3.3	3.3	3.3	30.644	0.0043478	7.1442	879050	1
Tb927.9.9290	polyadenylate-binding protein 1	0.350672	-1.36145	0	0	0	0	0	52832		C	A	B	A	A	A	2	2	2	3	3	3	63.029	0.0053476	11.093	1291700	3
Tb927.11.1840;Tb11.1380	hypothetical protein, conserved;hypothetical protein, conserved	0.325013	-1.37032	0	0	0	0	0	223270		C			A	A	A	1	1	1	3.3	3.3	3.3	45.633	0.0052356	10.781	2759400	2
Tb927.7.2370;Tb927.7.2340	40S ribosomal protein S15, putative;40S ribosomal protein S15, putative	0.399573	-1.37712	0	0	0	0	72685	0		C						1	1	1	5.3	5.3	5.3	17.474	0.003937	6.293	512800	1
Tb927.9.3630;Tb11.v5.0530	BSD domain containing protein, putative;BSD domain containing protein, putative	0.237785	-1.37832	0	0	0	0	0	196840		C			A	A	A	1	1	1	3.4	3.4	3.4	61.829	0	28.004	4280500	4
Tb927.11.15560	Nucleoporin NUP53a	0.295314	-1.3896	0	0	0	52742	0	68756								1	1	1	3.3	3.3	3.3	52.786	0.0049261	8.812	1045700	4
Tb927.3.5250	Zinc finger CCCH domain-containing protein 8	0.31087	-1.39425	0	0	0	248820	0	0					B			2	2	2	5	5	5	61.206	0.0054645	11.33	1951000	2
Tb927.9.12630;Tb927.9.12610;Tb927.9.12590;Tb927.9.12570;Tb927.9.12550	glycerol kinase, glycosomal;glycerol kinase, glycosomal;glycerol kinase, glycosomal;glycerol kinase, glycosomal;glycerol kinase, glycosomal	0.374341	-1.41806	0	0	0	0	0	201730								2	2	2	6.4	6.4	6.4	56.426	0	13.299	4285100	4
Tb927.11.16760	T-complex protein 1, alpha subunit, putative	0.336423	-1.42856	0	0	0	0	115430	0		C	B		A	A	A	2	2	2	3.6	3.6	3.6	59.432	0	13.023	2139600	2
Tb927.10.14470	intraflagellar transport protein 140	0.274358	-1.466	0	0	0	0	431140	0								2	2	2	1.1	1.1	1.1	186.61	0.0054348	11.267	4533000	3
Tb927.9.1600	hypothetical protein, conserved	0.502551	-1.48621	0	0	0	173740	0	0			B		A	A	A	1	1	1	1.6	1.6	1.6	182.2	0.0044053	7.3181	1362300	0
Tb927.7.1110	asparagine synthetase a, putative	0.339433	-1.49083	0	0	0	0	0	198900		C	A			A	A	2	2	2	7.7	7.7	7.7	39.597	0	241.26	3805500	4
Tb927.10.12710	heat shock protein 110, putative	0.572316	-1.49588	0	0	0	0	0	56761						B		1	1	1	2.2	2.2	2.2	90.863	0	62.566	1211200	3
Tb927.11.6300	40S ribosomal protein S5, putative	0.679804	-1.49596	0	0	0	0	0	93545		C						1	1	1	7.9	7.9	7.9	21.386	0.004878	8.5158	864040	1
Tb927.11.6280	pyruvate phosphate dikinase	0.564504	-1.55661	0	0	0	0	0	81616				B			B	1	1	1	1.2	1.2	1.2	100.45	0.0040486	6.377	1289300	2
Tb927.3.1030	RNA-binding protein	0.342663	-1.56084	0	0	0	290830	0	0		C	A	B	A	A	A	6	6	6	23.8	23.8	23.8	39.272	0	56.144	5071200	7
Tb927.8.2620	SUMO-interacting motif-containing protein	0.311252	-1.56115	0	0	0	269000	0	0								1	1	1	1.9	1.9	1.9	92.699	0.0040323	6.3759	2109300	1
Tb927.7.7050	hypothetical protein, conserved	0.888303	-1.56178	0	0	0	58497	0	0								1	1	1	2.9	2.9	2.9	104.48	0.004386	7.2987	458680	2
Tb927.8.5950	mitogen-activated protein kinase kinase 4, putative	0.540868	-1.57939	0	0	0	0	171070	0			A	B	A	A	A	2	2	2	7.4	7.4	7.4	38.694	0	16.788	1651200	3
Tb927.6.720;Tb927.11.11230	60S ribosomal protein L14, putative;40S ribosomal protein L14, putative	0.430829	-1.5818	0	0	0	0	0	130600		B			B			2	2	2	10.6	10.6	10.6	21.443	0.0056497	11.76	2365200	3
Tb927.9.9520	zinc finger protein family member, putative	0.829246	-1.58248	0	0	0	0	0	88906						B	B	1	1	1	3.8	3.8	3.8	37.741	0	15.239	1998200	3
Tb927.10.5340;Tb927.10.5330;Tb11.v5.1060;Tb11.v5.0243	40S ribosomal protein S18, putative;40S ribosomal protein S18, putative;40S ribosomal protein S18, putative;40S ribosomal protein S18, putative	0.407524	-1.58859	0	0	0	0	0	539890								1	1	1	9.2	9.2	9.2	17.51	0	36.183	8005700	4
Tb927.4.2180	60S ribosomal protein L35a, putative	0.387717	-1.60141	0	0	0	438240	0	0								2	2	2	12.1	12.1	12.1	17.021	0	47.411	6334000	5
Tb927.3.3270	ATP-dependent 6-phosphofructokinase, glycosomal	0.33385	-1.60236	0	0	0	0	50130	0								1	1	1	4.5	4.5	4.5	53.517	0.004329	7.0777	1182700	2
Tb927.8.900	splicing factor TSR1	0.399179	-1.60546	0	0	0	91559	0	0								1	1	1	3.4	3.4	3.4	37.469	0.0046512	8.0242	717930	1
Tb927.6.4460;Tb927.6.4410	S-adenosylmethionine decarboxylase;S-adenosylmethionine decarboxylase	0.378859	-1.61004	0	0	0	0	0	78026		B	A	B	A	A	A	1	1	1	3.8	3.8	3.8	41.748	0.0040161	6.3664	1415500	2
Tb927.3.2100	hypothetical protein, conserved	0.540014	-1.63865	0	0	0	0	0	56167						A	A	1	1	1	5.5	5.5	5.5	33.996	0.0049751	8.9727	984750	3
Tb927.5.2260;Tb927.5.2230;Tb927.5.2200;Tb927.5.2170;Tb927.5.2160	conserved protein;conserved protein;META domain containing protein, putative;conserved protein;conserved protein	0.77384	-1.6526	0	0	0	97288	0	0								1	1	1	17.2	17.2	17.2	12.354	0	43.57	1927300	4
Tb927.11.4950	hypothetical protein, conserved	0.370765	-1.65673	0	0	0	0	0	34565		C			A		A	1	1	1	1.7	1.7	1.7	88.74	0.007722	6.173	319270	1
Tb927.10.2180;Tb11.v5.0512	Rtr1/RPAP2 family, putative;Rtr1/RPAP2 family, putative	0.331932	-1.68557	0	0	0	0	632660	0			A	B		A		4	4	4	11	11	11	51.556	0	48.06	8562400	5
Tb927.10.4120.2;Tb927.10.4110;Tb927.10.4120.1	60S ribosomal protein L30	0.390022	-1.69752	0	0	0	0	71556	0								1	1	1	16.2	16.2	16.2	11.512	0.0048309	8.4928	681660	3
Tb927.11.13190;Tb927.11.13090	elongation factor 1 gamma, putative;elongation factor 1 gamma, putative	0.62131	-1.71714	0	0	0	0	0	52167						B		2	2	2	6.7	6.7	6.7	46.275	0	19.215	667930	4
Tb927.7.4910;Tb11.v5.0172	hypothetical protein, conserved;hypothetical protein, conserved	0.4555	-1.74961	0	0	0	101290	0	0								1	1	1	3.3	3.3	3.3	40.483	0	12.669	794260	2
Tb927.4.1300	amidinotransferase, putative	0.387693	-1.75169	0	0	0	0	0	276700								1	1	1	4.3	4.3	4.3	42.015	0	323.31	6044000	6
Tb927.10.6510;Tb927.10.6400	chaperonin HSP60, mitochondrial precursor;chaperonin HSP60, mitochondrial precursor	0.347518	-1.77558	0	0	0	0	0	242700								4	4	4	9.3	9.3	9.3	59.503	0	35.005	3040200	6
Tb11.v5.0333;Tb927.10.8530;Tb927.10.8520;Tb927.10.8510;Tb927.10.8500;Tb927.10.8490;Tb11.v5.0332;Tb11.v5.0331	THT1 - hexose transporter, putative;THT2A - glucose transporter, putative;THT1 - hexose transporter, putative, fragment;glucose transporter, putative;glucose transporter, putative;glucose transporter, putative;glucose transporter, putative;glucose transporter 2A	0.655886	-1.79198	0	0	0	0	0	65578								2	2	2	5.6	5.6	5.6	34.276	0	15.489	605720	2
Tb927.11.4360	Protein of unknown function (DUF1014), putative	0.615331	-1.79216	0	0	0	0	0	137690						B	B	1	1	1	5.1	5.1	5.1	29.673	0	26.273	1271800	1
Tb927.11.4820;Tb927.10.14580	60S ribosomal protein L17, putative;60S ribosomal protein L17, putative	0.48352	-1.80637	0	0	0	0	0	41230								1	1	1	5.4	5.4	5.4	19.105	0.0051282	9.73	1081600	3
Tb927.6.740	ATP-dependent DEAH-box RNA helicase, putative	0.486984	-1.82126	0	0	0	207900	0	0								5	5	5	4.4	4.4	4.4	139.08	0	29.319	3043600	5
Tb927.9.10400	hypothetical protein, conserved	0.539469	-1.82258	0	0	0	0	0	41139								1	1	1	1.9	1.9	1.9	50.645	0.0045045	7.577	941830	3
Tb927.8.6240	STOP axonemal protein	0.450795	-1.82543	0	0	0	0	170530	0								1	1	1	5.6	5.6	5.6	30.042	0.0045249	7.6509	2205300	2
Tb927.7.1340;Tb927.7.1320	10 kDa heat shock protein, putative;10 kDa heat shock protein, putative	0.707282	-1.82632	0	0	0	0	0	139060						A	B	1	1	1	14	14	14	10.67	0.0041841	6.6979	1753800	2
Tb11.v5.0579;Tb927.10.9570	hypothetical protein, conserved;paraflagellar rod component, putative	0.899891	-1.82999	0	0	0	0	0	61823		C			A	A	A	1	1	1	2.6	2.6	2.6	66.565	0.0042918	6.9779	571040	1
Tb927.4.960	WD domain, G-beta repeat, putative	0.420789	-1.85839	0	0	0	163770	0	0		C	A	B		A	B	2	2	2	3.1	3.1	3.1	128.61	0	146.9	1284200	3
Tb927.8.6430	hypothetical protein, conserved	1.06157	-1.8991	0	0	0	0	0	106540							B	2	2	2	22.9	22.9	22.9	11.709	0	12.287	984040	2
Tb927.2.4710	RNA-binding protein, putative	0.54223	-1.91655	0	0	0	272060	0	0								3	3	3	14.3	14.3	14.3	49.983	0	18.209	2573500	2
Tb927.11.14130;Tb927.10.3840	60S ribosomal protein L18a, putative;ribosomal protein L18, putative	0.384383	-1.93342	0	0	0	297600	0	0								3	3	3	19	19	19	20.904	0	19.336	2838500	2
Tb927.11.12640	PH domain containing protein, putative	0.539917	-1.934	0	0	0	0	0	52198		C				B	B	1	1	1	1.5	1.5	1.5	106.76	0	24.564	1775100	3
Tb927.11.1900	T-complex protein 1, beta subunit, putative	0.654943	-1.94798	0	0	0	0	0	28625		C	A	B	A	A	A	1	1	1	4.2	4.2	4.2	58.057	0.005	8.9894	805000	2
Tb927.9.14120	NLI interacting factor-like phosphatase, putative	0.617876	-1.94848	0	0	0	0	49969	0			B	B		B		1	1	1	3	3	3	59.066	0.004902	8.5771	352540	1
Tb927.11.4700	prostaglandin f synthase	0.586056	-1.9754	0	0	0	0	0	117800								2	2	2	9.4	9.4	9.4	30.992	0	18.834	1088000	2
Tb927.11.4880	Calmodulin-binding, putative	0.699003	-2.00299	0	0	0	19829	0	0								1	1	1	8	8	8	30.214	0.0076628	6.1562	155480	1
Tb927.8.1210	hypothetical protein, conserved	0.606097	-2.00583	0	0	0	0	0	34822						A	A	1	1	1	12.2	12.2	12.2	77.786	0.0076923	6.1679	321630	1
Tb927.4.5350	3-methylcrotonyl-CoA carboxylase, pseudogene, putative (pseudogene)	0.283862	-2.02758	0	3652600	2792000	1859200	2469400	0								13	2	2	21.7	3.7	3.7	73.856	0	19.748	39396000	9
Tb927.1.2550;Tb927.1.2530;Tb927.1.2510;Tb927.1.2490;Tb927.1.2470;Tb927.1.2450;Tb927.1.2430	histone H3, putative;histone H3, putative;histone H3, putative;histone H3, putative;histone H3, putative;histone H3, putative;histone H3, putative	0.407796	-2.11269	0	0	0	0	0	281560								1	1	1	6	6	6	14.75	0.0049505	8.9333	5907900	3
Tb927.9.14370;Tb927.8.6180	60S ribosomal protein L26, putative;60S ribosomal protein L26, putative	0.851026	-2.13882	0	0	0	0	0	159790					B			1	1	1	13.3	13.3	13.3	16.454	0.0041667	6.661	1475900	1
Tb927.10.9430	phosphoribosylpyrophosphate synthetase, putative	0.893696	-2.15891	0	0	0	0	110590	0								1	1	1	4	4	4	40.477	0.0077519	6.1967	780250	1
Tb927.10.5620;Tb11.v5.0531	fructose-bisphosphate aldolase, glycosomal, putative;fructose-bisphosphate aldolase, glycosomal	1.1168	-2.16687	0	0	0	0	0	50363								1	1	1	3.2	3.2	3.2	41.071	0.0051813	10.315	465180	0
Tb927.9.7620;Tb927.9.7590	60S ribosomal protein L11, putative;60S ribosomal protein L11, putative	0.411241	-2.16865	0	0	0	275990	0	0		C						1	1	1	7.2	7.2	7.2	22.369	0.0047847	8.4466	2164100	1
Tb927.11.11725;Tb927.11.11475	ribosomal protein S14p/S29e;ribosomal protein S14p/S29e	0.573079	-2.17121	0	0	0	161930	0	0								1	1	1	17.5	17.5	17.5	6.7299	0.0043668	7.2447	1269700	1
Tb927.11.11690	Vacuolar proton pump subunit B, putative	0.762976	-2.17375	0	0	0	0	74895	0								2	2	2	5.1	5.1	5.1	55.619	0	12.506	1829000	3
Tb927.10.8710	centrin-3	0.781654	-2.18514	0	0	0	0	0	57095		C			A	A	A	1	1	1	12.1	12.1	12.1	18.801	0.005102	9.4103	1060100	3
Tb927.4.870	dynein heavy chain, putative	1.11351	-2.20504	0	0	0	0	0	45886								2	2	2	0.3	0.3	0.3	527.12	0	12.432	423830	1
Tb927.8.6970	3-methylcrotonyl-CoA carboxylase alpha subunit, putative	1.18692	-2.214	16718000	9002000	5294000	2825300	3849500	733490					A	B	A	18	18	7	36	36	18	73.906	0	323.31	115930000	67
Tb927.10.6170	hypothetical protein, conserved	0.473867	-2.26926	0	0	0	0	351490	0								2	2	2	2.1	2.1	2.1	163.96	0	16.217	2479800	1
Tb927.7.5180;Tb927.7.5170	60S ribosomal protein L25;60S ribosomal protein L23a, putative	0.571886	-2.27595	0	0	0	0	0	282050		C						2	2	2	14.6	14.6	14.6	18.17	0	39.036	5501900	3
Tb927.11.10910;Tb927.11.10790	40S ribosomal protein SA, putative;40S ribosomal protein SA, putative	1.23186	-2.31236	0	0	0	0	54778	0		C						1	1	1	7	7	7	27.609	0.0047393	8.1769	386460	2
Tb927.9.11270	t- complex protein 1 (eta subunit), putative	1.01379	-2.35417	0	0	0	0	0	28646								2	2	2	6.5	6.5	6.5	61.471	0	36.112	706270	6
Tb927.9.11540	hypothetical protein, conserved	0.884984	-2.35513	0	0	0	0	32427	0		C			A	A	A	1	1	1	3.4	3.4	3.4	50.786	0.0042735	6.9325	228770	1
Tb927.1.3950	alanine aminotransferase	0.830754	-2.37988	0	0	0	0	0	62744		C	A		B	A	A	3	3	3	10.9	10.9	10.9	55.704	0	19.615	1491300	3
Tb927.7.2330	Protein of unknown function (DUF1663), putative	0.736965	-2.42524	0	0	0	0	106440	0								2	2	2	9.7	9.7	9.7	123.84	0.0054054	11.212	1212400	2
Tb927.7.4390	threonine synthase, putative	0.965596	-2.42893	0	0	0	0	0	59787		C	A	B	A	A	A	2	2	2	3.3	3.3	3.3	73.873	0	14.278	936760	3
Tb927.4.2460;Tb11.v5.0751	dual specificity protein phosphatase, putative;kinatase, putative	0.985995	-2.46974	0	34248	0	0	0	0								2	2	2	2	2	2	142.92	0.0052632	10.907	285770	1
Tb927.9.8130;Tb927.9.8100	nascent polypeptide associated complex subunit, putative;nascent polypeptide associated complex subunit, putative	0.455619	-2.49776	0	0	0	0	0	180910		C			A	A	A	1	1	1	18.1	18.1	18.1	20.129	0.0046948	8.1138	1671000	2
Tb927.9.15420;Tb927.10.270	60S ribosomal protein L32, putative;60S ribosomal protein L32	0.98183	-2.51503	0	0	0	0	0	48052								1	1	1	6.1	6.1	6.1	15.353	0.005618	11.713	750800	2
Tb927.9.13380	Autophagy-related protein 24	1.01277	-2.51931	0	0	0	66585	0	0		C	A	A	A	A	A	1	1	1	1.9	1.9	1.9	48.172	0.0039841	6.3619	522100	1
Tb927.6.2550	RNA-binding protein, putative	0.883961	-2.54184	0	0	0	26168	0	0		C			A		B	1	1	1	3.2	3.2	3.2	82.867	0.0044643	7.43	205190	1
Tb927.9.6130	calmodulin, putative	0.812784	-2.5533	0	0	0	0	0	14672								1	1	1	8.9	8.9	8.9	17.842	0	41.479	244270	2
Tb927.9.15360	40S ribosomal protein S6, putative	0.527807	-2.58158	0	0	0	130440	0	0								4	1	1	14.8	2.8	2.8	28.476	0.004	6.3655	1022800	1
Tb927.8.760	nucleolar RNA-binding protein	1.63569	-2.67445	0	0	0	0	0	35881								1	1	1	4.3	4.3	4.3	35.042	0.0048077	8.4772	1424600	2
Tb927.10.240	peroxin 14, putative	0.932802	-2.67853	0	0	0	0	39622	0						B		1	1	1	3.3	3.3	3.3	39.937	0.0048544	8.4934	554140	2
Tb927.11.14780	phosphomannose isomerase	0.641712	-2.70757	0	0	0	0	0	5884.2								1	1	1	3.2	3.2	3.2	46.482	0.0075758	6.1332	125110	1
Tb927.11.740	eukaryotic translation initiation factor 5A	0.978365	-2.74555	0	0	0	0	0	37166					A	A	A	1	1	1	7.8	7.8	7.8	17.82	0.0045662	7.7098	620080	2
Tb927.11.14190	Tudor domain protein 1	0.879538	-2.80855	0	0	0	0	0	31194								1	1	1	1.3	1.3	1.3	100.47	0.0042194	6.7759	288130	1
Tb927.1.3270	hypothetical protein, conserved	1.19721	-2.84758	0	0	0	0	32560	0					B			1	1	1	2.3	2.3	2.3	98.508	0.0051546	10.06	229710	2
Tb927.7.2360	N-acetyltransferase, putative	1.12568	-2.94717	0	0	0	0	0	18090							A	1	1	1	6.2	6.2	6.2	34.599	0.0050761	9.231	279950	2
Tb927.10.5480;Tb927.10.5460	60S ribosomal protein L24, putative;60S ribosomal protein L24, putative	2.74138	-2.94877	0	122130	0	0	0	0								1	1	1	11.2	11.2	11.2	14.595	0	16.007	222830	1
Tb927.6.1090	proteasome regulatory ATPase subunit 3	1.19198	-2.95687	0	0	0	0	0	36551								1	1	1	7.2	7.2	7.2	44.859	0.0044248	7.4118	337610	1
Tb927.9.11600;Tb927.9.11580	glycosomal membrane protein;glycosomal membrane protein	2.02232	-3.03747	0	92340	0	0	0	0								1	1	1	6.6	6.6	6.6	25.975	0.0044843	7.4885	168470	1
Tb927.10.560;Tb927.1.3180	40S ribosomal protein S11, putative;40S ribosomal proteins S11, putative	1.62607	-3.18953	0	55983	0	0	0	0								2	2	2	10.3	10.3	10.3	20.087	0.0055556	11.598	399970	2
Tb927.5.3510	structural maintenance of chromosome 3 , putative	1.13216	-3.2016	0	0	0	0	0	101150								1	1	1	0.7	0.7	0.7	136.37	0.0046083	7.8167	934330	1
Tb927.6.2330;Tb927.6.2270	AdoMet dependent proline di-methyltransferase, putative;RGG protein	0.857916	-3.20361	0	0	0	0	194840	0		C	B	B	A	A	A	2	2	2	12	12	12	28.09	0	18.195	2283900	4
Tb927.8.3750	nucleolar protein 56	1.07752	-3.31004	0	0	0	0	16671	0								1	1	1	4.6	4.6	4.6	54.358	0.0039683	6.3126	117610	1
Tb927.2.2260	phosphatidylinositol kinase related protein, putative	1.5874	-3.95674	0	1415500	0	0	0	0								2	2	2	0.6	0.6	0.6	468.48	0	12.197	3540800	2
Tb927.3.3940	RNA-binding protein, putative	1.75843	-4.04343	0	0	0	0	5806.2	0					A	B	B	2	2	2	5.7	5.7	5.7	61.716	0	13.259	40963	1
Tb927.11.6210	Lanosterol 14-alpha demethylase	1.66145	-4.06895	0	823450	0	0	0	0								4	4	4	10.6	10.6	10.6	54.372	0	27.127	1723000	5
Tb927.10.6060;Tb11.v5.0199	universal minicircle sequence binding protein, putative;universal minicircle sequence binding protein 2	2.19934	-4.20446	0	1071400	0	0	0	0								3	2	2	21.6	15.5	15.5	21.836	0	15.953	1954700	2
Tb927.8.7100	acetyl-CoA carboxylase	1.32357	-5.30921	4035400	10288000	6381900	496950	669950	0					A		A	24	24	24	15.1	15.1	15.1	242.91	0	273.18	37358000	48
Tb11.v5.0829	variant surface glycoprotein (VSG, atypical), putative	1.50349	-6.59815	0	15947000	0	0	0	0								1	1	1	3.3	3.3	3.3	41.305	0.0039526	6.3062	40546000	2

## Sheet: Figure S2B
		CMGC-type Kinase		significance groups
Gene ID	Product Description	-LOG10 (P-value)	difference to WT	CMGC-type kinase	eYFP	ALPH1 overexpression	ALPH1 endogenous expression
Tb927.7.3980	tc40 antigen-like	2.23421	10.3056	C	A	A	A
Tb927.11.3490	hypothetical protein, conserved	2.70598	8.31567	C		A	A
Tb927.9.12070	hypothetical protein, conserved	2.66253	8.16374	C	C	A	A
Tb927.10.10280	microtubule-associated protein 2	2.22338	7.80029	C	A	A	A
Tb927.7.4900	XRNA	2.15411	7.40542	C		A	B
Tb927.10.10870	CMGC family protein kinase	2.30226	6.74615	C		A	A
Tb927.6.640	ALPH1	1.78579	5.21005			A	A
Tb927.11.11330	HSP70	1.92135	5.04583		C	B
Tb927.6.5010	hypothetical protein, conserved	1.50872	4.86297		A	A	A
Tb927.7.6770	Acyl CoA binding protein	1.78965	4.81899		C	A	B
Tb927.11.550	SCD6	1.61774	4.37012			A	B
Tb927.9.11050	4EIP	1.68963	4.26528		C	A	A
Tb927.3.1240	PP2A	1.24618	3.95373			A	B
Tb927.10.1510	NOT1	1.8068	3.85509		B	A	B
Tb927.10.4570;Tb927.10.4560	elongation factor 2	1.48005	3.81956		C	A
Tb927.4.3890	ATP-dependent RNA helicase, putative	1.53889	3.78433			A	B
Tb927.4.2740	p25-alpha, putative	1.28245	3.46143		A	A	B
Tb927.11.12820;Tb927.11.12800;Tb927.11.12790;Tb927.11.12780;Tb927.11.12810	ribonucleoside-diphosphate reductase small chain, putative	1.02136	3.40194		A	A	B
Tb927.3.5050	60S ribosomal protein L4	0.923233	3.38977		C
Tb11.02.5400b;Tb11.02.5400	cystathionine beta-synthase	1.06853	3.30972		C	A	A
Tb927.10.4430	PUF1	1.14532	3.22609		C	A	A
Tb927.9.5730	nucleosome assembly protein-like protein	0.957794	3.208		C	A	B
Tb927.8.2820	hypothetical protein, conserved	1.47873	3.15319		A	A	B
Tb927.10.190	40S ribosomal protein S6, putative	1.28436	3.08711
Tb927.1.2390;Tb927.1.2370;Tb927.1.2350;Tb927.1.2330;Tb927.1.2410	beta tubulin	1.20483	2.86346
Tb927.9.13610	helicase, putative	0.993175	2.82813			A	B
Tb927.9.8420;Tb927.9.8070	QM-like protein	1.07655	2.80407
Tb927.11.6510;Tb927.11.6500	40S ribosomal protein S21	1.10159	2.68574
Tb927.9.6560	NAK family pseudokinase, putative	0.849837	2.55698		A	A	B
Tb927.5.4260;Tb927.5.4250;Tb927.5.4240;Tb927.5.4230;Tb927.5.4220;Tb927.5.4210;Tb927.5.4200;Tb927.5.4190;Tb927.5.4180;Tb927.5.4170	histone H4	0.801832	2.45124
Tb927.8.6160;Tb927.8.6150	40S ribosomal protein S8	0.582162	2.40936
Tb927.5.1110;Tb927.11.16280	60S ribosomal protein L8	0.796592	2.11424		C
Tb927.10.11750	hypothetical protein, conserved	0.702763	2.07269		C	A
Tb927.1.2400;Tb927.1.2380;Tb927.1.2360;Tb927.1.2340	alpha tubulin	0.66867	2.01525
Tb927.4.1800;Tb927.4.1790	ribosomal protein L3	0.691556	1.99078
Tb927.10.2110;Tb927.10.2100;Tb927.10.2090	elongation factor 1-alpha	1.06055	1.89739		C	B
Tb927.10.2770	eukaryotic translation initiation factor 5	0.47728	1.7674		B	A	B
Tb927.10.10590;Tb927.10.10580;Tb927.10.10570;Tb927.10.10560;Tb927.10.10550;Tb927.10.10540;Tb927.10.10530;Tb927.10.10520;Tb927.10.10510;Tb927.10.10500;Tb927.10.10490;Tb927.10.10480;Tb927.10.10470;Tb927.10.10460;Tb927.10.10445	histone H2B	0.437323	1.69287
Tb927.10.11760	PUF6	0.41818	1.56039			B
Tb927.10.8940	flagellum targeting protein kharon1, putative	0.616395	1.51515
Tb927.6.600	CAF1	0.558821	1.23071			A	B
Tb927.11.14250	T-complex protein 1, epsilon subunit	0.167084	0.988393		C	B
Tb927.9.11410;Tb927.9.11380	60S ribosomal protein L23	0.365693	0.942083		C
Tb927.3.3320;Tb927.3.3310	60S ribosomal protein L13	0.148941	0.904527		C
Tb927.9.10770	PABP2	0.13507	0.73888
Tb927.6.4300;Tb927.6.4280	glyceraldehyde 3-phosphate dehydrogenase	0.388553	0.432005
Tb927.7.3550	cytoskeleton associated protein, putative	0.0824827	0.420365
Tb927.8.2030	PAVE1	0.312508	0.389695		B	A	B
Tb927.5.1820	60S acidic ribosomal protein, putative	0.104614	0.370718
Tb927.11.6710	predicted tetratricopeptide repeat (TPR) protein	0.0716196	0.323081		C	A
Tb927.11.11370;Tb927.11.11360	receptor for activated C kinase 1	0.0651664	0.319869
Tb927.10.1500	methionyl-tRNA synthetase	0.0258103	0.182396		A	A	B
Tb927.5.1580	ZC3H13	0.0344965	0.145227
Tb927.11.14220	Reg9.1	0.0246254	0.143867		C	A	B

## Sheet: Figure S2C
		CMGC-type Kinase
Gene ID	Product Description	-LOG10 (P-value)	difference to WT	significance group	present in final ALPH1 BioID list	significance group eYFP
Tb927.7.3980	tc40 antigen-like	2.23421	10.3056	C	x	A
Tb927.11.3490	hypothetical protein, conserved	2.70598	8.31567	C	x
Tb927.9.12070	hypothetical protein, conserved	2.66253	8.16374	C	x	C
Tb927.7.4900	XRNA	2.15411	7.40542	C	x
Tb927.10.10870	CMGC family protein kinase	2.30226	6.74615	C	x
Tb927.6.640	ApaH-like phosphatase ALPH1	1.78579	5.21005		x
Tb927.11.11330	HSP70	1.92135	5.04583			C
Tb927.7.6770	Acyl CoA binding protein	1.78965	4.81899			C
Tb927.11.550	SCD6	1.61774	4.37012		x
Tb927.9.11050	4EIP	1.68963	4.26528		x	C
Tb927.3.1240	PP2A	1.24618	3.95373		x
Tb927.10.4570;Tb927.10.4560	elongation factor 2	1.48005	3.81956			C
Tb927.4.3890	ATP-dependent RNA helicase, putative	1.53889	3.78433		x
Tb927.3.5050	60S ribosomal protein L4	0.923233	3.38977			C
Tb11.02.5400b	cystathionine beta-synthase	1.06853	3.30972			C
Tb927.10.4430	PUF1	1.14532	3.22609		x	C
Tb927.9.5730	nucleosome assembly protein-like protein	0.957794	3.208			C
Tb927.10.190	40S ribosomal protein S6	1.28436	3.08711
Tb927.1.2390;Tb927.1.2370;Tb927.1.2350;Tb927.1.2330;Tb11.v5.0469;Tb927.1.2410	beta tubulin	1.20483	2.86346
Tb927.9.13610	helicase, putative	0.993175	2.82813		x
Tb927.9.8420;Tb927.9.8070	QM-like protein	1.07655	2.80407
Tb927.11.6510;Tb927.11.6500	40S ribosomal protein S21	1.10159	2.68574

## Sheet: Legend
Table S2A	all LFQ data (216 protein groups), raw data
Table S2B	Data filtered to have only protein groups enriched and with 2 quantification values within the 3 bait samples (54 protein groups). Information on whether the proteins were also identified in the eYFP-control is included (colour-coded in light, medium and dark green for SigC, SigB and SigA, respectively), as well as information on whether they were detected in the ALPH1 BioID experiment (endogenou…
Table S2C	high-confidence interactors of the CMGC-type kinase (21 protein groups):
	data filtered to include only protein groups that (1) are enriched with 2 quantification values within the 3 bait samples ( 54 protein groups) and (2) are be absent from both SigA and SigB of the TurboID-eYFP control (44 protein groups) with the exception of the Tc40-antigen like protein and (3) are at least 2.5 fold enriched in comparison to the wild type control (21 proteins). Protein groups th…
Significance intervals
SigA	FDR=0.01, s0=0.1
SigB	FDR=0.05, s0=0.1
SigC	FDR=0.05, s0=2.0
