# Supplementary material for: A unique mRNA decapping complex in trypanosomes
Source: Nucleic Acids Res. 2023 Jun 13;51(14):7520–40. doi: 10.1093/nar/gkad497 (PMC10415143; doi:10.1093/nar/gkad497)
Supplement: gkad497_Supplemental_Files [file gkad497_supplemental_files.zip › Table S3.xlsx]

## Sheet: Table S3A
		TbXRNA			4 replicate experiments, wild type				4 replicate experiments, TbXRNA															ALPH1 BioID data
Gene IDs	Product Description	-LOG10 (P-value)	difference to WT	significant	LFQ intensity Ctrl1	LFQ intensity Crtl2	LFQ intensity Crtl3	LFQ intensity Crtl4	LFQ intensity XRNA_1	LFQ intensity XRNA_2	LFQ intensity XRNA_3	LFQ intensity XRNA_4	N: Peptides	N: Razor + unique peptides	N: Unique peptides	N: Sequence coverage [%]	N: Unique + razor sequence coverage [%]	N: Unique sequence coverage [%]	N: Mol. weight [kDa]	N: Q-value	N: Score	N: Intensity	N: MS/MS count	ALPH1 end: Significant Class A	ALPH1 end: Significant Class B	ALPH1 OE: Significant Class A	ALPH1 OE: Significant Class B	ALPH1 cat: Significant Class A	ALPH1 cat: Significant Class B	ALPH1 ∆C: Significant Class A	ALPH1 ∆C: Significant Class B	ALPH1 ∆N2: Significant Class A	ALPH1 ∆N2: Significant Class B
Tb927.7.4900;Tb11.v5.0171	5'-3' exonuclease XRNA, putative;5'-3' exoribonuclease A	3.56408	9.53194	+	14543000	0	24260000	25272000	4375100000	10981000000	7308100000	5521100000	100	100	100	72.1	72.1	72.1	158.67	0	323.31	126870000000	1094		+	+	+					+	+
Tb927.9.12070	hypothetical protein, conserved	4.06014	6.45631	+	1881800	0	1854300	3270400	168510000	318230000	52957000	184440000	34	34	34	41.6	41.6	41.6	109.87	0	323.31	1866200000	136	+	+	+	+	+	+	+	+	+	+
Tb927.6.740	ATP-dependent DEAH-box RNA helicase, putative	3.1664	5.93675	+	0	0	0	0	39833000	220810000	30004000	18341000	37	37	37	37.4	37.4	37.4	139.08	0	168.12	515930000	80
Tb927.9.13990	RNA-binding protein, putative	3.06512	5.41271	+	9590900	0	2484900	1799400	83404000	221010000	40876000	218640000	17	17	17	44.3	44.3	44.3	34.618	0	101.66	2124700000	65
Tb927.4.4940	SUMO-interacting motif-containing protein	4.24218	5.33277	+	0	0	0	0	31326000	19977000	23328000	26840000	16	16	15	33	33	32	73.839	0	87.325	337140000	49
Tb927.3.3740	Zinc-finger double-stranded RNA-binding, putative	2.8932	5.16701	+	0	2959000	0	0	77858000	29546000	22101000	28826000	19	19	19	41.7	41.7	41.7	69.176	0	129.06	689700000	72
Tb927.10.7340;Tb927.10.7330	40S ribosomal protein S24E, putative;40S ribosomal protein S24E, putative	3.93776	5.03976	+	0	0	0	0	14757000	15529000	10703000	12257000	5	5	5	35	35	35	15.683	0	65.094	205420000	22
Tb927.6.640	ApaH-like phosphatase ALPH1	2.84056	4.83147	+	11132000	0	28101000	15819000	281570000	334930000	142020000	571420000	30	30	30	47.7	47.7	47.7	79.106	0	237.31	4875800000	144	+	+	+	+	+	+	+	+	+	+
Tb927.6.3690	pre-mRNA cleavage complex II Clp1-like, conserved	2.75749	4.62102	+	0	0	0	0	10806000	49361000	9674900	11522000	10	10	10	31	31	31	46.047	0	46.931	146600000	21
Tb927.7.320	RNA-binding protein 8	1.65782	4.28902		14721000	0	4599900	0	38077000	31606000	28198000	45827000	9	9	9	73.3	73.3	73.3	20.27	0	75.188	527920000	37
Tb927.2.5610;Tb927.2.5530	Present in the outer mitochondrial membrane proteome 22-1;Present in the outer mitochondrial membrane proteome 22B	2.78479	4.28765	+	0	0	0	0	13201000	8830300	10430000	10408000	15	15	15	16.2	16.2	16.2	162.48	0	147.24	178600000	43
Tb927.1.3910	Anaphase-promoting complex subunit CDC23	0.96846	4.27676		0	16707000	0	0	60149000	0	31523000	75341000	25	25	25	36.9	36.9	36.9	99.782	0	124.1	926850000	73
Tb927.8.6160;Tb927.8.6150	40S ribosomal protein S8, putative;40S ribosomal protein S8, putative	1.57093	4.26345		20753000	0	0	0	34313000	47940000	14827000	22295000	10	10	10	44.5	44.5	44.5	24.937	0	151.17	402380000	46
Tb927.4.3890	ATP-dependent RNA helicase, putative	2.90726	4.09821	+	12550000	0	7844800	6953800	85835000	214930000	45744000	161840000	31	31	31	35.1	35.1	35.1	122.8	0	323.31	1504900000	129		+	+	+	+	+	+	+	+	+
Tb927.8.5460;Tb927.8.5465;Tb927.8.5440;Tb11.v5.0798;Tb11.v5.0797	flagellar calcium-binding protein;flagellar calcium-binding protein;flagellar calcium-binding 24 kDa protein;Flagellar calcium-binding 44 kDa protein;flagellar calcium-binding 24 kDa protein	1.55984	3.96202		11153000	0	0	0	9178200	18790000	13065000	10959000	5	5	5	20.6	20.6	20.6	45.718	0	130.59	231890000	27
Tb927.7.2660	zinc finger protein family member, putative	1.70502	3.91307		8436200	0	5816900	0	39394000	9479700	43811000	34475000	14	10	10	47.9	34.8	34.8	43.757	0	185.55	451040000	47
Tb927.6.4530	RNA-binding protein, putative	3.26355	3.83033	+	0	0	0	0	13058000	16506000	13360000	16062000	6	6	6	37.9	37.9	37.9	16.821	0	36.375	235600000	33
Tb927.6.3280	cyclosome subunit 1, putative	1.70271	3.73795		0	0	0	0	17858000	0	10071000	31865000	21	21	21	17.7	17.7	17.7	202.2	0	44.457	282510000	39
Tb927.10.11600	hypothetical protein, conserved	2.11167	3.72254		5065100	0	0	0	15950000	19435000	6450600	10352000	10	10	10	24.7	24.7	24.7	66.002	0	63.17	191720000	38
Tb927.11.5590	Anaphase-promoting complex-associated protein AP1	1.49846	3.66942		0	3728500	0	0	19347000	3987200	5234700	51919000	16	16	16	29.9	29.9	29.9	82.5	0	50.53	435410000	45
Tb927.9.13970	KKT-interacting protein 9	1.44924	3.65022		5720500	5614400	1089000	0	38660000	5958700	13264000	66510000	14	14	14	60.5	60.5	60.5	36.788	0	88.337	744390000	67
Tb927.7.3980	tc40 antigen-like	2.68709	3.64907		107250000	25656000	156640000	111490000	825040000	1138500000	585870000	2162900000	43	43	43	59.8	59.8	59.8	97.32	0	323.31	18780000000	363	+	+	+	+	+	+	+	+	+	+
Tb927.11.3490	hypothetical protein, conserved	3.20378	3.64484	+	157130000	57116000	262620000	170860000	1363000000	1978900000	1182200000	3091700000	55	55	55	65.7	65.7	65.7	87.8	0	323.31	28064000000	460	+	+	+	+	+	+	+	+	+	+
Tb927.10.5480;Tb927.10.5460	60S ribosomal protein L24, putative;60S ribosomal protein L24, putative	1.38309	3.61623		0	0	24339000	0	29710000	31316000	11268000	22552000	6	6	6	39.2	39.2	39.2	14.595	0	99.276	369560000	26
Tb927.9.15290	CHAT domain containing protein, putative	2.43491	3.6126		0	0	3924800	0	9700700	9400100	8019600	12470000	14	14	14	13.8	13.8	13.8	149.76	0	27.725	135430000	35
Tb927.2.4510	cdc2-related kinase 9	0.796658	3.58792		86001000	37897000	0	0	46765000	125930000	20032000	60405000	23	23	23	39.9	39.9	39.9	85.591	0	103.99	1324600000	104
Tb927.6.2150	cell division cycle protein 16 homolog, putative	0.980942	3.49858		0	15686000	0	0	18813000	0	13303000	61652000	20	20	20	48.1	48.1	48.1	61.277	0	75.738	648610000	57
Tb927.11.550	Suppressor of clathrin deficiency 6, putative	3.4486	3.47682	+	7921100	3311800	4685800	3522800	42954000	87234000	25958000	68402000	13	13	13	53.6	53.6	53.6	31.292	0	221.18	899260000	77		+	+	+		+	+	+	+	+
Tb927.7.5020;Tb927.7.5000;Tb11.v5.0182;Tb11.v5.0181	60S ribosomal protein L19, putative;60S ribosomal protein L19, putative;60S ribosomal protein L19, putative;60S ribosomal protein L19, putative	1.39243	3.4202		0	0	0	0	11421000	15113000	3078900	0	6	6	6	15	15	15	29.408	0	9.584	90302000	15
Tb927.10.2290	chaperone protein DnaJ, putative	1.77725	3.39578		8339700	0	4517100	0	32293000	19239000	23332000	24982000	12	12	12	42.5	42.5	42.5	46.795	0	34.466	295160000	41
Tb927.3.3270	ATP-dependent 6-phosphofructokinase, glycosomal	2.39342	3.37669		22968000	0	12928000	5226200	64697000	153040000	59290000	84124000	27	27	27	64.1	64.1	64.1	53.517	0	187.76	1342000000	138
Tb927.10.15870	RNA binding protein, putative	0.694161	3.32632		77786000	69477000	0	0	40972000	112210000	22651000	53460000	5	5	5	23.2	23.2	23.2	26.919	0	53.235	1108500000	51
Tb927.9.11500	anaphase-promoting complex subunit 2	2.07246	3.32308		0	0	0	0	12188000	0	4616400	24717000	12	12	12	25.1	25.1	25.1	85.912	0	22.077	267030000	28
Tb927.10.10000	hypothetical protein, conserved	2.58617	3.26825		0	0	4832200	4181200	15851000	16335000	43938000	20812000	7	7	7	18.4	18.4	18.4	44.084	0	68.117	231180000	31
Tb927.11.6600	conserved protein, unknown function	2.14124	3.25737		0	0	0	0	6864500	2506500	10011000	4129000	9	9	9	28.3	28.3	28.3	56.877	0	23.651	72756000	24
Tb927.10.13800	hypothetical protein, conserved	1.07696	3.19756		37072000	8789800	4175700	0	47276000	60275000	22786000	37245000	15	15	15	39.7	39.7	39.7	46.281	0	323.31	636350000	76					+	+	+	+	+	+
Tb927.5.1490	Eukaryotic translation initiation factor 4 gamma 1	2.41443	3.1814		0	0	0	2128200	11653000	6168000	3738200	10320000	13	13	13	15.7	15.7	15.7	122.1	0	42.627	145710000	32
Tb927.5.2080	GMP reductase	1.32277	2.98025		16751000	0	6379100	0	30098000	26801000	15570000	16805000	16	16	16	42.6	42.6	42.6	52.238	0	39.104	254580000	42
Tb927.7.3970	hypothetical protein, conserved	1.85152	2.95188		0	0	0	0	8788300	0	5076900	6559000	4	4	4	20.9	20.9	20.9	35.334	0	23.049	92144000	12
Tb927.10.6060;Tb11.v5.0199	universal minicircle sequence binding protein, putative;universal minicircle sequence binding protein 2	1.37332	2.94024		0	0	5707600	0	35137000	8547400	3497300	12080000	8	8	7	62.9	62.9	56.8	21.836	0	148.6	239310000	32
Tb927.8.1110;Tb927.10.5610	40S ribosomal protein S9, putative;40S ribosomal protein S9, putative	0.927646	2.88821		29546000	18824000	5720300	0	31510000	65664000	28766000	39047000	7	7	7	39.5	39.5	39.5	22.051	0	12.592	601420000	47
Tb927.8.1340;Tb927.8.1330	60S ribosomal protein L7a, putative;60S ribosomal protein L7a, putative	0.89617	2.86946		14210000	0	3622900	0	15703000	48445000	3906100	6318200	8	8	8	29.3	29.3	29.3	30.879	0	113.31	224570000	32						+
Tb927.11.8200	ribosomal protein S26, putative	1.1512	2.83467		0	0	4924700	0	0	19776000	10689000	10865000	3	3	3	34.2	34.2	34.2	12.806	0	16.929	202990000	21
Tb927.5.2380	hydrolase, alpha/beta fold family, putative	1.15504	2.82799		0	0	5681800	12374000	12078000	6558100	33691000	17768000	11	11	11	40.4	40.4	40.4	34.433	0	50.651	177660000	39
Tb927.9.15360;Tb927.10.190	40S ribosomal protein S6, putative;40S ribosomal protein S6, putative	1.15854	2.79217		15392000	11288000	5787800	0	38584000	62110000	22512000	17265000	6	6	6	18.8	18.8	18.8	28.476	0	110.67	413320000	35
Tb927.7.5750	Anaphase promoting complex-associated Protein AP2	1.28597	2.78799		0	6152300	0	0	6946800	0	6488600	17294000	8	8	8	12.3	12.3	12.3	116.49	0	69.851	210640000	27
Tb927.4.3150	KKT-interacting protein 10	1.04336	2.75804		0	0	0	0	13301000	0	10422000	7324100	9	9	9	26.8	26.8	26.8	38.204	0	16.677	122140000	24
Tb927.3.5050	60S ribosomal protein L4	0.863798	2.72609		22372000	0	10306000	0	11250000	54367000	15148000	14969000	16	16	16	45.5	45.5	45.5	41.856	0	71.673	480710000	57
Tb927.7.3080	Kinetochore interacting protein 4	1.17253	2.71544		0	5258000	0	0	9994800	0	9788400	11283000	11	11	11	27.7	27.7	27.7	47.366	0	55.302	127630000	28
Tb927.4.1800;Tb927.4.1790	ribosomal protein L3, putative;Mitochondrial ribosomal protein L3	0.79195	2.70187		11199000	8456600	0	0	6225800	27841000	7894700	5427000	11	11	11	29.4	29.4	29.4	48.691	0	100.91	168840000	35
Tb927.10.14700	hypothetical protein, conserved	0.960688	2.6681		0	0	0	0	23685000	0	0	14193000	6	6	6	26.9	26.9	26.9	37.7	0	11.362	220310000	20
Tb927.10.10330	Anaphase-promoting complex subunit CDC27	0.717518	2.59598		0	11803000	0	0	20503000	0	11552000	23086000	11	11	11	30.3	30.3	30.3	62.877	0	31.543	298700000	32
Tb927.10.12740	Zinc finger CCCH domain-containing protein 35	1.60508	2.55251		0	0	0	0	6359600	0	3678400	13981000	10	10	10	40.5	40.5	40.5	51.324	0	61.733	182550000	21
Tb927.5.2140	regulator of nonsense transcripts 1	1.20367	2.49389		0	0	0	0	8556200	9508100	0	0	12	12	12	21	21	21	93.324	0	32.404	50237000	17
Tb927.9.3760	Nucleoporin GLE2	0.784484	2.45106		142680000	502180000	8412400	10074000	229170000	104810000	577370000	391470000	26	26	26	82.8	82.8	82.8	38.351	0	200.6	5678400000	210
Tb927.9.3170	cytochrome oxidase subunit V	0.858973	2.45009		7435700	0	0	0	5537600	26719000	0	8381200	2	2	2	12.8	12.8	12.8	22.229	0	7.9888	130220000	14
Tb927.9.14410	RNA 3'-terminal phosphate cyclase, putative	1.11891	2.40106		0	0	0	0	0	8486600	6512400	7193800	5	5	5	17.7	17.7	17.7	39.228	0	16.388	64112000	17
Tb927.9.10770	polyadenylate-binding protein 2	2.78371	2.32848		205930000	93386000	121230000	87230000	846030000	592790000	318250000	810940000	36	36	36	58.4	58.4	58.4	62.147	0	323.31	9662700000	236
Tb927.3.5220	hypothetical protein, conserved	2.07007	2.30504		0	0	0	0	3709300	0	3363100	3505900	5	5	5	9.4	9.4	9.4	65.028	0	7.7146	28105000	10
Tb927.6.4440	RNA-binding protein 42 (RNA-binding motif protein 42)	1.25927	2.29907		59150000	45509000	13906000	5937700	283530000	116800000	39293000	100200000	13	13	13	50.6	50.6	50.6	37.718	0	259	2034100000	77					+	+	+	+	+	+
Tb927.9.1700	btb/poz domain containing protein, putative	1.28196	2.27737		0	0	0	0	0	0	6680500	5040800	6	6	6	13.3	13.3	13.3	67.667	0	51.376	33384000	11
Tb927.10.8430	40S ribosomal protein S12, putative	0.656595	2.2688		12289000	15460000	15842000	0	26400000	15317000	17776000	35076000	9	9	9	68.3	68.3	68.3	16.061	0	66.605	526030000	50				+	+	+	+	+	+	+
Tb927.11.970	hypothetical protein, conserved	0.389915	2.23918		14352000	43689000	0	0	30695000	0	63933000	54470000	12	12	12	78.7	78.7	78.7	23.691	0	57.723	738370000	57
Tb927.10.6630	ATP-dependent RNA helicase DBP2A, putative	1.20678	2.2177		0	0	3263600	0	10718000	10085000	3842000	0	13	13	13	30.6	30.6	30.6	64.082	0	22.638	76425000	31					+	+			+	+
Tb927.5.1610;Tb927.4.3550	60S ribosomal protein L13a, putative;60S ribosomal protein L13a, putative	0.785871	2.16372		10769000	0	10142000	0	7862400	23605000	7931500	9888700	7	7	7	31.1	31.1	31.1	25.711	0	22.865	156340000	27
Tb927.10.15360	hypothetical protein, conserved	0.544368	2.16199		560640000	418680000	12920000	5665500	202770000	950560000	92228000	387720000	54	54	54	42.2	42.2	42.2	191.99	0	323.31	7976600000	350
Tb927.8.3750	nucleolar protein 56	1.43084	2.14921		9173200	0	3613200	2367900	20660000	49303000	7391900	8241500	14	14	14	36	36	36	54.358	0	81.813	173870000	45
Tb927.7.2140;Tb07.11L3.90	zinc finger protein family member, putative;zinc finger protein family member, putative	0.478538	2.14724		0	25171000	3051800	0	0	14025000	155350000	14498000	14	14	14	67.8	67.8	67.8	40.864	0	77.999	564420000	60
Tb927.10.3940;Tb11.v5.0501;Tb927.10.3930	40S ribosomal protein S3A, putative;40S ribosomal protein S3A, putative;40S ribosomal protein S3A, putative	1.50423	2.13122		74296000	33705000	35399000	7007800	158790000	176860000	89861000	90667000	17	17	17	53.9	53.9	53.9	29.422	0	187.45	1739600000	94
Tb927.10.8530;Tb927.10.8520;Tb927.10.8510;Tb927.10.8500;Tb927.10.8490;Tb11.v5.0332;Tb11.v5.0331;Tb11.v5.0333	THT1 - hexose transporter, putative;THT2A - glucose transporter, putative;THT1 - hexose transporter, putative, fragment;glucose transporter, putative;glucose transporter, putative;glucose transporter, putative;glucose transporter, putative;glucose transporter 2A	0.73793	2.08834		9822200	0	0	0	0	5452100	5609900	6186800	6	6	6	10.4	10.4	10.4	56.926	0	11.389	73902000	22
Tb927.11.9730;Tb927.10.12680	60S ribosomal protein L34, putative;60S ribosomal protein L34, putative	0.891907	2.05442		0	0	0	0	12066000	0	7496700	0	6	6	6	23.5	23.5	23.5	19.336	0	10.667	44365000	11
Tb927.1.4680	Kinetochore interacting protein 6	1.18219	2.03505		0	0	0	0	0	0	6156000	6472100	7	7	7	30.5	30.5	30.5	37.287	0	16.27	67982000	15
Tb927.10.10590;Tb927.10.10580;Tb927.10.10570;Tb927.10.10560;Tb927.10.10550;Tb927.10.10540;Tb927.10.10530;Tb927.10.10520;Tb927.10.10510;Tb927.10.10500;Tb927.10.10490;Tb927.10.10480;Tb927.10.10470;Tb927.10.10460;Tb927.10.10445	Core histone H2A/H2B/H3/H4, putative;histone H2B, putative;histone H2B, putative;histone H2B, putative;histone H2B, putative;histone H2B, putative;histone H2B, putative;histone H2B, putative;histone H2B, putative;histone H2B, putative;histone H2B, putative;histone H2B, putative;histone H2B, putative;histone H2B, putative;histone H2B, putative	3.68515	1.98555		35540000	31273000	22128000	19673000	115770000	81260000	129030000	98035000	6	6	6	50.9	50.9	50.9	12.569	0	120.8	1485600000	37
Tb927.10.14750;Tb927.10.14630	fibrillarin, putative;fibrillarin, putative	0.952792	1.98255		3830900	0	2997100	0	13373000	9110000	4310100	0	7	7	7	31.2	31.2	31.2	31.672	0	30.9	58783000	29
Tb927.9.15420;Tb927.10.270	60S ribosomal protein L32, putative;60S ribosomal protein L32	0.561639	1.97975		11038000	0	0	0	0	21050000	8157000	8971400	4	4	4	34.1	34.1	34.1	15.353	0	11.629	130600000	18
Tb927.8.2110	Alpha/beta hydrolase family, putative	0.312874	1.97357		0	0	0	0	0	0	766610000	0	3	3	3	12	12	12	40.268	0	3.2445	1850100000	11
Tb927.3.910	tubulin gamma chain	0.643558	1.93447		9729300	15831000	0	6577100	27024000	6344600	11072000	30451000	18	18	18	48.8	48.8	48.8	50.119	0	62.578	432710000	55
Tb927.11.6440	Essential Nuclear Factor, 49 kDa	1.10059	1.91771		31524000	36424000	6247600	4554800	66075000	67628000	19167000	77740000	13	13	13	28.1	28.1	28.1	48.841	0	99.685	1221000000	70		+	+	+	+	+	+	+	+	+
Tb927.2.1860	RNA editing mediator complex protein 2	0.706297	1.90563		0	0	0	0	0	0	16709000	0	6	6	6	11	11	11	96.551	0	5.1913	9366000000	7
Tb927.10.9160	Cyclin 12, L-type	0.374139	1.88705		83777000	5757900	0	0	8596000	117600000	1624500	12716000	17	17	17	26.4	26.4	26.4	71.258	0	90.192	582490000	72
Tb927.11.14750	PSP1 C-terminal conserved region, putative	0.911866	1.88029		0	0	0	0	11415000	0	3545900	6334400	9	9	9	24.5	24.5	24.5	42.2	0	19.689	104470000	21
Tb927.10.560	40S ribosomal proteins S11, putative	0.425628	1.86875		0	28589000	0	0	28427000	0	18884000	0	12	2	2	55.2	12.1	12.1	20.087	0	55.844	310410000	16
Tb927.6.2850	ESAG8-associated protein, putative	0.827299	1.86658		0	0	0	0	9727700	0	5076700	5018700	8	8	8	20.4	20.4	20.4	61.928	0	23.409	74883000	18
Tb927.6.1470	hypothetical protein, conserved	0.841312	1.84986		0	0	0	0	0	14085000	3933900	0	6	6	6	22	22	22	27.521	0	8.846	31096000	11
Tb927.10.3200	U2 splicing auxiliary factor, putative	0.562468	1.84427		338140000	148520000	13156000	6047700	76326000	558770000	87320000	178360000	15	15	15	48.6	48.6	48.6	29.114	0	84.31	3514100000	107
Tb927.8.750	nucleolar RNA-binding protein, putative	0.873239	1.74017		4393500	0	0	0	0	3773000	2224800	4040300	3	3	3	14.5	14.5	14.5	39.761	0	10.288	62162000	18
Tb927.3.5490	Putative intraflagellar transport protein B2	0.280169	1.65672		83454000	62316000	0	0	8154200	50492000	5407900	19953000	21	21	21	41.1	41.1	41.1	79.115	0	109.27	368790000	60
Tb927.4.2180	60S ribosomal protein L35a, putative	0.489845	1.64063		7428400	4839100	0	0	5073300	27595000	7649700	0	6	6	6	38.3	38.3	38.3	17.021	0	39.249	102360000	22
Tb927.3.5550	intraflagellar transport protein 27	0.375696	1.62838		22101000	21822000	0	0	7077400	14393000	4594300	6265600	6	6	6	38.3	38.3	38.3	20.638	0	22.688	118640000	24
Tb927.11.9760	hypothetical protein, conserved	0.486822	1.60656		146310000	120640000	4842200	4155100	60584000	168170000	31624000	94788000	14	14	14	41.2	41.2	41.2	45.743	0	148.81	1734500000	95
Tb927.11.4450	ALBA-Domain Protein	0.481375	1.54327		0	0	8655800	0	13562000	0	4287700	7078100	6	6	6	60.7	60.7	60.7	12.757	0	11.909	75291000	19
Tb927.10.14990	intraflagellar transport protein 80	0.289491	1.50851		101310000	49704000	0	0	12943000	41577000	7600900	18517000	23	23	23	34.8	34.8	34.8	86.676	0	117.14	343580000	80
Tb927.11.3340	KKT-interacting protein 12	0.600737	1.48696		0	0	0	0	0	0	0	9374800	7	7	7	39.6	39.6	39.6	26.602	0	101.25	113340000	15
Tb927.10.13720	RNA-binding protein 29, putative	0.444793	1.48511		305870000	164870000	13926000	6602300	107940000	364120000	41534000	174430000	15	15	15	30.8	30.8	30.8	40.678	0	114.83	2539700000	87
Tb927.1.3070	hypothetical protein, conserved	0.755293	1.48155		16072000	14262000	0	3232800	15649000	14636000	11974000	16026000	8	8	8	32.2	32.2	32.2	44.99	0	58.384	191220000	34					+	+	+	+	+	+
Tb927.9.3990;Tb927.9.3920	ribosomal protein S7, putative;ribosomal protein S7, putative	1.14084	1.47246		42364000	17884000	28742000	6412600	75157000	84724000	37083000	35066000	12	12	12	43.6	43.6	43.6	23.841	0	48.356	746850000	69					+	+
Tb927.7.2680	zinc finger protein family member, putative	1.15652	1.46584		30664000	60721000	16384000	11556000	105070000	30237000	68779000	93922000	23	23	23	41.7	41.7	41.7	76.183	0	196.09	1592700000	117			+	+	+	+	+	+	+	+
Tb927.9.6870	RNA-binding protein, putative	0.225816	1.46466		70661000	39721000	0	0	19232000	88687000	0	25518000	7	7	7	47.3	47.3	47.3	17.565	0	84.343	508540000	34
Tb927.8.5650	hypothetical protein, conserved	0.755903	1.45792		0	0	0	0	0	8580600	0	0	3	3	3	8.3	8.3	8.3	103.11	0	10.395	15301000	4
Tb927.11.9550	replication factor C, subunit 4, putative	1.7304	1.45769		0	0	5391000	4270200	5955800	7350400	10025000	9558500	10	10	10	46.3	46.3	46.3	37.586	0	61.615	99951000	35
Tb927.6.3890	replication factor C, subunit 2, putative	1.00805	1.45471		8748700	0	9341900	6074500	13961000	10392000	16462000	12705000	10	10	10	40.3	40.3	40.3	38.809	0	72.734	190550000	40
Tb927.11.3600;Tb927.11.3590;Tb11.v5.1059	40S ribosomal protein S4, putative;40S ribosomal protein S4, putative;40S ribosomal protein S4, putative	2.02319	1.4479		83482000	53043000	69982000	33183000	258960000	121520000	144490000	125270000	24	24	24	63	63	63	30.644	0	127.8	2216300000	139					+	+
Tb927.10.6370;Tb927.10.220	60S ribosomal protein L37a, putative;60S ribosomal proteins L37, putative	0.4633	1.43843		12182000	0	0	23016000	17367000	0	11681000	13373000	2	2	2	28	28	28	10.458	0	76.491	265600000	21
Tb927.10.7990	replication factor C subunit 3, putative	1.23656	1.43195		6688900	0	6585600	5955600	8405100	10435000	15857000	12859000	9	9	9	38.1	38.1	38.1	38.734	0	18.826	100060000	27
Tb927.11.14020;Tb927.11.14000	nuclear RNA binding domain 1;nuclear RNA binding domain 2	1.5823	1.42484		33994000	27993000	38076000	11500000	97377000	88573000	40596000	61836000	13	13	13	42.3	42.3	42.3	30.274	0	46.177	1070100000	75
Tb927.7.2450	SUMO-interacting motif-containing protein	0.270887	1.42035		119300000	28296000	0	0	5395600	69590000	8009000	16493000	11	11	11	24.5	24.5	24.5	54.394	0	219.8	351460000	37
Tb927.10.14010	tubulin cofactor C domain-containing protein RP2	0.787461	1.40822		3114700	0	0	0	0	0	4654300	0	5	5	5	17.1	17.1	17.1	50.631	0	8.9658	32094000	18
Tb927.11.16970	protein phosphatase 4, putative	0.686459	1.40551		0	0	0	0	0	0	3400300	0	4	4	4	16.2	16.2	16.2	34.432	0	7.0187	4299800	9
Tb927.7.240;Tb927.7.230	40S ribosomal protein S33, putative;40S ribosomal protein S33, putative	0.672776	1.40342		0	0	0	0	0	0	11090000	0	2	2	2	23.3	23.3	23.3	11.17	0	10.225	18930000	9
Tb927.9.11870	zinc finger protein, putative	1.35481	1.39097		0	0	0	0	0	0	630940	0	2	2	2	13.3	13.3	13.3	31.314	0	3.1443	691170	2
Tb927.6.2400	Gamma-tubulin complex component 4	0.955227	1.38476		0	0	0	0	1032200	0	0	0	2	2	2	3.7	3.7	3.7	74.524	0	2.6912	11368000	3
Tb927.9.8420;Tb927.9.8070	QM-like protein;QM-like protein	0.877181	1.36845		67259000	33719000	57156000	7184600	66664000	143330000	63945000	67739000	12	12	12	42.7	42.7	42.7	24.736	0	158.55	1366800000	98
Tb927.9.14480	dynein-associated protein, putative	0.86847	1.36276		0	0	0	0	0	0	1016200	0	1	1	1	22.4	22.4	22.4	11.13	0.0020848	2.2586	5905200	6
Tb927.10.14130	SRP19 protein, putative	0.806727	1.34896		0	539710	0	0	0	0	991360	0	3	3	3	30.3	30.3	30.3	17.116	0	133.42	4102400	9
Tb927.11.4300;Tb927.10.9880	60S ribosomal protein L18, putative;60S ribosomal protein L18, putative	0.339604	1.31265		10596000	0	0	0	0	18737000	5884600	0	7	7	7	33.7	33.7	33.7	21.874	0	10.521	64192000	14
Tb927.8.1220	hypothetical protein, conserved (pseudogene)	0.856909	1.30921		0	0	0	0	1736300	0	0	0	2	2	2	16	16	16	22.803	0.0039947	1.9168	2597200	2
Tb927.10.15390;Tb11.v5.0434	kinesin, putative;Flagellum attachment zone protein 7	0.622931	1.30506		0	0	0	0	5459500	0	0	0	7	7	6	9.1	9.1	8.1	123.56	0	13.014	38476000	11
Tb927.10.14550	ATP-dependent RNA helicase HEL67	0.994618	1.29371		100540000	313050000	113860000	52257000	480170000	130980000	295750000	363680000	32	32	31	51.1	51.1	51.1	66.588	0	224.01	6777300000	232
Tb927.3.4170	CRK9-associated protein	0.680915	1.28838		0	0	0	0	0	0	0	2932800	3	3	3	54	54	54	15.095	0	6.3498	80177000	11
Tb927.11.715;Tb927.11.18680;Tb11.0845	dynein light chain LC8, putative;dynein light chain LC8, putative;dynein light chain LC8, putative	0.606694	1.28109		0	0	0	0	0	0	3925600	0	3	3	3	14.4	14.4	14.4	10.429	0	7.3413	16364000	11
Tb927.5.3030	Intraflagellar transport protein 121	0.938173	1.28084		0	0	0	0	0	2747500	0	0	3	3	3	3.1	3.1	3.1	140.63	0	6.8736	6781400	5
Tb927.8.1640;Tb927.8.1630;Tb927.8.1620;Tb927.8.1610;Tb11.v5.0601	major surface protease gp63, putative;MSP-B, putative;MSP-B, putative;MSP-B, putative;MSP-B, putative	0.615872	1.27129		0	0	0	0	0	0	911650	0	2	2	2	6	6	6	59.905	0	2.5042	8956500	2
Tb927.11.5650	replication factor C, subunit 1, putative	0.460361	1.26558		0	0	5682000	3579200	0	6054900	10309000	8810800	10	10	10	25.2	25.2	25.2	65.046	0	26.125	107010000	30
Tb927.9.10400	hypothetical protein, conserved	0.408135	1.25495		5524600	0	0	0	11574000	5499700	0	0	3	3	3	7.1	7.1	7.1	50.645	0	36.786	48423000	15
Tb927.11.760	protein phosphatase 2C, putative	0.753112	1.25486		0	0	0	0	0	0	2768700	0	3	3	3	10	10	10	45.599	0	3.5308	3252300	4
Tb927.11.4460	ALBA-Domain Protein	0.493347	1.2539		0	0	0	2620500	0	6037100	6808300	0	3	3	3	32.8	32.8	32.8	14.038	0	4.1789	44455000	10
Tb927.6.1500	alkyl-dihydroxyacetone phosphate synthase	0.807254	1.2513		14809000	0	8029000	11673000	15271000	23445000	15857000	11848000	11	11	11	25.1	25.1	25.1	69.067	0	51.576	155510000	42
Tb927.9.12240;Tb927.9.12200	60S ribosomal subunit protein L31, putative;60S ribosomal subunit protein L31, putative	0.68096	1.23343		14549000	0	9584200	4711300	6578000	32596000	11408000	11787000	6	6	6	27.1	27.1	27.1	21.692	0	17.478	239600000	32
Tb927.10.2240	RNA binding protein	0.908976	1.23305		26768000	9990100	11871000	7026500	47586000	21236000	11242000	59946000	22	22	22	42.5	42.5	42.5	66.352	0	312.65	925390000	112
Tb927.4.2930	OsmC-like protein, putative	0.843839	1.23283		0	0	0	0	0	1909800	2690700	0	5	5	5	20.3	20.3	20.3	29.306	0	105.07	9067500	11
Tb927.11.510;Tb927.11.500	RNA-binding protein, UBP1;RNA-binding protein, UBP2	1.79445	1.23149		16972000	21862000	25014000	17837000	55546000	23124000	60772000	64472000	5	5	5	34.3	34.3	34.3	19.559	0	72.955	751360000	55
Tb927.9.15210;Tb927.10.1590	ribosomal protein L36, putative;ribosomal protein L36, putative	0.518015	1.22996		3472300	0	0	0	0	3210600	4012200	0	2	2	2	21.1	21.1	21.1	12.457	0	3.8413	27402000	7
Tb927.9.11600	glycosomal membrane protein	0.628232	1.22611		0	0	0	0	0	0	0	7727200	12	1	1	57.3	7.9	7.9	25.975	0.0033647	2.0047	49190000	1
Tb927.10.170	pseudouridine synthase, Cbf5p	0.670966	1.21992		0	0	0	0	0	3590300	0	0	5	5	5	14.3	14.3	14.3	48.285	0	10.688	18549000	6
Tb927.11.2060;Tb927.11.2050	60S acidic ribosomal protein P0, putative;60S acidic ribosomal protein P0, putative	0.347768	1.21913		63830000	0	87313000	39913000	48056000	82568000	53838000	32252000	11	11	11	44.8	44.8	44.8	34.627	0	219.55	906100000	79
Tb927.11.2900	HIT zinc finger, putative	0.377408	1.21811		0	0	0	0	7102700	0	0	10185000	6	6	6	35.1	35.1	35.1	21.407	0	11.933	127770000	17
Tb927.7.3630	TPR-repeat-containing chaperone protein DNAJ, putative	0.584652	1.21477		0	0	0	0	4746900	0	0	0	2	2	2	5.1	5.1	5.1	60.135	0	7.327	5931700	4
Tb927.8.4770	small GTP-binding protein Rab18	0.306664	1.21292		0	0	13283000	0	0	14721000	22545000	0	5	5	5	27.9	27.9	27.9	23.467	0	18.891	67856000	16
Tb927.6.2550	RNA-binding protein, putative	0.231047	1.20738		307600000	54732000	2125500	1621600	22270000	255660000	8920200	32487000	27	27	27	44.8	44.8	44.8	82.867	0	323.31	1094800000	119					+	+				+
Tb927.6.720;Tb927.11.11230	60S ribosomal protein L14, putative;40S ribosomal protein L14, putative	0.849711	1.20523		10680000	0	8010400	2656800	10529000	22031000	12794000	4991100	4	4	4	17.5	17.5	17.5	21.443	0	42.741	193150000	25						+
Tb927.11.10910;Tb927.11.10790	40S ribosomal protein SA, putative;40S ribosomal protein SA, putative	1.9451	1.20347		81434000	47721000	59931000	31473000	140930000	133860000	84845000	128810000	11	11	11	53.3	53.3	53.3	27.609	0	197.05	2185300000	81
Tb927.11.1980	zinc finger protein family member, putative	3.17542	1.20267		25718000	22864000	26521000	20375000	73729000	45744000	45550000	58047000	20	20	20	50.3	50.3	50.3	58.459	0	127.36	843270000	127
Tb927.11.1540	isovaleryl-CoA dehydrogenase	0.463252	1.20127		0	0	0	0	0	0	12496000	0	5	5	5	17	17	17	44.799	0	18.758	11479000	8
Tb927.8.6450	inhibitor of cysteine peptidase	0.683542	1.20014		0	0	0	0	0	0	1098800	0	2	2	2	12.4	12.4	12.4	13.454	0	5.0005	2921200	2
Tb927.11.1660	vesicular transport protein (CDC48 homologue), putative	0.403739	1.19431		0	0	3533800	0	0	0	6232000	6521400	12	12	12	25.4	25.4	25.4	73.318	0	29.586	39174000	21
Tb927.11.6320	MRB1-associated protein	0.174405	1.18715		34726000	7755000	0	0	15184000	54796000	0	6695000	10	10	10	35.4	35.4	35.4	53.267	0	203.71	228570000	39
Tb927.5.3230	hypothetical protein, conserved	0.451702	1.17939		0	0	0	0	0	1336200	0	0	2	2	2	1.5	1.5	1.5	240.99	0	2.7677	1804700	3
Tb927.10.7500	fibrillarin	0.367969	1.17328		0	0	0	0	0	12184000	0	0	5	5	5	22.7	22.7	22.7	31.643	0	13.653	42482000	10
Tb927.8.900	splicing factor TSR1	0.187465	1.1702		516850000	72258000	9863500	0	12995000	481180000	18818000	38776000	11	11	11	26.5	26.5	26.5	37.469	0	64.45	1600200000	66
Tb927.5.820	hypothetical protein, conserved	0.538265	1.16849		0	0	0	0	0	1375000	0	0	2	2	2	8.4	8.4	8.4	36.947	0.0064809	1.7458	1857000	2
Tb927.4.600	Alpha/beta hydrolase family, putative	0.530746	1.16506		0	0	0	0	0	0	9041000	0	5	5	5	25.9	25.9	25.9	34.458	0	37.871	15321000	9
Tb927.9.2730	hypothetical protein, conserved	0.682151	1.1534		0	0	0	0	0	0	1354300	0	4	4	4	4.3	4.3	4.3	147.24	0	24.577	7868700	6				+			+	+	+	+
Tb927.11.11830;Tb927.11.11820	40S ribosomal protein S17, putative;40S ribosomal protein S17, putative	0.817838	1.14458		19735000	12782000	7184900	5972800	66871000	25195000	12092000	12694000	9	9	9	56.3	56.3	56.3	16.222	0	32.577	427000000	52
Tb927.9.8260	rhomboid-like protein	0.52472	1.1436		1842100	0	0	0	0	2897400	0	0	1	1	1	4.6	4.6	4.6	36.786	0	17.123	8004400	10
Tb927.10.5640	Gem-associated protein 2, putative	0.624487	1.1421		0	0	0	0	0	4583600	0	0	4	4	4	10.5	10.5	10.5	55.428	0	12.83	18778000	6
Tb927.1.1340	Quinonprotein alcohol dehydrogenase-like protein, putative	0.618645	1.11316		0	0	0	0	0	0	3035200	0	2	2	2	2.8	2.8	2.8	79.368	0	2.4108	7744000	7
Tb927.3.3000	Putative intraflagellar transport protein C3	0.232138	1.10367		91953000	48077000	0	0	8924900	56910000	7503600	20884000	19	19	19	43.1	43.1	43.1	64.892	0	323.31	356630000	73
Tb927.10.8090	hypothetical protein, conserved	0.409483	1.09919		0	0	0	0	0	0	2634600	0	4	4	4	28.8	28.8	28.8	17.195	0	6.931	24379000	12
Tb927.1.3180	40S ribosomal protein S11, putative	1.70152	1.09342		29935000	25435000	65084000	23604000	81336000	71210000	60311000	69416000	12	12	2	55.2	55.2	12.1	20.059	0	72.468	933800000	83
Tb927.11.1360	zinc-finger of a C2HC-type, putative	1.0683	1.0931		0	0	0	0	0	0	767190	0	1	1	1	4.6	4.6	4.6	62.477	0	3.4795	674170	1
Tb927.10.9800	60S ribosomal protein L22	0.422683	1.08094		0	0	0	0	0	0	15557000	0	2	2	1	17.7	17.7	10	15.271	0	13.02	90418000	11
Tb927.8.3530	glycerol-3-phosphate dehydrogenase [NAD+], glycosomal	1.12064	1.07309		144060000	63940000	240890000	191570000	505730000	273410000	201590000	298810000	17	17	17	55.6	55.6	55.6	37.805	0	281.53	5382600000	163										+
Tb927.10.5370;Tb927.10.5360	40S ribosomal protein S10, putative;40S ribosomal protein S10, putative	2.12013	1.06844		25889000	19867000	29950000	13985000	55665000	36774000	43916000	46355000	12	12	12	54.7	54.7	54.7	19.285	0	37.516	660350000	69
Tb927.10.1090;Tb927.10.1080	40S ribosomal protein S23, putative;40S ribosomal protein S23, putative	1.45613	1.06276		26151000	19440000	28483000	12317000	31878000	76092000	38351000	36506000	4	4	4	35.7	35.7	35.7	15.928	0	18.627	679060000	37
Tb927.11.14090	Double RNA binding domain protein 18	0.652482	1.05974		0	0	4951300	2719100	13050000	5479200	3354100	0	6	6	6	14	14	14	51.674	0	17.768	60809000	23
Tb927.9.15380;Tb11.v5.0686	hypothetical protein, conserved;nadh-ubiquinone oxidoreductase 39 kda subunit	1.00288	1.04747		0	0	0	0	0	0	2682200	0	5	5	5	16.4	16.4	16.4	42.585	0	9.3384	6538600	6
Tb927.8.7120	squalene synthase, putative	0.266647	1.03947		0	0	0	3675200	0	0	24812000	5866700	14	14	14	36.4	36.4	36.4	51.478	0	57.131	149900000	28
Tb927.4.3160	dihydroxyacetone phosphate acyltransferase, putative	0.686013	1.03347		0	0	0	0	0	0	1139400	0	2	2	2	2.3	2.3	2.3	137.14	0	3.9042	1001200	2
Tb927.7.2070	heat shock protein DNAJ, putative	0.55804	1.03176		0	0	0	0	0	0	3295300	0	5	5	5	18.6	18.6	18.6	36.377	0	9.1686	12338000	9
Tb927.7.7460	hypothetical protein, conserved	2.89446	1.02131		13645000	13251000	15926000	11953000	37021000	28894000	23391000	23350000	14	14	14	78.6	78.6	78.6	22.358	0	106.89	434900000	67
Tb927.8.2200	terbinafine resistance locus protein (yip1), putative	1.07299	1.02128		0	0	0	0	0	0	1394900	0	1	1	1	13.8	13.8	13.8	20.718	0	4.2389	2312400	4
Tb927.9.12300	replication factor C, subunit 3, putative	0.498142	1.01889		7544500	0	10821000	8451800	11401000	4672600	18727000	10293000	13	13	13	50.4	50.4	50.4	39.624	0	61.373	143310000	52
Tb927.11.14960	pumilio/PUF RNA binding protein 7, putative	0.418182	1.01116		0	0	0	0	0	4796900	0	0	6	6	6	12.5	12.5	12.5	78.663	0	13.56	23920000	11
Tb927.10.14310	hypothetical protein, conserved	0.652935	1.00809		0	0	0	0	0	0	2092500	0	5	5	5	26.1	26.1	26.1	37.718	0	4.1449	3423300	3
Tb927.11.2330	molybdopterin synthase sulphurylase protein, putative	0.505088	1.00725		2893900	0	2202500	1853000	4631700	0	13764000	9200600	10	10	10	27.5	27.5	27.5	54.862	0	32.777	113860000	26
Tb927.11.290	Phosphatase and tensin homolog, putative	0.342585	0.993804		2879300	0	0	0	0	0	8736300	1976400	5	5	5	27.3	27.3	27.3	28.978	0	10.545	30072000	13
Tb927.3.860	Acyl carrier protein, mitochondrial	0.636548	0.989245		0	0	0	0	0	0	900340	0	1	1	1	9.5	9.5	9.5	16.531	0	2.6948	791170	1
Tb927.7.2550	proteasome regulatory ATPase subunit 5	0.571765	0.987059		0	0	0	0	0	0	2419200	0	12	12	12	33.7	33.7	33.7	49.149	0	69.718	34653000	23
Tb927.5.1110;Tb927.11.16280	60S ribosomal protein L8, putative;60S ribosomal protein L8, putative	0.965685	0.986997		37687000	37170000	53692000	11072000	63733000	75275000	60606000	44203000	9	9	9	48.8	48.8	48.8	28.314	0	50.488	1160900000	53
Tb927.10.14710;Tb927.10.14600	40S ribosomal protein S2, putative;40S ribosomal protein S2, putative	0.93274	0.986074		270260000	286530000	86346000	101370000	216680000	282490000	553150000	308170000	20	20	20	57.1	57.1	57.1	28.642	0	323.31	4538700000	202
Tb927.10.1140;Tb11.0530	epsilon tubulin;epsilon tubulin	0.441049	0.984951		0	0	0	0	0	0	2566400	0	3	3	3	9.2	9.2	9.2	53.167	0	8.8933	7147100	6
Tb927.10.2910	splicing factor PTSR1 interacting protein	0.123678	0.979404		237420000	54118000	0	0	9887300	266380000	7078100	0	10	10	10	28.3	28.3	28.3	43.652	0	35.838	1017400000	50
Tb927.11.10880	hypothetical protein, conserved	0.73835	0.978101		0	0	0	0	0	0	1893700	0	3	3	3	11.8	11.8	11.8	48.493	0	6.6782	4323500	3
Tb927.11.1270	Mitochondrial ATP synthase subunit, putative	0.570565	0.971972		0	0	0	0	0	0	1257900	0	1	1	1	5.9	5.9	5.9	20.267	0	3.4748	4778000	4
Tb927.10.5620;Tb11.v5.0531	fructose-bisphosphate aldolase, glycosomal, putative;fructose-bisphosphate aldolase, glycosomal	1.3196	0.971358		161390000	72095000	185590000	97334000	346850000	267360000	169850000	197210000	32	32	32	73.1	73.1	73.1	41.071	0	323.31	3860800000	225
Tb927.11.7780	Mitochondrial import receptor subunit ATOM46	0.511595	0.969678		18951000	0	10302000	10702000	13556000	21398000	11608000	11951000	10	10	10	35.8	35.8	35.8	46.237	0	87.388	209960000	59
Tb927.9.13580	hypothetical protein, conserved	0.636932	0.960617		4555300	0	7491000	7899500	4525200	8808800	12751000	8694500	6	6	6	16.8	16.8	16.8	48.929	0	34.607	98236000	31
Tb927.4.5050;Tb927.8.7380	dihydrolipoamide dehydrogenase, pseudogene, putative;dihydrolipoamide dehydrogenase, point mutation	0.316955	0.957859		0	6674200	0	0	0	0	2212300	0	7	7	7	15.5	15.5	15.5	56.664	0	57.546	12816000	15
Tb927.3.3060	Purine-Responsive Element Binding Protein 2	0.525608	0.943147		0	0	0	0	2929000	0	0	0	2	2	2	13.2	13.2	13.2	32.297	0	4.302	4211000	4							+	+	+	+
Tb927.11.1740	intraflagellar transport protein 88	0.178831	0.943051		95682000	68729000	1118000	0	5061400	50788000	13657000	16196000	25	25	25	33.4	33.4	33.4	89.754	0	292.54	360120000	99
Tb927.11.8190	DNA repair protein RAD51	0.51332	0.941697		0	0	0	0	0	0	3186500	0	3	3	3	12.9	12.9	12.9	40.719	0	4.823	6902900	7
Tb927.7.2580	zinc finger protein family member, putative	0.600584	0.934381		0	0	0	0	0	0	2866400	0	4	4	4	11.9	11.9	11.9	68.383	0	8.4063	7369900	9
Tb927.11.6300	40S ribosomal protein S5, putative	1.51073	0.934152		64323000	36332000	41018000	51443000	134340000	91028000	100760000	53348000	9	9	9	45.3	45.3	45.3	21.386	0	168.23	1575200000	76
Tb927.7.4500;Tb11.v5.0263	PX domain containing protein, putative;PX domain containing protein, putative	0.36868	0.92938		0	0	0	0	0	0	6226000	0	6	6	6	18.4	18.4	18.4	58.428	0	11.124	21474000	15					+	+	+	+	+	+
Tb927.5.520	stomatin-like protein, putative	0.897745	0.929174		0	0	0	0	0	0	740400	0	2	2	2	4.7	4.7	4.7	55.979	0	2.457	2544600	3
Tb927.9.12510	ATP-dependent DEAD/H RNA helicase, putative	0.539411	0.916979		5436100	0	5892000	1557100	15124000	7049800	2406200	3814100	16	15	15	27.1	25.9	25.9	82.74	0	41.847	93228000	42		+		+	+	+	+	+	+	+
Tb927.11.4180	PSP1 C-terminal conserved region, putative	0.531445	0.916049		0	0	0	0	0	0	1579000	0	2	2	2	5.3	5.3	5.3	55.629	0	3.5458	1387600	2
Tb927.7.6610	hypothetical protein, conserved	0.651556	0.908736		0	0	0	0	1022500	0	0	0	2	2	2	3.2	3.2	3.2	96.787	0	3.2754	5774200	2
Tb927.9.5380	Rab-GTPase-TBC domain containing protein, putative	0.475432	0.907405		0	0	0	0	0	0	1937100	0	1	1	1	3.1	3.1	3.1	81.195	0	3.6043	1702200	1
Tb927.5.450;Tb11.v5.0222	NADH dehydrogenase [ubiquinone] flavoprotein 1, mitochondrial, putative;NADH dehydrogenase [ubiquinone] flavoprotein 1, mitochondrial	0.392866	0.905183		0	0	0	0	0	0	3719200	0	3	3	3	11.3	11.3	11.3	55.32	0	3.943	5961200	8
Tb927.10.1170;Tb11.0560	hypothetical protein, conserved;intraflagellar transport protein 172	0.183111	0.903398		320390000	162900000	3510200	2565100	26610000	178820000	27597000	43804000	60	60	60	44.4	44.4	44.4	196.6	0	323.31	1142000000	226								+
Tb927.5.3530	hypothetical protein, conserved	1.04114	0.901012		0	0	0	0	0	0	782240	0	1	1	1	4.5	4.5	4.5	29.118	0.0033715	2.0142	687390	1
Tb927.5.2650	L-galactonolactone oxidase	0.426081	0.899449		0	0	0	0	0	0	2513800	0	3	3	3	11	11	11	58.791	0	6.8065	6386300	5
Tb927.5.3190	hypothetical protein, conserved	0.490531	0.897045		0	0	0	0	0	0	1652000	0	2	2	2	13.5	13.5	13.5	23.192	0	5.4912	4199500	5
Tb927.11.3300	Spindle assembly abnormal 4	0.371294	0.893354		0	0	0	0	8957900	0	0	0	9	9	9	13	13	13	107.86	0	18.814	45694000	12
Tb927.5.1810;Tb927.5.1830	lysosomal/endosomal membrane protein p67;lysosomal/endosomal membrane protein p67	1.12155	0.885992		0	0	0	0	0	0	2740800	0	4	4	4	9.7	9.7	9.7	72.732	0	6.3322	10280000	10
Tb927.8.4820;Tb11.v5.0659	Eukaryotic translation initiation factor 4 gamma 3, putative;eukaryotic translation initiation factor 4 gamma 3	0.211988	0.885862		0	0	0	0	0	6985700	0	0	8	8	8	17	17	17	69.338	0	14.407	17032000	9								+		+
Tb927.11.11200	oligomeric golgi complex component 8, putative	0.310981	0.881768		0	0	0	0	0	0	875550	0	2	2	2	4.8	4.8	4.8	58.142	0	3.4297	1022200	3
Tb927.4.2040;Tb927.4.2030	DNA/RNA-binding protein Alba 4;DNA/RNA-binding protein Alba 3	1.39852	0.880552		12033000	11255000	20368000	8335500	19961000	30908000	16340000	26205000	8	8	8	34.2	34.2	34.2	20.808	0	99.404	448010000	53
Tb927.4.4310	Nucleoporin NUP64	0.3004	0.880529		0	0	0	0	4014000	0	0	0	4	4	4	8.8	8.8	8.8	64.234	0	6.8677	9174000	6					+	+
Tb927.10.14840;Tb927.10.14830;Tb927.10.14820	Mitochondrial ADP/ATP carrier protein 5c;Mitochondrial ADP/ATP carrier protein 5b;Mitochondrial ADP/ATP carrier protein 5a	0.248252	0.870407		77336000	0	48070000	36091000	40156000	58036000	20283000	35892000	12	12	12	43.3	43.3	43.3	34.074	0	42.556	499120000	59
Tb927.10.12050	LSU ribosomal protein, mitochondrial, putative	0.920449	0.868038		0	0	0	0	0	0	614440	0	1	1	1	8	8	8	33.571	0	3.4631	638010	2
Tb927.11.9610	eukaryotic translation initiation factor 3 subunit i	0.460462	0.867291		0	0	540770	0	0	0	0	0	2	2	2	8.5	8.5	8.5	37.736	0.003413	2.0999	158940	2
Tb927.10.10850	Protein argonaute-1	0.351307	0.865812		0	0	2301200	0	0	5800000	0	0	9	9	9	12.2	12.2	12.2	99.184	0	17.68	17590000	13
Tb927.8.2450	5'-AMP-activated protein kinase subunit beta	0.826789	0.858722		0	0	0	545060	0	0	0	0	1	1	1	8.7	8.7	8.7	34.491	0.00070126	2.3267	380000	2
Tb927.4.4350	emp24/gp25L/p24 family/GOLD, putative	0.337788	0.856843		0	0	0	0	0	0	2943200	0	3	3	3	20.7	20.7	20.7	23.321	0	3.0201	3587400	4
Tb927.7.2670	zinc finger protein family member, putative	0.44367	0.853237		57368000	109110000	12301000	12716000	59199000	33255000	103950000	50960000	24	24	20	66.6	66.6	55.1	49.686	0	64.631	1122000000	136
Tb927.11.1110;Tb927.11.1100;Tb11.v5.1038;Tb927.11.1090	calpain-like cysteine peptidase, putative;calpain-like protein, putative;cysteine peptidase, Clan CA, family C2, putative;calpain, putative	0.333851	0.847127		0	0	0	5484100	0	0	8005900	0	5	5	5	18.5	18.5	18.5	171.46	0	5.6133	42934000	12								+
Tb927.10.10410	DNA replication licensing factor MCM8, putative	0.5288	0.844591		0	0	0	0	0	0	2242200	0	4	4	4	6.9	6.9	6.9	77.53	0	7.5655	20502000	5
Tb927.7.6360	histone H2A variant Z	0.502126	0.844381		0	0	0	0	0	4466800	0	0	2	2	2	13.4	13.4	13.4	18.667	0	23.624	40535000	11
Tb927.11.6200;Tb927.11.6180	60S ribosomal protein L28, putative;60S ribosomal protein L28, putative	0.363147	0.841481		0	7275400	6657000	2733200	0	18729000	12341000	8894900	4	4	4	26	26	26	16.861	0	38.197	157580000	28
Tb927.1.2550;Tb927.1.2530;Tb927.1.2510;Tb927.1.2490;Tb927.1.2470;Tb927.1.2450;Tb927.1.2430;Tb927.10.15350	histone H3, putative;histone H3, putative;histone H3, putative;histone H3, putative;histone H3, putative;histone H3, putative;histone H3, putative;histone H3 variant V	0.202087	0.840592		0	0	0	0	0	0	0	17906000	4	4	4	19.5	19.5	19.5	14.75	0	27.658	431400000	20
Tb927.9.13610	helicase, putative	0.443124	0.840214		0	0	0	0	0	0	0	4778400	6	6	6	7.1	7.1	7.1	149.24	0	16.616	35006000	7		+	+	+	+	+	+	+	+	+
Tb927.10.6120;Tb11.v5.0204	Peptidase M76 family, putative;Peptidase M76 family, putative	0.403765	0.822134		0	0	0	0	0	0	2645500	0	1	1	1	6.9	6.9	6.9	27.225	0.0076142	1.6097	2519900	2
Tb927.10.5140	Mitogen-activated protein kinase 6	0.542559	0.820329		0	0	0	0	1157000	0	0	0	1	1	1	2	2	2	49.74	0.0093342	1.4898	1445800	1
Tb927.10.14950	Zinc finger CCCH domain-containing protein 40	0.879174	0.816985		7294900	0	4233800	4619500	9077000	10385000	3865500	8780000	8	8	8	34.7	34.7	34.7	46.194	0	23.832	142470000	30			+	+	+	+	+	+	+	+
Tb927.10.14980	intraflagellar transport protein 52	0.114187	0.815701		81589000	58138000	0	0	0	40759000	10808000	17151000	15	15	15	32.8	32.8	32.8	72.377	0	183.07	300280000	51
Tb927.10.4280	ubiquinol-cytochrome c reductase complex 14 kda protein	0.495809	0.815266		0	0	0	0	0	0	2331500	0	3	3	3	21.9	21.9	21.9	24.055	0	4.4719	20853000	6
Tb927.5.4260;Tb927.5.4250;Tb927.5.4240;Tb927.5.4230;Tb927.5.4220;Tb927.5.4210;Tb927.5.4200;Tb927.5.4190;Tb927.5.4180;Tb927.5.4170	histone H4, putative;histone H4, putative;histone H4, putative;histone H4, putative;histone H4, putative;histone H4, putative;histone H4, putative;histone H4, putative;histone H4, putative;histone H4, putative	0.739857	0.8066		174020000	156210000	39364000	92558000	240040000	210540000	132730000	138190000	9	9	9	48	48	48	11.142	0	116	2871200000	65
Tb927.3.4260	Acetyl-CoA hydrolase	0.358586	0.805209		0	0	0	0	0	1367500	0	0	1	1	1	6.5	6.5	6.5	41.306	0	3.231	2202700	2
Tb927.1.1930	phosphatidylinositol 3-kinase, putative	0.348111	0.802355		0	0	0	0	0	0	0	3490300	2	2	2	1.5	1.5	1.5	324.21	0	3.8484	22219000	2
Tb927.10.8410	hypothetical protein, conserved	0.681641	0.802235		0	0	0	0	0	0	690870	0	2	2	2	8	8	8	27.797	0.00934	1.4915	607100	2
Tb927.9.8740	Double RNA binding domain protein 3	0.211967	0.796624		0	0	15279000	9143800	30954000	7497500	8210700	0	9	9	9	26.9	26.9	26.9	36.984	0	60.561	113010000	40				+				+		+
Tb927.10.6930;Tb10.v4.0249	Cullin family/Cullin protein neddylation domain containing protein, putative;Cullin family/Cullin protein neddylation domain containing protein, putative	0.627279	0.791641		0	0	0	0	0	0	849010	0	2	2	2	2.6	2.6	2.6	128.12	0	3.002	1675100	4
Tb927.10.12660	pumilio/PUF RNA binding protein 2	0.33155	0.787636		0	0	4383700	3025900	8223800	5321400	15559000	0	10	10	10	17.4	17.4	17.4	92.245	0	32.311	76619000	34		+		+				+	+	+
Tb927.10.6220	5'-3' exoribonuclease D	0.455141	0.787417		0	0	0	0	0	3353200	0	0	3	3	3	6.2	6.2	6.2	90.941	0	7.371	4528700	5
Tb927.11.5820	Inhibitor of apoptosis-promoting Bax1, putative	0.780779	0.781646		0	0	0	0	0	0	0	1585000	1	1	1	3.3	3.3	3.3	32.267	0.0081967	1.5646	11731000	3
Tb927.10.11230	Ras-induced vulval development antagonist, putative	0.241489	0.780752		0	0	0	0	0	1593500	0	0	1	1	1	6.8	6.8	6.8	34.706	0.0020833	2.2524	2152100	2					+	+				+
Tb927.9.8410	chaperone protein DnaJ, putative	0.460454	0.778417		88727000	193500000	17662000	34131000	103730000	93134000	105210000	88138000	24	24	24	57	57	57	49.366	0	255.15	1519500000	166
Tb927.6.3160	splicing factor 3a, putative	0.425251	0.775501		0	0	0	349920	0	0	0	0	2	2	2	6.5	6.5	6.5	61.529	0	4.7594	5862000	4
Tb927.11.3280	Kinesin-13 5, putative	0.273111	0.775061		0	0	0	0	0	3217300	0	0	5	5	5	10.2	10.2	10.2	80.07	0	11.721	25716000	9
Tb927.7.2370;Tb927.7.2340	40S ribosomal protein S15, putative;40S ribosomal protein S15, putative	1.7626	0.773169		64937000	88573000	86104000	92794000	94228000	139230000	176640000	169170000	8	8	8	58.6	58.6	58.6	17.474	0	127.14	2867900000	68
Tb11.02.5105b;Tb11.02.5105	Present in the outer mitochondrial membrane proteome 15;hypothetical protein, conserved	0.485313	0.769794		0	0	2257500	1449700	2452500	0	6977500	0	4	4	4	29.2	29.2	29.2	14.971	0	6.6217	44390000	14
Tb927.3.3850	COPII coat assembly protein sec16	0.269761	0.769334		0	0	3846000	2973700	4754600	0	4165300	4247400	10	10	10	11.3	11.3	11.3	146.55	0	47.612	77325000	27						+		+		+
Tb927.11.13360	AAA ATPase, putative	0.391681	0.769117		0	0	0	0	0	0	0	5763800	9	9	9	9.3	9.3	9.3	141.17	0	25.216	71303000	16
Tb927.10.14930	Zinc finger CCCH domain-containing protein 39	0.287038	0.763337		0	0	0	0	0	0	0	7802000	9	9	9	39.6	39.6	39.6	31.519	0	20.895	62775000	14
Tb927.10.4940;Tb11.v5.0596	serine/threonine protein kinase, putative;Nuclear Dbf2-related kinase	0.769166	0.762864		0	0	1379200	0	0	0	0	0	2	2	2	6.9	6.9	6.9	50.146	0	2.461	405370	2				+	+	+	+	+	+	+
Tb927.8.1360	Dynein heavy chain, N-terminal region 2, putative	0.546034	0.760951		0	0	0	0	0	2462100	0	0	2	2	2	1.2	1.2	1.2	473.17	0.0039422	1.8497	24348000	3
Tb927.2.2230	hypothetical protein, conserved	0.441275	0.754719		979620	0	0	0	0	0	0	0	2	2	2	9.3	9.3	9.3	42.703	0	4.17	1841000	2
Tb927.10.15790	cytochrome c oxidase assembly protein COX19, putative	0.331547	0.728446		0	0	0	0	0	0	4293800	0	2	2	2	22.8	22.8	22.8	16.775	0	2.8747	3773200	2
Tb927.10.11660	hypothetical protein, conserved	0.504818	0.725037		0	1546600	0	0	0	0	0	0	2	2	2	4.6	4.6	4.6	50.098	0	4.0643	2519300	3
Tb927.9.9420	hypothetical protein, conserved	0.33868	0.72154		0	0	0	2128900	0	3388600	4381600	3665500	5	5	5	18.6	18.6	18.6	34.928	0	9.4272	34041000	14
Tb927.9.10560	Archaic Translocase of outer membrane 19 kDa subunit	0.288957	0.721028		0	0	0	0	0	1876700	0	0	1	1	1	13.1	13.1	13.1	19.035	0	7.6683	5626100	4
Tb927.10.5030;Tb927.7.3680	ubiquitin/ribosomal protein S27a, putative;ubiquitin/ribosomal protein S27a, putative	0.180006	0.710589		0	0	14686000	0	0	0	9193800	8199800	3	3	3	21.9	21.9	21.9	16.705	0	11.17	212860000	25
Tb927.8.1510	ATP-dependent RNA helicase DBP2B, putative	0.686616	0.701942		19811000	24370000	54216000	21585000	78463000	42134000	23212000	51553000	28	28	28	62.9	62.9	62.9	62.439	0	145.8	929380000	140
Tb927.11.3440	hypothetical protein, conserved	0.254829	0.701682		0	0	0	0	0	0	4261800	0	6	6	6	23.4	23.4	23.4	58.165	0	16.141	32511000	12
Tb927.11.8120	protein transport protein SEC13, putative	0.36769	0.696602		0	0	0	0	0	0	4891300	0	2	2	2	10.1	10.1	10.1	35.125	0	3.9887	4298200	2
Tb927.10.880	thymidine kinase	0.286961	0.695729		0	0	0	0	0	0	2430400	0	4	4	4	13.4	13.4	13.4	50.844	0	15.749	6161300	8
Tb927.10.12330	zinc finger protein family member, putative	0.328312	0.694685		0	0	0	0	0	7094000	0	0	4	4	4	27.2	27.2	27.2	22.365	0	4.9384	36352000	10
Tb927.9.6450	peroxisomal membrane protein (Pex16), putative	0.378165	0.691998		0	0	0	0	0	0	1278200	0	1	1	1	6.4	6.4	6.4	50.126	0	4.9751	1123200	1
Tb927.11.6280	pyruvate phosphate dikinase	1.24673	0.690368		168750000	188420000	133430000	119070000	399450000	213010000	179490000	224290000	53	53	53	66.2	66.2	66.2	100.45	0	323.31	4525500000	324		+								+
Tb927.8.6820	putative citrate lyase	0.349393	0.681749		0	0	0	0	0	0	1698200	0	1	1	1	5.3	5.3	5.3	47.159	0	2.7053	2050800	3
Tb927.2.2260	phosphatidylinositol kinase related protein, putative	0.286688	0.679583		0	0	0	0	0	5257800	0	0	4	4	4	0.7	0.7	0.7	468.48	0	3.621	89334000	8
Tb927.8.3060	metallo-peptidase, Clan MF, Family M17	0.258861	0.678701		0	0	0	0	0	5521200	0	0	4	4	4	8.5	8.5	8.5	71.314	0	9.1093	18215000	7
Tb927.10.720	Flagellum attachment zone protein 24	0.540629	0.678375		0	0	0	0	659900	0	0	0	2	2	2	3	3	3	118.09	0.0064516	1.7052	1821500	2
Tb927.10.3890.2;Tb927.10.3890.1		0.43113	0.671374		0	0	0	0	0	0	1165800	0	3	3	3	5.4	5.4	5.4	85.567	0	18.718	1024500	3
Tb927.11.15730	cyclic nucleotide-binding domain containing protein, putative	0.430297	0.667907		0	0	0	0	0	0	1787800	2094000	5	5	5	8.4	8.4	8.4	79.908	0	6.8013	16852000	9
Tb927.8.3870;Tb11.v5.0681	hypothetical protein, conserved;Nucleolar protein 127	0.233721	0.667389		0	0	0	0	0	5741500	0	0	3	3	3	3.8	3.8	3.8	127.73	0	14.89	10100000	5
Tb927.8.5770	Elongator-like Protein 3a	0.148883	0.666826		0	0	6902000	22921000	4682700	0	28858000	14924000	17	17	17	39.5	39.5	39.5	76.555	0	60.658	106880000	44
Tb927.2.2180	ribosomal RNA processing protein 41B	0.387033	0.660369		0	0	226710	0	0	0	0	0	2	2	2	9.8	9.8	9.8	27.999	0	3.8272	2980200	2
Tb927.7.1050;Tb927.7.1040	40S ribosomal protein S16, putative;40S ribosomal protein S16, putative	1.09187	0.659991		71633000	41872000	53150000	34927000	60084000	114550000	60677000	83106000	10	10	10	43.6	43.6	43.6	16.998	0	79.573	1366300000	69
Tb927.7.2640	Cytoskeleton associated protein 51	0.330491	0.658367		0	0	0	4764000	0	0	4347600	0	5	5	5	15.2	15.2	15.2	50.853	0	18.595	13663000	11				+	+	+	+	+	+	+
Tb927.10.15300;Tb11.v5.0515	protein kinase, putative;Calcium/calmodulin-dependent protein kinase kinase, putative	0.256284	0.657247		0	0	0	0	0	0	190710	0	2	2	2	2.5	2.5	2.5	124.79	0	2.8638	390300	2
Tb927.3.1140	Surp module, putative	0.49599	0.651498		0	0	0	0	0	0	809010	0	1	1	1	4.6	4.6	4.6	43.463	0	3.6219	7538400	7
Tb927.11.15330	phosphatidylinositol 3-kinase catalytic subunit, putative	0.411753	0.650767		0	0	0	0	0	0	224220	0	1	1	1	1.3	1.3	1.3	125.26	0.0027454	2.1273	197030	1
Tb927.3.5070	hypothetical protein, conserved	0.245567	0.641728		0	0	223050	0	0	0	0	0	1	1	1	2	2	2	70.365	0.0027567	2.191	65558	1
Tb927.7.3190	Pseudokinase, putative	0.412579	0.640293		0	0	0	0	1436100	0	0	0	2	2	2	4.6	4.6	4.6	65.878	0.0076336	1.6186	16782000	2
Tb927.10.15410	glycosomal malate dehydrogenase	0.850475	0.637736		147460000	153260000	111730000	131130000	248120000	233080000	102240000	328170000	16	16	16	36.2	36.2	36.2	33.71	0	129.43	5679300000	132
Tb11.v5.0807;Tb927.9.13510	ribonuclease, putative;Poly(A)-specific ribonuclease PARN-3	0.22177	0.636099		0	0	0	0	0	0	0	3665200	3	3	3	6.2	6.2	6.2	64.261	0	4.7768	30875000	6
Tb927.9.6940	DNA topoisomerase type IB small subunit	0.146517	0.635066		11374000	0	0	0	0	7799700	0	0	4	4	4	23.4	23.4	23.4	29.968	0	38.903	23409000	7
Tb927.1.2600	pumilio/PUF RNA binding protein 9	0.296739	0.627966		0	0	0	0	0	0	0	3300200	6	6	6	15.1	15.1	15.1	74.065	0	16.493	30564000	7
Tb927.7.6890	methyltransferase domain containing protein, putative	0.37036	0.627693		0	0	0	0	0	0	1208800	0	1	1	1	4.7	4.7	4.7	28.794	0.005848	1.7525	1062300	2										+
Tb927.1.120	retrotransposon hot spot protein 4 (RHS4), putative	0.917098	0.627378		53455000	31470000	56761000	28317000	69556000	85586000	39878000	64856000	33	33	7	43.7	43.7	13.1	98.024	0	182.78	1320900000	172
Tb927.5.1200	exosome complex component CSL4	0.366701	0.619935		0	0	0	871840	0	0	0	0	1	1	1	8.1	8.1	8.1	32.566	0.0075997	1.5974	197180	1
Tb927.5.1580	zinc finger CCCH domain containing protein 13	0.486872	0.617024		0	0	0	0	0	0	1282800	0	4	4	4	11	11	11	60.305	0	22.096	6175400	9							+	+	+	+
Tb927.10.13510	zinc metallopeptidase, putative	0.297212	0.616456		0	0	0	585190	0	0	0	0	1	1	1	2.5	2.5	2.5	62.779	0.00070175	2.3442	132350	1
Tb927.10.8150	Bromodomain factor 1	0.20636	0.604477		0	0	0	0	0	7656100	0	0	3	3	3	13.3	13.3	13.3	35.174	0	4.9429	16327000	6
Tb927.3.3300	Flagellum attachment zone protein 19	0.325343	0.601344		0	0	0	0	0	1787300	0	0	4	4	4	6.3	6.3	6.3	89.197	0	3.5077	5527700	3
Tb927.10.15290	tubulin binding cofactor c, putative	0.381666	0.598782		0	0	0	0	0	0	672820	0	3	3	3	2.6	2.6	2.6	181.96	0	5.9299	800020	4
Tb927.6.4970	serine/arginine-rich protein specific kinase SRPK, putative	0.355452	0.591453		0	0	0	0	0	882760	0	0	1	1	1	2.6	2.6	2.6	82.679	0	2.9132	1662100	3
Tb927.10.15220	hypothetical protein, conserved	0.29957	0.588745		0	0	0	0	0	0	380220	0	1	1	1	8.8	8.8	8.8	22.101	0	52.555	2479900	3
Tb927.10.12620	Protein of unknown function (DUF3648), putative	0.296134	0.588556		0	0	0	0	2682700	0	1785000	0	3	3	3	3.7	3.7	3.7	121.24	0	5.6713	11919000	7
Tb927.11.13580	ubiquinone biosynthesis protein-like protein	0.181437	0.587812		9803500	0	0	10655000	0	5879000	7540000	5350000	7	7	7	42.2	42.2	42.2	27.93	0	71.091	112680000	26
Tb927.10.11390	60S ribosomal protein L6, putative	0.382683	0.58401		30219000	12047000	36485000	15306000	20489000	94159000	17807000	29880000	12	12	12	50	50	50	21.185	0	189.72	582290000	72
Tb927.11.1950	hypothetical protein, conserved	0.247194	0.583008		0	0	0	304990	0	0	0	0	2	2	2	7.7	7.7	7.7	24.799	0	3.2229	2705000	2
Tb927.11.1370	Dithiol glutaredoxin 1	0.447651	0.582104		0	0	0	1209600	0	0	0	0	3	3	3	34.7	34.7	34.7	10.576	0	12.703	795360	4
Tb927.9.12730	chaperone protein DnaJ, putative	0.915148	0.578432		5556800	8264700	6687200	5500900	14848000	6277100	12038000	7486000	8	8	8	25.7	25.7	25.7	48.592	0	29.298	109400000	35
Tb927.7.5180;Tb927.7.5170	60S ribosomal protein L25;60S ribosomal protein L23a, putative	0.586576	0.573429		32082000	20088000	40743000	13877000	32614000	60674000	40554000	22263000	8	8	8	39.6	39.6	39.6	18.17	0	182.81	454280000	51
Tb927.7.4810;Tb11.v5.0163	HD domain containing protein, putative;HD domain containing protein, putative	0.474086	0.569737		0	0	0	0	0	0	604620	0	2	2	2	9	9	9	52.176	0	19.484	11685000	4
Tb927.11.14010	hypothetical protein, conserved	0.441542	0.566826		0	0	0	237050	0	0	0	0	1	1	1	4.8	4.8	4.8	27.678	0.0087445	1.5089	53612	1
Tb927.7.4320	mRNA capping enzyme, beta chain, putative	0.918676	0.566453		0	0	0	0	0	0	721700	0	1	1	1	5.4	5.4	5.4	31.197	0.0034153	2.1006	634190	1
Tb927.5.4420;Tb05.5K5.70	nucleolar RNA helicase II, putative;nucleolar RNA helicase II, putative	1.25603	0.564068		7528300	9081400	6335100	5857100	9601600	15261000	8165800	10129000	16	16	16	28.2	28.2	28.2	68.786	0	64.72	252630000	52
Tb927.9.11580	glycosomal membrane protein	0.520081	0.560052		83641000	46643000	45303000	103770000	51808000	84108000	193780000	102620000	12	12	1	53.5	53.5	4.5	26.408	0	157.64	1473600000	116
Tb927.10.240	peroxin 14, putative	0.266104	0.554112		0	0	0	0	0	0	2277500	0	2	2	2	5.2	5.2	5.2	39.937	0	3.06	2001300	2								+
Tb11.v5.0726;Tb927.11.460	WD domain, G-beta repeat/Utp13 specific WD40 associated domain containing protein, putative;predicted WD40 repeat protein	0.276201	0.552028		0	0	0	0	0	615320	0	0	1	1	1	1.7	1.7	1.7	77.415	0.0027548	2.181	1084900	2
Tb927.3.680	cytochrome P450, putative	0.359417	0.544544		1268600	0	0	0	0	0	0	0	1	1	1	3.8	3.8	3.8	66.122	0	2.373	1268600	1
Tb927.7.570	prefoldin, putative	0.439193	0.541436		0	0	514940	0	0	0	0	0	1	1	1	7.1	7.1	7.1	22.754	0.003406	2.0839	151350	1
Tb11.02.5390b;Tb11.02.5390	Guide RNA binding complex protein 4;mRNA processing protein, putative	0.495583	0.540689		0	410040	0	0	0	0	0	0	2	2	2	3.5	3.5	3.5	120.71	0.0099133	1.4586	491150	2
Tb927.1.1350	kinesin heavy chain, putative	0.328209	0.526445		0	0	0	0	587600	0	0	0	2	2	2	2.8	2.8	2.8	96.581	0	2.6837	7155100	3
Tb927.8.5490	Nucleolar protein,Nop52, putative	0.273132	0.526057		1214100	0	0	0	0	0	0	0	1	1	1	2.7	2.7	2.7	71.722	0	2.6011	1214100	1
Tb927.11.16510	hypothetical protein, conserved	0.353202	0.525698		0	0	0	0	817600	0	0	0	1	1	1	8.9	8.9	8.9	16.327	0	3.2747	1248800	2
Tb927.3.3610	peroxisomal targeting signal 2 receptor, putative	0.102148	0.524025		23536000	16461000	0	0	0	6766400	7115700	6075300	9	9	9	36.3	36.3	36.3	39.734	0	30.84	111110000	29
Tb927.2.3080	cytochrome b5-dependent oleate desaturase	0.313918	0.514621		695400	0	0	0	0	0	0	0	1	1	1	3.2	3.2	3.2	47.078	0.0064767	1.7448	695400	1
Tb927.11.435	hypothetical protein	0.227379	0.509045		0	0	0	0	0	0	2399600	0	2	2	2	23.9	23.9	23.9	10.554	0	4.056	2175700	3
Tb927.11.11340	gamma-tubulin complex component 3	0.161443	0.508455		0	0	0	0	0	0	0	5005600	5	5	5	12.1	12.1	12.1	87.877	0	8.7067	39060000	8					+	+			+	+
Tb927.8.3521	hypothetical protein	0.233048	0.505718		0	0	0	0	0	0	409920	0	1	1	1	11.1	11.1	11.1	11.273	0	6.7485	1244600	2
Tb927.10.15080	WD40 Repeat 1	0.302968	0.505102		0	0	0	0	720810	0	0	0	1	1	1	0.9	0.9	0.9	180.2	0.0058556	1.7627	900730	1
Tb927.9.12170	leucine-rich repeat protein (LRRP), putative	0.165012	0.494792		0	0	0	0	0	0	0	7851600	3	3	3	15.1	15.1	15.1	32.359	0	15.426	77004000	9
Tb927.11.11470	kinetoplast ribosomal PPR-repeat containing protein 14	0.239441	0.49067		0	0	214040	0	0	0	0	0	1	1	1	3.5	3.5	3.5	32.022	0.0081403	1.5195	62910	1
Tb927.8.5140	diacylglycerol kinase, putative	0.171005	0.489834		0	0	0	0	7960800	0	0	0	1	1	1	1.7	1.7	1.7	62.699	0.007074	1.6711	17463000	3
Tb927.10.15850;Tb11.v5.0427	peroxisome assembly protein, putative;Peroxisome biogenesis factor 12	0.199324	0.489546		0	0	0	0	0	0	2039900	0	1	1	1	6.3	6.3	6.3	43.172	0	9.4475	2032200	3
Tb927.10.4900	TPR-repeat-containing chaperone protein DNAJ, putative	0.33284	0.484411		0	0	0	0	0	0	1668700	0	3	3	3	7.4	7.4	7.4	55.927	0	3.5626	1574800	3
Tb927.11.2880	kinesin, putative	0.210111	0.483717		0	0	0	0	0	0	0	2843000	3	3	3	6.3	6.3	6.3	96.059	0	5.3146	29553000	7
Tb927.8.6640	Fatty acyl-CoA reductase, putative	0.278268	0.483481		9815600	0	3177700	6168500	4986800	5028500	5933400	4908300	6	6	6	14.9	14.9	14.9	67.498	0	119.87	60769000	31
Tb927.8.4140	Anaphase-promoting complex-associated protein AP3	0.192991	0.476345		0	0	0	0	3293900	0	0	0	4	4	4	13.9	13.9	13.9	45.78	0	18.881	58261000	9
Tb927.11.11860	leucine-rich repeat protein (LRRP), putative	0.307125	0.470837		0	0	0	0	2773400	0	0	0	3	3	3	4.9	4.9	4.9	77.501	0	3.6764	14996000	3
Tb927.7.1750;Tb927.7.1740;Tb927.7.1730	60S ribosomal protein L7, putative;60S ribosomal protein L7, putative;60S ribosomal protein L7, putative	0.357883	0.466763		30901000	16202000	30840000	11635000	26501000	68047000	21493000	16908000	12	12	12	41.7	41.7	41.7	27.713	0	42.526	412820000	86
Tb927.11.7960	kinetoplast poly(A) polymerase 1	0.754161	0.466329		0	0	0	680920	0	0	0	0	2	2	2	4	4	4	58.436	0	9.8753	154000	3
Tb927.7.5590	Domain of unknown function (DUF3883), putative	0.150532	0.46585		0	0	0	0	0	0	0	6921400	8	8	8	5.4	5.4	5.4	182.01	0	9.0381	79306000	13
Tb11.v5.0643;Tb927.10.1620	dual specificity protein phosphatase, putative;phosphoserine/threonine/tyrosine-binding protein, putative	0.225139	0.463975		0	1527300	0	0	0	0	0	0	5	5	5	14.7	14.7	14.7	50.624	0	6.1342	2345400	6
Tb927.11.6510;Tb927.11.6500	40S ribosomal protein S21, putative;40S ribosomal protein S21, putative	0.120473	0.462609		0	0	0	0	0	0	0	12716000	1	1	1	8.2	8.2	8.2	21.118	0	29.276	107340000	11
Tb927.10.4310;Tb10.v4.0045	prohibitin, putative;prohibitin 2, putative	0.133257	0.458519		4088900	0	0	0	0	10650000	0	0	4	4	4	18.6	18.6	18.6	32.215	0	13.26	84311000	13
Tb927.10.4440;Tb10.v4.0034	SAP domain containing protein, putative;SAP DNA binding domain containing protein	0.203703	0.454417		3637300	2602100	4803600	4986300	6255200	8713400	15051000	0	5	5	5	25.4	25.4	25.4	30.902	0	97.431	78846000	28
Tb927.5.2530	RNA cytidine acetyltransferase	0.235549	0.452442		0	0	2816500	2046500	0	5657600	1845000	6440100	10	10	10	13.4	13.4	13.4	114.91	0	20.891	73070000	21
Tb927.11.9350	phosphonopyruvate decarboxylase-like protein, putative	0.217958	0.449159		0	0	0	0	0	0	2273000	0	2	2	2	5.8	5.8	5.8	42.313	0	3.4428	2119100	3
Tb927.11.1710	guide RNA-binding protein of 21 kDa	0.157745	0.441689		0	0	0	0	4620700	0	0	1883800	3	3	3	18	18	18	23.253	0	38.425	36366000	10
Tb927.5.950	monothiol glutaredoxin, putative	0.235221	0.441666		0	0	1566400	0	0	0	0	0	2	2	2	17.1	17.1	17.1	24.515	0	2.7962	560110	3
Tb927.8.2600	WD domain, G-beta repeat/BING4CT (NUC141) domain containing protein, putative	0.254072	0.441309		0	0	0	0	0	1783400	0	0	1	1	1	2.2	2.2	2.2	73.024	0	2.8713	2408500	1
Tb927.9.13380	Autophagy-related protein 24	0.103675	0.440928		0	0	10751000	11857000	15110000	0	13009000	0	14	14	14	43.4	43.4	43.4	48.172	0	80.742	60702000	36	+	+	+	+	+	+	+	+	+	+
Tb927.11.3430	hypothetical protein, conserved	0.258932	0.438518		0	328930	0	0	0	0	0	0	1	1	1	9.3	9.3	9.3	21.841	0.0034083	2.085	393990	1
Tb927.5.440;Tb11.v5.0223	BNR repeat-like domain/Concanavalin A-like lectin/glucanases superfamily, putative;trans-sialidase, putative	0.200547	0.438417		0	0	0	0	0	0	2335800	0	3	3	3	8	8	8	84.562	0	3.1126	2234000	3
Tb927.10.10610	protein tyrosine phosphatase, putative	0.120179	0.435766		6066500	0	0	3152300	0	6376600	3528100	0	3	3	3	14.4	14.4	14.4	25.449	0	43.58	40892000	14
Tb927.3.1910	Histone RNA hairpin-binding protein RNA-binding domain containing protein, putative	0.188204	0.433138		0	0	0	0	4494500	0	0	0	2	2	2	4.2	4.2	4.2	63.506	0	10.562	27172000	6
Tb927.1.4100	cytochrome oxidase subunit IV	0.128616	0.432499		3538000	0	0	0	0	6123000	0	0	7	7	7	26.6	26.6	26.6	40.534	0	43.843	27301000	17
Tb927.5.340;Tb11.v5.0282	expression site-associated gene (ESAG) protein, putative;expression site-associated gene 5 (ESAG5) protein, putative	0.295826	0.43225		0	0	0	0	0	0	840940	0	1	1	1	3.5	3.5	3.5	52.628	0	2.6011	738970	2
Tb927.5.2570	eukaryotic translation initiation factor 3 subunit b	0.12485	0.428621		0	0	0	0	0	6312200	0	0	6	6	6	10.9	10.9	10.9	79.81	0	21.47	20987000	8						+	+	+	+	+
Tb927.11.7370	haloacid dehalogenase hydrolase, putative	0.152635	0.426092		0	0	196710	0	0	0	0	0	1	1	1	4.8	4.8	4.8	34.495	0.009901	1.4444	57815	1
Tb927.9.8130;Tb927.9.8100	nascent polypeptide associated complex subunit, putative;nascent polypeptide associated complex subunit, putative	0.182798	0.423193		0	0	0	0	2994500	0	0	0	2	2	2	25.5	25.5	25.5	20.129	0.0033535	1.983	7971600	6					+	+	+	+	+	+
Tb927.10.8200	Ribosomal protein L1p/L10e family, putative	0.28851	0.419293		968940	0	0	0	0	0	0	0	4	4	4	18.6	18.6	18.6	30.838	0	15.065	3040700	5
Tb927.9.14290	Cytokinesis initiation factor 2	0.138479	0.415891		0	0	0	0	0	0	0	424050	1	1	1	2.4	2.4	2.4	49.833	0.0070243	1.6437	2885900	2
Tb927.11.11460	Mitochondrial import receptor subunit ATOM69	0.282527	0.412897		7541000	0	7302500	10669000	7172600	8928400	7249700	6546000	12	12	12	27	27	27	68.998	0	74.97	82031000	33				+	+	+	+	+	+	+
Tb927.10.11760	pumilio/PUF RNA binding protein 6	0.310175	0.39606		12125000	12775000	6733800	7386300	21932000	12643000	4794900	17375000	11	11	11	20.6	20.6	20.6	93.062	0	98.654	240410000	61				+			+	+	+	+
Tb927.11.3370	hypothetical protein	0.130528	0.392546		4249200	0	0	0	0	0	0	2597600	2	2	2	16	16	16	21.725	0	5.6488	32023000	8
Tb927.7.3450	protein I/6	0.149731	0.391943		0	0	0	0	0	0	0	2140700	6	2	2	34.4	11.8	11.8	21.585	0	3.4917	18991000	4
Tb927.9.8820	hypothetical protein, conserved	0.230002	0.391174		0	0	0	0	0	0	0	1187400	2	2	2	3.4	3.4	3.4	119.55	0	2.7327	10216000	4					+	+	+	+	+	+
Tb927.11.15000	survival of motor neuron (SMN)-like protein	0.108666	0.384756		0	0	0	0	0	0	0	9780400	3	3	3	35	35	35	17.026	0	25.488	77396000	10
Tb927.4.1100;Tb927.11.680;Tb11.0880	chrXI additional, unordered contigs;ribosomal protein L21E (60S), putative;ribosomal protein L21E (60S), putative	0.273495	0.384642		21465000	12959000	40928000	12553000	17368000	53657000	30183000	14760000	5	5	5	35.8	35.8	35.8	18.015	0	58.402	370700000	40
Tb927.9.2900	U3 small nucleolar RNA-associated protein 10, putative	0.271348	0.384513		0	0	0	0	0	2645300	0	0	3	3	3	1.5	1.5	1.5	287.19	0	4.8409	4282400	5
Tb927.11.4160	predicted C2 domain protein	0.24113	0.382065		0	0	0	0	0	0	1393100	0	4	4	4	4.9	4.9	4.9	136.31	0	8.3434	1569000	5
Tb927.5.1900	Outer dynein arm docking complex protein 1, putative	0.325171	0.376146		0	0	0	0	0	0	384270	0	1	1	1	2.5	2.5	2.5	69.353	0	2.5259	3368700	3
Tb927.10.3500	splicing factor u2af 65 kda subunit	0.0724324	0.37319		597130000	83723000	8601500	5218200	37411000	333070000	15171000	33406000	26	26	26	36.3	36.3	36.3	96.56	0	293.9	1558400000	133
Tb927.8.2990	5-formyltetrahydrofolate cyclo-ligase family, putative	0.297515	0.370281		0	0	0	253170	0	0	0	0	1	1	1	4.4	4.4	4.4	35.687	0	10.479	187760	2
Tb927.6.4600	pre-mRNA splicing factor ATP-dependent RNA helicase, putative	0.159489	0.369301		0	0	0	0	309120	0	0	0	3	3	3	3.6	3.6	3.6	109.07	0	6.1727	7285500	3
Tb927.11.9770	hypothetical protein, conserved	0.290316	0.369067		0	0	0	0	0	0	442310	0	1	1	1	5.9	5.9	5.9	19.842	0.0081812	1.5534	388670	1
Tb927.11.3070	ribosome assembly protein RRB1, putative	0.164658	0.368083		0	0	0	0	0	4048400	0	0	5	5	5	13	13	13	64.324	0	11.373	7566900	5
Tb927.9.2620	Mitoribosomal SSU assembly factor 6	0.112389	0.36532		0	0	0	0	0	0	242620	0	1	1	1	1.8	1.8	1.8	76.723	0	19.562	864640	2
Tb927.11.5050	fumarate hydratase, class I	0.187565	0.361834		0	0	1858600	0	0	0	0	0	3	3	3	8.3	8.3	8.3	61.344	0	7.6114	1011600	5
Tb927.10.5630	hypothetical protein, conserved	0.230234	0.360518		0	0	601380	0	0	0	0	0	1	1	1	5.9	5.9	5.9	21.709	0.0070198	1.6429	176750	1
Tb927.11.11090	Nucleoporin NUP140	0.134126	0.360445		4762900	0	0	2263200	2886100	3117700	3122100	0	2	2	2	1.7	1.7	1.7	140.36	0	16.846	76954000	14
Tb927.3.1410	cytochrome oxidase subunit VII	0.137224	0.359355		0	0	0	0	0	0	0	1406900	1	1	1	10.3	10.3	10.3	19.264	0	5.8322	23770000	7
Tb927.3.3130	Present in the outer mitochondrial membrane proteome 24	0.554556	0.359147		27916000	11926000	17985000	23677000	21835000	23158000	22929000	33098000	34	34	34	27.6	27.6	27.6	178.08	0	139.07	531420000	117				+			+	+		+
Tb927.11.13470	PPPDE putative peptidase domain containing protein, putative	0.05749	0.355624		0	0	0	78854000	0	0	24013000	10285000	12	12	12	53	53	53	26.244	0	323.31	100330000	29
Tb927.11.16740	chaperone protein DnaJ, putative	0.20485	0.353152		0	0	0	0	0	0	762080	0	1	1	1	3.1	3.1	3.1	42.846	0.0076384	1.6198	669680	1
Tb927.10.9770;Tb11.v5.0848	gamma-tubulin complex subunit, putative;gamma-tubulin complex component 2	0.148075	0.35069		0	0	0	0	0	0	0	3195100	2	2	2	6.1	6.1	6.1	87.083	0	3.8636	27540000	3
Tb927.11.14460	ADP-ribosylation factor GTPase activating protein 1, putative	0.116005	0.346644		0	0	0	5252500	0	0	5170500	0	5	5	5	19.2	19.2	19.2	34.004	0	31.101	7716700	11
Tb927.8.3340	hypothetical protein, conserved	0.215312	0.34421		0	0	0	695590	0	0	0	0	2	2	2	9.1	9.1	9.1	38.392	0.0033784	2.0295	507160	2
Tb04.24M18.150	hypothetical protein, conserved	0.171338	0.339423		0	0	0	0	0	0	0	1352300	9	3	3	75.9	26.5	26.5	18.061	0	6.175	16976000	5
Tb11.v5.0600;Tb927.11.7450	HIT zinc finger, putative;Component of motile flagella 71	0.125765	0.336588		0	0	0	0	761900	0	0	0	1	1	1	2.7	2.7	2.7	53.51	0.0045872	1.8232	952080	1
Tb927.8.2460	hypothetical protein, conserved	0.134316	0.332152		0	0	0	0	1617900	0	0	0	1	1	1	6.3	6.3	6.3	30.901	0	3.3849	3357400	2
Tb927.6.4300;Tb927.6.4280	glyceraldehyde 3-phosphate dehydrogenase, glycosomal;glyceraldehyde 3-phosphate dehydrogenase, glycosomal	0.424079	0.330495		508070000	604460000	980020000	615730000	895290000	505400000	1297600000	789100000	26	26	24	71.3	71.3	71.3	39.047	0	304.31	16822000000	366
Tb927.11.9400	hypothetical protein, conserved	0.148712	0.330461		0	0	1214400	0	0	0	0	0	2	2	2	3.8	3.8	3.8	95.905	0	3.904	472800	3
Tb927.11.260	Putative intraflagellar transport protein F6	0.115737	0.3294		3291500	0	0	0	0	0	0	0	7	7	7	6	6	6	149.06	0	12.034	9627100	8
Tb927.11.13520	hypothetical protein, conserved	0.221231	0.328447		0	0	0	0	0	0	691570	0	1	1	1	1.4	1.4	1.4	105.38	0	29.311	1771800	2
Tb927.9.4230	fatty acyl CoA synthetase 4	0.139182	0.327656		0	0	5012600	4848400	0	0	3886000	3417500	22	2	1	36.3	6	3.4	77.871	0	29.018	33271000	11
Tb927.6.4990	mitochondrial ATP synthase delta chain	0.153184	0.32589		0	0	0	0	0	0	1204100	0	2	2	2	18.1	18.1	18.1	20.147	0.002751	2.1611	4156300	4
Tb927.11.2640	Nucleolar protein 53	0.159354	0.325175		0	0	0	0	0	0	457990	0	1	1	1	3.9	3.9	3.9	53.387	0	3.0734	1809300	4
Tb927.11.15240	Ras-related protein RAB2B, putative	0.0822159	0.319277		14102000	0	24151000	55169000	7802900	10364000	21789000	18871000	12	12	12	62.3	62.3	62.3	23.511	0	105.2	197680000	57
Tb927.2.5800	sedoheptulose-1,7-bisphosphatase	0.255649	0.317397		18058000	9782600	25638000	15709000	27355000	8641700	23754000	30547000	13	13	13	48.8	48.8	48.8	35.502	0	50.213	291170000	68
Tb927.9.11330	proteasome beta 2 subunit, putative	0.122798	0.315506		0	0	0	0	334580	0	0	0	2	2	2	20	20	20	27.402	0.0052219	1.782	418100	1
Tb927.8.1890	cytochrome c1, heme protein, mitochondrial, putative	0.125439	0.311856		0	0	2718900	0	0	2428300	0	0	2	2	2	10.9	10.9	10.9	30.071	0.0027397	2.1074	11429000	8
Tb927.6.4980;Tb927.11.7705;Tb11.0390;Tb11.0290	chrXI additional, unordered contigs;chrXI additional, unordered contigs;ribosomal protein S11, putative;40S ribosomal protein S14	0.212544	0.311115		169700000	567770000	262950000	230900000	320930000	152110000	678970000	418170000	12	12	12	73.6	73.6	73.6	15.513	0	66.683	5321600000	135
Tb927.7.4070	cysteine peptidase, Clan CA, family C2, putative	0.101988	0.308278		3631900	0	0	0	0	0	0	0	3	3	1	35	35	10	13.518	0	38.485	4288400	4	+	+	+	+	+	+	+	+	+	+
Tb927.7.7430;Tb927.7.7420	ATP synthase F1, alpha subunit;ATP synthase F1, alpha subunit	0.565809	0.306657		23041000	11059000	19890000	13311000	17654000	20797000	20533000	20942000	14	14	14	31	31	31	63.502	0	63.527	424130000	71
Tb927.3.2180	Mitochondrial ATP synthase subunit, putative	0.167484	0.303984		0	0	0	0	0	0	952050	0	1	1	1	10.3	10.3	10.3	17.908	0	2.9307	836610	1
Tb927.8.3380	succinate dehydrogenase iron-sulfur subunit	0.140443	0.295123		0	0	0	0	0	0	1966000	0	1	1	1	7.9	7.9	7.9	27.259	0	4.1896	1727600	1
Tb927.9.9630	TPR repeat/Tetratricopeptide repeat, putative	0.169139	0.294952		0	0	2370300	0	0	0	0	0	2	2	2	7	7	7	38.92	0	50.913	11981000	9
Tb927.8.2030	Posterior and Ventral Edge protein 1	0.104615	0.288741		0	0	2908300	0	0	0	0	0	4	4	4	12.8	12.8	12.8	48.238	0	7.1092	1958800	7		+	+	+	+	+	+	+	+	+
Tb927.9.7650	ADP-ribosylation factor, putative	0.120434	0.28631		0	0	0	1577300	0	0	0	0	2	2	2	13.8	13.8	13.8	21.294	0	13.452	682700	3
Tb927.11.7570	ATP-grasp domain containing protein, putative	0.143423	0.27663		0	1924200	0	0	0	0	0	0	2	2	2	3.6	3.6	3.6	81.262	0	2.9265	2304800	2
Tb927.11.3770	Dpy-30 motif containing protein, putative	0.111773	0.272029		0	0	4180500	0	0	0	0	0	6	6	6	37	37	37	28.969	0	14.914	1335100	6
Tb927.9.12750	hypothetical protein, conserved	0.0967636	0.261078		0	0	0	2822700	0	0	0	0	4	4	4	13.1	13.1	13.1	38.624	0	5.0407	638390	3
Tb927.8.4580	Basal body protein	0.166164	0.260947		1211800	0	0	0	0	0	0	0	5	5	5	12	12	12	58.084	0	5.7912	5876300	7
Tb927.8.7480	hypothetical protein, conserved	0.0817232	0.253224		0	0	0	0	0	0	0	3262000	3	2	2	6.5	5.4	5.4	70.712	0	17.056	25776000	6
Tb927.7.3330	Flagellar attachment zone protein 10	0.120955	0.251178		0	0	0	1259400	0	0	0	0	2	2	2	14.7	14.7	14.7	502.65	0	3.3935	8229100	5
Tb927.9.9550	EnigmRBP2	0.137393	0.248059		0	0	0	0	0	0	462390	0	2	2	2	12.3	12.3	12.3	24.509	0	5.5965	5374600	6
Tb927.8.610	hypothetical protein, conserved	0.1149	0.247303		0	0	0	0	0	0	1928900	0	3	3	3	5.6	5.6	5.6	96.194	0	4.1077	2376200	6
Tb927.1.5030	Flagellum attachment zone protein 37	0.143037	0.24475		0	0	1141400	0	0	0	0	0	4	4	4	8.8	8.8	8.8	80.773	0	6.3144	18447000	5
Tb927.5.2320	Mak10 subunit, NatC N(alpha)-terminal acetyltransferase, putative	0.13512	0.243352		0	0	0	0	438010	0	0	0	1	1	1	1.2	1.2	1.2	82.159	0	4.9485	547340	1
Tb927.1.410;Tb11.v5.0495	retrotransposon hot spot (RHS), putative;retrotransposon hot spot protein (RHS, pseudogene), putative	0.149244	0.243328		0	0	0	0	0	0	1423400	0	9	1	0	15	1.7	0	64.931	0	3.7503	5336100	4
Tb927.10.520	Mitochondrial ATP synthase subunit, putative	0.0703552	0.241748		4031700	0	0	0	0	4758000	1077200	0	3	3	3	11.6	11.6	11.6	46.781	0	4.4001	14690000	8
Tb927.10.11990	60S ribosome subunit biogenesis protein NIP7, putative	0.0762255	0.236905		0	0	0	0	0	1803600	0	0	2	2	2	12.6	12.6	12.6	23.952	0.0070694	1.6676	2435800	2
Tb927.10.14500	hypothetical protein, conserved	0.0930455	0.236765		1674800	0	0	0	0	0	0	0	1	1	1	7.1	7.1	7.1	37.027	0	2.3987	1674800	1
Tb927.10.280	cytochrome oxidase subunit VI	0.0876689	0.236211		0	0	1354300	0	0	0	0	0	3	3	3	24.7	24.7	24.7	19.154	0	3.8783	4001600	6
Tb927.11.14130;Tb927.10.3840	60S ribosomal protein L18a, putative;ribosomal protein L18, putative	0.173607	0.234975		37901000	29438000	66531000	23956000	33497000	99776000	37973000	26880000	10	10	10	45.3	45.3	45.3	20.904	0	76.132	831440000	72
Tb927.9.2320	methyltransferase domain containing protein, putative	0.0873458	0.234092		0	0	0	0	0	3854700	0	0	2	2	2	10.9	10.9	10.9	41.498	0	6.6425	11415000	7
Tb927.8.2820	hypothetical protein, conserved	0.0960934	0.233012		0	0	319540	0	0	0	0	0	1	1	1	1.6	1.6	1.6	141.11	0.003399	2.0664	93916	1		+	+	+	+	+	+	+	+	+
Tb927.7.3620	tyrosyl-tRNA synthetase	0.2001	0.232492		0	0	833890	0	0	0	0	0	1	1	1	1.9	1.9	1.9	76.657	0	3.7612	245090	1								+		+
Tb927.9.7190	Trans-2-enoyl-ACP reductase 1, putative	0.153801	0.227376		0	0	0	0	0	0	1605600	0	2	2	2	9.2	9.2	9.2	49.92	0	11.429	1410900	3
Tb927.10.3430	hypothetical protein, conserved	0.0606404	0.22669		1517800	0	0	0	0	0	0	0	2	2	2	4.5	4.5	4.5	68.706	0.0087391	1.5073	40525000	1
Tb927.11.7560	Component of motile flagella 15	0.113252	0.225092		0	0	497290	0	0	0	0	0	1	1	1	1.6	1.6	1.6	67.695	0.0033852	2.0421	146160	1
Tb927.1.190	retrotransposon hot spot protein (RHS, pseudogene), putative	0.0755204	0.224187		0	0	0	0	0	0	0	4795300	9	8	0	14.8	12.7	0	94.659	0	19.603	92816000	17
Tb927.10.8070	ATPase, putative	0.109605	0.221733		0	0	0	0	0	0	0	1707200	1	1	1	4.9	4.9	4.9	55.555	0	3.2253	11471000	4
Tb927.10.13110	Outer arm dynein light chain 7	0.127168	0.221384		0	0	0	498680	0	0	0	0	1	1	1	12.7	12.7	12.7	12.826	0	3.6799	271150	2
Tb927.4.1330	DNA topoisomerase IB, large subunit	0.0483755	0.219928		10706000	0	0	0	0	8276900	0	0	7	7	7	11.4	11.4	11.4	79.257	0	28.298	24816000	13					+	+
Tb927.9.2650	Present in the outer mitochondrial membrane proteome 2	0.134255	0.219047		0	0	415760	0	0	0	0	0	2	2	2	8.7	8.7	8.7	66.517	0	2.5389	1990400	2
Tb927.11.9720	40S ribosomal protein S27, putative	0.140447	0.218838		205390000	670290000	266470000	253200000	230070000	203700000	775010000	469140000	6	6	2	76.7	76.7	29.1	9.6302	0	137.63	6903000000	96
Tb927.5.2430	membrane transporter protein, putative	0.0824048	0.21852		0	0	0	0	0	213290	0	0	2	2	2	2.7	2.7	2.7	56.733	0	2.7943	343330	1
Tb927.11.11520	glycosomal membrane protein	0.115413	0.216818		15301000	19312000	16212000	40094000	17042000	18271000	86679000	12982000	10	10	10	43.1	43.1	43.1	24.027	0	31.032	255800000	41
Tb927.8.7770	aldehyde dehydrogenase family, putative	0.132212	0.215816		0	0	198160	0	0	0	0	0	2	2	2	5.9	5.9	5.9	60.341	0	2.8275	7461100	2
Tb927.11.15800	Cytokinesis initiation factor 1	0.177363	0.21507		0	0	366650	0	0	0	0	0	1	1	1	2.1	2.1	2.1	89.585	0	3.541	107760	1					+	+		+		+
Tb927.10.12540	NADH-ubiquinone oxidoreductase complex I subunit, putative	0.109497	0.208034		0	0	0	0	1343300	0	0	0	2	2	2	12.9	12.9	12.9	33.754	0	3.8131	2793000	3
Tb927.6.3070	hypothetical protein, conserved	0.0778386	0.203881		0	0	0	0	0	0	3946700	0	10	10	10	30	30	30	38.437	0	16.905	76809000	18
Tb927.10.1100;Tb927.6.4690	60S ribosomal protein L9, putative;60S ribosomal protein L9, putative	0.216753	0.201095		131190000	89801000	212330000	142750000	93774000	185730000	223420000	160260000	14	14	14	66.1	66.1	66.1	21.857	0	265.74	2975200000	108
Tb927.10.7100;Tb11.v5.0580	delta-6 fatty acid desaturase, putative;delta-4 fatty acid desaturase	0.137264	0.20045		0	0	0	1202300	0	0	0	0	5	5	5	16.4	16.4	16.4	47.965	0	9.8051	1224900	5
Tb927.5.2670	hypothetical protein, conserved	0.113724	0.19891		0	0	0	885310	0	0	0	0	1	1	1	8.7	8.7	8.7	14.491	0	2.3903	200220	1
Tb927.8.6650	RNA-binding protein, putative	0.0693641	0.19684		0	0	1614600	0	0	0	0	0	3	3	3	4.1	4.1	4.1	71.652	0	3.2547	1512300	3
Tb927.5.800	casein kinase I, isoform 2	0.23978	0.195385		10825000	7152200	14189000	7222100	17237000	9047500	8944000	9777500	17	17	9	49.4	49.4	26.2	38.374	0	67.504	164980000	51								+		+
Tb927.10.12590	hypothetical protein, conserved	0.0505139	0.194972		3744600	0	0	0	0	0	0	0	2	2	2	5.3	5.3	5.3	105.85	0	10.339	3744600	3								+	+	+
Tb927.11.3120	nucleolar GTP-binding protein 1	0.0812258	0.19073		0	0	0	0	0	2181500	0	0	3	3	3	6.1	6.1	6.1	74.753	0	4.7549	4210000	4
Tb927.9.7620;Tb927.9.7590	60S ribosomal protein L11, putative;60S ribosomal protein L11, putative	0.0450773	0.190528		0	0	7839400	0	11770000	0	0	0	4	4	4	12.4	12.4	12.4	22.369	0	94.63	121110000	13
Tb927.2.270	retrotransposon hot spot protein 3 (RHS3), frameshift	0.0835029	0.185879		0	0	0	0	781060	0	0	0	4	1	0	7.2	1.5	0	65.747	0	2.6021	1170200	2
Tb927.3.3180;Tb11.v5.0584	hypothetical protein, conserved;Nucleoporin NUP98	0.0777602	0.184006		6140800	0	6034700	5979900	0	8993000	6555900	7237600	6	6	6	36.6	36.6	36.6	98.143	0	53.395	75575000	23					+	+
Tb927.9.10530	Flagellum attachment zone protein 4	0.0713607	0.182677		0	0	0	0	505080	0	0	0	1	1	1	1.1	1.1	1.1	118.72	0.0070558	1.6663	631160	1
Tb927.3.1280	NPL4 family, putative	0.0973234	0.175141		0	0	0	785750	0	0	0	0	1	1	1	5.9	5.9	5.9	45.907	0	2.9288	177700	1
Tb927.8.1600.1;Tb927.8.1600.2		0.0746145	0.17187		0	0	1995200	0	0	0	0	0	2	2	2	5.8	5.8	5.8	66.786	0	2.8472	586410	2
Tb927.9.4520	Mitochondrial-processing peptidase subunit beta	0.0590407	0.170036		0	0	1419800	0	0	0	3263200	0	4	4	4	11.1	11.1	11.1	53.689	0	45.267	10353000	8
Tb927.6.580	hypothetical protein, conserved	0.0639911	0.169712		0	0	0	136040	0	0	0	0	1	1	1	3.7	3.7	3.7	66.692	0.0033967	2.0584	30767	1
Tb927.10.15370;Tb11.v5.0480	DNA-directed RNA polymerase, alpha subunit, putative;DNA-directed RNA polymerases I and III subunit RPAC1, putative	0.218998	0.168012		0	1041400	1409000	930600	0	0	2239800	0	3	3	3	15.1	15.1	15.1	37.377	0	11.633	20534000	15
Tb927.6.5100	polo-like protein kinase, putative	0.0683296	0.165977		0	0	0	0	0	0	783370	0	2	2	2	2.7	2.7	2.7	92.798	0.0027473	2.1296	688390	2
Tb927.9.3630;Tb11.v5.0530	BSD domain containing protein, putative;BSD domain containing protein, putative	0.125742	0.162814		0	0	0	1466100	0	0	0	0	3	3	3	6.3	6.3	6.3	61.829	0	5.2838	1719400	5					+	+	+	+	+	+
Tb927.3.780	proteasome alpha 7 subunit	0.0851923	0.160288		0	0	1399100	0	0	0	0	0	2	2	2	13.1	13.1	13.1	25.463	0	5.4417	411200	2
Tb11.v5.0559;Tb927.5.910;Tb927.5.900	oligosaccharyl transferase subunit, putative;oligosaccharyl transferase subunit, putative;oligosaccharyl transferase subunit, putative	0.0618642	0.156451		0	0	0	980220	0	0	0	0	1	1	1	3.7	3.7	3.7	40.454	0.0075949	1.5915	567940	2
Tb927.11.6160	eukaryotic release factor 3, putative	0.0555933	0.153945		0	0	1123700	0	0	0	0	0	1	1	1	1.6	1.6	1.6	76.914	0	2.3652	330280	1			+	+	+	+	+	+	+	+
Tb927.2.3800	guide RNA associated protein 1	0.0636642	0.150538		0	0	1098700	0	0	0	0	0	2	2	2	7.5	7.5	7.5	55.46	0	3.1188	3226500	2
Tb927.7.3500	Prostaglandin E synthase	0.117897	0.147423		9018600	0	5021600	9576000	6768900	7020800	6637200	5130900	8	8	8	37.8	37.8	37.8	35.436	0	20.988	128280000	35
Tb927.7.6980	Mono-functional DNA-alkylating methyl methanesulfonate N-term/CPSF A subunit region, putative	0.0641429	0.14676		1602400	0	0	0	0	0	0	0	2	2	2	1.4	1.4	1.4	194.95	0	3.2629	1602400	2
Tb927.9.10580	3-demethylubiquinone-9 3-methyltransferase, putative	0.0585969	0.146381		0	0	0	2610300	0	0	0	0	3	3	3	13.5	13.5	13.5	31.206	0	3.2576	902840	4
Tb927.10.11440	G1 cyclin CycE4, putative	0.0733003	0.145412		0	0	0	0	0	0	381470	0	1	1	1	2.6	2.6	2.6	96.306	0	2.5288	625720	2
Tb927.11.3110	hypothetical protein, conserved	0.0907873	0.144845		0	0	0	1214700	0	0	0	0	1	1	1	3.6	3.6	3.6	32.295	0.0052185	1.7809	274710	1
Tb927.3.1110;Tb11.v5.0589	Clusterin-associated protein-1, putative;Putative intraflagellar transport protein A1	0.0271345	0.144825		13114000	27819000	3401000	0	0	19385000	4348000	8265700	11	11	11	40.3	40.3	40.3	52.713	0	50.676	115450000	34
Tb927.11.4820;Tb927.10.14580	60S ribosomal protein L17, putative;60S ribosomal protein L17, putative	0.031859	0.143681		0	0	7510600	3457100	0	0	14881000	17182000	5	5	5	28.9	28.9	28.9	19.105	0	37.681	149210000	21
Tb927.3.2670	Kinetoplast polyadenylation factor 5	0.0543386	0.142685		0	0	0	0	0	0	282310	0	1	1	1	7.1	7.1	7.1	28.84	0	2.8633	248080	1
Tb927.11.9710;Tb927.10.13500	60S ribosomal protein L10a;60S ribosomal protein L10a, putative	0.110462	0.14261		34118000	13518000	45384000	23218000	24013000	52968000	26099000	21740000	15	15	15	55.1	55.1	55.1	24.597	0	115.18	587840000	80
Tb927.9.10310	mitochondrial carrier protein 11	0.0534894	0.141326		19414000	0	22420000	17471000	8258500	20943000	11454000	9762300	9	9	9	39.1	39.1	39.1	34.295	0	73.888	132580000	39
Tb927.3.5530	Tb-292 membrane associated protein	0.0600776	0.140992		0	0	0	0	0	0	202040	0	1	1	1	0.4	0.4	0.4	279.19	0	6.8178	789600	3			+	+		+	+	+	+	+
Tb927.10.4240	hypothetical protein, conserved	0.0423228	0.138751		0	0	3124100	0	3438900	0	3271700	0	4	4	4	26.7	26.7	26.7	14.753	0	7.607	25498000	12
Tb927.8.5780	phosphatase of regenerating liver-type phosphatase, putative	0.036493	0.136032		0	0	0	4458400	0	0	4879400	0	3	3	3	22.2	22.2	22.2	19.422	0	6.5309	16279000	11
Tb927.11.7270;Tb11.v5.0256	proteasome beta 3 subunit, putative;proteasome beta 3 subunit, putative	0.0507057	0.135643		0	0	915500	0	0	0	0	0	2	2	2	14.6	14.6	14.6	22.484	0	2.8416	269080	2
Tb927.9.2270	hypothetical protein, conserved	0.0515676	0.130844		0	0	0	387360	0	0	0	0	1	1	1	1.6	1.6	1.6	78.354	0.0076046	1.6059	87605	1
Tb927.11.5230	hypothetical protein, conserved	0.0499427	0.12722		0	0	624490	0	0	0	0	0	1	1	1	6	6	6	25.968	0.0027416	2.1196	183550	1
Tb927.10.4990	cdc2-related kinase 3	0.0735055	0.126699		0	0	0	0	0	0	567120	0	4	4	4	18.6	18.6	18.6	35.017	0	5.7118	13366000	4
Tb927.3.2490	hypothetical protein, conserved	0.0614327	0.124743		0	0	1344200	0	1834200	0	673680	0	4	4	4	5.5	5.5	5.5	110.07	0	13.51	7386900	10
Tb927.8.880	hypothetical protein	0.0784962	0.124148		0	0	0	0	0	0	570950	0	1	1	1	1.5	1.5	1.5	79.363	0	2.4351	501720	1							+	+	+	+
Tb11.v5.0691;Tb927.5.3010	hypothetical protein, conserved;Guide RNA binding complex protein 6	0.067757	0.122281		0	0	296880	0	0	0	0	0	1	1	1	3.1	3.1	3.1	39.278	0.0081352	1.5179	87257	1
Tb927.10.7430	GTP-binding protein, putative	0.0827517	0.119747		0	0	0	0	0	0	500970	0	1	1	1	7	7	7	51.559	0.0020862	2.265	440230	1
Tb927.6.2210	hypothetical protein, conserved	0.0563876	0.119444		0	0	0	896820	0	0	0	0	2	2	2	3.3	3.3	3.3	123.85	0	2.7389	1274300	2
Tb927.5.3250.1		0.0185849	0.117517		19767000	0	0	0	0	36407000	0	0	13	13	13	14.3	14.3	14.3	172.16	0	107.12	99989000	29
Tb927.4.4670	MYND finger, putative	0.0269494	0.117099		0	0	3379800	0	0	0	10970000	0	10	10	10	24.4	24.4	24.4	54.134	0	34.136	36926000	21
Tb927.6.4520	Tumour suppressor, Mitostatin, putative	0.0411583	0.116567		0	0	3576200	0	0	0	0	0	3	3	3	8.5	8.5	8.5	52.589	0	3.6504	1051100	3
Tb927.11.12410;Tb927.11.12420	kinetoplastid kinetochore protein 10;kinetoplastid kinetochore protein 19	0.0630026	0.114909		0	0	0	0	0	0	655850	0	2	2	2	6.5	6.5	6.5	53.169	0	2.9429	576320	2					+	+
Tb927.11.16830	Rab-like 5, small G protein	0.0171839	0.110059		29057000	26158000	0	0	0	14193000	4447800	6283100	8	8	8	47.5	47.5	47.5	24.466	0	141.81	108470000	27
Tb927.3.5330	centaurin beta 5	0.0253644	0.109983		10264000	0	0	0	0	4405700	0	0	4	4	4	22.2	22.2	22.2	31.232	0	50.374	15960000	9
Tb927.11.10800	Domain of unknown function (DUF4496), putative	0.0955797	0.108089		0	0	0	0	0	0	792140	0	2	2	2	9.9	9.9	9.9	29.847	0.0040027	1.9206	850780	3
Tb927.8.7670;Tb927.8.7650;Tb927.8.7640;Tb927.8.7630;Tb927.8.7620;Tb927.8.7610;Tb927.8.7600	amino acid transporter, putative;amino acid transporter 1, putative;amino acid transporter 1, putative;amino acid transporter 1, putative;amino acid transporter 1, putative;amino acid transporter, putative;amino acid transporter, putative	0.0410092	0.108045		0	0	0	0	0	0	2055900	0	1	1	1	4.3	4.3	4.3	49.634	0	4.2519	6872100	3
Tb927.10.7290	Flagellar Member 2	0.0652545	0.106737		10292000	7160400	3619200	13377000	12910000	3697300	8347000	12039000	15	15	15	19	19	19	129.88	0	124.28	181340000	51
Tb927.8.4190	hypothetical protein, conserved	0.0566586	0.106434		0	0	661950	0	0	0	0	0	1	1	1	5.2	5.2	5.2	26.02	0.0064683	1.7369	194560	1			+	+	+	+			+	+
Tb927.3.3940	RNA-binding protein, putative	0.0295453	0.106349		0	0	4180200	5248200	0	0	15186000	3521700	10	10	10	28	28	28	61.716	0	26.936	64812000	25					+	+		+		+
Tb927.11.9130	Replication factor A protein 1	0.0313998	0.102495		0	0	1177500	0	0	0	0	0	2	2	2	5.2	5.2	5.2	52.331	0	4.7114	1919300	5
Tb927.9.15170;Tb927.9.15110	60S ribosomal protein L5, putative;60S ribosomal protein L5, putative	0.0534254	0.101453		8932400	10161000	31085000	4685800	21743000	12807000	8852200	7105300	8	8	8	28.2	28.2	28.2	34.636	0	15.604	214100000	48						+
Tb927.10.1610	hypothetical protein, conserved	0.0283337	0.0925589		0	0	3224800	2745800	0	0	13552000	0	3	3	3	26.5	26.5	26.5	16.358	0	30.122	58320000	11
Tb927.10.4450;Tb11.v5.0757;Tb10.v4.0035	stress-inducible protein STI1-like, putative;stress-inducible protein STI1-like, putative;stress-inducible protein STI1-like, putative	0.0531581	0.0921955		0	0	728450	0	0	0	0	0	1	1	1	3.9	3.9	3.9	28.425	0	2.4264	214100	1
Tb927.11.11330;Tb11.v5.1035	heat shock protein 70 (hsp70), putative;heat shock protein 70	0.187386	0.0920758		382070000	343860000	588400000	438700000	401860000	472970000	541020000	425710000	46	46	43	59	59	54.5	71.408	0	323.31	6859700000	414				+				+		+
Tb927.10.4610	dolicholphosphate-mannose synthase, putative	0.0611972	0.0898991		0	0	0	0	1377300	0	0	0	1	1	1	5.4	5.4	5.4	29.086	0.0020906	2.2754	1721100	1
Tb927.11.14200	ubiquitin-conjugating enzyme CDC34	0.0356564	0.0890398		0	0	0	371750	0	0	0	0	1	1	1	7.7	7.7	7.7	28.163	0.0076482	1.6283	84076	1
Tb927.2.6090;Tb927.11.3230	60S ribosomal protein L44;60S ribosomal protein L44	0.0294076	0.0878682		0	0	0	0	0	0	4281200	0	3	3	3	21.7	21.7	21.7	12.454	0	3.1805	8410200	7
Tb927.2.2770	hypothetical protein, conserved	0.0449266	0.0847244		0	0	0	984300	0	0	0	0	1	1	1	6.4	6.4	6.4	13.445	0	8.699	408760	2
Tb927.2.4650	hypothetical protein, conserved	0.0232774	0.0783701		0	0	0	0	0	0	1365300	0	2	2	2	11.9	11.9	11.9	27.774	0	5.0679	3584600	4
Tb927.8.4150	rhomboid-like protein	0.0285788	0.0773883		0	0	0	0	0	886350	0	0	2	2	2	8	8	8	33.246	0	15.867	2597200	6
Tb927.10.10700	splicing factor Prp31	0.035902	0.0751948		0	0	0	401420	0	0	0	0	1	1	1	3.1	3.1	3.1	39.686	0	2.4032	90785	1
Tb927.7.2300	Nucleoporin NUP132	0.03357	0.0745525		0	0	828860	0	0	0	0	0	5	5	5	5.4	5.4	5.4	132.36	0	5.7896	3818500	5							+	+		+
Tb927.3.2330	kinetoplastid kinetochore protein 17	0.0270122	0.074389		0	0	0	3248100	0	0	3160600	0	5	5	5	10.8	10.8	10.8	67.492	0	5.384	6326600	10
Tb927.3.2110	Mitochondrial import inner membrane translocase subunit TIM50	0.0242843	0.0712662		0	0	0	278680	0	0	0	0	1	1	1	3.8	3.8	3.8	47.205	0.00070077	2.3257	148450	2										+
Tb927.10.9040	hypothetical protein, conserved	0.0259278	0.0685205		0	0	0	298890	0	0	0	0	1	1	1	1.2	1.2	1.2	168.22	0.0064475	1.6923	67598	1
Tb927.11.16660	Dopey, N-terminal, putative	0.03163	0.0682535		0	0	0	407970	0	0	0	0	1	1	1	0.5	0.5	0.5	234.41	0.0081761	1.549	197600	2
Tb927.11.2370	mRNA export factor MEX67	0.0335393	0.0662308		0	0	0	0	0	0	0	570980	1	1	1	1.9	1.9	1.9	62.541	0	2.427	3772600	2
Tb927.11.4710	hypothetical protein, conserved	0.0168502	0.0657854		0	0	0	0	0	0	173870	0	1	1	1	4.5	4.5	4.5	46.735	0.0033445	1.9692	152780	1
Tb927.4.450	coatomer alpha subunit, putative	0.0223999	0.0647511		0	0	4282300	3766600	0	0	5381000	0	7	7	7	8.7	8.7	8.7	132.85	0	11.866	8493500	17
Tb927.9.11220	tRNA import complex component, putative	0.0207804	0.0607352		0	0	0	0	0	1553200	0	0	1	1	1	3.9	3.9	3.9	41.551	0	11.233	2097700	2
Tb927.11.15900;Tb927.11.15880	60S ribosomal protein L27, putative;60S ribosomal protein L27, putative	0.015074	0.0602636		9037100	0	0	0	0	15669000	0	0	4	4	4	19.5	19.5	19.5	15.581	0	16.424	78299000	12
Tb927.10.3990	DHH1	0.0704308	0.0593548		42047000	60160000	76231000	99385000	67514000	68015000	89768000	54808000	22	22	22	61.1	61.1	61.1	46.468	0	143.4	1040000000	142		+		+			+	+	+	+
Tb927.7.2540	ubiquitin-protein ligase, putative	0.0285072	0.0581026		0	0	0	0	0	0	1161300	0	1	1	1	7.5	7.5	7.5	25.088	0	5.2045	1492800	3
Tb927.11.7290;Tb11.v5.0254	pantothenate kinase subunit, putative;pantothenate kinase subunit, putative	0.0275559	0.0575905		0	0	0	0	748000	0	0	0	2	2	2	1.4	1.4	1.4	162.1	0.0081505	1.522	2347100	2
Tb927.9.6070;Tb927.10.11540	40S ribosomal protein S3, putative;40S ribosomal protein S3, putative	0.0535361	0.0539637		255510000	239500000	265130000	401950000	199070000	245510000	541930000	285960000	16	16	16	61.7	61.7	61.7	24.216	0	122.88	4598200000	162
Tb927.7.6220	calcium/calmodulin-dependent protein kinase, putative	0.016797	0.0519767		0	0	0	2508100	0	0	0	0	4	4	4	11.7	11.7	11.7	60.89	0	5.084	1303500	3
Tb927.11.8270	hypothetical protein, conserved	0.0422818	0.0482917		0	0	0	0	0	0	0	577020	2	2	2	3.5	3.5	3.5	84.474	0	4.064	3724400	1
Tb11.v5.0740;Tb927.5.1690	hypothetical protein, conserved;hypothetical protein, conserved	0.0221496	0.0481048		0	0	0	0	0	0	296680	0	1	1	1	6	6	6	42.297	0	3.4399	1250100	4
Tb927.10.13310	DNA-directed RNA polymerase I subunit RPB5z, putative	0.0338358	0.0466566		0	0	0	0	0	0	556180	0	1	1	1	5.7	5.7	5.7	33.82	0	2.5219	488740	1
Tb927.11.16380	TPR repeat, putative	0.0188085	0.0461063		0	0	0	0	0	484480	0	0	1	1	1	7.6	7.6	7.6	23.331	0	2.9615	1734900	4
Tb927.10.14080;Tb927.10.13570	RNA-binding protein, putative;RNA-binding protein 27, putative	0.0176115	0.045752		1117800	0	0	0	0	0	0	0	1	1	1	2.9	2.9	2.9	37.093	0.0033422	1.9528	1117800	1
Tb927.10.4060	Ankyrin repeats (3 copies), putative	0.0205584	0.0444045		0	0	2316400	1835400	0	0	4192600	0	5	5	5	19.6	19.6	19.6	39.938	0	70.779	19521000	14
Tb927.7.3180	adaptor complex AP-1 medium subunit, putative	0.0190972	0.0429106		0	0	0	0	0	0	844290	0	1	1	1	2.5	2.5	2.5	49.235	0.0039604	1.8581	1109300	3
Tb927.11.2340	hypothetical protein, conserved	0.0210416	0.0422506		0	0	0	0	0	0	0	703040	1	1	1	1.9	1.9	1.9	58.674	0	2.4195	4475500	1
Tb927.10.8290;Tb927.10.8270;Tb11.v5.0877	eukaryotic translation initiation factor 3 subunit 8, putative;eukaryotic translation initiation factor 3 subunit c;eukaryotic translation initiation factor 3 subunit c	0.00800697	0.0390735		7312400	0	4778700	0	0	7480800	0	0	8	8	8	11.8	11.8	11.8	84.339	0	35.194	18298000	17
Tb927.10.3640	nuclear transmembrane protein, putative	0.0216695	0.0379691		0	0	0	0	0	0	1096700	0	3	3	3	12.3	12.3	12.3	31.534	0	3.9397	7241700	4
Tb927.2.830;Tb11.v5.0655	trypanosome RHS family, putative;retrotransposon hot spot protein 1 (RHS1), interrupted	0.0153861	0.0367393		0	0	0	0	0	914930	0	0	3	1	1	11.1	3.4	3.4	40.504	0	7.5151	2003600	3
Tb927.9.7720	predicted tetratricopeptide repeat protein	0.00691195	0.036304		4786800	7004800	0	0	0	5070400	0	0	6	6	6	6.8	6.8	6.8	152.89	0	12.523	19633000	11
Tb927.2.4210	Phosphoenolpyruvate carboxykinase [ATP], glycosomal	0.025825	0.0360112		114040000	137290000	178140000	123810000	196940000	66901000	275030000	105300000	36	36	36	69	69	69	58.564	0	323.31	1658400000	221
Tb927.7.900	hypothetical protein, conserved	0.017084	0.0330896		0	0	0	592330	0	0	0	0	2	2	2	4.9	4.9	4.9	64.798	0	4.2351	402220	2
Tb927.7.4440	NAD dependent epimerase/dehydratase family, putative	0.0100664	0.0327077		0	0	0	0	2015300	0	0	0	1	1	1	7.5	7.5	7.5	31.573	0	2.5189	5870600	4
Tb927.3.3030	phosphatidylcholine transfer protein, putative	0.0217435	0.0322866		0	0	0	1257900	0	0	0	0	2	2	2	6.5	6.5	6.5	41.285	0.0034014	2.0703	598390	3			+	+	+	+	+	+	+	+
Tb927.11.4320	Uncharacterized ACR, COG1678, putative	0.0106578	0.0316811		0	0	3427000	0	0	0	3130900	0	9	9	9	32.8	32.8	32.8	51.878	0	21.694	8363500	15
Tb927.2.2370	Vps51/Vps67, putative	0.0140028	0.0303893		0	0	0	1183200	0	0	1158800	0	3	3	3	3.2	3.2	3.2	151.54	0	7.2478	1483200	6
Tb927.9.3290	4F5 protein family, putative	0.0163043	0.0297542		0	0	0	630370	0	0	0	0	1	1	1	16.1	16.1	16.1	6.5213	0.00342	2.1039	142560	1
Tb927.2.3610	Mitochondrial ATP synthase subunit, putative	0.00941936	0.0274296		0	0	0	0	0	415530	0	0	1	1	1	12.5	12.5	12.5	16.06	0.0082019	1.5646	561200	1
Tb927.11.14560	Cleavage and polyadenylation specificity factor CPSF160, putative	0.0107493	0.0237732		0	0	0	0	0	0	221590	0	1	1	1	1.4	1.4	1.4	159.06	0	3.8536	194730	1
Tb927.1.2390;Tb927.1.2370;Tb927.1.2350;Tb927.1.2330;Tb11.v5.0469;Tb927.1.2410	beta tubulin, putative;beta tubulin;beta tubulin;beta tubulin;beta tubulin;beta tubulin, pseudogene	0.0114032	0.0236235		8078400000	26779000000	8167000000	8040900000	6749200000	6081300000	32002000000	11548000000	36	36	36	80.3	80.3	80.3	49.704	0	323.31	245880000000	2011
Tb927.8.1980	Beta propeller protein 1	0.00756289	0.0234756		0	0	0	0	0	1065600	0	0	2	2	2	5.5	5.5	5.5	53.365	0	2.9755	2086600	4
Tb927.5.980	2OG-Fe(II) oxygenase superfamily, putative	0.00863289	0.0174437		0	0	0	484280	0	0	0	0	1	1	1	7.5	7.5	7.5	35.065	0	3.208	109520	1
Tb927.7.6790	hypothetical protein, conserved	0.0058569	0.0173521		3328600	0	0	0	0	0	0	0	4	4	4	10.6	10.6	10.6	58.772	0	7.7579	20090000	14
Tb927.7.1110	asparagine synthetase a, putative	0.00678849	0.0159903		0	0	2974500	0	0	0	0	0	3	3	3	16.8	16.8	16.8	39.597	0	4.7936	874230	3			+	+			+	+	+	+
Tb927.3.5540	dynein intermediate chain WDRD34, putative	0.00717924	0.0130348		1093900	0	0	0	0	0	0	0	1	1	1	2.1	2.1	2.1	58.074	0.0039448	1.8524	1093900	1									+	+
Tb927.11.14570	LicD family, putative	0.00467781	0.012105		0	1639900	0	0	0	0	0	0	2	2	2	6	6	6	46.609	0	3.2276	2020000	2
Tb927.5.1320	Kinetochore interacting protein 2	0.0102802	0.0108128		0	0	0	0	0	0	0	735440	1	1	1	1.7	1.7	1.7	91.138	0.0027586	2.2017	4681700	1
Tb927.2.5160	Chaperone protein DnaJ 2	0.00237954	0.00898838		0	8506800	13480000	9643700	8481000	0	11147000	7975800	11	11	11	44.2	44.2	44.2	44.327	0	25.382	75622000	38
Tb927.1.4180	leucine-rich repeat protein (LRRP), putative	0.00283256	0.0079565		0	0	0	0	0	1654000	0	0	2	2	2	4.2	4.2	4.2	81.988	0	3.6587	2699600	1
Tb927.10.9240	Tir chaperone protein (CesT) family, putative	0.00331372	0.00385666		0	0	0	0	0	0	848710	0	2	2	2	8.8	8.8	8.8	39.755	0	2.7157	2301800	3
Tb927.11.440	conserved protein	0.00139621	0.00314093		0	0	0	0	0	2402500	0	0	2	2	2	10.9	10.9	10.9	33.107	0	3.3595	9382300	5
Tb927.2.1120;Tb11.0820;Tb11.v5.0295	retrotransposon hot spot protein 4 (RHS4, pseudogene), putative;retrotransposon hot spot (RHS) protein, putative;retrotransposon hot spot protein 4 (RHS4), point mutation	0.00114321	0.00305366		0	0	0	0	0	1831100	0	0	11	2	2	15	3.8	3.8	80.856	0	2.366	2473000	2
Tb927.11.16050	CS domain/TPR repeat, putative	0.00159007	0.00284529		0	0	0	247000	0	0	0	0	1	1	1	4	4	4	68.775	0	2.4661	55862	1									+	+
Tb927.2.340	retrotransposon hot spot protein 4 (RHS4), putative	0.00224303	0.00257206		9537800	10944000	27412000	20422000	13245000	18918000	13883000	16918000	23	14	5	25.4	17.9	6.8	97.84	0	99.976	344940000	47
Tb927.11.14270	STE group serine/threonine-protein kinase, putative	0.000321622	0.000745296		0	0	0	0	751100	0	0	0	1	1	1	2.3	2.3	2.3	84.077	0	2.4691	938590	1
Tb927.9.14000;Tb927.8.6030	60S ribosomal protein L12, putative;60S ribosomal protein L12, putative	0.000426579	-0.00301933		22389000	0	18677000	0	0	40651000	0	15505000	3	3	3	30.5	30.5	30.5	17.578	0	31.445	314690000	22
Tb927.7.1780	Adenine phosphoribosyltransferase, putative	0.000754336	-0.00360346		0	0	6348900	0	0	0	0	0	5	5	5	33.6	33.6	33.6	25.973	0	10.794	11986000	7		+	+	+	+	+	+	+	+	+
Tb927.9.5150	ribosomal protein S6, putative	0.00107709	-0.00403309		0	0	2801600	5730900	0	16483000	6612600	0	2	2	2	27	27	27	13.572	0	174.24	64138000	17
Tb927.10.7090	Alternative oxidase, mitochondrial	0.00187849	-0.00491667		0	0	0	522410	0	0	0	0	1	1	1	4	4	4	37.59	0.0034176	2.1009	1785000	3
Tb927.7.7300	ATP-dependent DEAD/H RNA helicase, putative	0.00221864	-0.00552034		0	0	320940	0	0	0	0	0	1	1	1	1.8	1.8	1.8	108.79	0.0076531	1.6285	94327	1						+
Tb11.v5.0306;Tb927.10.15970	Triglyceride lipase, putative;Triglyceride lipase, putative	0.00299294	-0.00566673		0	0	0	0	0	0	743440	0	1	1	1	3.9	3.9	3.9	58.923	0.0093575	1.5024	653290	1
Tb927.7.4470	hypothetical protein, conserved	0.00453917	-0.00841665		0	0	0	0	0	0	970230	0	2	2	2	14	14	14	22.398	0	2.7834	10973000	4
Tb927.10.830	adenylate kinase, putative	0.00465346	-0.00955391		0	0	0	281600	0	0	0	0	2	2	2	8.1	8.1	8.1	29.765	0	3.1295	575160	3
Tb927.4.5200	Nucleoporin NUP62	0.00664415	-0.0098505		0	0	398650	0	0	0	0	0	1	1	1	2.2	2.2	2.2	62.475	0.0039656	1.8643	117170	1
Tb927.4.3740	flagellar attachment zone protein 1	0.00513092	-0.0101504		0	0	0	0	0	940680	0	0	3	3	3	27.1	27.1	27.1	192.57	0	5.3687	43850000	6
Tb927.7.3290	WD domain, G-beta repeat, putative	0.00430578	-0.0125771		0	0	719880	0	0	0	0	0	1	1	1	5.9	5.9	5.9	40.159	0.0033557	1.9883	211580	1
Tb927.10.9890	hypothetical protein, conserved	0.00437259	-0.0140414		0	0	0	0	0	0	1453300	0	2	2	2	3.1	3.1	3.1	97.192	0	3.3697	1720700	2
Tb927.9.15240	ATP11 protein, putative	0.00628512	-0.0164447		0	0	0	380170	0	0	0	0	1	1	1	8.5	8.5	8.5	28.749	0.0039396	1.8476	210660	2
Tb927.6.630	hypothetical protein, conserved	0.00913792	-0.0183473		0	0	0	0	0	0	0	454920	1	1	1	2.1	2.1	2.1	78.795	0	17.403	3889600	3
Tb927.6.2640	importin alpha subunit, putative	0.0070415	-0.0240126		4840000	0	7230100	10306000	5369100	4013200	4757800	0	8	8	8	22.3	22.3	22.3	58.065	0	72.954	40346000	25
Tb927.11.16550	Zinc finger protein, C3H1 type-like	0.00860317	-0.0247197		0	0	2074500	0	0	0	0	0	2	2	2	9.4	9.4	9.4	56.434	0	7.2845	609730	2
Tb927.11.13280	Guide RNA binding protein 25	0.012083	-0.0261407		5100900	0	3997000	1508000	0	4948800	3552800	0	4	4	4	22.8	22.8	22.8	25.106	0	20.933	31058000	16
Tb927.8.1450	hypothetical protein, conserved	0.00924742	-0.0299125		0	0	0	2919100	0	0	3392100	0	6	6	6	13.6	13.6	13.6	53.349	0	22.69	10818000	10
Tb927.10.450	Component of motile flagella 62	0.00310963	-0.030889		592760000	33357000	0	0	4272600	232550000	484010	2909000	23	23	23	41.3	41.3	41.3	71.879	0	263.67	985180000	85
Tb11.v5.0394;Tb927.10.15750	hypothetical protein, conserved;Tripartite attachment complex protein 197	0.0114504	-0.030911		0	0	0	0	0	0	214350	0	1	1	1	2.7	2.7	2.7	183.78	0.0020718	2.2143	188360	1
Tb927.8.1420	acyl-CoA dehydrogenase, mitochondrial precursor, putative	0.01615	-0.0408988		0	0	0	0	514480	0	0	0	1	1	1	2.1	2.1	2.1	55.982	0.0034037	2.0722	642910	2
Tb927.7.2190	translocon-associated protein (TRAP), alpha subunit, putative	0.0190294	-0.0421371		1699500	0	0	0	0	0	0	0	5	5	5	14.3	14.3	14.3	29.242	0	6.823	15520000	6
Tb927.11.14190	Tudor domain protein 1	0.0185742	-0.0421672		0	0	421650	0	0	0	0	0	1	1	1	2.2	2.2	2.2	100.47	0.0082123	1.5738	123930	1
Tb927.5.940	NADH-dependent fumarate reductase, putative	0.0186728	-0.043685		0	0	0	3363800	0	0	0	0	14	3	3	25.3	4.2	4.2	87.388	0	7.8265	2960300	4			+	+					+	+
Tb11.1790	retrotransposon hot spot protein (RHS, pseudogene), putative	0.0272735	-0.0441723		0	0	0	0	0	0	1908400	0	12	1	1	17.4	1.5	1.5	77.705	0.0034223	2.104	5035400	3
Tb927.11.5300	Kinesin-13 3, putative	0.020801	-0.0443006		0	0	1146800	0	0	0	0	0	2	2	2	6	6	6	62.524	0	3.0304	337060	2						+		+	+	+
Tb927.11.3970	hypothetical protein, conserved	0.0158346	-0.0443544		0	0	1467900	0	0	0	0	0	3	3	3	10	10	10	78.028	0	4.8589	3803200	5					+	+
Tb927.6.4700	hypothetical protein, conserved	0.0181923	-0.0467324		0	0	0	0	0	0	152650	0	1	1	1	3.7	3.7	3.7	37.792	0.0020804	2.2452	851050	3
Tb927.11.4610;Tb11.v5.0587	protein kinase A regulatory subunit;protein kinase A regulatory subunit	0.022057	-0.0496926		0	0	892190	0	0	0	0	0	2	2	2	8.8	8.8	8.8	56.734	0	3.3659	262230	2
Tb927.11.13050;Tb927.11.13040;Tb927.11.13030;Tb927.11.13020	calmodulin;calmodulin;calmodulin;calmodulin	0.0208688	-0.0514331		3589400	0	0	0	0	0	0	0	2	2	2	19.5	19.5	19.5	16.838	0	10.012	18007000	5	+	+	+	+	+	+	+	+	+	+
Tb927.11.8210;Tb11.v5.0573	RAD50 DNA repair-like protein, putative;RAD50 DNA repair-like protein	0.029427	-0.0522556		0	0	0	0	0	0	377680	0	3	3	3	2.3	2.3	2.3	152.77	0	2.7425	2531000	3
Tb927.7.3370	Intraflagellar transport protein 74, putative	0.0108718	-0.0533056		59057000	33538000	1309500	1041200	2895500	22589000	5046500	7057500	23	23	23	40.4	40.4	40.4	67.485	0	53.018	200180000	59
Tb927.11.9560	oxidoreductase, putative	0.0217084	-0.059		0	0	0	0	0	0	262360	0	2	2	2	4.4	4.4	4.4	58.621	0	2.6166	314410	2
Tb927.7.1220	hypothetical protein, conserved	0.0318465	-0.0590048		0	0	0	1094400	0	0	0	0	5	5	5	5.7	5.7	5.7	117.94	0	4.1561	3609800	7
Tb927.2.820;Tb11.v5.0670	retrotransposon hot spot (RHS) protein, putative;retrotransposon hot spot protein 1 (RHS1), interrupted	0.0362948	-0.0659184		0	0	1900900	0	0	0	0	0	2	2	2	4.2	4.2	4.2	60.527	0	4.836	3618500	4
Tb927.10.5850	N-terminal region of Chorein, a TM vesicle-mediated sorter, putative	0.0168387	-0.0705671		0	0	4132600	12333000	0	0	14680000	0	27	27	27	8.4	8.4	8.4	519.73	0	167.48	37778000	41
Tb927.7.4550;Tb11.v5.0268	60S ribosomal protein-like, putative;Mitochondrial ribosomal protein L7/L12	0.0384897	-0.0709047		0	0	0	0	0	0	1929000	0	3	3	3	32.8	32.8	32.8	19.423	0	9.1737	2204500	3
Tb927.11.11370;Tb927.11.11360	receptor for activated C kinase 1;receptor for activated C kinase 1	0.0502699	-0.0717964		52115000	32935000	143730000	80447000	95706000	63144000	47928000	56152000	20	20	20	68.2	68.2	68.2	34.69	0	218.96	1076800000	133
Tb927.9.12150	transport protein particle (TRAPP) subunit, putative	0.0416153	-0.071878		0	0	0	388820	0	0	0	0	1	1	1	6.4	6.4	6.4	23.01	0.0039709	1.868	87935	1
Tb927.11.5290	mitochondrial carrier protein	0.0554241	-0.0722361		0	0	1057200	0	0	0	0	0	1	1	1	5.3	5.3	5.3	29.883	0	6.8519	2052500	3
Tb927.6.3100	Intraflagellar transport complex B protein 46 C terminal, putative	0.0110206	-0.0740952		34344000	29564000	0	0	0	23946000	6490600	0	8	8	8	40.9	40.9	40.9	48.134	0	35.42	129480000	30								+		+
Tb927.11.11610	Cactus-binding C-terminus of cactin protein, putative	0.0290026	-0.0763216		0	0	0	0	0	793120	0	0	1	1	1	3	3	3	64.588	0	3.985	1071100	1
Tb927.7.580	GTP-binding protein, putative	0.0201554	-0.0764446		7314900	0	0	0	0	0	0	0	5	5	5	8.4	8.4	8.4	76.908	0	56.048	18505000	6						+		+	+	+
Tb927.6.5150	hypothetical protein, conserved	0.0860126	-0.0797319		0	0	0	0	0	0	644440	0	2	2	2	0.9	0.9	0.9	329.49	0	2.5116	566300	2
Tb927.6.980;Tb927.6.970;Tb927.6.960;Tb927.6.1020;Tb927.6.1010	cysteine peptidase, Clan CA, family C1, Cathepsin L-like;cysteine peptidase, Clan CA, family C1, Cathepsin L-like;cysteine peptidase, Clan CA, family C1, Cathepsin L-like;cysteine peptidase, Clan CA, family C1, Cathepsin L-like;cysteine peptidase, Clan CA, family C1, Cathepsin L-like	0.0243009	-0.0821509		12051000	0	9443900	8429300	0	8389800	11794000	11413000	4	4	1	17.3	17.3	9.1	48.439	0	50.982	220210000	25
Tb927.8.8050	Nucleoporin NUP75	0.0452568	-0.0844417		0	0	0	0	0	0	2147000	0	3	3	3	5.4	5.4	5.4	74.823	0	3.3775	2276800	5
Tb927.11.10740	vacuolar sorting-associated protein-like, putative	0.0411957	-0.0852075		0	0	0	850550	0	0	0	0	2	2	2	9.6	9.6	9.6	25.189	0	2.9515	302440	2
Tb927.8.2720	Putative serine esterase (DUF676), putative	0.0325609	-0.0860987		0	0	0	0	0	0	1023200	0	1	1	1	5.8	5.8	5.8	45.091	0	2.7107	1303900	3
Tb927.7.3820	hypothetical protein, conserved	0.0679863	-0.0917873		0	0	1071200	0	0	0	0	0	3	3	3	5.9	5.9	5.9	71.793	0	4.1685	2149400	3			+	+	+	+	+	+	+	+
Tb927.9.9730	Flagellar pocket protein FP45	0.037366	-0.0955863		2423300	0	0	0	0	4107000	0	0	3	3	3	8.5	8.5	8.5	44.559	0	25.835	9172700	8
Tb927.11.13150	UEV domain/Zinc finger, C3HC4 type (RING finger), putative	0.058255	-0.0955915		0	0	0	0	0	0	682300	0	1	1	1	5	5	5	26.733	0.0039683	1.8645	599570	1
Tb927.10.14240;Tb11.v5.0859	N-myristoyl transferase, putative;N-myristoyltransferase	0.035382	-0.0967054		0	0	2982800	0	0	0	0	0	2	2	2	7	7	7	50.528	0	4.1047	1120900	4					+	+	+	+	+	+
Tb927.7.2710	NADH-cytochrome b5 reductase, putative	0.0383166	-0.0975652		0	0	678980	0	0	0	0	0	1	1	1	6.3	6.3	6.3	31.885	0	25.021	199560	1
Tb927.10.2700	predicted WD40 repeat protein	0.0375852	-0.0977292		2916000	0	0	0	0	0	0	0	2	2	2	6.5	6.5	6.5	75.239	0	6.2205	5160700	3
Tb927.6.950	cysteinyl-tRNA synthetase, putative	0.0421047	-0.10105		0	0	1071000	0	0	0	0	0	2	2	2	3.7	3.7	3.7	89.376	0	2.5429	314790	2										+
Tb927.9.4000;Tb927.9.3930	hypothetical protein, conserved;hypothetical protein, conserved	0.0550909	-0.102532		0	1478100	0	0	0	0	0	0	2	2	2	11.9	11.9	11.9	38.3	0	7.3016	1996500	2
Tb927.6.1720	hypothetical protein, conserved	0.0425059	-0.103788		0	0	0	1194300	0	0	0	0	2	2	2	6	6	6	82.444	0	4.7891	4653900	2
Tb927.11.10770	VHS domain containing protein, putative	0.048401	-0.104647		0	0	0	1482900	0	0	0	0	3	3	3	9.2	9.2	9.2	48.943	0	37.679	2174900	4										+
Tb927.8.1210	hypothetical protein, conserved	0.0612779	-0.105208		0	0	0	0	0	0	0	438490	1	1	1	12.2	12.2	12.2	77.786	0.0052322	1.7987	3799400	2							+	+	+	+
Tb927.7.3410	centrin-4	0.0444605	-0.10609		0	0	0	0	0	0	0	1098600	2	2	2	12.8	12.8	12.8	16.552	0	3.0658	6993800	2									+	+
Tb927.11.13300	Intraflagellar transport protein 25	0.0441166	-0.108037		0	0	0	0	0	0	0	2336500	2	2	2	16	16	16	16.922	0	8.6352	30169000	7
Tb927.9.5590	DNA topoisomerase ii	0.0460013	-0.109097		0	0	0	0	0	0	0	949090	2	2	2	2.2	2.2	2.2	137.56	0	4.3949	6988600	2
Tb927.11.11780	acyl-CoA dehydrogenase, putative	0.0389994	-0.110381		3361600	0	4667900	9799700	6749400	0	5848600	7223300	11	11	11	22.6	22.6	22.6	66.634	0	43.739	60334000	30
Tb927.11.740	eukaryotic translation initiation factor 5A	0.0283504	-0.110495		0	0	7956800	0	0	0	0	0	3	3	3	25.3	25.3	25.3	17.82	0	7.2	4213900	5					+	+	+	+	+	+
Tb927.9.1560	DnaJ domain containing protein, putative	0.0352059	-0.111098		4454700	0	0	0	0	0	0	0	2	2	2	5.6	5.6	5.6	51.489	0.0082071	1.5688	6166700	4
Tb927.10.1560	Nucleolar protein 91	0.064224	-0.114528		0	0	0	0	0	728660	0	0	2	2	2	2.4	2.4	2.4	91.596	0.0020761	2.2273	29179000	4
Tb927.11.7530	long-chain-fatty-acid-CoA ligase, putative	0.123947	-0.116509		0	0	728450	0	0	0	0	0	1	1	1	5	5	5	80.712	0	2.804	214100	1
Tb927.10.5380;Tb11.v5.0337	hypothetical protein, conserved;intraflagellar transport protein 122	0.0397928	-0.118207		0	0	0	0	0	1292300	0	0	5	5	5	7.5	7.5	7.5	139.43	0	7.1611	13201000	5				+			+	+		+
Tb927.4.5130	KH domain/Domain of unknown function (DUF1771)/Smr domain containing protein, putative	0.121694	-0.11837		503500	0	0	0	0	0	0	0	2	2	2	12.1	12.1	12.1	28.811	0	4.4688	1169500	3
Tb927.4.410	CAF 40	0.0865194	-0.126956		5590100	12933000	11861000	23319000	5799000	10893000	15815000	14077000	13	13	13	47.5	47.5	47.5	35.32	0	57.504	138280000	54
Tb927.9.11490;Tb927.9.11470	60S ribosomal protein L29;60S ribosomal protein L29	0.0237443	-0.130193		0	0	22233000	0	0	15059000	0	0	4	4	4	27.6	27.6	27.6	16.266	0	5.1547	104560000	13
Tb927.10.1320	hypothetical protein, conserved	0.054277	-0.130514		0	0	0	1436900	0	0	0	0	3	3	3	6.3	6.3	6.3	77.89	0	6.5677	324960	3					+	+		+	+	+
Tb927.9.8610	Transcriptional repressor TCF25, putative	0.0505351	-0.131421		0	0	0	0	0	0	147610	0	2	2	2	4.2	4.2	4.2	93.061	0	4.7573	2280100	2
Tb927.7.1030	heat shock 70 kDa protein, putative	0.0522665	-0.132156		0	0	4357000	2991500	4670900	0	5838300	0	11	11	11	18.4	18.4	18.4	96.895	0	53.023	29091000	21
Tb927.7.4700;Tb11.v5.0154	WD domain, G-beta repeat, putative;WD domain, G-beta repeat, putative	0.0941079	-0.132496		0	0	677820	0	0	0	0	0	1	1	1	2	2	2	77.7	0	3.7598	199220	1
Tb927.4.590	PQQ-like domain/Protein of unknown function (DUF1620), putative	0.0734105	-0.132824		2004200	0	0	0	0	0	0	0	2	2	2	3.2	3.2	3.2	88.024	0.0070603	1.6663	3412500	3
Tb927.10.8040	beta adaptin, putative	0.0679821	-0.134739		0	0	0	673160	0	0	0	0	1	1	1	2.9	2.9	2.9	76.279	0.0099194	1.4599	152240	1										+
Tb927.4.1270	ruvB-like DNA helicase, putative	0.0372779	-0.135093		0	0	10568000	0	0	0	3424500	0	10	10	10	36.4	36.4	36.4	49.905	0	23.856	5765900	13										+
Tb927.10.6070	universal minicircle sequence binding protein 1	0.0458467	-0.137407		2142700	1686000	5824500	1077300	11635000	2076700	0	0	5	4	4	45	35.7	35.7	14.566	0	8.6827	46568000	19
Tb927.7.2500	proteasome regulatory ATPase subunit 1	0.0376861	-0.14746		0	0	11023000	11878000	0	0	15949000	8992400	15	15	14	47.1	47.1	47.1	48.475	0	24.365	87940000	29
Tb927.5.2100	RNA-binding protein, putative	0.0874615	-0.1491		0	0	0	468080	0	0	0	0	1	1	1	3.7	3.7	3.7	49.665	0	2.7157	105860	1
Tb927.11.7140	cell cycle sequence binding phosphoprotein (RBP33), putative	0.0530497	-0.149547		0	0	0	0	1896500	0	0	0	3	3	3	17.3	17.3	17.3	35.476	0	3.5075	4994200	2					+	+	+	+	+	+
Tb927.11.560	hypothetical protein, conserved	0.0613822	-0.150927		0	0	753700	0	0	0	0	0	2	2	2	5.4	5.4	5.4	57.513	0	3.756	221520	2
Tb927.1.4420	ABC transporter, putative	0.0457438	-0.15116		0	0	1225200	0	0	0	0	0	2	2	2	2.6	2.6	2.6	104.68	0	2.7258	360090	2
Tb927.10.14530	19S proteasome non-atpase subunit 8	0.0637366	-0.152389		0	0	0	1651100	0	0	0	0	4	4	4	17.6	17.6	17.6	42.35	0	23.95	13473000	8
Tb927.1.2670	paralyzed flagella 16	0.0465166	-0.153202		5112200	0	4645900	9404100	0	5462500	5727300	6211400	10	10	10	29.4	29.4	29.4	56.126	0	40.955	68792000	25
Tb927.11.10960	2OG-Fe(II) oxygenase superfamily, putative	0.0418992	-0.153267		11618000	0	0	0	0	0	0	0	4	4	4	11.1	11.1	11.1	71.772	0	9.6999	26952000	7
Tb927.10.8660	Fis1 C-terminal tetratricopeptide repeat, putative	0.0967369	-0.155383		0	0	0	2095400	0	0	0	0	4	4	4	21.2	21.2	21.2	26.812	0	4.6424	2733100	4
Tb927.6.3950	hypothetical protein, conserved	0.186114	-0.157761		0	0	0	0	0	0	887780	0	1	1	1	6.7	6.7	6.7	18.611	0.0064558	1.7146	780140	1
Tb927.10.12430	Noc2p family, putative	0.0560338	-0.160519		0	0	0	0	420640	0	0	0	2	2	2	4	4	4	73.017	0	20.955	4374800	3
Tb927.4.610	PX domain containing protein, putative	0.0734503	-0.161417		0	0	0	0	0	0	724910	0	2	2	2	4.5	4.5	4.5	52.987	0.0033602	1.9955	637020	2
Tb927.7.2390	Tripartite attachment complex protein 102	0.0506548	-0.163895		2591500	0	0	0	0	0	0	0	4	4	4	5.2	5.2	5.2	102.86	0	8.7069	6920400	6
Tb927.7.6900	Sister chromatid cohesion protein 1	0.0982796	-0.164736		637250	0	0	0	0	0	0	0	1	1	1	3.9	3.9	3.9	63.033	0	3.6039	637250	1
Tb927.10.9250	adenylyl cyclase-associated protein, putative	0.116646	-0.16772		0	0	674630	0	0	0	0	0	1	1	1	5.6	5.6	5.6	29.333	0.0033921	2.0573	198280	1
Tb927.8.3260	YceI-like domain containing protein, putative	0.0949914	-0.168122		0	0	1055900	0	0	0	0	0	2	2	2	19.5	19.5	19.5	22.139	0	3.985	387560	3
Tb927.10.1070	cdc2-related kinase 1	0.059523	-0.169194		0	0	2624700	0	3625600	0	0	0	5	5	5	17.6	17.6	17.6	34.35	0	14.835	19535000	12
Tb927.5.1210	short-chain dehydrogenase, putative	0.361553	-0.169891		19868000	14327000	17633000	17735000	22218000	13692000	13544000	13489000	15	15	15	59.8	59.8	59.8	33.876	0	123.25	205080000	52
Tb927.8.6080	Glycerophosphoryl diester phosphodiesterase family, putative	0.0821875	-0.170095		0	0	0	0	1587200	0	0	0	1	1	1	5.7	5.7	5.7	38.08	0.0033829	2.0406	2157200	2
Tb927.3.3670	Triple RNA binding domain protein 3	0.0488702	-0.171453		0	0	0	0	0	1087200	0	0	1	1	1	2.1	2.1	2.1	66.931	0.0064641	1.7353	1468400	2
Tb927.10.230	proteasome subunit alpha type-5, putative	0.0569058	-0.172858		0	0	3217900	0	0	0	0	0	3	3	3	13.4	13.4	13.4	27.176	0	7.0014	945770	3										+
Tb927.6.1570	2-hydroxy-3-oxopropionate reductase, putative	0.0620782	-0.172882		0	0	1017700	0	0	0	0	0	1	1	1	3.3	3.3	3.3	31.753	0	2.4095	299120	1
Tb927.5.770	Mitoribosomal SSU assembly factor 8	0.0949836	-0.172963		0	0	0	1114200	0	0	0	0	3	3	3	8.5	8.5	8.5	76.378	0	7.5482	792030	5
Tb927.3.4000	clathrin coat assembly protein ap19, putative	0.111577	-0.173811		0	0	0	588330	0	0	0	0	2	2	2	10.7	10.7	10.7	18.409	0.0098949	1.4441	417320	3
Tb927.4.2310	asparaginyl-tRNA synthetase, putative	0.0592038	-0.173822		0	0	3342700	0	0	0	0	0	3	3	3	6.9	6.9	6.9	75.462	0	3.1025	982460	3
Tb927.10.9560	oxidoreductase, putative	0.101371	-0.175324		0	0	2064900	2913200	0	0	4284700	0	3	3	3	10.8	10.8	10.8	36.099	0	5.5594	11740000	9
Tb927.7.5460	exosome-associated protein 3	0.0659964	-0.175491		0	0	0	351160	0	0	0	0	1	1	1	7.9	7.9	7.9	22.344	0	2.3623	79417	1
Tb927.10.7420	bromodomain factor 2 protein, putative	0.0810943	-0.176218		0	0	0	0	0	1939600	0	0	1	1	1	6.7	6.7	6.7	25.531	0	34.988	2619500	1					+	+				+
Tb927.11.10230	RNA polymerase-associated protein CDC73, putative	0.0638205	-0.176508		0	0	0	0	0	0	697030	0	1	1	1	8.9	8.9	8.9	40.486	0	7.1722	851410	2
Tb927.10.850	hook complex protein, conserved	0.100547	-0.184701		0	0	0	0	0	0	1309200	0	4	4	4	4.8	4.8	4.8	168.3	0	4.598	8956800	5
Tb927.6.2690	ubiquitin carboxyl-terminal hydrolase, putative	0.0659937	-0.185236		0	0	2154300	0	0	0	0	0	2	2	2	4.9	4.9	4.9	70.409	0	5.9826	633170	2
Tb927.9.7550	adenylosuccinate lyase, putative	0.0632281	-0.185574		0	0	3101400	0	0	0	0	0	4	4	4	11.3	11.3	11.3	53.119	0	2.6781	911530	4								+		+
Tb927.10.2190	Protein of unknown function (DUF667), putative	0.0890633	-0.189758		0	0	0	0	0	0	1346000	0	3	3	3	15	15	15	34.552	0	5.2704	6107600	3
Tb927.9.13280	Double RNA binding domain protein 9	0.0745176	-0.191567		0	0	0	0	0	628440	0	0	1	1	1	3	3	3	47.47	0.0070513	1.6654	848740	1
Tb927.9.10170	anaphase-promoting complex subunit 11	0.0995815	-0.19219		0	0	0	0	0	0	0	1004100	1	1	1	13.4	13.4	13.4	9.7711	0.0070785	1.6718	6391900	1
Tb927.11.16670	hypothetical protein, conserved	0.079944	-0.19269		0	0	2540100	2652200	2774000	0	4850100	0	4	4	4	8.8	8.8	8.8	63.505	0	6.911	10077000	10
Tb927.9.8950	metallo- peptidase, Clan M- Family M48	0.0656693	-0.198263		0	0	0	1915000	0	5366100	0	0	4	4	4	13.8	13.8	13.8	48.904	0	6.1894	86837000	9
Tb927.10.12840	mitochondrial carrier protein	0.04532	-0.200341		13818000	0	13559000	13312000	14431000	22353000	0	10533000	10	10	10	36.5	36.5	36.5	33.131	0	16.082	146040000	26
Tb927.9.13520	Importin 1	0.0754075	-0.202904		0	0	1357900	0	0	0	0	0	2	2	2	2.6	2.6	2.6	99.86	0.0045902	1.8373	561250	3
Tb927.11.16030	proteasome regulatory non-ATP-ase subunit 7	0.113314	-0.206985		0	0	3427400	2531800	0	0	3151800	0	7	7	7	28.3	28.3	28.3	45.549	0	9.7865	7921000	11
Tb927.10.1510	CCR4-NOT transcription complex subunit 1	0.0918135	-0.207377		48896000	9294200	54073000	99468000	39323000	58624000	35439000	16836000	67	67	67	36.5	36.5	36.5	259.12	0	323.31	388450000	205		+	+	+	+	+	+	+	+	+
Tb927.6.1090	proteasome regulatory ATPase subunit 3	0.748301	-0.213927		8024700	9597100	6089300	7382400	6363600	6518100	7085900	6509100	10	9	9	41.9	39	39	44.859	0	25.4	89793000	38
Tb927.7.2240	hypothetical protein, conserved	0.162272	-0.216024		0	0	2115700	0	0	0	0	0	3	3	3	7	7	7	59.665	0	5.0598	5013900	7
Tb927.4.1020	serine-palmitoyl-CoA transferase, putative	0.0695096	-0.216369		0	0	1512000	0	0	0	0	0	3	3	3	9	9	9	54.128	0	5.7521	2890400	4
Tb927.8.4920	hypothetical protein, conserved	0.0749659	-0.219657		0	0	4052600	0	0	0	0	0	3	3	3	7.1	7.1	7.1	58.293	0	4.0434	1191100	3
Tb927.10.8940	flagellum targeting protein kharon1, putative	0.109051	-0.22006		955960000	4620500000	758250000	703160000	1417800000	491900000	1593300000	1151400000	35	35	35	79.3	79.3	79.3	45.398	0	323.31	21797000000	512
Tb927.11.2690	Succinyl-CoA:3-ketoacid coenzyme A transferase, mitochondrial	0.0521806	-0.22742		6452200	0	18249000	3423100	7739800	7705700	6357100	0	11	11	11	24.9	24.9	24.9	53.096	0	40.401	159120000	49
Tb927.10.10400	Mitochondrial ribosomal protein S11	0.106475	-0.22816		0	0	0	0	0	0	530590	0	1	1	1	3.1	3.1	3.1	37.867	0	2.7169	466250	1
Tb927.2.560	retrotransposon hot spot protein 4 (RHS4), putative	0.126546	-0.228343		0	0	536860	0	0	0	0	0	7	2	1	9.2	2.2	0.9	95.911	0	2.4047	4926600	2
Tb927.1.90	retrotransposon hot spot protein (RHS, pseudogene), putative	0.109914	-0.233431		0	0	0	0	2469700	0	0	0	5	2	1	9.1	4.2	2	67.289	0	25.44	13396000	12
Tb927.6.1870	Eukaryotic translation initiation factor 4E-4	0.232745	-0.239091		0	0	1895300	1349700	0	0	0	0	4	4	4	16.4	16.4	16.4	46.541	0	7.724	3165900	7
Tb927.2.4130	enoyl-CoA hydratase/Enoyl-CoA isomerase/3-hydroxyacyl-CoA dehydrogenase, putative	0.202165	-0.239486		48163000	11318000	35326000	33749000	19653000	24197000	25205000	27912000	23	23	23	34	34	34	88.9	0	59.052	379390000	100
Tb927.4.1850	hypothetical protein, conserved	0.0719788	-0.243014		18916000	0	15962000	23567000	4715600	6072300	37162000	4568200	18	18	18	41.9	41.9	41.9	64.384	0	104.59	97003000	59			+	+	+	+	+	+	+	+
Tb927.8.2620	SUMO-interacting motif-containing protein	0.120169	-0.244352		0	0	0	0	501420	0	0	0	1	1	1	1.7	1.7	1.7	92.699	0.0020891	2.273	626580	1
Tb927.9.9290	polyadenylate-binding protein 1	0.538802	-0.244783		10387000	12190000	15754000	12752000	10361000	14941000	8710400	9569600	11	11	11	22.3	22.3	22.3	63.029	0	89.712	131510000	51		+	+	+	+	+	+	+	+	+
Tb927.1.1790	hypothetical PIN domain-containing protein, conserved	0.0845936	-0.246559		2499100	0	0	0	0	0	0	0	4	4	4	25.1	25.1	25.1	25.682	0	5.8505	9184200	5
Tb927.9.13920;Tb927.9.13860;Tb927.9.13820;Tb927.9.13795;Tb927.9.13785	kinetoplastid membrane protein 11-5;kinetoplastid membrane protein 11-4;kinetoplastid membrane protein 11-3;kinetoplastid membrane protein 11-2;kinetoplastid membrane protein 11-1	0.226632	-0.247763		10928000	20607000	18070000	7554300	13767000	7799100	17528000	8217800	5	5	5	43.5	43.5	43.5	11.076	0	32.601	282710000	29		+	+	+	+	+	+	+	+	+
Tb927.10.2370	Lupus La protein homolog, putative	0.0952154	-0.249822		0	0	3771400	0	0	0	0	0	6	6	6	25.7	25.7	25.7	37.659	0	24.203	11820000	11
Tb927.11.5390	mitochondrial import inner membrane translocase subunit, putative	0.0689517	-0.252963		0	3932600	0	0	0	0	0	0	1	1	1	19.3	19.3	19.3	9.795	0	9.167	4710500	1
Tb927.8.5540	Iron-sulfur assembly protein 1	0.120103	-0.254069		0	0	0	461350	0	0	0	0	1	1	1	8.8	8.8	8.8	29.536	0	3.0275	104340	1
Tb927.10.15330;Tb11.v5.0348	hypothetical protein, conserved;CYTH domain containing protein, putative	0.0980476	-0.255075		0	0	1094000	0	0	0	0	0	2	2	2	3.5	3.5	3.5	68.478	0	9.7224	321550	2					+	+
Tb927.10.14680	ribosome biogenesis protein, putative	0.111065	-0.255601		567720	0	0	0	0	0	0	0	1	1	1	3.3	3.3	3.3	35.673	0	3.4771	567720	1
Tb927.10.3030;Tb927.10.2980	proteasome regulatory non-ATPase subunit 11;proteasome regulatory non-ATPase subunit 11	0.136693	-0.256845		4681900	0	5919200	5359200	4136600	0	6651700	4456300	5	5	5	26.9	26.9	26.9	33.847	0	76.918	59958000	25
Tb927.9.7110	GRAM domain containing protein, putative	0.156436	-0.26276		140070000	113210000	69846000	182270000	125240000	37345000	250530000	83149000	14	14	14	56.3	56.3	56.3	32.572	0	203.64	1639400000	137		+	+	+	+	+	+	+	+	+
Tb927.2.470	retrotransposon hot spot protein 4 (RHS4), putative	0.208681	-0.263186		14381000	5525500	20611000	20072000	16192000	13314000	8275300	8882800	20	5	2	23.8	7.1	2.4	98.316	0	26.255	224740000	36
Tb927.2.1850	Tetratricopeptide repeat, putative	0.150592	-0.265539		0	0	825970	0	0	0	0	0	2	2	2	5.7	5.7	5.7	51.219	0.0033738	2.0144	354080	2
Tb927.10.4220	hypothetical protein, conserved	0.0668132	-0.266293		5029500	0	0	0	3487600	0	0	0	4	4	4	22.3	22.3	22.3	34.243	0	13.831	15142000	10
Tb927.2.450	retrotransposon hot spot protein 4 (RHS4), putative	0.0857563	-0.270377		0	0	3280200	0	0	0	0	0	18	3	1	22.5	4.4	1.1	97.997	0	4.4492	42799000	11
Tb927.5.3400	calcium-translocating P-type ATPase	0.0742103	-0.270499		3958800	0	0	0	5471600	3615900	0	0	8	8	8	10.6	10.6	10.6	110.32	0	17.202	19605000	18
Tb927.10.6160	Sec34-like family, putative	0.133623	-0.271477		0	0	1116800	0	0	0	0	0	3	3	3	5.5	5.5	5.5	81.54	0	33.795	968320	4
Tb927.8.830	Protein of unknown function (DUF3608), putative	0.160395	-0.274139		0	0	0	0	0	0	363820	0	1	1	1	1.4	1.4	1.4	168.28	0	3.4892	319710	1
Tb927.1.2260	small myristoylated protein 1-2	0.0534189	-0.276505		0	9006800	11092000	12083000	0	0	45791000	26022000	7	7	4	45	45	24.8	14.03	0	16.266	324940000	29
Tb927.11.6270	inositol-1,4,5-trisphosphate (IP3) 5-phosphatase, putative	0.111602	-0.278071		0	0	0	0	1074800	0	0	0	2	2	2	6.6	6.6	6.6	62.121	0.0020935	2.2846	1433200	2
Tb927.8.4500;Tb11.v5.0763	Eukaryotic translation initiation factor 4 gamma 5, putative;Eukaryotic translation initiation factor 4 gamma 5	0.389659	-0.278314		0	0	1632600	1695500	0	0	0	0	3	3	3	8.1	8.1	8.1	84.574	0	7.2929	3643400	8		+	+	+	+	+	+	+	+	+
Tb927.10.16110;Tb11.v5.0527	WD domain, G-beta repeat, putative;component of motile flagella 1	0.100982	-0.281076		0	0	0	1544000	0	0	0	0	3	3	3	11.7	11.7	11.7	42.99	0	6.2511	659670	3
Tb927.10.5340;Tb927.10.5330;Tb11.v5.1060;Tb11.v5.0243	40S ribosomal protein S18, putative;40S ribosomal protein S18, putative;40S ribosomal protein S18, putative;40S ribosomal protein S18, putative	0.225994	-0.283114		358940000	264620000	314100000	745320000	305270000	246880000	671760000	200340000	17	17	17	51.6	51.6	51.6	17.51	0	161.63	6032200000	173
Tb927.10.14180	protein transport protein SEC13	0.0986898	-0.283309		9298800	0	16481000	15633000	3586500	4335700	11666000	5535000	11	11	11	41.4	41.4	41.4	41.675	0	87.028	99320000	49
Tb927.10.2040	STE group serine/threonine-protein kinase, putative	0.399217	-0.28645		0	0	0	1077300	0	0	0	0	2	2	2	3.6	3.6	3.6	93.874	0	17.381	243640	1
Tb927.11.3730	leucyl-tRNA synthetase, putative	0.185529	-0.288864		0	0	1478600	0	0	0	0	0	2	2	2	4.6	4.6	4.6	121.82	0	5.8571	434590	3							+	+
Tb927.7.3200	hypothetical protein, conserved	0.159979	-0.289923		0	0	0	1375600	0	0	0	0	1	1	1	3.7	3.7	3.7	40.195	0.0070332	1.6543	311110	1
Tb927.9.6250	arginine kinase	0.258416	-0.29823		212730000	376000000	644620000	333050000	373660000	145290000	378480000	365570000	30	30	2	60.3	60.3	3.5	41.597	0	323.31	6123300000	244
Tb927.8.7490	symplekin	0.130184	-0.299576		0	0	0	0	0	0	333630	0	1	1	1	1.1	1.1	1.1	157.97	0	8.385	381190	2
Tb927.11.9670	aminomethyltransferase, mitochondrial, putative	0.194179	-0.302992		0	0	619670	0	0	0	0	0	1	1	1	5.9	5.9	5.9	41.142	0.0039474	1.8527	182130	1
Tb927.10.8030	Mitochondrial ATP synthase subunit 5	0.156492	-0.305685		0	0	2666900	0	0	0	0	0	7	7	7	32.2	32.2	32.2	28.834	0	5.773	5089300	7
Tb927.10.1390	Hypoxanthine-guanine-xanthine phosphoribosyltransferase	0.0803475	-0.307663		0	0	5156400	1330300	7325600	0	0	0	4	4	4	23.1	23.1	23.1	26.36	0	7.0114	13686000	10
Tb927.5.3510	structural maintenance of chromosome 3 , putative	0.173857	-0.308254		0	0	2906600	0	0	0	0	0	4	4	4	4.3	4.3	4.3	136.37	0	3.6633	2232200	6
Tb927.10.9260	hypothetical protein, conserved	0.150528	-0.309771		0	0	0	3127900	0	0	0	0	4	4	4	16.4	16.4	16.4	35.617	0	4.487	707390	5						+
Tb927.7.3090	Galactose oxidase, central domain containing protein, putative	0.162343	-0.311469		1941800	0	0	0	0	0	0	0	3	3	3	4.8	4.8	4.8	111.96	0	4.6993	5026900	3
Tb927.11.8870	DEAD-box ATP-dependent RNA helicase, mitochondrial	0.0785824	-0.312394		0	0	4348700	0	6108600	0	0	0	6	6	6	15.6	15.6	15.6	60.659	0	34.566	10528000	11
Tb11.v5.0489	retrotransposon hot spot (RHS) protein, putative	0.157569	-0.314333		0	0	0	0	0	0	0	1145500	20	1	0	34	2.4	0	65.818	0	23.855	11675000	6
Tb927.2.4580	UNC119	0.132691	-0.31466		0	0	3660900	0	0	0	0	0	4	4	4	33.2	33.2	33.2	22.66	0	5.3282	1076000	4
Tb927.11.2230	carnitine O-acetyltransferase, putative	0.120482	-0.320627		0	0	1005800	0	0	0	0	0	2	2	2	3.5	3.5	3.5	82.426	0	5.7153	295610	2				+			+	+	+	+
Tb927.7.4670	ribosomal RNA processing protein 4	0.112684	-0.32094		0	0	571890	0	0	0	0	0	1	1	1	10	10	10	32.715	0.00395	1.8532	168080	1
Tb927.3.3320;Tb927.3.3310	60S ribosomal protein L13, putative;60S ribosomal protein L13, putative	0.0757868	-0.320991		19348000	9369200	20546000	5487600	20071000	46847000	17802000	0	8	8	8	34.9	34.9	34.9	25.427	0	31.833	260130000	39					+	+
Tb927.9.5320	nucleolar RNA binding protein, putative	0.322066	-0.322791		99324000	41553000	137210000	120700000	55359000	86207000	91298000	64103000	24	24	24	61.8	61.8	61.8	46.864	0	241.87	1092600000	141
Tb927.6.2360;Tb927.6.2300	adenosine kinase, putative;adenosine kinase, putative	0.207085	-0.323526		12139000	40700000	24025000	23077000	13132000	10929000	51512000	15109000	16	16	16	48.1	48.1	48.1	37.958	0	56.534	309530000	73
Tb927.11.5020	hypothetical protein, conserved	0.124394	-0.325451		0	0	0	1909000	0	0	0	0	3	3	3	1.8	1.8	1.8	186.51	0	11.563	654020	4
Tb927.4.1340	Cleavage and polyadenylation specificity factor subunit	0.173454	-0.327386		0	0	0	1259100	0	0	0	0	1	1	1	4	4	4	85.313	0.0070423	1.6631	284770	1
Tb927.11.7900	mitochondrial RNA binding protein 16	0.182814	-0.328965		0	0	2609500	0	0	0	0	0	1	1	1	12.8	12.8	12.8	15.118	0	2.5376	766980	1
Tb927.7.5340	cAMP response protein 3	0.232087	-0.332527		0	0	1353500	0	0	0	0	0	2	2	2	4.8	4.8	4.8	56.822	0	4.3872	4321400	3
Tb927.7.5310	YEATS family, putative	0.151479	-0.33518		0	0	259030	0	0	0	0	0	1	1	1	2.9	2.9	2.9	72.641	0.0081454	1.5211	76133	1
Tb927.7.3940	mitochondrial carrier protein	0.209401	-0.335461		0	0	2026300	1433100	0	0	0	0	4	4	4	15.4	15.4	15.4	36.34	0	34.212	27273000	10
Tb927.1.4690	Protein arginine N-methyltransferase 1 catalytic subunit	0.201924	-0.336361		0	0	1341200	0	0	0	0	0	2	2	2	7	7	7	39.206	0	3.1969	473710	3
Tb927.3.1380	ATP synthase subunit beta, mitochondrial	0.485095	-0.336875		62796000	33356000	74375000	67831000	41685000	52643000	56949000	33229000	21	21	21	58.4	58.4	58.4	55.775	0	303	736970000	129
Tb927.7.5940	Protein Associated with Differentiation	0.0770166	-0.338467		21059000	0	10611000	7620600	0	15013000	9616700	13870000	7	7	3	19.3	19.3	9.6	67.151	0	90.796	163480000	30
Tb927.6.2170	co-chaperone GrpE, putative	0.180315	-0.340973		0	0	1890700	0	0	0	0	0	2	2	2	12.6	12.6	12.6	23.877	0	2.5833	623530	3
Tb927.9.11410;Tb927.9.11380	60S ribosomal protein L23, putative;60S ribosomal protein L23, putative	0.444935	-0.343136		335910000	352100000	469500000	397970000	198600000	270140000	579250000	274640000	15	15	15	75.5	75.5	75.5	14.962	0	193.56	4943100000	158
Tb927.11.4980	ATP-dependent DEAD/H RNA helicase, putative	0.123782	-0.345034		0	0	0	0	0	509850	0	0	1	1	1	2.5	2.5	2.5	65.274	0	34.441	688580	1
Tb927.10.11270	RNA-binding protein, putative	0.230301	-0.345644		0	0	1862800	0	0	0	2576700	0	5	5	5	21.5	21.5	21.5	26.664	0	6.1913	3402900	8
Tb927.1.5000	hypothetical protein, conserved	0.142373	-0.347323		0	0	0	1828400	0	0	0	0	2	2	2	11.4	11.4	11.4	30.458	0	10.877	413520	3					+	+	+	+	+	+
Tb927.11.11050	hypothetical protein, conserved	0.212041	-0.347809		0	0	1480500	0	0	0	0	0	3	3	3	9.9	9.9	9.9	37.475	0	6.0471	4933300	4
Tb927.7.5210	Putative Phosphatase/Protein of unknown function DUF89, putative	0.231624	-0.349052		0	0	1623800	0	0	0	0	0	2	2	2	2.8	2.8	2.8	100.48	0	2.7765	509330	3				+			+	+	+	+
Tb927.8.3610	AKAP7 2'5' RNA ligase-like domain containing protein, putative	0.168898	-0.349751		0	0	0	0	1655900	0	0	0	2	2	2	4.9	4.9	4.9	48.915	0	2.8495	2069200	2
Tb927.9.4210;Tb11.v5.0561	fatty acyl CoA synthetase, putative;fatty acyl CoA synthetase 3	0.252436	-0.349815		40659000	13677000	34237000	66748000	14308000	31457000	37180000	28791000	23	23	2	36.9	36.9	4.8	77.853	0	165.81	385690000	95
Tb927.11.4130	ubiquitin-like protein, putative	0.116427	-0.352		34333000	18418000	34963000	196630000	9881900	24255000	165980000	41178000	13	13	13	27.4	27.4	27.4	67.282	0	105.59	885760000	66
Tb927.1.2400;Tb927.1.2380;Tb927.1.2360;Tb927.1.2340;Tb11.v5.0468	alpha tubulin, putative;alpha tubulin;alpha tubulin;alpha tubulin;alpha tubulin	0.321141	-0.352993		4952600000	12423000000	7509400000	8590300000	4299800000	4102400000	12655000000	6681600000	39	39	39	81.6	81.6	81.6	49.787	0	323.31	128930000000	1271
Tb927.3.4360;Tb927.11.6140	40S ribosomal protein S15A, putative;40S ribosomal protein S15A, putative	0.248847	-0.355294		116960000	142400000	180340000	288900000	83930000	68942000	321770000	174030000	7	7	7	60.8	60.8	60.8	14.645	0	203.83	3111000000	90
Tb927.11.10580	COG (conserved oligomeric Golgi) complex component, COG2/Domain of unknown function (DUF3510), putative	0.202925	-0.355845		0	0	0	992330	0	0	0	0	2	2	2	2	2	2	99.087	0	2.4154	383740	3
Tb927.1.2100	Calpain-like protein 1.1	0.160509	-0.356355		0	0	1821300	0	0	0	0	0	2	2	2	2.8	2.8	2.8	126.15	0.0020921	2.2754	654830	3							+	+
Tb927.9.14430	Casein kinase II	0.210558	-0.358865		0	923980	0	0	0	0	0	0	2	2	2	7.2	7.2	7.2	41.017	0	2.7543	4676200	6
Tb927.10.10390	trypanothione reductase	0.172432	-0.361603		0	0	3133700	0	0	0	0	0	2	2	2	5.5	5.5	5.5	53.156	0	4.7709	921030	2
Tb11.v5.0868;Tb927.9.2520	mitotubule-associated protein Gb4, putative;microtubule-associated protein	0.235789	-0.361841		0	0	0	0	0	0	0	895380	2	2	2	5.8	5.8	5.8	110.57	0.0093516	1.4993	7348900	2
Tb927.2.6050	beta prime COP protein	0.141491	-0.363818		0	0	0	1943500	0	0	0	0	5	5	5	6.1	6.1	6.1	94.485	0	5.7893	1982200	6
Tb927.10.1450	Centrin arm-associated protein 1	0.0990149	-0.364335		0	15800000	10696000	13429000	0	5258800	13992000	6482500	7	7	7	43	43	43	329.64	0	73.96	81838000	32		+	+	+	+	+	+	+	+	+
Tb927.10.13870	tubulin tyrosine ligase protein, putative	0.212157	-0.369519		0	0	0	0	0	0	0	1007300	1	1	1	3.9	3.9	3.9	50.357	0.003349	1.976	6412600	1
Tb927.10.13710	Activator of Hsp90 ATPase, N-terminal/Activator of Hsp90 ATPase homolog 1-like protein, putative	0.222105	-0.369861		0	0	1149500	0	0	0	0	0	2	2	2	6.3	6.3	6.3	37.612	0	4.3532	337870	2
Tb927.10.12500	P-type H+-ATPase, putative	0.112625	-0.374134		11342000	0	7637600	3850800	5747300	9182200	0	7925000	8	8	2	10.1	10.1	3.1	100.23	0	48.021	62431000	32
Tb927.1.1700	AATF protein, putative	0.20576	-0.376014		0	0	0	0	0	932020	0	0	1	1	1	2	2	2	55.093	0	3.4542	1258700	1
Tb927.7.4970;Tb11.v5.0178	glutamine synthetase, putative;glutamine synthetase, putative	0.228776	-0.376572		10554000	45648000	19875000	18900000	12983000	9210600	43893000	12137000	14	14	14	52.2	52.2	52.2	42.433	0	64.438	278300000	62		+	+	+	+	+	+	+	+	+
Tb927.10.15180	nucleosome assembly protein, putative	0.197938	-0.380468		7828200	0	5130100	4188500	0	5458600	5022700	4486700	6	6	6	18.6	18.6	18.6	41.302	0	9.6632	53711000	23
Tb927.5.4330	dihydrolipoamide branched chain transacylase, putative	0.218404	-0.380558		0	0	493800	0	0	0	0	0	1	1	1	2.5	2.5	2.5	47.651	0.0076094	1.6078	145140	1
Tb927.8.4430	uridine phosphorylase	0.247473	-0.380971		0	0	1430500	0	0	0	0	0	2	2	2	8.5	8.5	8.5	36.925	0	5.8424	420440	2
Tb927.10.6050;Tb11.v5.0198	clathrin heavy chain, putative;clathrin heavy chain	0.0703956	-0.383204		9173400	0	26923000	29067000	0	57150000	27725000	2960000	39	39	39	33.4	33.4	33.4	190.62	0	186.79	150300000	101
Tb927.4.2060	Flagellum attachment zone protein 8	0.294557	-0.384939		0	0	547040	0	0	0	0	0	2	2	2	8.2	8.2	8.2	66.835	0	2.7796	1718300	2
Tb927.11.2670	Nucleoporin NUP59	0.170422	-0.385264		0	0	1481400	0	0	0	0	0	3	3	3	9	9	9	58.822	0	4.193	1567700	3
Tb927.11.9450	cyclophilin type peptidyl-prolyl cis-trans isomerase, putative	0.386159	-0.386203		0	0	0	587190	0	0	0	0	1	1	1	6.8	6.8	6.8	20.52	0.0033944	2.0583	239760	2
Tb927.6.3050	Aldehyde dehydrogenase 3, putative	0.0979356	-0.387526		17133000	37011000	44739000	364880000	18192000	8287700	224940000	104230000	23	23	23	48.1	48.1	48.1	59.689	0	323.31	1103900000	135
Tb927.11.3270	squalene monooxygenase, putative	0.19974	-0.388583		0	0	0	400600	0	0	0	0	1	1	1	3.1	3.1	3.1	63.81	0.0064725	1.7416	90599	1
Tb927.10.9400	splicing factor 1	0.123196	-0.392018		180870000	55790000	9651500	12973000	8951400	81760000	18317000	31786000	16	16	16	57.9	57.9	57.9	31.63	0	264.18	728910000	102
Tb927.10.5670	N-acetyltransferase subunit Nat1, putative	0.235913	-0.392366		0	0	2337600	0	0	0	0	0	2	2	2	4.5	4.5	4.5	82.189	0	3.4266	832540	3
Tb927.6.1430	hypothetical protein, conserved	0.227605	-0.392894		0	0	2079100	2207100	0	0	3547600	0	6	6	6	10.3	10.3	10.3	87.828	0	13.787	17716000	12
Tb927.8.570	proteasome regulatory non-ATP-ase subunit 10	0.16296	-0.394517		0	0	0	0	0	0	443140	0	2	2	2	6.6	6.6	6.6	35.778	0	3.6087	706450	3
Tb927.4.2600	SUMO-interacting motif-containing protein	0.251757	-0.398077		0	0	1278200	0	0	0	0	0	4	4	4	3.3	3.3	3.3	181.38	0	10.227	3588600	6
Tb927.2.2430	casein kinase II, alpha chain	0.139088	-0.400338		0	0	0	0	0	0	1311800	0	2	2	2	6.5	6.5	6.5	43.288	0	4.1527	2281100	3
Tb927.4.3620;Tb927.4.3640;Tb927.4.3630	serine threonine-protein phosphatase PP1, putative;serine threonine-protein phosphatase PP1, putative;serine threonine-protein phosphatase PP1, putative	0.125784	-0.400523		0	0	3917300	4191300	0	0	9292200	0	7	7	7	27.9	27.9	27.9	33.713	0	9.7333	24579000	13
Tb927.6.1900	essential nuclear protein 1, putative	0.143651	-0.401134		0	0	0	1409800	0	0	0	0	2	2	2	4	4	4	52.9	0.009311	1.4631	548850	3
Tb927.3.690	CMGC/RCK protein kinase, putative	0.211418	-0.402869		0	0	0	947370	0	0	0	0	1	1	1	4.8	4.8	4.8	63.827	0	6.1809	214260	1						+			+	+
Tb927.11.13007;Tb927.11.13003;Tb11.v5.0537;Tb927.11.9920;Tb11.01.1680.v5	polyubiquitin, putative;polyubiquitin, putative;ubiquitin-60S ribosomal protein L40;ubiquitin-60S ribosomal protein L40;polyubiquitin, putative	0.144275	-0.402893		6884800	8295200	18836000	14089000	18359000	0	23127000	10670000	4	4	4	36.7	36.7	36.7	14.656	0	21.517	135380000	25
Tb927.8.4330	small GTP-binding protein Rab11	0.355282	-0.406797		79848000	56994000	136390000	221970000	54894000	74496000	121070000	90083000	13	13	13	61.6	61.6	61.6	23.527	0	132.15	1493000000	108
Tb927.7.4290	Nuclear distribution protein C homolog	0.153725	-0.407042		0	0	2913400	0	0	0	0	0	2	2	2	6.7	6.7	6.7	33.703	0.0076433	1.6227	1026500	3								+		+
Tb927.4.1930	eukaryotic translation initiation factor 3 subunit g	0.216389	-0.407587		0	0	0	449260	0	0	0	0	1	1	1	5.5	5.5	5.5	31.293	0	2.4328	101600	1								+	+	+
Tb927.3.4760;Tb927.3.4720	dynamin-1-like protein;dynamin-1-like protein	0.177917	-0.408774		0	0	0	3709000	0	0	0	0	4	4	4	8.8	8.8	8.8	73.148	0	16.43	838840	6
Tb927.5.3090	Mitochondrial ATP synthase subunit, putative	0.316769	-0.411006		0	0	0	0	0	1554600	0	0	2	2	2	24.8	24.8	24.8	11.655	0	3.8229	4137500	4
Tb927.10.16100;Tb11.v5.0411	peptidylprolyl isomerase-like protein, putative;FK506-binding protein (FKBP)-type peptidyl-prolyl isomerase, putative	0.135243	-0.412108		0	0	4009300	0	0	0	0	0	3	3	3	12.2	12.2	12.2	47.604	0	3.5379	1178400	3
Tb927.10.4080	hypothetical protein, conserved	0.409228	-0.415621		0	0	0	0	0	359520	0	0	2	2	2	11.8	11.8	11.8	127.1	0	3.4454	4543500	3
Tb927.5.2930	Mitochondrial ATP synthase subunit, putative	0.158011	-0.422046		4978500	0	4752200	2848300	5718000	3530800	4421300	0	6	6	6	17.8	17.8	17.8	43.308	0	28.59	25883000	25
Tb927.7.4340	Protein of unknown function (DUF1253), putative	0.081492	-0.425022		38912000	0	0	0	0	10424000	0	0	10	10	10	15.3	15.3	15.3	98.13	0	24.688	52305000	15
Tb927.2.100;Tb927.4.100	retrotransposon hot spot protein 1 (RHS1), putative;retrotransposon hot spot protein 1 (RHS1), interrupted	0.168788	-0.428966		0	0	8116700	5589000	0	6000600	2652000	0	11	11	4	17.1	17.1	6.2	94.932	0	27.673	25967000	24
Tb927.11.12850	oligopeptidase b	0.193192	-0.42933		0	0	3032800	0	0	0	0	0	3	3	3	8	8	8	80.572	0	9.4552	891380	3
Tb927.10.8020	prolyl endopeptidase	0.132928	-0.429561		0	0	6142000	0	0	0	0	0	7	7	7	15	15	15	77.624	0	15.181	1805200	7
Tb927.10.15760	hypothetical protein, conserved	0.553233	-0.431997		68131000	30780000	56581000	83016000	28821000	47900000	52691000	40878000	19	19	19	64.4	64.4	64.4	36.411	0	323.31	523270000	128
Tb927.8.6530	SET domain protein 24	0.182244	-0.435593		0	0	2818600	2290600	0	0	5604300	0	6	6	6	21	21	21	41.897	0	8.5447	23367000	12
Tb927.11.7685;Tb927.11.7675	ribosomal protein S10p/S20;ribosomal protein S10p/S20	0.368126	-0.437952		104970000	149350000	155180000	217600000	72024000	70647000	283050000	109140000	5	5	5	32.5	32.5	32.5	13.354	0	87.809	3077300000	85
Tb927.3.930	dynein heavy chain, putative	0.186591	-0.438084		0	0	0	0	0	577380	0	0	1	1	1	0.3	0.3	0.3	531.41	0	29.632	779780	1										+
Tb927.7.7070;Tb11.v5.0612	MYND finger, putative;MYND finger, putative	0.205978	-0.441221		0	0	2808200	0	0	0	0	0	4	4	4	9.5	9.5	9.5	49.45	0	8.304	893720	5
Tb927.3.5180	ADF/Cofilin	0.332459	-0.441837		0	0	1380700	0	0	0	0	0	2	2	2	19.1	19.1	19.1	15.119	0	3.8395	405790	1
Tb927.9.4910	3-phosphoinositide-dependent protein kinase 1, putative	0.190827	-0.445251		0	0	4503000	4204700	0	0	7335300	0	4	4	4	16.1	16.1	16.1	43.173	0	27.547	18860000	13
Tb927.2.280;Tb11.v5.0594;Tb927.2.400;Tb927.2.380	retrotransposon hot spot (RHS) protein, putative;retrotransposon hot spot protein 2 (RHS2), putative;retrotransposon hot spot protein 2 (RHS2), putative;retrotransposon hot spot protein 2 (RHS2), putative	0.272326	-0.446769		0	0	2940500	3897900	0	0	2363400	0	8	3	2	13.7	6.6	5.7	90.22	0	6.5623	7791700	9
Tb927.9.9810	hypothetical protein, conserved	0.273032	-0.448083		0	0	0	820660	0	0	0	0	2	2	2	12.5	12.5	12.5	16.882	0	6.742	431780	3
Tb927.8.5310	Polyketide cyclase / dehydrase and lipid transport, putative	0.194755	-0.450068		0	0	0	3629200	0	0	0	0	3	3	3	11.8	11.8	11.8	37.608	0	33.242	4524000	6
Tb927.8.1960	CCR4-NOT transcription complex subunit 11	0.185447	-0.452712		8356100	0	13202000	24888000	4033300	4443800	6462900	8640900	9	9	9	25.3	25.3	25.3	48.425	0	115.37	75594000	37
Tb11.v5.1062;Tb927.10.14730	chaperone protein DnaJ, putative;chaperone protein DnaJ, putative	0.366639	-0.452746		0	0	2020400	0	0	0	0	0	2	2	2	8.6	8.6	8.6	43.95	0	5.3429	1623600	6			+	+	+	+	+	+	+	+
Tb927.11.13250	eukaryotic translation initiation factor 2 gamma, putative	0.137481	-0.459033		0	0	7098500	0	0	0	2521800	0	27	27	27	65	65	65	52.2	0	285.35	6077100000	104
Tb927.3.5500	DNA-directed RNA polymerase II subunit 3, putative	0.194882	-0.459586		0	0	1002900	0	0	0	0	0	2	2	2	8.9	8.9	8.9	37.771	0	6.3885	541510	3
Tb927.3.4040	Ankyrin repeats (3 copies), putative	0.238951	-0.46014		0	0	793600	0	0	0	0	0	2	2	2	4.5	4.5	4.5	67.631	0	5.2552	285820	3
Tb927.10.12830.2;Tb927.10.12830.1		0.370248	-0.460693		0	0	0	2701200	0	0	0	0	3	3	3	16.3	16.3	16.3	33.913	0	4.8622	3704900	5
Tb927.8.7470;Tb927.4.4950	Nucleolar protein 61;hypothetical protein, conserved	0.301043	-0.46397		0	0	0	0	0	980410	0	0	1	1	1	1.8	1.8	1.8	61.342	0.0070649	1.6667	2046700	2
Tb927.4.2220	TPR-repeat-containing chaperone protein DNAJ, putative	0.235928	-0.467367		0	0	0	0	0	0	0	1566400	3	3	3	3.8	3.8	3.8	80.445	0	4.4522	12969000	6
Tb927.10.9650;Tb11.v5.0399	hypothetical protein, conserved;Nucleoporin NUP152	0.161508	-0.469406		0	0	1693300	0	2961300	0	0	0	8	8	8	7.3	7.3	7.3	152.97	0	12.014	12155000	14
Tb927.11.10260	Peroxin 3, putative	0.231872	-0.470255		0	0	1925200	3060600	0	0	2941200	0	3	3	3	7.8	7.8	7.8	51.855	0	5.7979	3683100	8
Tb927.9.15490	ADP-ribosylation factor GTPase activating protein, putative	0.154902	-0.470356		0	0	0	2561300	0	0	0	0	2	2	2	9.9	9.9	9.9	45.724	0	30.255	773510	3
Tb927.5.2960	phosphoribosylpyrophosphate synthetase, putative	0.203081	-0.471479		0	0	1782200	0	0	0	0	0	2	2	2	14.2	14.2	14.2	41.855	0	4.1566	523800	2
Tb927.10.6350;Tb11.v5.0271	trypanin, putative;trypanin	0.214354	-0.471799		0	0	0	0	470640	0	0	0	2	2	2	4.4	4.4	4.4	53.923	0.0070288	1.6488	3284400	2
Tb927.4.4690	hypothetical protein, conserved	0.360949	-0.473973		0	0	0	0	0	0	254230	0	2	2	2	11.2	11.2	11.2	31.337	0	4.7104	25507000	5
Tb927.11.10510	ubiquinone biosynthesis methyltransferase, putative	0.219151	-0.476508		0	0	0	4812600	0	0	3200000	0	6	6	6	30.2	30.2	30.2	32.094	0	12.985	4226300	11
Tb927.10.11570	hypothetical protein, conserved	0.227313	-0.477118		0	0	0	0	0	0	520240	0	1	1	1	1.8	1.8	1.8	80.205	0	3.2019	602190	2
Tb927.8.7530	3,2-trans-enoyl-CoA isomerase, mitochondrial precursor, putative	0.414364	-0.477878		47996000	61119000	95587000	122460000	40987000	31364000	115290000	61586000	10	10	7	34.4	34.4	27.7	39.776	0	116.87	1085700000	81
Tb927.10.11220	procyclic form surface phosphoprotein	0.378183	-0.479241		0	0	3233100	1644400	0	0	0	0	4	4	4	17.6	17.6	17.6	46.04	0	18.847	4831500	7
Tb927.8.8310	chaperone protein DnaJ, putative	0.75669	-0.479674		179180000	230710000	323360000	324440000	126290000	165340000	271040000	202680000	26	26	26	70.7	70.7	70.7	51.72	0	323.31	2628500000	275
Tb11.02.5070b;Tb927.11.7212	hypothetical protein, conserved;NADH-ubiquinone oxidoreductase complex I subunit, putative	0.305968	-0.484859		0	0	0	0	0	0	1714800	0	2	2	2	6.2	6.2	6.2	32.082	0	2.54	2018900	5
Tb927.11.12380	hypothetical protein, conserved	0.287719	-0.484947		0	0	0	2118100	0	0	0	0	2	2	2	6.3	6.3	6.3	46.26	0	3.2044	808790	3
Tb927.9.11850	structural maintenance of chromosome 1, putative	0.239074	-0.487559		0	0	2698500	0	0	0	0	0	5	5	5	6	6	6	144.54	0	12.353	2814500	7
Tb927.3.4390	dihydrolipoamide dehydrogenase	0.133967	-0.487823		0	6932200	3813000	3494500	8605800	0	8971700	0	13	13	13	32.9	32.9	32.9	55.839	0	41.791	51381000	29
Tb927.10.2210;Tb11.v5.0701	ubiquitin carboxyl-terminal hydrolase, putative;Peptidase C19, ubiquitin carboxyl-terminal hydrolase, putative	0.228972	-0.488065		0	0	4224200	2691700	0	0	0	0	6	6	6	15	15	15	73.331	0	8.6995	1870200	8
Tb927.2.2970	mitochondrial carrier protein	0.32399	-0.488327		0	0	1775000	0	0	0	0	0	4	4	4	19.6	19.6	19.6	33.962	0	11.397	16770000	11
Tb927.7.5480	dihydrofolate reductase-thymidylate synthase	0.18722	-0.488728		0	0	2147200	0	0	0	0	0	3	3	3	8.5	8.5	8.5	58.85	0	4.8431	1609800	5
Tb927.10.10120	hypothetical protein, conserved	0.276297	-0.489124		0	0	3096700	2649600	0	0	2616700	0	6	6	6	13.4	13.4	13.4	63.236	0	19.108	3339400	13
Tb927.10.1490	Temperature dependent protein affecting M2 dsRNA replication, putative	0.924501	-0.489907		0	0	715930	0	0	0	0	0	2	2	2	2	2	2	134.81	0	2.447	210420	2						+		+		+
Tb927.9.4080	Stumpy formation signalling pathway protein, putative	0.249953	-0.48991		1727700	0	0	0	0	832470	0	0	4	4	4	3.7	3.7	3.7	142.13	0	13.53	5651200	9					+	+	+	+		+
Tb927.3.2960	inosine-adenosine-guanosine-nucleosidehydrolase	0.234766	-0.490191		0	0	3724700	0	0	0	0	0	3	3	3	11.3	11.3	11.3	35.848	0	5.3088	1094700	3
Tb927.5.3920	Peroxisome biogenesis factor 6	0.357744	-0.490642		0	0	0	419800	0	0	0	0	1	1	1	1.9	1.9	1.9	106.05	0	3.0458	94942	1
Tb927.10.12210	ribulose-5-phosphate 3-epimerase, putative	0.2385	-0.492924		0	0	2485100	0	0	0	0	0	2	2	2	15.4	15.4	15.4	26.397	0	19.952	900970	3
Tb927.11.370	repressor activator protein 1	0.49523	-0.493914		0	0	1269400	1325100	0	0	0	0	3	3	3	5.7	5.7	5.7	92.869	0	8.3451	1274000	5
Tb927.6.3840	reticulon domain protein	0.3492	-0.499042		0	0	2254000	1438700	0	0	0	0	2	2	2	12.4	12.4	12.4	21.071	0	5.7074	2701200	7
Tb927.7.4110	kinesin, putative	0.193501	-0.500669		0	3486400	0	0	0	0	0	0	2	2	2	4	4	4	95.897	0	2.9732	4772300	2
Tb927.11.7020	proteasome alpha 7 subunit, putative	0.230026	-0.50164		0	0	4484100	0	0	0	0	0	4	4	4	27.9	27.9	27.9	27.865	0	10.012	1317900	4
Tb927.10.14470	intraflagellar transport protein 140	0.167153	-0.506507		3115500	0	0	0	0	1905900	0	0	4	4	4	3.4	3.4	3.4	186.61	0	8.7121	7156000	7
Tb927.5.1460	Possible lysine decarboxylase, putative	0.245754	-0.507659		0	0	3631700	0	0	0	0	0	3	3	3	9.8	9.8	9.8	36.762	0	6.2512	1176400	4							+	+
Tb927.11.10200	hypothetical protein, conserved	0.286214	-0.50796		0	0	0	0	0	844860	0	0	1	1	1	3.5	3.5	3.5	53.432	0	3.1115	1141000	1
Tb927.4.4070	mevalonate kinase, putative	0.240212	-0.508471		0	0	1620200	0	0	0	0	0	1	1	1	9.1	9.1	9.1	35.544	0	6.8091	476190	1
Tb927.6.5080	Protein of unknown function (DUF3808), putative	0.174513	-0.509289		0	0	5432800	0	0	0	0	0	4	4	4	9.4	9.4	9.4	65.003	0	6.6098	10613000	9
Tb927.10.15720	proteasome regulatory non-ATP-ase subunit 9	0.307758	-0.509613		0	0	2867300	2917900	0	0	3126700	0	5	5	5	15.6	15.6	15.6	45.989	0	9.8791	27716000	13
Tb927.3.740	ZFP family member, putative	0.232871	-0.509733		0	0	0	0	0	1222100	0	0	1	1	1	8.5	8.5	8.5	25.529	0.0081864	1.5536	1967900	2								+		+
Tb927.8.4620	small GTP-binding protein Rab7, putative	0.230458	-0.511738		0	0	4742500	0	0	0	0	0	7	7	7	48.9	48.9	48.9	24.741	0	9.7839	4074200	10
Tb927.11.3980	metallo-peptidase, Clan ME, Family M16	0.909418	-0.515584		37194000	26095000	20706000	22675000	16882000	28169000	16481000	13921000	13	13	13	32.4	32.4	32.4	57.037	0	142.05	339230000	80
Tb927.3.1590	mitochondrial RNA binding complex 1 subunit	0.242625	-0.516329		0	0	2796000	0	0	0	0	0	6	6	6	15.3	15.3	15.3	72.678	0	18.334	26120000	13
Tb927.5.930;Tb11.v5.0613	NADH-dependent fumarate reductase, putative;NADH-dependent fumarate reductase	0.466297	-0.517594		18574000	23133000	24088000	20142000	41280000	10394000	12033000	9613900	20	20	9	26.5	26.5	11.6	123.69	0	133.17	254640000	85				+				+	+	+
Tb927.11.13850	hypothetical protein, conserved	0.300607	-0.5214		0	0	386630	0	0	0	0	0	1	1	1	3.7	3.7	3.7	36.339	0.0070377	1.6628	113640	1									+	+
Tb927.11.15460	ATP-dependent DEAD/H RNA helicase, putative	0.239573	-0.522442		0	0	3176500	0	0	0	0	0	3	3	3	7.4	7.4	7.4	80.604	0	9.8099	1173000	4
Tb927.2.1210	retrotransposon hot spot protein 4 (RHS4), putative	0.408372	-0.524324		0	0	0	947510	0	0	0	0	7	2	0	10.6	3.5	0	99.688	0	8.7212	3871500	5
Tb927.8.6680	clathrin assembly sigma-adaptin protein 3, putative	0.400062	-0.526129		1096900	0	0	0	0	0	0	0	1	1	1	7.9	7.9	7.9	18.806	0.0070468	1.6632	1096900	1
Tb927.7.3950	RNA-editing 3' terminal uridylyl transferase 1	0.225512	-0.526723		0	0	830520	0	0	0	0	0	1	1	1	1.8	1.8	1.8	107.38	0	25.042	244100	1
Tb927.2.5130	hypothetical protein, conserved	0.168386	-0.526936		3381200	0	0	2204700	0	3092400	0	0	7	7	7	22.8	22.8	22.8	43.557	0	114.34	13845000	13
Tb927.6.3810.1;Tb927.6.3810.2		0.329482	-0.527138		0	0	0	1230600	0	0	0	0	3	3	3	10.7	10.7	10.7	50.719	0	8.0655	815850	4
Tb11.02.5400b;Tb11.02.5400	cystathionine beta-synthase, putative;cystathionine beta-synthase, putative	0.12875	-0.527213		0	0	18295000	15134000	0	0	24730000	0	11	11	11	41.7	41.7	41.7	39.464	0	29.307	30737000	29	+	+	+	+	+	+	+	+	+	+
Tb927.11.16340	Importin-beta N-terminal domain/HEAT-like repeat, putative	0.308159	-0.527913		0	0	0	319860	0	0	0	0	1	1	1	2	2	2	124.85	0	2.8739	169150	2
Tb927.6.1750	Rab-GTPase-TBC domain containing protein, putative	0.508076	-0.529693		0	0	0	682340	0	0	0	0	1	1	1	1.9	1.9	1.9	76.828	0	3.4274	154320	1
Tb927.7.3440	I/6 autoantigen	0.811444	-0.531883		17646000	12093000	21626000	22530000	10525000	12239000	20375000	9065700	6	6	2	30.1	30.1	12.2	27.05	0	30.665	190240000	44
Tb927.7.3040	F-box and WD40 domain containing protein	0.171077	-0.532324		0	0	5905800	5441800	0	0	5229200	5205600	10	10	10	25.2	25.2	25.2	69.073	0	21.617	92837000	26
Tb927.8.2640	ubiquitin-activating enzyme E1, putative	0.24366	-0.533443		0	0	0	626150	0	0	0	0	1	1	1	1.3	1.3	1.3	116.41	0.0039841	1.9012	329760	2
Tb927.5.780	hypothetical protein, conserved	0.341257	-0.53377		0	0	768680	0	0	0	0	0	2	2	2	4.8	4.8	4.8	55.35	0	2.7758	302850	2
Tb927.5.760	Cell cycle sequence binding phosphoprotein, putative	0.394314	-0.538055		0	0	0	1365100	0	0	0	0	4	4	4	12.2	12.2	12.2	79.048	0	6.6183	19727000	6
Tb927.4.430	proteasome beta 7 subunit	0.21415	-0.538652		0	0	1576100	0	0	0	0	0	2	2	2	22.9	22.9	22.9	24.409	0	4.6568	463230	2
Tb927.9.10790	hypothetical protein	0.279961	-0.541274		0	0	2210300	0	0	0	0	0	2	2	2	7.5	7.5	7.5	33.139	0	2.731	1694700	5
Tb927.11.2130	proteasome regulatory non-ATP-ase subunit 3	0.192951	-0.541588		0	0	3173400	0	0	0	2665700	0	6	6	6	24.3	24.3	24.3	38.167	0	24.784	3796000	9
Tb927.10.180	ATP synthase F1 subunit gamma protein, putative	0.158783	-0.542879		0	0	7712000	5290800	0	0	4599300	5896800	9	9	9	36.1	36.1	36.1	34.37	0	60.719	98763000	28
Tb927.10.9190.1;Tb927.10.9190.2		0.440735	-0.545905		0	0	962840	0	0	0	0	0	1	1	1	1.4	1.4	1.4	123.47	0.002095	2.2909	282990	1
Tb927.4.2240	Aminotransferase class IV, putative	0.22658	-0.547055		0	0	1477700	0	0	0	0	0	2	2	2	6.4	6.4	6.4	44.187	0	12.302	434310	2
Tb927.9.7770	spermidine synthase	0.192502	-0.549301		0	0	4452000	0	0	0	0	0	4	4	4	20.5	20.5	20.5	32.926	0	22.666	3853600	5								+
Tb927.6.4460;Tb927.6.4410	S-adenosylmethionine decarboxylase;S-adenosylmethionine decarboxylase	0.277866	-0.549695		0	0	1848100	0	0	0	0	0	2	2	2	12.2	12.2	12.2	41.748	0	3.2118	718090	4		+	+	+	+	+	+	+	+	+
Tb927.11.14430	proteasome regulatory non-ATP-ase subunit	0.299958	-0.550268		0	0	1505100	2338900	0	0	2969300	0	3	3	3	10.9	10.9	10.9	31.281	0	3.6428	10782000	8
Tb927.7.190	thimet oligopeptidase, putative	0.331601	-0.551154		0	0	2885200	0	0	0	0	0	4	4	4	7.2	7.2	7.2	77.472	0	16.404	848000	4		+	+	+	+	+	+	+	+	+
Tb927.7.5820	Monooxygenase, putative	0.335001	-0.552261		0	0	0	953010	0	0	0	0	3	3	3	8.3	8.3	8.3	55.086	0	3.3761	6442900	7
Tb927.8.2880	hypothetical protein, conserved	0.295693	-0.562621		0	0	0	0	0	0	0	578430	3	3	3	3.2	3.2	3.2	125.11	0	5.6303	6306900	4
Tb927.10.9080	pteridine transporter, putative	0.490536	-0.563574		0	0	1122600	0	0	0	0	0	1	1	1	4.5	4.5	4.5	69.998	0.0039867	1.908	329930	1
Tb11.1780	retrotransposon hot spot protein 1 (RHS1, pseudogene), putative	0.224249	-0.56835		0	0	0	0	0	0	0	2463500	4	3	3	10.7	8.4	8.4	65.556	0	39.177	28969000	8
Tb927.1.700	phosphoglycerate kinase	0.433026	-0.569595		0	0	0	559180	0	0	0	0	9	1	1	34.5	3	3	47.245	0.004	1.92	126460	1
Tb927.10.470	choline dehydrogenase, putative	0.392293	-0.57677		0	0	1207500	0	0	0	0	0	3	3	3	6.7	6.7	6.7	56.921	0	4.0624	4102900	9
Tb927.5.1000	ubiquitin-conjugating enzyme E2, putative	0.21505	-0.577061		0	0	5000000	0	0	0	0	0	2	2	2	18.2	18.2	18.2	16.766	0	8.2051	1469600	2
Tb927.1.1880	WD40 repeat-containing protein	0.293543	-0.578018		0	0	0	0	0	0	407510	0	1	1	1	0.9	0.9	0.9	157.34	0.003992	1.9163	358090	1
Tb927.10.7740	protein transport protein SEC23	0.20196	-0.581647		0	0	0	1208200	0	0	0	0	2	2	2	3	3	3	83.308	0	8.5113	392450	3
Tb927.9.15190;Tb927.6.5040	ribosomal protein L15, putative;ribosomal protein L15, putative	0.132477	-0.584564		8286000	0	4693400	1931400	8119600	20378000	0	0	2	2	2	12.3	12.3	12.3	24.401	0	5.6236	102870000	17
Tb927.7.4020	protein phosphatase 2C, putative	0.321047	-0.584748		0	0	1856600	0	0	0	0	0	3	3	3	6.6	6.6	6.6	78.079	0	5.562	1590500	5
Tb927.7.1790	Adenine phosphoribosyltransferase, putative	0.369924	-0.586898		0	0	1621300	0	0	0	0	0	2	2	2	10.9	10.9	10.9	25.624	0	17.969	624610	3
Tb11.v5.0616;Tb927.7.6970	paraflagellar rod protein, putative;paraflagellar rod protein, putative	0.399494	-0.587887		0	0	0	945790	0	0	0	0	2	2	2	5	5	5	76.144	0	6.975	379840	4										+
Tb927.4.3840	nucleolar protein, putative	0.302184	-0.589662		0	0	0	0	0	2361500	0	0	3	3	3	8.8	8.8	8.8	65.107	0	6.4349	3382600	3
Tb927.5.1660	pyruvate dehydrogenase phosphatase, putative	0.348665	-0.594859		0	0	1517900	0	0	0	0	0	3	3	3	9.4	9.4	9.4	46.85	0	7.162	528650	3
Tb927.11.2530	Mitochondrial SSU ribosomal protein, putative	0.438695	-0.594879		0	0	0	0	0	0	589820	0	1	1	1	1.7	1.7	1.7	84.864	0	5.4238	1783900	4
Tb927.7.6090	eukaryotic translation initiation factor 3 subunit a	0.192131	-0.595377		0	0	6916600	3768300	0	5771800	0	0	9	9	9	15	15	15	88.162	0	21.414	14239000	20				+	+	+	+	+	+	+
Tb927.11.7840	ribonucleoside-diphosphate reductase large chain	0.229755	-0.59722		0	0	5478500	0	0	0	0	0	6	6	6	7.9	7.9	7.9	94.606	0	13.468	1610200	6
Tb927.2.2440	proteasome regulatory non-ATPase subunit 6	0.240813	-0.597748		4182200	0	5573700	6218200	0	0	6666900	0	10	10	10	24.2	24.2	24.2	57.323	0	28.71	13807000	22
Tb927.8.1950	hypothetical protein, conserved	0.325719	-0.603446		0	0	1373300	0	0	0	0	0	2	2	2	4.9	4.9	4.9	78.766	0	4.9031	403640	2				+	+	+	+	+	+	+
Tb927.10.760	hypothetical protein, conserved	0.495619	-0.605598		0	0	469250	0	0	0	0	0	2	2	2	6.5	6.5	6.5	38.897	0.0039526	1.8533	314540	2
Tb927.11.5840	Protein translation factor SUI1 homolog, putative	0.259385	-0.605743		0	0	3383900	0	0	0	0	0	3	3	3	23.9	23.9	23.9	12.738	0	11.651	4049600	8
Tb927.10.9910	PSP1 C-terminal conserved region, putative	0.419577	-0.607101		0	0	1102700	0	0	0	0	0	3	3	3	10	10	10	48.986	0	7.2131	5947000	6				+			+	+
Tb927.9.9450	zinc finger protein family member, putative	0.465025	-0.610724		0	0	2382800	1852400	0	0	2108300	0	2	2	2	3.6	3.6	3.6	114.75	0	4.2296	9198300	12					+	+	+	+	+	+
Tb927.10.4120.2;Tb927.10.4110;Tb927.10.4120.1	60S ribosomal protein L30	0.622744	-0.611407		172300000	388390000	328580000	219400000	217460000	111300000	327330000	111780000	10	10	10	71.4	71.4	71.4	11.512	0	104.88	3022600000	113
Tb927.6.2420	p22 protein precursor	0.380488	-0.611493		0	0	3111600	0	0	0	0	0	2	2	2	13.2	13.2	13.2	25.349	0	9.5689	914520	2
Tb927.2.4710	RNA-binding protein, putative	0.191262	-0.611819		450230000	75105000	43131000	14131000	26936000	190470000	27200000	27079000	13	13	13	40.6	40.6	40.6	49.983	0	236.1	1131100000	90
Tb927.5.1060	mitochondrial processing peptidase, beta subunit, putative	1.17053	-0.613447		67845000	112210000	52530000	87551000	56896000	45017000	61700000	40440000	18	18	18	57.7	57.7	57.7	54.122	0	167.25	896950000	135
Tb927.7.3160	Cytoplasmic dynein 1 heavy chain (DYNC1H1), putative	0.28827	-0.614974		0	1600100	0	0	0	0	0	0	2	2	2	0.5	0.5	0.5	596.65	0.0020994	2.2931	3407200	2										+
Tb927.11.15990	Nucleoporin NUP109	0.547985	-0.615107		2078800	1620600	2193800	1845800	2420900	0	0	0	6	6	6	7.4	7.4	7.4	108.72	0	11.855	9141400	21
Tb927.11.5170	ubiquitin activating enzyme, putative	0.45633	-0.616699		0	0	0	1002100	0	0	0	0	2	2	2	13.7	13.7	13.7	30.017	0	4.3567	1560100	3
Tb927.10.13980	btb/poz domain containing protein, putative	0.23454	-0.623734		0	0	0	355040	0	0	0	0	2	2	2	7.2	7.2	7.2	23.794	0.0033807	2.0371	1137200	2
Tb927.5.3610	adaptor complex protein (AP) 3 delta subunit 1, putative	0.305014	-0.624619		1661000	0	0	0	0	0	0	0	2	2	2	2.6	2.6	2.6	125.4	0	4.2696	1661000	2					+	+				+
Tb927.11.4900	WD40/YVTN repeat-like-containing protein	0.337025	-0.625097		17075000	3554000	27622000	35575000	9594500	7619500	17412000	8279200	19	19	19	41.6	41.6	41.6	61.857	0	110.23	132890000	70
Tb927.8.2730	hypothetical protein, conserved	0.455426	-0.626847		0	0	3131900	4452400	0	0	0	0	7	7	7	28.5	28.5	28.5	42.775	0	10.331	1872100	13
Tb927.9.15460	calcium motive p-type ATPase, putative	0.413879	-0.627645		0	0	295950	0	0	0	0	0	1	1	1	1.2	1.2	1.2	113.97	0.00875	1.5157	86983	1
Tb927.10.6020	hypothetical protein, conserved	0.129073	-0.629547		21083000	0	0	0	0	19800000	0	0	4	4	4	39.9	39.9	39.9	18.564	0	46.85	101200000	14
Tb927.11.7100	cytoplasmic translation machinery associated protein, putative	0.446256	-0.630739		0	0	0	905510	0	0	0	0	3	3	3	15.8	15.8	15.8	22.711	0	3.3683	1337800	3
Tb927.10.6950;Tb927.10.6910;Tb11.v5.0496;Tb10.v4.0247	s-adenosyl-L-methionine-c-24-delta-sterol-methyl transferase a, putative;sterol 24-c-methyltransferase, putative;Sterol methyltransferase, putative;sterol 24-c-methyltransferase, putative	0.574442	-0.635665		4599100	0	3993200	5565700	0	0	4255100	4780300	5	5	5	20.3	20.3	20.3	40.128	0	89.405	49850000	19
Tb927.10.13320	DNA-directed RNA polymerase II/III subunit, putative	0.528501	-0.636334		0	0	446870	0	0	0	0	0	1	1	1	6.8	6.8	6.8	25.21	0	2.6836	131340	1
Tb927.7.5790	protein disulfide isomerase, putative	0.697045	-0.63642		0	0	0	904990	0	0	0	0	1	1	1	7.4	7.4	7.4	15.401	0	3.1908	547010	2
Tb927.11.1990	arginyl-tRNA synthetase, putative	0.614538	-0.637101		0	0	2144900	0	0	0	0	0	3	3	3	5.3	5.3	5.3	78.432	0	4.7435	630400	3								+		+
Tb927.10.6780	vacuolar protein sorting-associated protein 45, putative	0.555036	-0.640366		0	0	0	1057900	0	0	0	0	3	3	3	9.7	9.7	9.7	64.974	0	2.4835	636690	3
Tb927.11.4810	hypothetical protein, conserved	0.353013	-0.644525		0	0	2386800	0	0	0	0	0	2	2	2	14.4	14.4	14.4	19.431	0.0033898	2.051	1008500	3
Tb927.1.4490	N-acetyltransferase 2, putative	0.195163	-0.644677		9779300	0	0	0	0	0	0	0	3	3	3	16.3	16.3	16.3	19.682	0	30.814	20039000	9
Tb927.11.12280	hypothetical protein, conserved	0.452237	-0.644721		0	0	0	1393200	0	0	0	0	2	2	2	6.9	6.9	6.9	59.066	0	3.0071	315080	2
Tb927.8.760	nucleolar RNA-binding protein	0.284338	-0.646928		0	0	0	0	0	0	0	1001900	1	1	1	3	3	3	35.042	0.0014006	2.2975	8865200	4
Tb927.3.3970	Cell growth-regulating nucleolar protein, putative	0.287507	-0.647069		3203200	0	0	0	0	2671800	0	0	2	2	2	8.4	8.4	8.4	32.553	0	61.285	6792100	5
Tb927.9.15090	cytosolic coat protein, putative	0.43357	-0.652305		0	2702800	2169600	2462800	0	0	0	0	5	5	5	28.3	28.3	28.3	24.595	0	10.522	12942000	13
Tb927.11.280	hypothetical protein, conserved	0.463737	-0.654766		0	0	0	1108100	0	0	0	0	2	2	2	6.3	6.3	6.3	71.963	0	4.1733	250610	2
Tb927.10.12990	predicted ankyrin repeat family protein	0.661589	-0.656124		0	0	1888900	1525400	0	0	0	0	3	3	3	17.2	17.2	17.2	32.826	0	12.75	884640	5
Tb927.6.4430	homoserine kinase	0.249206	-0.656956		0	0	4755000	4687900	0	0	12167000	0	6	6	6	30.1	30.1	30.1	35.649	0	32.2	35123000	19
Tb927.11.1900	T-complex protein 1, beta subunit, putative	0.482004	-0.656967		1018800000	1584000000	778750000	1686800000	1093300000	304790000	1810500000	568460000	39	39	39	72.2	72.2	72.2	58.057	0	323.31	11266000000	321		+	+	+	+	+	+	+	+	+
Tb927.9.5210	glutaminyl-tRNA synthetase, putative	0.307077	-0.657645		0	0	2770300	0	0	0	0	0	3	3	3	6.6	6.6	6.6	67.278	0	3.0383	814220	3
Tb927.3.1010	hypothetical protein, conserved	0.400103	-0.658207		4217900	1389100	4924200	1568500	0	2563000	1969100	2694300	9	9	9	18	18	18	64.339	0	46.703	29461000	28
Tb927.11.900	isocitrate dehydrogenase, putative	0.209027	-0.659283		0	0	5402200	0	0	0	0	0	4	4	4	14.5	14.5	14.5	46.77	0	23.148	1587800	5
Tb927.10.11310	intraflagellar transport protein 57/55	0.217808	-0.661295		56466000	20246000	3342400	2810100	7601300	18316000	5294600	2328500	10	10	10	39.5	39.5	39.5	46.366	0	106.56	143650000	43
Tb927.9.15470;Tb11.v5.0819	kinesin, putative;kinesin, putative	0.458162	-0.662213		0	0	359120	0	0	0	0	0	2	2	2	2.8	2.8	2.8	74.614	0.0081556	1.5257	1097800	3
Tb927.5.360;Tb11.v5.0231;Tb927.5.390;Tb11.v5.0228	75 kDa invariant surface glycoprotein, putative;75 kDa invariant surface glycoprotein, putative;75 kDa invariant surface glycoprotein;75 kDa invariant surface glycoprotein, putative	0.134747	-0.662998		0	32830000	0	0	0	0	0	4925000	18	18	18	38.8	38.8	38.8	58.225	0	93.902	167050000	37
Tb927.10.7680	GTPase activating protein, putative	0.315185	-0.663186		0	0	4426500	4142400	0	0	4027300	2759800	9	9	9	16.4	16.4	16.4	60.165	0	10.958	42966000	23
Tb927.10.4000	methylglutaconyl-CoA hydratase, mitochondrial precursor, putative	0.221372	-0.664482		0	0	5591900	0	0	0	0	0	4	4	4	23.1	23.1	23.1	29.195	0	8.9712	12146000	10
Tb927.11.14780	phosphomannose isomerase	0.441995	-0.664514		0	0	3039700	0	0	0	0	0	3	3	3	7.6	7.6	7.6	46.482	0	4.6312	1034100	4
Tb927.5.2620	hypothetical protein, conserved	0.469945	-0.665753		0	0	3341300	0	0	0	0	0	5	5	5	18.1	18.1	18.1	48.704	0	8.4399	982060	5
Tb927.8.1570	Uncharacterised protein family (UPF0172), putative	0.298115	-0.665755		0	0	0	2400600	0	0	0	0	2	2	2	10.3	10.3	10.3	28.825	0	4.3407	3955200	5
Tb927.5.2890.2;Tb927.5.2890.1		0.448952	-0.672028		0	0	0	1239100	0	0	0	0	2	2	2	1	1	1	236.85	0.0033875	2.044	280230	2
Tb927.11.1620	hypothetical protein, conserved	0.875901	-0.673555		0	0	501100	0	0	0	0	0	1	1	1	11.5	11.5	11.5	21.598	0.0064599	1.7339	147280	1
Tb927.4.330	Cardiolipin-dependent protein 43kDa	0.252026	-0.673752		0	0	5302200	6073300	3555100	0	2343300	0	7	7	7	25.1	25.1	25.1	43.016	0	17.955	9402300	16
Tb927.11.15140	bilobe region protein, putative	0.529515	-0.674437		0	0	0	0	0	0	0	352290	1	1	1	2.5	2.5	2.5	62.089	0	45.427	4966600	6
Tb927.9.7470	purine nucleoside transporter	0.210325	-0.677535		0	0	6078400	0	0	0	0	0	3	3	3	13.6	13.6	13.6	50.675	0	12.591	8124400	5
Tb927.10.3520	protease regulatory ATPase subunit 4	0.25348	-0.680719		0	0	4643500	4098500	0	0	6510400	0	7	6	6	23.8	20.8	20.8	44.855	0	18.169	20462000	19
Tb927.10.12960	Ras-related protein Rab5A	0.29803	-0.684663		61987000	13539000	123320000	98862000	10950000	33754000	93068000	44565000	13	13	13	75.2	75.2	75.2	24.484	0	160.86	664800000	68
Tb927.9.9660	Mitochondrial import receptor subunit ATOM40	0.2515	-0.685803		9297100	2315600	4502900	5378900	0	10826000	4623300	4057300	6	6	6	22.8	22.8	22.8	38.295	0	11.863	63755000	29
Tb11.v5.0668;Tb927.10.8230	protein disulfide isomerase;protein disulfide isomerase 2	0.301024	-0.686356		0	0	2448200	0	0	0	0	0	4	4	4	13.1	13.1	13.1	55.638	0	5.1492	10785000	4
Tb927.11.11080	Nucleoporin NUP149	0.237414	-0.689858		0	0	7429100	8757200	0	0	9971400	0	7	7	7	39.9	39.9	39.9	149.23	0	29.493	45636000	24							+	+	+	+
Tb927.9.5690	60S acidic ribosomal protein, putative	0.209894	-0.690136		5512400	0	5798400	0	0	0	0	6904200	7	7	7	92.9	92.9	92.9	11.09	0	34.275	115380000	25
Tb927.10.14810	multiprotein-bridging factor 1, putative	0.271101	-0.692191		0	0	0	6450100	0	0	0	0	4	4	4	33.8	33.8	33.8	17.974	0	31.351	5265400	9
Tb927.4.1590;Tb927.4.1590	Present in the outer mitochondrial membrane proteome 28;Present in the outer mitochondrial membrane proteome 28	0.366222	-0.692429		0	0	0	1545100	0	0	0	0	4	4	4	14.4	14.4	14.4	48.07	0	4.4692	412470	4
Tb927.4.4910.2;Tb927.4.4910.1		0.21364	-0.697007		0	6214400	3151100	3552200	0	0	9975800	6539100	7	4	4	17.2	11.2	11.2	45.333	0	56.134	85576000	22
Tb927.11.6530	hypothetical protein, conserved	0.280828	-0.702839		0	0	0	0	262620	0	0	0	1	1	1	3.1	3.1	3.1	45.865	0.0058594	1.7668	328170	1
Tb927.11.3650;Tb11.v5.0435	adenylosuccinate synthetase, putative;adenylosuccinate synthetase, putative	0.250132	-0.703177		0	0	9774200	0	0	0	0	0	9	9	9	20.6	20.6	20.6	66.674	0	10.917	2872800	9								+
Tb927.10.14740;Tb927.10.14620;Tb11.v5.1063	hypothetical protein, conserved;hypothetical protein, conserved;hypothetical protein, conserved	0.413769	-0.703223		0	0	1731400	0	0	0	0	0	2	2	2	11.9	11.9	11.9	44.177	0	2.5305	674440	3
Tb927.9.15000	proteasome complex subunit Rpn13 ubiquitin receptor, putative	0.356506	-0.708354		0	0	3151400	0	0	0	0	0	3	3	3	23.1	23.1	23.1	27.214	0	3.4697	2056800	3
Tb927.10.14790	metallo-peptidase, Clan MG, Family M24	0.219989	-0.714762		0	0	6610200	0	0	0	0	0	4	4	4	12.3	12.3	12.3	42.69	0	7.3528	2093600	6
Tb927.3.5370	hypothetical protein, conserved	0.795275	-0.720377		1322700	0	2068500	990130	0	0	0	0	5	5	5	21.7	21.7	21.7	34.254	0	29.185	5923900	11
Tb927.8.1590	ubiquitin-protein ligase, putative	0.388514	-0.721747		0	0	0	1204100	0	0	0	0	2	2	2	0.9	0.9	0.9	470.71	0	2.9863	1529300	6
Tb927.11.12440	Plus-3 domain/Zinc finger, C3HC4 type (RING finger), putative	0.7704	-0.723314		0	0	1279400	0	0	0	0	0	3	3	3	9.9	9.9	9.9	43.41	0	3.0763	533260	4
Tb927.10.7550.2;Tb927.10.7550.1		0.433336	-0.725495		0	0	0	2184200	0	0	0	0	3	3	3	9.1	9.1	9.1	60.829	0	10.534	673840	3
Tb927.11.6040	Nodulin-like, putative	0.518544	-0.729483		0	0	0	669320	0	0	0	0	1	1	1	1.9	1.9	1.9	70.825	0	4.1591	2251600	4
Tb927.10.2640;Tb11.v5.0525	hypothetical protein, conserved;intraflagellar transport protein 81	0.149028	-0.731459		97347000	64113000	1563200	2085900	2061600	52725000	4953200	4974000	28	28	28	44	44	44	87.396	0	172.23	332210000	77
Tb927.10.8450;Tb11.v5.0310	THT1 - hexose transporter, putative;glucose transporter 1E	0.525337	-0.732543		0	0	0	887740	0	0	0	0	1	1	1	2.5	2.5	2.5	56.558	0.0033512	1.9767	481030	3
Tb927.4.4130.1;Tb927.4.4130.2;Tb927.8.8200	Flagellar-associated protein 59, putative	0.528372	-0.733568		0	0	4046700	0	0	0	0	0	5	5	5	7.5	7.5	7.5	100.04	0	6.4226	5092000	5
Tb927.5.2940	stress-induced protein sti1, putative	0.503481	-0.737766		0	0	2721900	0	0	0	0	0	2	2	2	5.8	5.8	5.8	62.327	0	4.6467	800010	2
Tb927.10.10880	ATP-binding cassette sub-family F member 1, putative	0.414454	-0.740182		0	0	1335700	0	0	0	0	0	2	2	2	3.1	3.1	3.1	77.697	0	2.8815	484610	3						+	+	+	+	+
Tb927.4.1080	V-type ATPase, A subunit, putative	0.45569	-0.74453		0	0	2643100	0	0	0	0	0	4	4	4	10.2	10.2	10.2	67.749	0	6.107	1037200	6
Tb927.10.10830	RGG-containing protein 2	0.66926	-0.745394		0	0	1027300	0	0	0	0	0	1	1	1	4.1	4.1	4.1	32.404	0.003367	2.005	301950	1
Tb927.7.4220	WD domain, G-beta repeat/Dip2/Utp12 Family, putative	0.950366	-0.746624		0	0	0	1014600	0	0	0	0	2	2	2	2	2	2	120.46	0.0039552	1.8553	785290	3
Tb927.11.6170	protein transport protein SEC31, putative	0.234132	-0.748398		0	0	6032500	11510000	0	3509300	4010300	0	11	11	11	16.5	16.5	16.5	131.1	0	41.652	16143000	24
Tb927.11.9700	transcription factor BTF3, putative	0.396551	-0.749024		0	0	5398200	0	0	0	0	0	3	3	3	36.6	36.6	36.6	11.406	0	32.252	9912600	10
Tb927.10.11250	Coiled-coil domain-containing protein 40 homolog	0.446771	-0.749282		0	0	2820500	0	0	0	0	0	4	4	4	6.5	6.5	6.5	101.14	0	35.855	828990	4
Tb927.11.11725;Tb927.11.11475	ribosomal protein S14p/S29e;ribosomal protein S14p/S29e	0.71819	-0.749403		55357000	86020000	69483000	64153000	17228000	54039000	84713000	33698000	4	4	4	38.6	38.6	38.6	6.7299	0	8.3275	853890000	39
Tb927.10.13780;Tb11.v5.0718	protein kinase, putative;Glycogen synthase kinase 3 short	0.405829	-0.750317		0	0	0	1477400	0	0	0	0	3	3	3	15.3	15.3	15.3	40.32	0	11.928	860220	4
Tb927.7.2120	hypothetical protein, conserved	0.841467	-0.751306		0	0	1691500	0	0	0	0	0	2	2	2	5.8	5.8	5.8	46.084	0	6.4007	497160	2				+					+	+
Tb927.4.2740	p25-alpha, putative	0.210572	-0.753324		0	0	7544900	0	0	0	0	0	4	4	4	30.7	30.7	30.7	16.327	0	11.306	2217500	4		+	+	+	+	+	+	+	+	+
Tb927.10.460	NIMA-related protein kinase	0.589456	-0.75505		0	0	1366800	0	0	0	0	0	2	2	2	2.9	2.9	2.9	87.208	0	2.7906	401710	2						+		+	+	+
Tb927.4.110	retrotransposon hot spot protein 1 (RHS1), interrupted	0.440148	-0.755638		0	0	828190	0	0	0	0	0	3	1	0	12.5	3.6	0	40.669	0	2.5684	243420	1
Tb927.3.2150	protein phosphatase 2C, putative	0.504765	-0.756267		12830000	41229000	22769000	37839000	8429700	7352200	34769000	25981000	12	12	12	53	53	53	40.009	0	153.06	509130000	71
Tb927.10.1500	methionyl-tRNA synthetase, putative	0.334989	-0.759968		0	0	4693400	0	0	0	0	0	5	5	5	11.1	11.1	11.1	86.91	0	12.905	1379500	5		+	+	+	+	+	+	+	+	+
Tb927.6.1920	hypothetical protein, conserved	1.05462	-0.761437		0	0	0	1196500	0	0	0	0	4	4	4	13.8	13.8	13.8	42.421	0	11.483	1118400	6
Tb11.v5.0493;Tb927.7.3830	kinesin K39, putative;kinesin K39, putative	0.352027	-0.763821		0	0	0	2268000	0	0	0	0	2	2	2	35.1	35.1	35.1	154.9	0	2.4358	34909000	4						+
Tb927.10.3380;Tb927.10.3370	60S acidic ribosomal protein P2, putative;60S acidic ribosomal protein P2, putative	0.58054	-0.765481		0	0	0	0	0	440400	0	0	2	2	2	14	14	14	11.535	0	3.1907	3604400	5
Tb927.2.4850	Phosducin, putative	0.43068	-0.765804		0	0	745010	0	0	0	0	0	1	1	1	4.8	4.8	4.8	29.04	0	2.7498	218970	1				+	+	+	+	+	+	+
Tb927.11.850	Atypical serine/threonine protein kinase BUD32, putative	0.465531	-0.766013		0	0	0	1615800	0	0	0	0	1	1	1	8.1	8.1	8.1	27.013	0	2.8122	945360	2
Tb927.7.5560	glucosamine-fructose-6-phosphate aminotransferase, putative	0.256804	-0.767248		0	0	6164000	6475200	0	0	4639700	5385900	11	11	11	24.1	24.1	24.1	71.523	0	25.201	41883000	24					+	+	+	+	+	+
Tb927.10.290	proteasome alpha 2 subunit, putative	0.291855	-0.770606		0	0	7986400	0	0	0	0	0	4	4	4	28.1	28.1	28.1	25.354	0	10.504	4965100	8
Tb927.11.630	RNA polymerase I second largest subunit	0.388295	-0.775228		0	0	806140	0	0	0	0	0	4	4	4	4.4	4.4	4.4	179.49	0	6.1612	3462300	6
Tb927.8.2520	acetyl-CoA synthetase, putative	0.303227	-0.775875		0	0	4712800	0	0	0	0	0	4	4	4	9.5	9.5	9.5	74.666	0	8.7331	1632200	5
Tb927.10.6640	transmembrane emp24 domain-containing protein	0.33046	-0.776482		0	0	4577200	4860200	0	0	3060500	0	5	5	5	24.1	24.1	24.1	28.188	0	32.111	5505000	11
Tb927.9.11000	ras-related protein RAB7, putative	0.602099	-0.778926		48741000	29666000	107840000	137520000	24985000	30331000	71258000	45812000	11	11	11	55.5	55.5	55.5	23.832	0	112.57	730180000	84
Tb927.3.4850	enoyl-CoA hydratase, mitochondrial precursor, putative	0.379355	-0.779046		0	0	3737400	4060100	0	0	4661900	0	5	5	5	22.1	22.1	22.1	28.605	0	44.156	6841100	12
Tb927.5.4100	WD domain, G-beta repeat, putative	0.511948	-0.780586		0	0	411290	0	0	0	0	0	1	1	1	1.9	1.9	1.9	51.109	0.0052151	1.7757	120880	1
Tb927.11.2950	Nucleoporin NUP89	0.275188	-0.781381		2788900	0	0	0	0	0	0	0	9	9	9	14.8	14.8	14.8	89.154	0	14.138	18390000	14
Tb927.3.1920	General negative regulator of transcription subunit 5	0.460655	-0.783694		0	3372500	7344000	10814000	3373500	0	5434400	4980200	11	11	11	24.8	24.8	24.8	66.856	0	88.595	50778000	35		+	+	+	+	+	+	+	+	+
Tb927.9.5190	proliferating cell nuclear antigen	0.375528	-0.784465		0	0	10117000	3451600	0	0	2104900	0	7	7	7	32.5	32.5	32.5	32.314	0	26.119	22854000	14
Tb927.6.4800	hypothetical protein, conserved	0.554624	-0.785369		0	0	985830	0	0	0	0	0	1	1	1	2.4	2.4	2.4	46.376	0.005239	1.8157	289750	1
Tb927.2.2220	hypothetical protein, conserved	0.735324	-0.787753		0	0	2084700	1610600	0	0	0	0	3	3	3	18.5	18.5	18.5	34.219	0	6.0185	1727400	5
Tb927.11.8350	katanin p60 ATPase containing subunit A, putative	0.717236	-0.787893		0	0	0	868850	0	0	0	0	3	2	2	8.7	6.5	6.5	62.457	0.0020776	2.2358	196500	1
Tb927.4.4280;Tb927.4.4260;Tb927.4.4240	hypothetical protein, conserved;hypothetical protein, conserved;hypothetical protein, conserved	0.478171	-0.791921		0	0	0	393150	0	0	0	0	2	2	2	5.2	5.2	5.2	36.212	0.00334	1.9462	214940000	4
Tb927.2.1330	retrotransposon hot spot protein 6 (RHS6), degenerate	0.312382	-0.799321		0	0	4749500	7101000	0	0	2393800	0	8	2	2	15.4	4.7	4.7	65.638	0	7.8737	21868000	11
Tb927.1.540	DNA-directed RNA polymerase III, putative	0.391078	-0.806592		0	0	0	0	510680	0	0	0	1	1	1	1.1	1.1	1.1	126.58	0.0020704	2.2065	638160	1
Tb927.8.3200	Rapamycin-insensitive companion of TOR2	0.352719	-0.806769		0	0	0	2516200	0	0	0	0	4	4	4	4	4	4	156.11	0	7.5127	887610	6
Tb927.6.4500	conserved repeat domain containing protein, putative	0.389541	-0.807428		0	0	0	2153200	0	0	0	0	4	4	4	26.6	26.6	26.6	22.705	0	31.044	12592000	7
Tb927.11.180	electron transfer flavoprotein, putative	0.304059	-0.809431		0	0	0	1561400	0	0	0	0	2	2	2	13.8	13.8	13.8	29.949	0	5.5431	501890	3
Tb927.11.5140	ubiquitin carboxyl-terminal hydrolase, putative	0.438394	-0.811521		0	0	2164400	1716600	0	0	0	0	3	3	3	12.6	12.6	12.6	34.627	0	7.7978	1584000	7
Tb927.9.15030	DNA polymerase epsilon subunit B, putative	0.329029	-0.819377		0	0	1423300	0	0	0	0	0	4	4	4	9.9	9.9	9.9	59.456	0	8.7928	606700	5
Tb927.10.2350	pyruvate dehydrogenase complex E3 binding protein, putative	0.550767	-0.822798		0	0	568160	0	0	0	0	0	1	1	1	5	5	5	27.335	0.0081916	1.5616	166990	1
Tb927.8.630	lipoyltransferase, putative	0.497275	-0.826865		0	0	864080	0	0	0	0	0	1	1	1	3.7	3.7	3.7	57.052	0	2.5596	253960	1
Tb927.5.1140	choline/ethanolamine kinase	0.438738	-0.828155		0	0	3080200	0	0	0	0	0	3	3	3	9.2	9.2	9.2	70.137	0	6.3434	905310	2
Tb927.10.10010	mRNA turnover protein 4 homolog, putative	0.248676	-0.83045		0	0	5205100	4850100	4540800	5854500	0	0	7	7	7	35	35	35	25.628	0	64.011	20729000	22
Tb927.2.1680;Tb927.2.1560	peptidyl-prolyl cis-trans isomerase, putative;peptidyl-prolyl cis-trans isomerase, putative	0.541333	-0.830818		0	0	2354600	0	0	0	0	0	2	2	2	14.3	14.3	14.3	21.165	0	3.0862	692040	2
Tb927.8.8300	amino acid transporter, putative	0.473105	-0.834061		0	0	1689600	0	0	0	0	0	2	2	2	7.6	7.6	7.6	50.17	0	6.8442	496590	2
Tb927.11.1840;Tb11.1380	hypothetical protein, conserved;hypothetical protein, conserved	0.810227	-0.847112		0	0	1412400	0	0	0	0	0	3	3	3	9.5	9.5	9.5	45.633	0	5.6193	8445500	10					+	+	+	+	+	+
Tb927.11.4910	predicted ankyrin repeat family protein	0.285998	-0.849458		5161600	8149900	9945500	9346400	0	4027100	28065000	6839900	12	12	12	38.8	38.8	38.8	43.647	0	52.099	106600000	43
Tb927.1.3950	alanine aminotransferase	0.567886	-0.849745		0	0	954270	0	0	0	0	0	1	1	1	3.4	3.4	3.4	55.704	0.0027491	2.1324	280470	1			+	+		+	+	+	+	+
Tb927.10.11930	beta-D-hydroxybutyrate dehydrogenase	0.843086	-0.851304		155960000	105900000	161550000	354770000	53875000	95667000	176610000	98158000	17	17	17	63.5	63.5	63.5	27.645	0	194.49	1545800000	120
Tb927.5.4460;Tb05.5K5.110;Tb11.v5.0866	major vault protein, putative;major vault protein, putative;major vault protein, putative	0.699611	-0.851628		0	0	2352300	0	0	0	0	0	4	4	4	6.7	6.7	6.7	94.102	0	7.1595	2102300	6			+	+			+	+	+	+
Tb927.4.2760	Protein of unknown function (DUF3808), putative	0.364022	-0.851881		0	0	0	1863900	0	0	0	0	2	2	2	3.6	3.6	3.6	75.492	0	3.4947	421530	2
Tb927.11.1560	1,2-Dihydroxy-3-keto-5-methylthiopentene dioxygenase, putative	0.596058	-0.854561		0	0	1828000	0	0	0	0	0	1	1	1	3.9	3.9	3.9	37.611	0.002079	2.2422	537260	1
Tb927.2.5820	hypothetical protein, conserved	0.68596	-0.857522		0	0	973930	1192500	0	0	0	0	2	2	2	3.1	3.1	3.1	117.49	0	2.9082	564120	4
Tb927.11.5400	signal recognition particle 54 kDa	0.265034	-0.859411		12200000	3122800	27075000	53840000	5123400	5510800	64497000	2814700	25	25	25	62	62	62	53.374	0	168.96	152800000	73						+
Tb927.5.295b;Tb11.v5.0214	retrotransposon hot spot (RHS) protein, putative;retrotransposon hotspot (RHS) protein 1	0.2695	-0.86846		0	0	6687900	7911200	0	0	8907000	4765900	13	13	10	19.1	19.1	14.5	95.127	0	52.986	103450000	36
Tb927.8.6630	hypothetical protein	0.38706	-0.869678		0	2420900	0	0	0	0	0	0	3	3	3	16.5	16.5	16.5	22.696	0	2.7274	3021300	4
Tb927.11.17000;Tb11.v5.0404	hypothetical protein, conserved;AIR9-like protein	0.471105	-0.875545		27506000	19369000	59221000	11085000	5451600	32385000	26953000	6486500	21	21	21	35.5	35.5	35.5	109.72	0	111.14	209740000	86				+			+	+	+	+
Tb927.7.3490	synaptojanin, putative	0.449702	-0.880216		0	0	5395400	5156600	0	0	0	0	10	10	10	18.3	18.3	18.3	91.731	0	18.071	4462700	16									+	+
Tb927.11.14100	Double RNA-binding domain containing protein 4	0.352613	-0.88069		0	0	4687400	2576700	0	0	0	0	6	6	6	17.6	17.6	17.6	54.707	0	26.664	25606000	17
Tb927.9.11840	pre-rRNA-processing protein PNO1, putative	0.618855	-0.882638		0	0	3507000	2976600	0	0	3872300	0	4	4	4	18.9	18.9	18.9	24.075	0	13.47	18498000	13
Tb927.11.10140	hypothetical protein, conserved	0.634813	-0.893485		0	0	0	944460	0	0	0	0	1	1	1	6.7	6.7	6.7	30.3	0	4.51	483540	2
Tb927.10.14320	Flagellum attachment zone protein 9	0.773806	-0.893669		24527000	20712000	35832000	48785000	10229000	8820300	21007000	39324000	36	36	36	45.5	45.5	45.5	121.8	0	151.14	542920000	120
Tb927.11.14220	Regulator of ESAG9-1	0.838038	-0.902561		0	2652200	3859800	2108600	0	0	2128900	0	8	8	8	23.8	23.8	23.8	54.405	0	55.3	14541000	23		+	+	+	+	+	+	+	+	+
Tb927.11.16480	enoyl-CoA hydratase/isomerase family protein, putative	0.349787	-0.903727		0	0	4673600	0	0	0	0	0	6	6	6	26	26	26	40.234	0	8.4291	10444000	8
Tb927.11.2610	hypothetical protein, conserved	1.4693	-0.905706		19806000	12515000	29062000	13354000	6551900	10615000	10464000	10730000	16	16	16	53.6	53.6	53.6	50.887	0	114.46	187850000	63
Tb927.9.3370	thioredoxin	0.721531	-0.90592		0	0	1630000	0	0	0	0	0	4	4	4	47.7	47.7	47.7	12.135	0	16.8	534320	5										+
Tb927.6.2010	acyl-CoA synthetase, putative	0.330639	-0.906827		0	0	10476000	12169000	0	4194000	4698500	0	14	14	14	37.5	37.5	37.5	58.952	0	53.59	40765000	37
Tb927.8.890	Ras-related protein Rab1A	0.733435	-0.90722		136110000	154530000	318980000	334240000	57894000	83584000	290860000	128790000	15	15	14	86.5	86.5	81.2	22.714	0	115.68	2315800000	124
Tb927.8.5680	Pyridoxal-dependent decarboxylase conserved domain containing protein, putative	0.59033	-0.910121		0	0	0	4810900	0	0	0	0	4	4	4	7.6	7.6	7.6	66.873	0	4.7161	4322300	8
Tb927.11.1750	hypothetical protein, conserved	0.510878	-0.910739		4960000	0	2709100	4934300	0	0	0	0	5	5	5	25.4	25.4	25.4	34.911	0	10.787	26406000	16
Tb927.6.600	CCR4-associated factor 1	0.627108	-0.913198		0	0	0	2601300	0	0	0	0	2	2	2	8.3	8.3	8.3	38.863	0.0020877	2.2664	1512500	3		+	+	+	+	+	+	+	+	+
Tb927.11.3660	dynein light chain Tctex-type, putative	0.640372	-0.913297		0	0	0	280390	0	0	0	0	1	1	1	23.3	23.3	23.3	13.273	0	19.183	188560	2
Tb927.8.4280	nuclear transport factor 2, putative	1.10153	-0.914595		0	0	1302800	0	0	0	0	0	1	1	1	8.9	8.9	8.9	13.907	0	3.1427	382920	1
Tb927.7.2570;Tb11.v5.0611	hypothetical protein, conserved;guide RNA associated protein, GAP2	0.382815	-0.922091		0	0	3744500	0	0	0	0	0	5	5	5	15	15	15	52.545	0	9.5894	4712100	8
Tb927.3.4330;Tb927.3.4320;Tb927.3.4310;Tb927.3.4300;Tb927.3.4290;Tb11.v5.1055	73 kDa paraflagellar rod protein, putative;Paraflagellar rod protein 1-1;Paraflagellar rod protein 1-2;Paraflagellar rod protein 1-3;Paraflagellar rod protein 1-4;Paraflagellar rod protein 1-5	0.268733	-0.923101		27914000	0	8232400	7010900	8080500	4881900	2388600	0	16	16	16	37.2	37.2	37.2	68.682	0	40.514	52366000	34
Tb927.10.3210	delta-1-pyrroline-5-carboxylate dehydrogenase, putative	0.658973	-0.923646		16249000	16112000	97339000	27489000	11729000	12580000	27369000	13398000	23	23	23	41.9	41.9	41.9	62.036	0	139.02	332100000	91
Tb927.4.3810	DNA-directed RNA polymerase II subunit 2, putative	0.64805	-0.925284		0	0	0	1099200	0	0	0	0	4	4	4	6	6	6	134.59	0	10.114	3493100	6
Tb927.3.5250	Zinc finger CCCH domain-containing protein 8	1.37013	-0.931109		0	0	1577300	0	0	0	0	0	4	4	4	9.8	9.8	9.8	61.206	0.0033693	2.0061	5422500	5						+
Tb927.11.1890	Serine-threonine kinase receptor-associated protein, putative	0.358639	-0.932539		5766500	0	5335400	4724100	0	12896000	0	0	9	9	9	36.8	36.8	36.8	36.025	0	69.923	26737000	19							+	+
Tb927.11.8220	aurora B kinase	0.414564	-0.934735		0	0	13771000	0	0	0	0	0	8	8	8	31.4	31.4	31.4	35.555	0	17.245	4219300	11
Tb927.8.3690	isocitrate dehydrogenase [NADP], mitochondrial precursor, putative	0.512114	-0.940796		0	0	4237200	2082200	0	0	0	0	4	4	4	12.8	12.8	12.8	48.565	0	9.6586	1760900	6
Tb927.11.9900	phytoene synthase, putative	0.484181	-0.943751		0	0	0	0	0	0	0	485970	1	1	1	2.4	2.4	2.4	61.763	0.0033467	1.9758	3548500	2
Tb927.6.4000	small glutamine-rich tetratricopeptide repeat protein, putative	0.569264	-0.946896		8802500	6573700	4231500	11836000	0	6524200	9535300	3350600	9	9	9	28.1	28.1	28.1	45.966	0	133.9	53248000	32
Tb927.2.2520;Tb927.2.2510	Mitochondrial outer membrane protein porin 1;Mitochondrial outer membrane protein porin 2	0.949027	-0.949499		49183000	19545000	61316000	43066000	19036000	43105000	14543000	15293000	18	18	18	79.6	79.6	79.6	29.189	0	123.83	256620000	73
Tb927.10.10140	paraflagellar rod component, putative	0.561796	-0.95417		0	0	1505100	0	0	0	0	0	1	1	1	6.9	6.9	6.9	37.014	0	3.7033	442380	1
Tb927.9.9060	Lsm12 protein, putative	0.617289	-0.955538		0	0	2357000	0	0	0	0	0	2	2	2	15.3	15.3	15.3	21.06	0	3.7101	2767700	4
Tb927.9.6620	hypothetical protein, conserved	0.665111	-0.956023		0	0	0	2768200	0	0	0	0	3	3	3	19.1	19.1	19.1	25.522	0	10.024	1413700	5
Tb927.9.4420	Beat-regulation protein	0.392961	-0.9569		0	0	0	718080	0	0	0	0	1	1	1	3.1	3.1	3.1	46.604	0	21.978	349630	2
Tb927.11.3570	metallo-peptidase, Clan MA(E) Family M1	0.399515	-0.958658		0	0	8858200	0	0	0	0	0	9	9	9	12.2	12.2	12.2	98.098	0	34.444	2603500	9
Tb927.11.4280	hypothetical protein, conserved	0.881612	-0.958965		0	0	0	0	0	0	0	306980	2	2	2	1.6	1.6	1.6	156.27	0.0033378	1.9454	8034400	2
Tb927.10.4570;Tb927.10.4560	elongation factor 2;elongation factor 2	0.927488	-0.960686		123480000	110210000	408530000	127070000	64694000	88454000	142990000	60175000	42	42	42	58.9	58.9	58.9	94.333	0	323.31	1497300000	281			+	+	+	+	+	+	+	+
Tb927.8.5120	cytochrome c	0.534764	-0.96158		0	0	4514200	0	0	0	0	0	3	3	3	34.2	34.2	34.2	12.3	0	4.7377	1326800	3					+	+				+
Tb927.11.3240	T-complex protein 1, zeta subunit, putative	0.818708	-0.964516		627400000	495840000	470400000	1256600000	163080000	226780000	717850000	477660000	32	32	32	61.4	61.4	61.4	59.579	0	323.31	8452800000	359								+
Tb927.10.9830	Mitochondrial ATP synthase subunit, putative	0.579328	-0.965051		0	0	3508500	0	0	0	0	0	2	2	2	13.4	13.4	13.4	17.194	0	2.991	2515100	4
Tb927.6.700	alanyl-tRNA synthetase, putative	0.402002	-0.965213		0	0	5985000	5966400	0	0	6566000	0	12	12	12	17.7	17.7	17.7	105.91	0	24.011	7487900	17
Tb927.10.6030;Tb11.v5.0196	Proteasome subunit A N-terminal signature/Proteasome subunit, putative;proteasome subunit alpha type-1, putative	0.852139	-0.971608		0	0	2524200	0	0	0	0	0	2	2	2	9.8	9.8	9.8	29.353	0	3.7949	741890	2
Tb927.5.3120	eukaryotic translation initiation factor 2 beta subunit, putative	0.733275	-0.974596		0	0	0	2678200	0	0	0	0	16	16	16	33.2	33.2	33.2	34.967	0	148.76	1910600000	31					+	+	+	+	+	+
Tb927.10.7930	2,3-bisphosphoglycerate-independent phosphoglycerate mutase	0.388991	-0.976094		0	0	1898300	0	0	0	0	0	3	3	3	7.1	7.1	7.1	60.603	0	38.158	557930	3
Tb927.8.4450	RNA-binding protein, putative	0.686871	-0.977665		0	0	0	0	0	0	647100	0	2	2	2	5.4	5.4	5.4	47.214	0	3.4633	4304800	4
Tb927.7.4180	Fatty acid elongase	0.621913	-0.981625		9702100	5112600	7765800	7961900	0	4917600	6424600	7480000	6	6	6	23.6	23.6	23.6	33.87	0	46.962	86560000	29
Tb927.3.3790;Tb927.3.3770;Tb11.v5.0741	hypothetical protein, conserved;paraflagellar rod component, putative;hypothetical protein, conserved	0.304487	-0.982418		0	0	10939000	0	0	0	0	0	2	2	2	7	7	7	31.661	0.0093226	1.465	4043800	3
Tb927.7.4420	proteasome alpha 3 subunit, putative	0.613689	-0.992193		0	0	1410500	0	0	0	0	0	2	2	2	14.3	14.3	14.3	32.154	0	2.5979	414550	2			+	+	+	+	+	+	+	+
Tb927.11.3550	XPA-interacting protein, putative	0.707267	-0.993332		0	0	0	1899900	0	0	0	0	2	2	2	11	11	11	31.803	0	3.2577	1044500	4
Tb927.7.7040	methylthioadenosine phosphorylase, putative	0.594434	-0.999666		0	0	2606000	0	0	0	0	0	2	2	2	8.7	8.7	8.7	33.443	0	3.2514	765930	2
Tb927.7.6350	NADH dehydrogenase [ubiquinone] flavoprotein 2, mitochondrial	0.911665	-1.00842		0	0	1787700	0	0	0	0	0	2	2	2	7	7	7	30.925	0.0058518	1.7552	4910900	5
Tb927.9.11270	t- complex protein 1 (eta subunit), putative	0.942585	-1.00944		276040000	208200000	401550000	575810000	81063000	156680000	363010000	175480000	38	38	38	65.5	65.5	65.5	61.471	0	323.31	3320100000	288
Tb927.6.1770	kinesin, putative	0.724297	-1.01057		0	0	1088000	0	0	0	0	0	2	2	2	4.8	4.8	4.8	69.409	0	2.4033	319780	2									+	+
Tb927.9.13330	hypothetical protein, conserved	1.15615	-1.01116		0	0	0	1017200	0	0	0	0	3	3	3	3	3	3	125.27	0	4.9195	230050	3
Tb927.2.4930	esterase, putative	0.538391	-1.01155		0	0	1232700	0	0	0	0	0	2	2	2	7.3	7.3	7.3	27.191	0.0081607	1.5393	362310	2									+	+
Tb927.11.15420	eukaryotic translation initiation factor 3 subunit k	0.283055	-1.01637		0	0	13296000	13249000	0	0	8101600	0	7	7	7	42.9	42.9	42.9	23.057	0	13.584	16424000	21
Tb927.1.2570	coatomer beta subunit	0.58314	-1.01696		0	0	3584000	3074400	0	0	0	0	8	8	8	10.6	10.6	10.6	110.05	0	16.596	1746800	12
Tb927.10.2730	START domain containing protein, putative	0.497305	-1.01702		0	0	0	1678900	0	0	0	0	2	2	2	10.5	10.5	10.5	32.833	0	4.3975	659700	3		+			+	+	+	+	+	+
Tb927.5.3810	orotidine-5-phosphate decarboxylase/orotate phosphoribosyltransferase, putative	0.333528	-1.02233		12489000	0	24017000	26385000	0	13478000	11635000	7287900	16	16	16	38.9	38.9	38.9	49.955	0	56.93	110380000	44
Tb927.3.3460	succinate dehydrogenase flavoprotein subunit, putative	0.515348	-1.02297		0	0	5716800	3345300	0	0	5786500	0	8	8	8	24.8	24.8	24.8	53.228	0	17.451	47578000	17
Tb927.1.1150;Tb11.v5.0383	zeta tubulin, putative;zeta tubulin	1.06379	-1.02473		0	0	1787200	1215300	0	0	0	0	4	4	4	9.8	9.8	9.8	52.704	0	4.8047	799400	6							+	+
Tb927.10.5840	translation elongation factor 1-beta, putative	0.35564	-1.03157		0	0	9134900	0	0	0	0	0	6	4	4	44.8	35.8	35.8	21.959	0	10.891	2684900	5						+	+	+		+
Tb927.10.15250;Tb11.v5.0996;Tb11.1220	hypothetical protein;hypothetical protein, conserved;paraflagellar rod component, putative	0.563884	-1.03321		3348600	0	0	0	0	0	0	0	4	4	4	11.3	11.3	11.3	57.813	0	3.7101	3564700	3
Tb927.8.4210	basal body component, putative	0.634672	-1.03688		3066600	0	1851900	0	0	0	0	0	2	2	2	8.6	8.6	8.6	46.138	0	13.648	4704400	6
Tb927.8.7980;Tb927.4.4380	Pyrophosphate-energized vacuolar membrane proton pump 1;Pyrophosphate-energized vacuolar membrane proton pump 2, putative	0.265049	-1.03761		20106000	0	7893200	7100100	7114200	8413000	0	5449100	8	8	8	12.7	12.7	12.7	86.003	0	59.952	102540000	29
Tb927.6.3290	intraflagellar transport protein 20	0.278635	-1.04662		24544000	0	0	0	0	0	0	0	3	3	3	27.7	27.7	27.7	15.419	0	6.0537	32401000	5
Tb927.7.6340	hypothetical protein, conserved	0.549023	-1.04801		0	0	3288600	3217700	0	0	3846400	0	8	8	8	26.9	26.9	26.9	48.093	0	10.816	17172000	13						+		+	+	+
Tb927.10.11720	Zinc finger CW-type protein 1	1.20273	-1.05268		0	0	0	1368200	0	0	0	0	2	2	2	3.8	3.8	3.8	83.886	0	2.7881	1793800	3
Tb927.9.7670	hypothetical protein, conserved	0.619151	-1.05834		3308800	0	0	0	0	0	0	0	2	2	2	11.9	11.9	11.9	26.419	0	4.4357	5530800	5
Tb927.11.9880	Protein of unknown function (DUF2009), putative	0.955256	-1.06207		0	0	2137600	1542800	0	0	0	0	3	3	3	7.1	7.1	7.1	51.909	0	5.3727	1537900	7
Tb927.11.16160	ATP binding protein-like protein	0.722222	-1.06348		0	0	2020100	0	0	0	0	0	3	3	3	19	19	19	22.05	0.0039735	1.8725	1662200	4
Tb927.11.4360	Protein of unknown function (DUF1014), putative	0.957905	-1.06486		0	0	2936800	3795300	0	0	0	0	4	4	4	20.2	20.2	20.2	29.673	0	56.318	2416100	9								+		+
Tb927.11.15230	cytosolic coat protein, putative	0.53205	-1.06732		0	0	0	2059300	0	0	0	0	4	4	4	21.5	21.5	21.5	25.564	0	31.659	3504300	6
Tb927.2.5240	pre-mRNA splicing factor 19	0.879051	-1.07086		4078200	3405500	4417100	4024500	0	2427900	5588900	0	7	7	7	20.2	20.2	20.2	54.268	0	20.852	31385000	21					+	+		+		+
Tb927.3.3450	ADP-ribosylation factor-like protein 3, putative	0.401246	-1.07557		0	0	6211400	0	0	0	0	0	5	5	5	28.7	28.7	28.7	19.881	0	11.589	2019200	6				+	+	+		+	+	+
Tb927.6.1260;Tb11.v5.0742	proteasome beta-1 subunit, putative;proteasome beta-1 subunit, putative	0.914261	-1.07827		0	0	1915700	0	0	0	0	0	1	1	1	5.7	5.7	5.7	30.441	0	3.3774	563060	1
Tb927.2.4370;Tb11.v5.0653	trypanothione synthetase, putative;trypanothione synthetase	0.417029	-1.08009		0	0	6001100	0	0	0	0	0	7	7	7	13.7	13.7	13.7	71.612	0	22.651	1763800	7										+
Tb927.8.7590	receptor-type adenylate cyclase GRESAG 4, putative	0.408999	-1.08075		7682800	0	0	0	0	0	0	0	3	3	3	2.2	2.2	2.2	139.52	0.0034106	2.0918	10683000	2
Tb927.3.1790	pyruvate dehydrogenase E1 beta subunit, putative	1.08235	-1.08159		13018000	6273100	28425000	23450000	9227900	6420900	8361000	5477100	14	14	14	44.3	44.3	44.3	37.566	0	241.04	152100000	52
Tb927.7.210	Proline dehydrogenase, mitochondrial	0.534384	-1.08269		17543000	7465700	71950000	61187000	4827700	11865000	24978000	20027000	22	22	22	46.9	46.9	46.9	63.858	0	127.59	329260000	93
Tb927.8.5580	N-terminal region of Chorein, a TM vesicle-mediated sorter/Integral peroxisomal membrane peroxin, putative	0.900413	-1.08792		687650000	666010000	1675800000	1458100000	183020000	510200000	933130000	629060000	179	179	179	44.6	44.6	44.6	526.41	0	323.31	8993500000	1135		+	+	+	+	+	+	+	+	+
Tb927.11.11380	SUMO-interacting motif-containing protein	0.929416	-1.08825		0	0	1751500	0	0	0	0	0	3	3	3	8	8	8	61.504	0	17.483	514790	3
Tb927.2.4550	2'-O-ribose RNA methyltransferase SPB1 homolog	0.631133	-1.0896		0	0	0	0	0	512700	0	0	1	1	1	1.4	1.4	1.4	102.88	0.0027529	2.1767	1208800	2
Tb927.10.1990	major vault protein, putative	0.525478	-1.0912		0	0	716980	0	0	0	0	0	2	2	2	3.7	3.7	3.7	95.062	0.0039814	1.9002	243880	2
Tb927.10.13430	citrate synthase, putative	0.472414	-1.09216		0	0	1682900	0	0	0	0	0	3	3	3	9.9	9.9	9.9	53.584	0	4.5869	494630	3
Tb927.1.1560;Tb11.v5.0464	vesicular-fusion protein nsf, putative;vesicular-fusion protein nsf, putative	0.820045	-1.09255		0	0	2993900	3822600	0	0	2514700	0	6	5	5	10.1	8.4	8.4	79.953	0	39.124	3536100	12
Tb927.4.2440	SET domain protein 13	0.333346	-1.09626		0	0	3579900	19554000	0	0	18511000	0	6	6	6	20.6	20.6	20.6	44.263	0	9.9725	22758000	17
Tb927.1.4310	Flagellum attachment zone protein 2	0.704873	-1.09823		0	0	0	2700100	0	0	0	0	5	5	5	5.2	5.2	5.2	183.76	0	8.8092	20485000	13
Tb927.9.11050	4E-interacting protein, putative	0.83868	-1.09901		0	0	0	0	0	0	208760	0	1	1	1	2.9	2.9	2.9	58.54	0	5.4125	1709300	5	+	+	+	+	+	+	+	+	+	+
Tb927.11.10760	kinesin-D	0.739438	-1.09982		7951800	3535900	14403000	31598000	3700500	3679600	8690400	5124600	20	20	20	36.6	36.6	36.6	69.884	0	153.25	71958000	52
Tb927.3.2660	TatD related DNase, putative	0.462693	-1.1052		3767300	0	0	0	0	0	0	0	4	4	4	7.5	7.5	7.5	78.744	0	11.106	4505200	5
Tb927.6.3540	zinc-finger protein, conserved	1.02739	-1.10766		0	0	2289500	0	0	0	0	0	4	4	4	17.8	17.8	17.8	41.578	0	9.1847	1053500	4
Tb927.4.3320	uracil phosphoribosyltransferase, putative	0.54008	-1.1079		0	0	5710200	0	0	0	0	0	3	3	3	17.1	17.1	17.1	27.031	0	5.6837	2037400	6										+
Tb927.7.1500	Cytosolic Fe-S cluster assembly factor CFD1, putative	0.562412	-1.11004		7080200	0	0	3769500	0	0	0	0	5	5	5	19	19	19	30.73	0	12.838	10621000	10
Tb927.8.6000	fatty acid desaturase, putative	0.812708	-1.11098		0	0	0	942880	0	0	0	0	1	1	1	4.4	4.4	4.4	49.385	0.008171	1.5462	213240	1
Tb927.10.3710;Tb11.v5.0761	proteasome activator protein pa26, putative;proteasome activator protein PA26	0.346177	-1.11168		0	0	11064000	0	0	0	0	0	6	6	6	36.8	36.8	36.8	25.258	0	14.081	3251900	5
Tb927.10.2550	malate dehydrogenase-related	0.652127	-1.11263		0	0	0	2835300	0	0	0	0	3	3	3	13.4	13.4	13.4	38.998	0	5.2917	977710	4
Tb927.3.4500;Tb11.v5.0629	fumarate hydratase, putative;Fumarate hydratase class I, cytosolic	0.273051	-1.1143		2691800	0	17464000	0	0	0	0	0	9	9	9	25.7	25.7	25.7	62.262	0	20.106	7396900	12							+	+
Tb927.11.9220	proteasome regulatory non-ATP-ase subunit 2	0.588265	-1.11563		0	2636100	3564600	3659800	3060100	0	4283100	0	6	6	6	7.5	7.5	7.5	106.51	0	51.337	15932000	26
Tb927.10.1550	proteasome regulatory non-ATP-ase subunit 5	0.434181	-1.11848		0	0	5705300	4910200	0	0	7015800	0	9	9	9	25.1	25.1	25.1	54.896	0	14.717	8464500	16
Tb927.9.4310	tricarboxylate carrier, putative	0.540001	-1.11897		0	0	6257700	4284100	0	0	3091600	0	3	3	3	12.8	12.8	12.8	35.625	0	45.025	29433000	15
Tb927.11.11590	Eukaryotic translation initiation factor 3 subunit E	0.739869	-1.1214		0	0	3410800	3098200	0	2747800	1341800	0	5	5	5	16.5	16.5	16.5	46.677	0	49.139	6521400	13
Tb927.7.1360	Paraflagellar rod (PFR) assembly factor 2	1.07397	-1.12349		0	0	0	1401100	0	0	0	0	2	2	2	10.4	10.4	10.4	41.946	0	6.8541	431280	2
Tb927.11.9890	signal recognition particle receptor alpha subunit, putative	0.801001	-1.13116		0	0	1533900	2243600	0	0	0	0	4	4	4	9.3	9.3	9.3	63.526	0	8.3635	948210	6
Tb927.11.16760	T-complex protein 1, alpha subunit, putative	0.914759	-1.1363		34036000	28569000	91429000	59779000	9403400	22809000	51262000	20703000	28	28	28	60.7	60.7	60.7	59.432	0	323.31	446720000	135				+	+	+	+	+	+	+
Tb927.8.1740	Mitochondrial import inner membrane translocase subunit TIM62	0.867764	-1.13954		0	0	0	1459300	0	0	0	0	3	3	3	8.9	8.9	8.9	62.143	0	6.5683	1443600	4
Tb10.v4.0053;Tb10.v4.0052;Tb927.10.10280;Tb927.10.10360	microtubule-associated protein 2;hypothetical protein;Microtubule-associated repetitive protein 2;Microtubule-associated repetitive protein	1.34066	-1.15405		95244000	195690000	195600000	85286000	93318000	53059000	76409000	33510000	8	8	8	72.3	72.3	72.3	483.8	0	56.214	1032800000	76	+	+	+	+	+	+	+	+	+	+
Tb927.8.6760;Tb927.8.6750	translationally controlled tumor protein (TCTP), putative;translationally-controlled tumor protein homolog, putative	1.05307	-1.15776		0	0	2676600	0	0	0	0	0	2	2	2	12.4	12.4	12.4	19.35	0	3.2064	786700	2
Tb927.9.8880;Tb927.9.8850	actin A;actin B	0.916638	-1.15879		111700000	196920000	97599000	209470000	24253000	65200000	172360000	66395000	25	25	25	75.3	75.3	75.3	41.895	0	314.68	1339600000	166
Tb927.10.8190	T-complex protein 1, theta subunit, putative	0.323728	-1.16312		13284000	0	65281000	101930000	3717200	5794500	27264000	8468800	25	25	25	60.7	60.7	60.7	58.081	0	226.97	184990000	80
Tb927.11.10060	Biotin--acetyl-CoA-carboxylase ligase, putative	0.59001	-1.16526		0	0	3744300	0	0	0	0	0	4	4	4	25.9	25.9	25.9	26.487	0	9.7473	1100500	5
Tb927.11.15490	Tb-291 membrane associated protein, putative	0.958802	-1.16597		0	0	0	1726000	0	0	0	0	2	2	2	3.6	3.6	3.6	82.785	0	5.6045	707870	4
Tb927.10.6510;Tb927.10.6400	chaperonin HSP60, mitochondrial precursor;chaperonin HSP60, mitochondrial precursor	0.826236	-1.17086		2105800000	3386900000	3059200000	6495100000	1280100000	560300000	4530600000	1697200000	49	49	48	75.3	75.3	73.5	59.503	0	323.31	44298000000	746
Tb927.8.3410	Inositol hexakisphosphate, putative	0.677742	-1.17361		0	0	2896000	0	0	0	0	0	4	4	4	4	4	4	170.41	0	6.4275	1032000	5
Tb927.9.14160	rieske iron-sulfur protein, mitochondrial precursor	0.513173	-1.17642		0	0	4568800	2941600	0	5478200	0	0	5	5	5	25.6	25.6	25.6	33.655	0	9.7448	12793000	12
Tb927.10.5300;Tb11.v5.0246	eukaryotic translation initiation factor 6, putative;eukaryotic translation initiation factor 6 (eIF-6), putative	1.02258	-1.17843		0	0	1976200	0	0	0	0	0	3	3	3	23	23	23	26.925	0	5.165	3490400	3
Tb927.11.11900	Coatomer subunit gamma	2.32407	-1.17996		0	0	2631800	2954600	0	0	0	0	6	6	6	11	11	11	97.586	0	12.698	8598100	14
Tb927.11.12530	Flagellum attachment zone protein 3	1.25841	-1.1839		0	0	2027700	0	0	0	0	0	3	3	3	5.5	5.5	5.5	90.654	0	5.3022	3158600	6
Tb927.9.6510	Mitochondrial SSU ribosomal protein, putative	0.995515	-1.1845		0	0	0	0	0	0	585580	0	1	1	1	1.7	1.7	1.7	75.135	0.0082174	1.5835	897630	2
Tb927.10.3560	Protein arginine N-methyltransferase 1, prozyme	0.850824	-1.18546		0	0	3576200	0	0	0	0	0	5	5	5	16.2	16.2	16.2	42.121	0	31.16	1051100	5					+	+				+
Tb927.10.8870	Paraflagellar rod (PFR) assembly factor 1	0.639436	-1.18609		0	0	0	1357300	0	0	0	0	2	2	2	10.1	10.1	10.1	33.851	0	4.3276	591530	3
Tb927.1.2230	small myristoylated protein 1-1	0.880178	-1.187		0	0	0	4631000	0	0	0	0	5	2	2	37.4	16.3	16.3	13.535	0	2.6238	17388000	7
Tb927.11.10070	Bromodomain factor 3, putative	1.03712	-1.19047		0	0	923970	0	0	0	0	0	3	3	3	19.9	19.9	19.9	25.415	0	3.5741	2217900	3
Tb927.9.6560	NAK family pseudokinase, putative	0.834731	-1.19978		0	0	6000900	4196000	0	0	0	0	8	8	8	12.4	12.4	12.4	80.198	0	108.16	15026000	18		+	+	+	+	+	+	+	+	+
Tb927.8.6660	paraflagellar rod component, putative	0.561953	-1.20092		0	0	4106300	3085400	0	0	0	0	5	5	5	11.9	11.9	11.9	69.055	0	8.1508	3165600	10					+	+	+	+	+	+
Tb927.7.6620.2;Tb927.7.6620.1		0.754785	-1.20966		0	0	0	1156500	0	0	0	0	1	1	1	1.8	1.8	1.8	54.798	0	3.0391	261560	1	+	+	+	+	+	+	+	+	+	+
Tb927.11.15040	Chaperonin HSP60, mitochondrial	0.903445	-1.20983		147550000	104630000	136600000	410390000	26461000	76731000	133470000	111560000	39	38	38	64.8	63.1	63.1	64.159	0	249.07	2032100000	251
Tb927.11.6720	mRNA cap guanine-N7 methyltransferase, putative	0.771293	-1.21622		4523500	3963600	6418500	7107900	0	0	3475400	8302100	18	18	18	23.8	23.8	23.8	117.56	0	38.455	122760000	42
Tb927.4.2850	hypothetical protein, conserved	0.275613	-1.21671		14035000	6722900	19046000	164500000	9720100	0	83625000	22613000	20	20	20	41.9	41.9	41.9	72.637	0	251.44	339310000	79
Tb927.11.9750	Protein of unknown function (DUF498/DUF598), putative	1.4881	-1.22392		0	0	1596400	1381400	0	0	0	0	5	5	5	12.6	12.6	12.6	72.849	0	9.8429	10559000	10
Tb927.11.3250	dynein heavy chain, putative	0.574097	-1.22853		0	0	799190	0	0	0	0	0	3	3	3	0.9	0.9	0.9	531.18	0	4.461	1208000	3
Tb927.8.5410	hypothetical protein, conserved	0.600967	-1.23217		0	0	4044600	4131700	0	0	4560200	0	5	5	5	12.6	12.6	12.6	70.899	0	18.557	8364200	11
Tb927.11.14330	HECT-domain (ubiquitin-transferase), putative	0.756379	-1.23725		0	0	0	2961800	0	0	0	0	7	7	7	6.3	6.3	6.3	176.83	0	11.381	2129000	9
Tb927.6.2000	spliceosome-associated protein, putative	0.480469	-1.24135		5518100	0	0	0	0	0	0	0	2	2	2	13.2	13.2	13.2	50.03	0	3.5093	7677100	7
Tb927.1.720	phosphoglycerate kinase	0.552781	-1.24186		0	0	4002800	0	0	0	0	0	6	3	3	21.2	11.6	11.6	55.747	0	4.733	4397200	4
Tb927.4.1860	ribosomal protein S19, putative	0.294994	-1.24512		29535000	10881000	0	0	0	0	0	0	6	6	6	32.9	32.9	32.9	18.846	0	11.855	182470000	22						+			+	+
Tb927.8.1870	Golgi/lysosome glycoprotein 1	0.4082	-1.25304		0	0	13663000	9497600	0	3069700	5996400	0	10	10	10	26	26	26	67.597	0	68.627	15136000	25
Tb927.3.4790;Tb927.3.4750	Aminopeptidase M1, putative;Aminopeptidase M1, putative	0.502912	-1.25431		0	0	10645000	0	0	0	0	0	10	10	10	14.9	14.9	14.9	97.251	0	17.489	3924800	12
Tb927.10.1210	katanin, putative	0.639961	-1.26004		0	2996400	2533200	15543000	0	0	4447600	0	15	15	15	31.5	31.5	31.5	75.358	0	28.627	14095000	29										+
Tb927.11.12230	ATP-dependent protease ATPase subunit HslU2	0.482096	-1.26167		0	0	8107300	13348000	0	0	9038600	0	12	12	12	33.7	33.7	33.7	54.897	0	144.51	13224000	23
Tb927.10.2110;Tb927.10.2100;Tb927.10.2090;Tb11.v5.1046	elongation factor 1-alpha, putative;elongation factor 1-alpha;elongation factor 1-alpha;elongation factor 1-alpha	1.04593	-1.26635		1452800000	3490500000	4098900000	3895500000	918950000	579980000	3137900000	1445900000	40	40	40	81.7	81.7	81.7	49.105	0	270.13	29227000000	673				+	+	+	+	+	+	+
Tb927.10.11300	paraflagellar rod component, putative	0.733566	-1.27613		0	0	5615300	1637500	0	0	0	0	2	2	2	20.6	20.6	20.6	14.328	0	3.5882	5439100	6
Tb927.4.2000	ruvB-like DNA helicase, putative	0.560675	-1.28069		0	0	7692400	0	0	0	0	0	4	4	4	10.5	10.5	10.5	52.61	0	7.3142	4028700	7			+	+	+	+	+	+	+	+
Tb927.11.10240	ATP-dependent protease subunit HslV	0.603864	-1.28091		0	0	5902100	2496600	0	0	0	0	2	2	2	10.5	10.5	10.5	22.684	0	5.9832	4679200	7
Tb927.11.9490	CobW/HypB/UreG, nucleotide-binding domain containing protein, putative	1.30232	-1.2853		0	0	1556600	1578400	0	0	0	0	3	3	3	11.4	11.4	11.4	38.123	0	8.5592	10473000	7
Tb927.10.8560	small GTPase, putative	0.869783	-1.28877		0	0	2699500	2809100	0	0	0	0	3	3	3	13.3	13.3	13.3	24.28	0	5.4825	1873300	6
Tb927.8.7390;Tb927.4.5030	protein phosphatase 1;protein phosphatase 1	0.713359	-1.28978		0	0	1347300	1527300	0	0	0	0	2	2	2	7.8	7.8	7.8	39.294	0	35.534	741410	4						+			+	+
Tb927.11.7510;Tb927.11.7460	luminal binding protein 1 (BiP), putative;luminal binding protein 1 (BiP), putative	3.06092	-1.29005		87807000	75350000	129860000	103670000	35870000	43787000	48210000	32897000	32	32	32	55.1	55.1	55.1	71.434	0	176.25	732470000	171
Tb927.11.13500	par1	0.481683	-1.29261		8258700	0	7017600	4288400	0	5068800	4082400	0	11	11	11	20.8	20.8	20.8	68.349	0	136.01	21044000	27
Tb927.8.6390	lysophospholipase, putative	0.575745	-1.29686		0	0	4690500	0	0	0	0	0	5	5	5	25.4	25.4	25.4	30.092	0	9.8298	1378600	5								+	+	+
Tb927.3.3580	heat shock protein 90, putative	0.953058	-1.29875		0	0	3662600	2189800	0	0	0	0	5	5	5	10.2	10.2	10.2	87.766	0	29.659	3587900	9
Tb927.9.11540	hypothetical protein, conserved	0.714064	-1.30261		3021500	0	3558400	2160900	0	0	1815600	0	4	4	4	11.9	11.9	11.9	50.786	0	9.5685	5573300	10					+	+	+	+	+	+
Tb927.10.730;Tb11.v5.0822	ATP synthase, putative;ATP synthase, putative	1.08659	-1.30283		0	0	0	969890	0	0	0	0	1	1	1	3	3	3	52.901	0.0093458	1.4992	450820	2
Tb927.11.5030	hypothetical protein, conserved	0.485431	-1.30777		4005700	8874900	0	0	0	0	0	0	6	6	6	26.8	26.8	26.8	35.573	0	22.186	17984000	11
Tb927.8.1550	paraflagellar rod component, putative	0.828787	-1.30919		0	0	0	5263300	0	0	0	0	12	12	12	21.9	21.9	21.9	88.178	0	24.011	19520000	16
Tb927.10.3660	aspartate aminotransferase	1.07799	-1.31146		0	0	3297700	2804000	0	0	0	0	3	3	3	11.7	11.7	11.7	44.787	0	6.7942	1576200	5
Tb927.11.7170	seryl-tRNA synthetase	0.564027	-1.31275		0	0	3600800	0	0	0	0	0	4	4	4	12.7	12.7	12.7	53.857	0	43.665	1058300	5
Tb927.7.4620	hypothetical protein, conserved	0.527885	-1.31289		0	4345400	6720600	9600200	0	0	7947500	0	8	8	8	34.5	34.5	34.5	32.677	0	21.388	20232000	22
Tb927.3.2440	AGC essential kinase 1	2.61926	-1.31321		53263000	46512000	46586000	78247000	18971000	28974000	26217000	16435000	23	23	23	56.9	56.9	56.9	45.811	0	134.86	402220000	99
Tb927.11.6010	conserved protein, unknown function	1.86471	-1.31605		0	0	1121000	1221000	0	0	0	0	2	2	2	18.3	18.3	18.3	17.987	0	10.08	605120	4
Tb927.11.980	Nucleoporin NUP158	0.489638	-1.31803		12894000	0	18244000	25633000	3326800	2469800	2628600	4862100	21	21	21	19.5	19.5	19.5	158.38	0	51.485	98872000	58
Tb927.8.5030	transport protein particle (TRAPP) component, Bet3, putative	1.02736	-1.31985		0	0	0	1050100	0	0	0	0	2	2	2	9.8	9.8	9.8	20.947	0.007619	1.6131	495720	2
Tb11.1420;Tb11.1370;Tb927.11.1850	hypothetical protein, conserved;hypothetical protein;hypothetical protein, conserved	0.955635	-1.32446		0	0	0	742700	0	0	0	0	3	3	3	8.4	8.4	8.4	50.917	0	6.1959	2774400	6
Tb927.2.2390	hypothetical protein, conserved	2.67221	-1.3268		0	0	1961500	2444300	0	0	0	0	3	3	3	33.5	33.5	33.5	16.796	0	7.0958	3811200	7
Tb927.10.7440	ATP-dependent RNA helicase MTR4	1.30261	-1.32742		0	0	2569000	3177000	0	0	0	0	7	7	7	10.8	10.8	10.8	107.35	0	9.945	1393100	9
Tb927.9.5100	cAMP-specific phosphodiesterase	1.30048	-1.32749		0	0	0	1391200	0	0	0	0	6	1	1	9.6	1.7	1.7	103.22	0	4.9994	2193700	3
Tb927.3.5520	26S proteasome regulatory non-ATPase subunit	0.426158	-1.33041		3595800	4080300	7030500	9829800	0	0	24518000	3929800	17	17	17	28.4	28.4	28.4	99.897	0	69.109	67056000	39
Tb927.11.880	cyclophilin a	0.412466	-1.3327		0	0	25780000	2424200	4290000	0	0	0	9	9	9	82.5	82.5	82.5	18.717	0	20.116	34447000	21									+	+
Tb927.7.2400	tyrosyl-tRNA synthetase, putative	0.58072	-1.34941		0	0	2860500	7042800	0	0	0	0	4	4	4	13.9	13.9	13.9	45.797	0	10.339	3148600	7										+
Tb927.8.8330	calpain, putative	0.341811	-1.34976		25337000	0	0	0	0	0	0	0	7	1	1	9.8	1.9	1.9	98.456	0	20.404	127550000	11
Tb927.10.12240	3-ketoacyl-CoA reductase, putative	1.25232	-1.35889		0	0	2032000	0	0	0	0	0	2	2	2	13.8	13.8	13.8	36.075	0	5.1111	3033000	6
Tb927.10.2020	hexokinase	1.02243	-1.36763		0	0	0	4249500	0	0	0	0	22	2	1	49.9	7.9	3.6	51.148	0	5.5876	11829000	5
Tb11.v5.0820;Tb927.2.4610;Tb927.2.4590	branched-chain amino acid aminotransferase, putative;branched-chain amino acid aminotransferase, putative;branched-chain amino acid aminotransferase, putative	0.945751	-1.36821		0	0	5896100	0	0	0	0	0	5	5	5	16.4	16.4	16.4	37.756	0	6.7515	1732900	5
Tb927.2.4230;Tb11.v5.0827	NUP-1 protein, putative;NUP-1 protein, putative	0.519642	-1.36972		8551300	18516000	33947000	20219000	10783000	8996000	32774000	0	13	13	13	39.3	39.3	39.3	406.9	0	81.797	401170000	53
Tb927.8.2540	3-ketoacyl-CoA thiolase	1.36599	-1.37282		50375000	31257000	82128000	119420000	15710000	18363000	44363000	26826000	19	19	19	58.7	58.7	58.7	46.244	0	142.14	558920000	82
Tb927.3.3330	heat shock protein 20, putative	0.274285	-1.38269		14723000	30792000	0	34619000	0	0	27607000	9285700	9	9	9	70.2	70.2	70.2	15.842	0	32.029	190790000	35
Tb927.1.4830	phospholipase A1	0.920546	-1.38322		0	0	1655500	5253100	0	0	0	0	4	4	4	25	25	25	32.404	0	12.558	1683900	7
Tb927.6.3800;Tb927.6.3750;Tb927.6.3740	heat shock 70 kDa protein, mitochondrial precursor, putative;heat shock 70 kDa protein, mitochondrial precursor, putative;heat shock 70 kDa protein, mitochondrial precursor, putative	2.61574	-1.38344		309970000	279350000	404300000	453560000	106950000	168240000	186770000	101990000	43	43	43	64.2	64.2	64.2	71.474	0	323.31	2781800000	304
Tb927.7.7410	Trans-2-enoyl-ACP reductase 2, putative	0.59593	-1.39265		0	0	4497800	3054000	0	0	0	0	4	4	4	13.7	13.7	13.7	35.787	0	34.386	10094000	9
Tb927.5.3820	aspartate carbamoyltransferase, putative	0.529597	-1.39916		0	0	4592700	0	0	0	0	0	4	4	4	15	15	15	35.91	0	5.9245	1349900	4
Tb927.9.6920	hypothetical protein, conserved	0.59502	-1.40015		0	7403700	5080400	4278200	5409500	0	0	4479300	8	8	8	27.6	27.6	27.6	41.39	0	11.502	60491000	21
Tb927.10.6820	hypothetical protein, conserved	0.372119	-1.4049		14059000	24008000	19704000	130940000	0	8495600	109600000	22830000	10	10	10	30.6	30.6	30.6	34.82	0	105.23	541910000	61
Tb927.10.10960;Tb927.10.10950;Tb927.10.10940;Tb927.10.10920;Tb927.10.10910;Tb927.10.10900;Tb927.10.10890;Tb11.v5.0543;Tb927.10.10980;Tb927.10.10970;Tb927.10.10930	Heat shock protein 83, putative;heat shock protein, putative;heat shock protein, putative;heat shock protein, putative;heat shock protein, putative;heat shock protein, putative;heat shock protein, putative;heat shock protein, putative;heat shock protein, putative;heat shock protein, putative;heat shock protein 90, putative	0.610395	-1.41036		57096000	19590000	336770000	56746000	15923000	53228000	60308000	8377800	29	29	29	39.6	39.6	39.6	80.763	0	251.86	543160000	135
Tb927.9.2470;Tb927.9.2490	nucleolar protein;nucleolar protein	1.20938	-1.41956		129570000	19305000	57075000	76520000	14749000	30500000	23636000	20065000	29	29	29	42.1	42.1	42.1	86.202	0	214.48	443310000	118						+		+
Tb927.8.6170	transketolase, putative	0.651179	-1.41963		1844100	0	19014000	829010	0	0	0	0	9	9	9	19.3	19.3	19.3	72.609	0	27.762	7861300	15
Tb927.3.3750	paraflagellar rod component, putative	1.01896	-1.42033		0	0	3900000	4342900	0	0	0	0	5	5	5	50.6	50.6	50.6	19.859	0	15.326	11297000	10
Tb927.11.9640	glycyl-tRNA synthetase, putative	0.607456	-1.42235		0	0	6658600	0	0	0	0	0	7	7	7	14.1	14.1	14.1	70.175	0	9.6762	2032000	8
Tb11.v5.0810;Tb927.6.4590.1;Tb927.6.4590.2	glutamyl-tRNA synthetase, putative	0.928713	-1.42381		0	0	3898400	1832200	0	0	1971100	0	5	5	5	15.5	15.5	15.5	53.532	0	56.801	4354700	11										+
Tb927.10.6880;Tb11.v5.0516	glyceraldehyde 3-phosphate dehydrogenase, cytosolic, putative;glyceraldehyde 3-phosphate dehydrogenase, cytosolic	0.525266	-1.43203		9334600	0	22469000	17795000	0	0	7612100	5986000	8	6	6	31.1	26.6	26.6	35.61	0	86.072	137430000	31
Tb927.11.3790	hypothetical protein, conserved	0.705512	-1.43213		8429000	11173000	10098000	12240000	0	0	16757000	8888600	8	8	8	25.3	25.3	25.3	32.372	0	14.085	117600000	28
Tb927.9.5860;Tb927.9.5770	tryparedoxin peroxidase;tryparedoxin peroxidase	1.23351	-1.43515		47512000	26913000	196840000	84962000	26889000	26185000	22920000	24784000	13	13	13	73.4	73.4	73.4	22.424	0	66.922	525620000	66							+	+	+	+
Tb927.4.3790	ubiquitin carboxyl-terminal hydrolase, putative	1.81611	-1.44145		0	0	2325200	0	0	0	0	0	3	3	3	9.2	9.2	9.2	52.002	0	2.8878	1002400	5
Tb927.3.3190	Serine/threonine-protein kinase NEK7, putative	0.943553	-1.44166		0	0	3727300	2987000	0	0	0	0	5	5	5	17.7	17.7	17.7	56.152	0	16.769	1763700	8						+	+	+	+	+
Tb927.8.1190;Tb927.8.1170;Tb11.v5.0871	hypothetical protein, conserved;eukaryotic translation initiation factor 3 subunit h;eukaryotic translation initiation factor 3 subunit h	0.779149	-1.44233		0	0	7142400	4874700	0	0	0	0	6	6	6	33.5	33.5	33.5	36.419	0	12.74	12014000	12
Tb927.10.9740	Regulatory particle triple-A ATPase subunit 6	0.863318	-1.44297		0	0	3683000	4311900	0	0	5225800	0	7	6	6	22.1	19.1	19.1	45.699	0	71.225	25268000	19
Tb927.11.13180	Present in the outer mitochondrial membrane proteome 10	0.894812	-1.4487		0	0	3675600	3973100	0	0	0	0	4	4	4	14.5	14.5	14.5	61.21	0	10.959	6127300	10							+	+	+	+
Tb927.11.14900	coatomer subunit epsilon	1.00784	-1.44935		0	0	3269600	2074800	0	0	0	0	3	3	3	12.3	12.3	12.3	34.594	0	5.5855	3480500	7
Tb927.11.11250	cytosolic malate dehydrogenase	0.997044	-1.4506		0	0	5311600	0	0	0	0	0	4	4	4	17.7	17.7	17.7	35.151	0	27.248	1561100	4
Tb927.7.3880	Basal body protein	1.17304	-1.45071		0	0	2494500	3376900	0	0	3780000	0	7	7	7	12.8	12.8	12.8	87.072	0	30.336	26635000	21		+	+	+	+	+	+	+	+	+
Tb927.10.12710	heat shock protein 110, putative	0.369839	-1.45205		0	0	32608000	17968000	0	0	11427000	0	20	20	20	32.2	32.2	32.2	90.863	0	93.383	28801000	36								+
Tb927.9.14370;Tb927.8.6180	60S ribosomal protein L26, putative;60S ribosomal protein L26, putative	0.722695	-1.4593		0	0	3946400	0	0	0	0	0	2	2	2	20.3	20.3	20.3	16.454	0	3.3089	54880000	9						+
Tb927.4.1360	Glucose-6-phosphate 1-epimerase, putative	1.74954	-1.46059		0	0	0	1934800	0	0	0	0	3	3	3	19.1	19.1	19.1	32.547	0	7.4285	3999800	5
Tb927.6.1880	aspartyl-tRNA synthetase, putative	1.27291	-1.46367		0	0	5054900	2473200	0	0	0	0	7	7	7	14.3	14.3	14.3	62.989	0	12.038	3188100	9										+
Tb927.11.2500	Metallocarboxypeptidase 1	0.888486	-1.46541		0	0	8182300	0	0	0	0	0	5	5	5	9.9	9.9	9.9	57.683	0	6.5885	2404900	5
Tb927.11.8880	tRNA threonylcarbamoyl adenosine modification protein, Sua5/YciO/YrdC/YwlC family, putative	0.875055	-1.47078		30453000	28413000	30400000	35693000	0	14274000	33401000	15635000	10	10	10	37.2	37.2	37.2	40.692	0	180.41	290820000	74
Tb927.6.2140	hypothetical protein, conserved	1.12378	-1.47242		2029800	0	3911000	2557600	0	0	0	0	4	4	4	28.1	28.1	28.1	28.771	0	10.372	3169000	10
Tb927.10.15530;Tb11.v5.0748	ABC transporter, putative;ABC transport system ATP-binding protein, putative	0.627989	-1.47637		0	8904000	7214800	7221200	0	0	6001500	0	13	13	13	24.6	24.6	24.6	67.522	0	34.418	26999000	27					+	+	+	+	+	+
Tb927.11.12820;Tb927.11.12800;Tb927.11.12790;Tb927.11.12780;Tb11.v5.0288;Tb927.11.12810	ribonucleoside-diphosphate reductase small chain, putative;ribonucleoside-diphosphate reductase small chain, putative;ribonucleoside-diphosphate reductase small chain;ribonucleoside-diphosphate reductase small chain;ribonucleoside-diphosphate reductase small chain;ribonucleoside-diphosphate reductase small chain	0.653167	-1.47923		0	0	4571700	0	0	0	0	0	4	4	4	15.1	15.1	15.1	39.314	0	7.5944	1464200	4		+	+	+	+	+	+	+	+	+
Tb927.5.1700	replication Factor A 28 kDa subunit, putative	0.707629	-1.48033		4146300	0	2092900	0	0	0	0	0	3	3	3	13.3	13.3	13.3	27.593	0	28.521	4999700	5				+			+	+	+	+
Tb927.2.5910;Tb927.10.15120	40S ribosomal protein S13, putative;40S ribosomal protein S13, putative	0.375607	-1.48296		43096000	42604000	29110000	54771000	0	44516000	86898000	27119000	9	9	9	46.4	46.4	46.4	17.309	0	14.785	669870000	52
Tb927.10.5760	adenylate kinase, putative	1.02622	-1.48556		0	0	4647900	3306000	0	0	0	0	3	3	3	15.3	15.3	15.3	24.31	0	10.136	34360000	12
Tb927.6.850;Tb11.v5.0689	NOT2 / NOT3 / NOT5 family, putative;ccr4-not transcription complex subunit 2	0.667792	-1.49669		10933000	0	9146200	16628000	8867400	0	6127400	0	6	6	6	30.9	30.9	30.9	37.396	0	63.227	95713000	26								+		+
Tb927.10.4180	TFIIF-stimulated CTD phosphatase, putative	1.40821	-1.49761		0	0	4120700	2494300	0	0	0	0	4	4	4	20.2	20.2	20.2	28.189	0	5.6571	1796200	7
Tb927.10.9810	hypothetical protein, conserved	0.934247	-1.50668		0	0	0	3742400	0	0	0	0	5	5	5	24.3	24.3	24.3	33.886	0	4.4192	10317000	9
Tb927.2.2130	small GTP-binding protein RAB6, putative	0.448728	-1.50702		9085300	7836200	14730000	47844000	0	0	35687000	20122000	16	16	16	53	53	53	25.385	0	46.494	222340000	54
Tb927.11.5450	malic enzyme	1.14409	-1.50843		0	0	4245900	2033800	0	0	0	0	6	6	6	17.3	17.3	17.3	63.119	0	13.329	1768400	8
Tb927.10.1690	cytosolic Fe-S cluster assembly factor NBP35, putative	1.33917	-1.51641		0	0	1585500	3366900	0	0	0	0	4	4	4	19.6	19.6	19.6	33.284	0	5.5061	2920600	9
Tb11.v5.0325	retrotransposon hot spot (RHS) protein, putative	0.722378	-1.51987		0	0	0	2273800	0	0	0	0	5	2	2	19.1	6.5	6.5	36.986	0	3.3198	892320	3
Tb927.10.13280	hypothetical protein, conserved	0.507932	-1.52151		0	0	1612100	27570000	0	0	1282700	0	25	25	25	12.8	12.8	12.8	286.2	0	98.01	9374900	36
Tb927.11.6390	START domain containing protein, putative	0.655851	-1.52488		0	0	2433100	3625100	4464300	0	0	0	4	4	4	16.8	16.8	16.8	32.852	0	8.2374	5999100	10										+
Tb927.9.10690	Protein of unknown function (DUF2009), putative	1.5323	-1.53335		0	0	0	1089100	0	0	0	0	3	3	3	10.2	10.2	10.2	55.64	0	5.3661	443070	4
Tb927.4.1300	amidinotransferase, putative	1.04705	-1.53847		13277000	5242300	64876000	15202000	4535900	6627100	5060900	6337100	12	12	12	43	43	43	42.015	0	54.331	134540000	59
Tb927.4.420	phosphatidylinositol 4-kinase, putative	1.17512	-1.5392		0	0	0	2582600	0	0	0	0	5	5	5	2.7	2.7	2.7	270.69	0	8.3904	584090	5
Tb927.2.3990	GRIP-related Arf-binding domain containing protein, putative	0.758684	-1.54436		0	0	0	4065700	0	0	0	0	4	4	4	4.8	4.8	4.8	115.86	0	12.402	1104400	5
Tb927.10.4430;Tb10.v4.0033;Tb11.v5.0767	pumillo RNA binding protein PUF1;pumillo RNA binding protein PUF1, putative;pumillo RNA binding protein PUF1	1.51195	-1.55536		17572000	24518000	58784000	53375000	13151000	6646700	21230000	9762300	18	18	18	40	40	40	63.851	0	132.45	182130000	67	+	+	+	+	+	+	+	+	+	+
Tb927.9.5890	solanesyl-diphosphate synthase, putative	0.741358	-1.55855		0	0	8550400	11698000	0	0	4364000	0	8	8	8	37	37	37	39.253	0	21.658	18426000	20
Tb927.11.2910	phosphoglycerate mutase, putative	0.910324	-1.56247		0	0	3304200	3236500	0	0	0	0	4	4	4	12.3	12.3	12.3	43.738	0	5.0975	1803200	6
Tb927.10.5810	The ARF-like 2 binding protein BART, putative	0.479556	-1.56298		0	0	12055000	19492000	0	0	6445500	0	13	13	13	31.6	31.6	31.6	48.257	0	87.92	20311000	29			+	+	+	+	+	+	+	+
Tb927.10.3280;Tb927.9.2020	60S ribosomal proteins L38, putative;60S ribosomal protein L38, putative	0.401478	-1.56364		16298000	0	19640000	16842000	0	16656000	12979000	0	4	4	4	26.8	26.8	26.8	9.5664	0	8.9618	116840000	29
Tb927.5.3830	dihydroorotate dehydrogenase (fumarate)	1.084	-1.56782		0	0	729270	0	0	0	0	0	1	1	1	3.8	3.8	3.8	34.112	0.0039973	1.9182	214340	1
Tb927.8.6960	NADH-ubiquinone oxidoreductase complex I subunit, putative	0.743222	-1.57345		0	0	3257800	8816600	0	0	0	0	9	9	3	31.9	31.9	11.2	42.527	0	29.643	32242000	15
Tb927.6.4770	protein mkt1, putative	0.977464	-1.57684		0	0	4533300	0	0	0	0	0	5	5	5	7.5	7.5	7.5	83.306	0	13.021	7175000	7
Tb927.11.4700	prostaglandin f synthase	0.783791	-1.57836		2912600	0	11831000	1524300	0	0	4301500	0	8	8	8	49.6	49.6	49.6	30.992	0	54.296	58397000	24
Tb927.8.1990	peroxidoxin	0.530481	-1.57891		0	0	32693000	5699700	0	0	4897000	3350900	10	10	10	48.2	48.2	48.2	25.631	0	71.631	51754000	20
Tb927.1.1240;Tb11.v5.0356	cytidine triphosphate synthase, putative;cytidine triphosphate synthase, putative	0.685917	-1.59794		0	0	15786000	8298400	0	0	2684900	0	11	11	11	25.3	25.3	25.3	65.212	0	50.333	12247000	23
Tb927.9.7230	ADP-ribosylation factor-like protein, putative	0.814376	-1.59817		10890000	7811200	19312000	18958000	0	4248800	13721000	8601200	5	5	5	36.8	36.8	36.8	21.093	0	42.002	110000000	27
Tb927.3.2100	hypothetical protein, conserved	1.62426	-1.60334		0	0	3179700	2123100	0	0	0	0	4	4	4	16.9	16.9	16.9	33.996	0	8.9531	1455000	6							+	+	+	+
Tb927.11.15910	iron superoxide dismutase	0.605843	-1.60339		0	0	12160000	0	0	0	0	0	3	3	3	17.7	17.7	17.7	22.048	0	38.048	3741600	4
Tb927.7.3550	cytoskeleton associated protein, putative	0.901942	-1.60384		125470000	24192000	32552000	31053000	10724000	60585000	7068200	7828000	30	30	30	28.4	28.4	28.4	138.16	0	196.14	341830000	113						+
Tb11.v5.0638;Tb927.10.1040;Tb927.10.1030;Tb927.10.1050	serine carboxypeptidase III precursor, putative;serine peptidase, Clan SC, Family S10;serine peptidase, Clan SC, Family S10;serine peptidase, Clan SC, Family S10	1.40942	-1.60385		0	0	578480	0	0	0	0	0	1	1	1	6.5	6.5	6.5	51.565	0.0052356	1.8084	170020	1
Tb927.7.4520;Tb11.v5.0265	Thioredoxin-like, putative;Thioredoxin-like, putative	0.917484	-1.61726		0	0	8352200	0	0	0	0	0	4	4	4	20.9	20.9	20.9	22.315	0	5.2167	2454800	4
Tb927.10.3260	Long-chain-fatty-acid--CoA ligase 5 (EC 6.2.1.3) (Long-chain acyl-CoA synthetase 5) (LACS 5), putative	1.08753	-1.61769		37152000	17247000	57979000	115770000	7450300	10831000	39755000	15116000	29	29	29	47.5	47.5	47.5	78.983	0	215.87	253270000	108
Tb927.8.2240	Tryptophanyl-tRNA synthetase 2	1.12132	-1.62691		0	0	4644400	3557500	0	0	0	0	5	5	5	14	14	14	52.902	0	65.739	2267000	8
Tb927.6.2740	pyridoxal kinase	0.780412	-1.63057		0	0	8044100	0	0	0	0	0	7	7	7	40	40	40	33.332	0	55.221	13344000	10
Tb927.5.4380;Tb05.5K5.30	serine/threonine protein phosphatase, putative;Kinetoplastid-specific Protein Phosphatase 1	0.773193	-1.63323		0	0	7534700	7983700	0	0	4115500	0	9	9	9	21.9	21.9	21.9	71.37	0	88.976	10618000	19			+	+	+	+	+	+	+	+
Tb927.11.10560	eukaryotic translation initiation factor 4 gamma 4	0.440914	-1.63572		0	0	22913000	37866000	0	0	8427500	3322000	17	17	17	22.4	22.4	22.4	79.7	0	72.081	44791000	39					+	+		+		+
Tb927.8.3150	T-complex protein 1, gamma subunit, putative	1.05557	-1.63878		42664000	38793000	93153000	215950000	15121000	14815000	76734000	20597000	27	27	27	57.7	57.7	57.7	60.817	0	267.98	638800000	136
Tb927.7.6230	ADP-ribosylation factor, putative	0.46979	-1.64484		40191000	0	12575000	35419000	0	6270100	14201000	10118000	9	9	9	67.4	67.4	67.4	20.714	0	66.442	217290000	33
Tb927.10.16120	inosine-5'-monophosphate dehydrogenase	2.56253	-1.64565		0	0	4002200	2020900	0	0	0	0	4	4	4	13.1	13.1	13.1	55.694	0	5.8245	14437000	6
Tb927.5.2150	hypothetical protein, conserved	1.36738	-1.64679		0	0	0	2665900	0	0	0	0	5	5	5	11	11	11	60.078	0	163.59	2052900	7
Tb927.3.1150	Conserved hypothetical ATP binding protein, putative	1.27383	-1.66243		0	0	0	1881000	0	0	0	0	3	3	3	14.6	14.6	14.6	30.751	0	5.3376	3853400	5
Tb927.9.12630;Tb927.9.12590;Tb927.9.12570;Tb927.9.12610;Tb927.9.12550	glycerol kinase, glycosomal;glycerol kinase, glycosomal;glycerol kinase, glycosomal;glycerol kinase, glycosomal;glycerol kinase, glycosomal	1.53045	-1.66382		156570000	168350000	662650000	392290000	81857000	60450000	163250000	84154000	36	36	36	62.7	62.7	62.7	56.426	0	323.31	1961600000	254
Tb927.2.5020	acyl-CoA oxidase, putative	1.571	-1.66532		0	0	0	1768600	0	0	0	0	2	2	2	4.8	4.8	4.8	82.398	0	3.7683	399980	2
Tb927.10.8720	CCR4-NOT transcription complex subunit 10, putative	0.642255	-1.66741		0	2976900	5846200	16062000	0	0	4273000	0	13	13	13	28.1	28.1	28.1	61.501	0	52.424	30899000	26
Tb11.v5.1020	retrotransposon hot spot (RHS) protein, putative	1.04314	-1.66956		0	0	5262400	4630600	0	0	0	0	5	2	2	6.9	3.2	3.2	62.306	0	5.0154	4074100	6
Tb927.3.1400	alpha-tubulin N-acetyltransferase, putative	1.02893	-1.67363		0	0	5474700	4753700	0	0	3639600	0	4	4	4	28.7	28.7	28.7	37.275	0	14.893	8851100	9
Tb927.11.6430	hypothetical protein, conserved	0.868729	-1.68309		4645200	0	4650000	3627100	0	0	3979900	0	9	9	9	12.5	12.5	12.5	134.73	0	69.395	27265000	21							+	+		+
Tb927.1.420	retrotransposon hot spot protein 5 (RHS5), putative	0.829432	-1.68352		0	0	13731000	6089300	0	0	3867600	0	12	3	0	19.6	4.7	0	76.289	0	15.789	28373000	9
Tb927.10.13990	Pentatricopeptide repeat protein (PPR), putative	1.06579	-1.69695		7311300	8241300	10068000	8375600	0	0	4687600	5576600	9	9	9	33	33	33	39.633	0	155.05	80473000	33
Tb927.11.11690	Vacuolar proton pump subunit B, putative	1.47506	-1.69715		0	0	2579500	2372200	0	0	0	0	4	4	4	13.7	13.7	13.7	55.619	0	15.782	52491000	12
Tb927.10.12700	pyruvate dehydrogenase E1 alpha subunit, putative	0.708512	-1.70077		0	0	16950000	7830400	0	0	5644600	0	12	12	12	48.1	48.1	48.1	42.511	0	33.749	30296000	31
Tb927.10.7570;Tb11.v5.0774	dihydrolipoamide acetyltransferase precursor, putative;dihydrolipoamide acetyltransferase E2 subunit, putative	1.24127	-1.7028		0	0	7817800	3964400	0	0	0	0	6	6	6	20.8	20.8	20.8	48.107	0	195.16	4730000	10
Tb927.9.10100	SET domain protein 28	0.985865	-1.71657		0	2451900	9125500	6536300	0	0	2838700	0	11	11	11	10.6	10.6	10.6	160.65	0	22.205	13304000	25								+		+
Tb927.11.6210	Lanosterol 14-alpha demethylase	0.847453	-1.71975		0	0	4378800	4175700	0	0	0	0	11	11	11	31	31	31	54.372	0	15.194	15066000	24
Tb927.8.5060	ADP-ribosylation factor-like protein 6	2.3708	-1.72258		0	0	2385300	2423900	0	0	0	0	3	3	3	21.7	21.7	21.7	20.632	0	2.8393	1203400	5
Tb927.10.2770;Tb11.v5.0684	eukaryotic translation initiation factor 5, putative;eukaryotic translation initiation factor 5, putative	0.700765	-1.72676		0	10203000	2983300	21593000	0	0	7757500	0	34	34	34	71.2	71.2	71.2	42.945	0	323.31	5429600000	111		+	+	+	+	+	+	+	+	+
Tb927.7.3430	cyclophilin-type peptidyl-prolyl cis-trans isomerase, putative	0.915013	-1.72737		0	0	7614900	3991600	0	0	0	0	4	4	4	26.4	26.4	26.4	25.548	0	51.178	3188000	6
Tb927.10.2560	mitochondrial malate dehydrogenase	1.85511	-1.73		91787000	83883000	148260000	211670000	16984000	39846000	54164000	54435000	14	14	14	62.3	62.3	62.3	33.188	0	78.583	1386000000	97
Tb927.5.1520	ATP-dependent protease ATPase subunit HslU1	0.683398	-1.73614		13621000	0	13298000	23408000	0	0	9039400	0	15	15	15	45.7	45.7	45.7	52.53	0	35.548	42667000	29
Tb927.8.5640	putative succinate dehydrogenase subunit	1.28693	-1.73891		0	0	1910300	2378300	0	0	0	0	3	3	3	12	12	12	37.089	0	9.7451	1570000	6
Tb927.11.12210	Domain of unknown function (DUF4586), putative	0.537579	-1.74012		11223000	6340100	0	0	0	0	0	0	9	9	9	38.1	38.1	38.1	32.43	0	29.429	31284000	20
Tb927.3.1120	GTP-binding nuclear protein rtb2, putative	1.53405	-1.75116		128500000	115110000	184980000	210020000	24414000	28593000	144060000	44499000	16	16	16	74.2	74.2	74.2	24.406	0	161.45	1339000000	128
Tb927.10.8980	hypothetical protein, conserved	0.656933	-1.75231		0	0	9603400	10596000	0	0	0	0	4	4	4	24.9	24.9	24.9	17.598	0	5.1098	6782800	9
Tb927.10.15640	WD domain, G-beta repeat, putative	0.578163	-1.75297		0	4130400	9841900	16210000	0	0	5351700	0	11	11	11	27.6	27.6	27.6	73.508	0	26.081	14923000	26
Tb927.9.9000	isopentenyl-diphosphate delta-isomerase (type II)	1.26051	-1.75614		0	0	1405200	0	0	0	0	0	2	2	2	13.2	13.2	13.2	38.986	0	3.6915	413000	2
Tb927.8.4950	Kinesin Localized to the Ingressing Furrow	0.811405	-1.75847		0	0	0	12163000	0	0	0	0	4	4	4	27.1	27.1	27.1	165.15	0	11.779	48464000	11		+			+	+	+	+	+	+
Tb927.10.7060	Nucleoporin NUP96	1.40685	-1.76165		0	0	2251200	2392100	0	0	0	0	4	4	4	6.7	6.7	6.7	96.511	0	13.073	1236600	6
Tb927.10.5020	Eukaryotic translation initiation factor 4E type 5	0.877279	-1.76508		0	0	4388400	4931700	0	0	0	0	6	6	6	39.5	39.5	39.5	21.98	0	16.339	5668300	13
Tb927.7.2470	GTPase activating protein, putative	0.88992	-1.77099		0	0	3480200	9500000	0	0	0	0	8	8	8	17.7	17.7	17.7	80.855	0	17.419	9835600	13
Tb927.3.4270	hypothetical protein, conserved	1.79361	-1.78233		0	0	4259100	2129800	0	0	0	0	5	5	5	8.3	8.3	8.3	99.496	0	10.713	1791300	7
Tb927.6.3090	microtubule associated protein xmap215	1.14991	-1.78959		0	0	3320900	3374900	0	0	0	0	7	7	7	5.6	5.6	5.6	179.07	0	19.518	9229500	15
Tb927.5.4500;Tb05.5K5.150	small GTP-binding protein, putative;ras-like small GTPase, putative	0.925795	-1.79754		39912000	73435000	79953000	198010000	11503000	8056300	118470000	28941000	16	16	16	82.5	82.5	82.5	21.771	0	223.35	614640000	96			+	+	+	+	+	+	+	+
Tb927.10.5920	hypothetical protein, conserved	1.8942	-1.80632		0	0	4104800	3782700	0	0	0	0	8	8	8	13.3	13.3	13.3	85.743	0	20.187	9012300	14
Tb927.1.220;Tb927.1.180	retrotransposon hot spot protein 1 (RHS1), putative;retrotransposon hot spot protein 1 (RHS1), putative	0.951504	-1.80855		0	0	0	6691400	0	0	0	0	9	5	0	14.3	8.8	0	94.568	0	9.129	7132200	9
Tb927.8.2630	kinesin-C	0.582279	-1.81096		10402000	0	14285000	20809000	0	0	10903000	0	16	16	16	28.8	28.8	28.8	85.189	0	56.97	46108000	41
Tb927.11.2300	eukaryotic peptide chain release factor subunit 1, putative	1.74665	-1.81572		0	0	5152300	2685100	0	0	0	0	7	7	7	20.4	20.4	20.4	50.976	0	9.2103	5699400	11										+
Tb927.11.15450	Basal body protein	1.16438	-1.82091		0	0	3837100	5433100	0	0	0	0	2	2	2	17.5	17.5	17.5	269.62	0	18.508	7214600	7
Tb927.11.2070	Flagellum attachment zone protein 36	3.2928	-1.82383		0	0	1925400	2173700	0	0	0	0	5	5	5	41.8	41.8	41.8	15.308	0	5.0369	14442000	7
Tb927.11.720;Tb11.0840	hypothetical protein;hypothetical protein, conserved	0.893465	-1.82745		28572000	20731000	24502000	20704000	0	11943000	19462000	10062000	9	9	9	32.2	32.2	32.2	30.18	0	76.082	223710000	53
Tb927.10.15520;Tb11.v5.0812	signal recognition particle protein, putative;signal recognition particle protein, putative	0.737873	-1.82894		10593000	0	6126000	9556900	0	0	12772000	0	16	16	16	33	33	33	76.262	0	76.021	36576000	33
Tb927.2.3780	translation initiation factor IF-2, putative	1.89578	-1.84147		0	0	1730200	1796000	0	0	0	0	4	4	4	6.5	6.5	6.5	94.472	0	13.96	917480	6					+	+		+	+	+
Tb927.10.8170	Nucleoporin NUP144	1.27831	-1.84415		101210000	146520000	242990000	475510000	25465000	36283000	166890000	66867000	53	53	53	49.6	49.6	49.6	144.37	0	323.31	1463700000	275
Tb927.9.12650;Tb11.v5.0675	ubiquitin-activating enzyme E1, putative;ubiquitin-activating enzyme E1, putative	0.982035	-1.84905		0	0	7066800	4888000	0	0	0	0	8	8	8	8.9	8.9	8.9	134.65	0	15.985	5222100	14			+	+			+	+	+	+
Tb927.11.13750	Ras-related protein Rab4	0.491057	-1.85054		15180000	0	20855000	30485000	0	0	15728000	7895700	11	10	10	68.2	68.2	68.2	22.057	0	30.028	88701000	33
Tb927.8.6580	Succinate dehydrogenase [ubiquinone] flavoprotein subunit, mitochondrial	1.13361	-1.85112		10136000	20127000	12594000	14190000	3671700	0	7680900	9915100	19	19	19	43.7	43.7	43.7	66.88	0	162.57	167730000	78
Tb927.9.7080	hypothetical protein, conserved	1.07994	-1.85179		4365300	0	4831500	8088500	0	0	0	0	4	4	4	36.5	36.5	36.5	13.925	0	9.8167	15357000	13
Tb927.10.660;Tb11.v5.0500	2-oxoisovalerate dehydrogenase alpha subunit, putative;2-oxoisovalerate dehydrogenase alpha subunit, putative	1.17989	-1.85924		0	0	2192700	1993200	0	0	0	0	3	3	3	11.5	11.5	11.5	46.369	0	52.362	1127100	6
Tb927.10.12890	bifunctional aminoacyl-tRNA synthetase, putative	0.632097	-1.86246		0	0	17637000	10880000	0	0	3579100	0	15	15	15	30.3	30.3	30.3	80.555	0	113.41	14222000	30								+
Tb927.7.710	heat shock 70 kDa protein, putative	1.53927	-1.86994		10538000	9966500	33203000	36319000	2996400	4827600	11473000	4275400	22	19	19	48.5	43.8	43.8	70.211	0	173.41	119810000	55							+	+
Tb927.9.12320	cystathione gamma lyase, putative	1.07169	-1.87402		0	0	8524100	1344400	0	0	0	0	3	3	3	10.5	10.5	10.5	44.716	0	21.531	4434900	7
Tb927.11.1020	ribokinase, putative	0.679381	-1.87665		0	0	14945000	6447100	0	0	0	0	6	6	6	29.7	29.7	29.7	35.288	0	36.892	7348600	8								+		+
Tb11.v5.0624	retrotransposon hot spot protein (PHS), putative	1.57688	-1.87699		0	0	3958900	0	0	0	0	0	4	3	1	11.2	9.2	2.4	62.492	0	186.55	10265000	8
Tb927.10.2900;Tb11.v5.0837	importin beta-1 subunit, putative;importin beta-1 subunit, putative	0.9707	-1.87875		0	0	0	4069600	0	0	0	0	7	7	7	9.9	9.9	9.9	95.068	0	17.995	1998900	9
Tb927.11.13780	profilin	1.68204	-1.88219		0	0	3394300	0	0	0	0	0	3	3	3	35.3	35.3	35.3	16.122	0	5.0217	997640	3
Tb927.4.2080	Coiled-coil and C2 domain-containing protein	1.26426	-1.88225		5252200	0	2824400	3978200	0	3143700	0	0	9	9	9	13.1	13.1	13.1	104.88	0	83.197	30850000	20
Tb927.4.3590;Tb927.4.3570	translation elongation factor 1-beta, putative;translation elongation factor 1-beta, putative	0.757355	-1.89454		8006500	0	51684000	6374200	0	0	7409900	0	11	11	9	61.5	61.5	53.5	24.334	0	84.845	38295000	25							+	+	+	+
Tb927.7.290	leucine-rich repeat protein 1 (LRRP1), putative	1.7348	-1.90211		0	0	4140600	2356800	0	0	0	0	5	5	5	11.7	11.7	11.7	58.754	0	20.093	1776600	8
Tb927.10.5770	Valosin-containing protein	1.06234	-1.91258		0	0	7835500	1804200	0	0	0	0	9	9	9	17.8	17.8	17.8	85.825	0	140.23	4711800	13
Tb927.11.4570	Ras-related protein Rab5B	0.961993	-1.91427		5058500	0	9689300	13455000	0	0	7217100	2991900	7	7	7	55.2	55.2	55.2	21.844	0	141.25	57336000	31
Tb927.4.1760	Cardiolipin-dependent protein 17kDa	1.31302	-1.91508		0	0	4796100	3921600	0	0	0	0	4	4	4	33.8	33.8	33.8	17.442	0	59.071	5890000	9
Tb927.10.6810	guanylate kinase, putative	1.57114	-1.91864		0	0	4508500	3766600	0	0	0	0	6	6	6	32.6	32.6	32.6	29.956	0	54.952	2225700	8
Tb927.10.6080;Tb11.v5.0200	proteasome beta 5 subunit, putative;proteasome subunit beta type-5, putative	1.21403	-1.92038		0	0	6250500	0	0	0	0	0	3	3	3	12.3	12.3	12.3	34.416	0	32.701	1837100	3
Tb927.7.280	cyclophilin-type peptidyl-prolyl cis-trans isomerase, putative	1.05437	-1.92394		0	0	6086700	2849500	0	0	0	0	5	5	5	32.9	32.9	32.9	24.302	0	13.223	2549900	10
Tb927.11.10990	methylthioribose-1-phosphate isomerase, putative	1.9622	-1.93692		0	0	5354400	2813200	0	0	0	0	5	5	5	14	14	14	42.136	0	12.425	2215700	8
Tb927.10.11970	glutamine aminotransferase (GlnAT)	0.893201	-1.93997		0	0	5821300	0	0	0	0	0	4	4	4	14.5	14.5	14.5	48.334	0	8.7321	1710900	5
Tb927.7.3530	Vacuolar protein 14 C-terminal Fig4p binding, putative	1.67465	-1.94173		0	0	2759200	2034600	0	0	0	0	6	6	6	9.7	9.7	9.7	77.548	0	12.789	6096700	14
Tb927.7.5450	lipin	0.524855	-1.94815		0	0	23363000	47243000	0	0	1543300	0	21	21	21	39.3	39.3	39.3	86.742	0	96.955	45263000	48
Tb927.11.2620	hypothetical protein, conserved	0.722651	-1.94944		7388700	0	6802900	12546000	0	0	9581100	0	13	13	13	28	28	28	68.718	0	80.281	28336000	26
Tb927.10.9440	NADH dehydrogenase	0.725934	-1.95072		10714000	6446900	14130000	16419000	0	0	19071000	8969800	16	16	16	45.8	45.8	45.8	54.351	0	54.77	94274000	47
Tb927.11.3740	proteasome regulatory ATPase subunit 2	0.559331	-1.95754		0	0	12734000	12621000	0	0	13185000	0	9	9	9	28.1	28.1	28.1	48.928	0	30.215	33742000	22
Tb927.10.1060	T-complex protein 1, delta subunit, putative	1.09665	-1.95989		29381000	53715000	136690000	251470000	13548000	9351100	66951000	27922000	28	28	28	58.6	58.6	58.6	58.361	0	187.87	553620000	130						+		+		+
Tb927.3.2900	eukaryotic translation initiation factor 2 subunit alpha	1.29969	-1.97599		0	0	8719900	3822100	0	0	0	0	29	29	29	73.2	73.2	73.2	46.824	0	323.31	3942800000	106								+
Tb927.11.1420	hypothetical protein, conserved	2.95506	-1.98764		0	0	3641700	2472600	0	0	0	0	4	4	4	6.5	6.5	6.5	94.838	0	12.787	1649600	7
Tb927.9.6650	tRNA synthetases class II (A)/Threonyl and Alanyl tRNA synthetase second additional domain containing protein, putative	0.93016	-1.98877		27801000	26573000	34511000	68044000	7092500	0	41567000	16956000	17	17	17	43.8	43.8	43.8	52.057	0	83.027	313310000	71							+	+	+	+
Tb927.7.4390	threonine synthase, putative	0.666642	-1.99585		5095200	0	34987000	16992000	0	0	7426700	0	21	21	21	39.7	39.7	39.7	73.873	0	68.45	65560000	51		+	+	+	+	+	+	+	+	+
Tb927.11.9530	14-3-3 protein 1	0.915611	-1.99662		0	0	11177000	5852000	0	0	4916400	0	6	6	6	27.5	27.5	27.5	30.31	0	35.208	15187000	14
Tb927.6.4140	paraflagellar rod component, putative	1.18547	-1.99993		7431900	9573300	7998500	12227000	0	0	8053800	3821900	3	3	3	30.4	30.4	30.4	13.009	0	6.8899	57216000	19
Tb927.3.1030	RNA-binding protein	0.820663	-2.00158		0	0	22924000	13397000	0	0	2594700	0	10	10	10	39.2	39.2	39.2	39.272	0	45.187	16808000	23		+	+	+	+	+	+	+	+	+
Tb927.11.13230	VAMP-associated protein, putative	1.9477	-2.00726		0	0	0	2009000	0	0	0	0	3	3	3	13.9	13.9	13.9	23.909	0	2.8612	963340	3
Tb927.4.4570	hypothetical protein, conserved	0.867466	-2.01003		9922300	9648600	7353900	51000000	3255600	0	10910000	7409500	19	19	19	25.5	25.5	25.5	98.496	0	80.822	118780000	55
Tb927.3.3900	carnitine O-palmitoyltransferase II, putative	1.226	-2.0185		0	0	11934000	3534800	0	0	2201600	0	10	10	10	22.2	22.2	22.2	67.395	0	61.73	17369000	18
Tb927.9.2060	ADP-ribosylation factor family, putative	1.27311	-2.02525		0	0	3943100	6695000	0	0	0	0	7	7	7	24.6	24.6	24.6	37.972	0	13.956	3591900	11
Tb927.10.10130	RNA editing mediator complex protein 1	2.07881	-2.02585		0	0	0	1811400	0	0	0	0	4	4	4	12.5	12.5	12.5	61.046	0	11.361	9480100	10
Tb927.10.9570;Tb11.v5.0579	hypothetical protein, conserved;paraflagellar rod component, putative	2.93162	-2.03936		0	0	3301100	2370100	0	0	0	0	9	9	9	12.1	12.1	12.1	118.67	0	23.064	3739800	11					+	+	+	+	+	+
Tb927.3.1300	hypothetical protein, conserved	0.565306	-2.05778		0	5655800	4393000	89667000	0	0	17746000	0	16	16	16	45.6	45.6	45.6	46.085	0	108.38	64493000	39			+	+		+	+	+	+	+
Tb927.11.2280	BRO1-like domain/ALIX V-shaped domain binding to HIV, putative	1.15512	-2.06558		0	0	5518000	7688300	0	0	0	0	10	10	10	15.3	15.3	15.3	97.079	0	17.647	3307300	16
Tb927.2.3910	beta-ketoacyl-ACP synthase	2.98086	-2.08177		0	0	1315300	1675000	0	0	0	0	2	2	2	7.6	7.6	7.6	52.044	0	7.263	2667100	6
Tb927.10.4640	eukaryotic translation initiation factor 3 subunit l	1.19505	-2.09386		0	0	6623900	4013500	0	0	0	0	6	6	6	18.2	18.2	18.2	55.649	0	9.5805	5282500	12
Tb927.10.5930;Tb927.10.5940;Tb927.10.5950;Tb11.v5.0190	protein kinase, putative;NEK family Serine/threonine-protein kinase, putative;NEK family Serine/threonine-protein kinase, putative;Serine/threonine-protein kinase NEK17, putative	1.09171	-2.1152		0	0	7996700	7598700	0	0	0	0	8	8	8	21.6	21.6	21.6	54.749	0	51.705	4138500	13
Tb927.11.16130	nucleoside diphosphate kinase	0.620909	-2.12336		13982000	0	96546000	23360000	0	5960900	4482800	0	6	6	6	45.1	45.1	45.1	16.857	0	67.895	122240000	27
Tb927.4.2450	protein disulfide isomerase 1	0.877117	-2.14283		0	0	12356000	5041500	0	0	0	0	5	5	5	18.9	18.9	18.9	44.722	0	22.95	4853000	10
Tb927.2.4240	GTP binding protein, putative	1.14711	-2.15148		0	0	7914200	9464800	0	0	0	0	9	9	9	35.1	35.1	35.1	40.685	0	22.972	4380000	11
Tb927.1.710	phosphoglycerate kinase	0.862262	-2.15334		16742000	0	25354000	20281000	0	6091100	8516000	0	10	10	2	42.9	42.9	9.8	45.247	0	22.195	108000000	34								+	+	+
Tb927.5.3800	glutamine hydrolysing (not ammonia-dependent) carbomoyl phosphate synthase, putative	0.428774	-2.15904		18492000	221400000	110610000	105710000	25805000	0	483590000	24315000	44	44	44	33	33	33	204.09	0	178.78	1058600000	137
Tb927.7.1340;Tb927.7.1320	10 kDa heat shock protein, putative;10 kDa heat shock protein, putative	0.983398	-2.171		0	0	21248000	0	0	0	0	0	3	3	3	42	42	42	10.67	0	10.415	6245200	4							+	+		+
Tb927.3.1970	phosphopantothenoylcysteine synthetase, putative	1.38459	-2.17627		0	0	5175400	3653500	0	0	0	0	8	8	7	29.2	29.2	26.7	36.498	0	16.988	2285100	11
Tb927.5.2820	Serine/threonine-protein kinase NEK6, putative	1.59025	-2.18297		5197000	0	5709500	3275000	0	0	0	0	8	8	8	12.3	12.3	12.3	111.62	0	22.796	6859100	13
Tb927.11.2470	metallo-peptidase, Clan MF, Family M17	1.81265	-2.19138		0	0	5942400	2313000	0	0	0	0	6	6	6	18.2	18.2	18.2	60.585	0	32.174	2253600	8
Tb927.4.2530	hypothetical protein, conserved	1.64317	-2.19308		0	0	4895100	4379700	0	0	0	0	3	3	3	24.1	24.1	24.1	16.835	0	91.88	16164000	11
Tb927.6.4370	eukaryotic translation initiation factor 3 subunit d	1.87447	-2.19735		0	0	5922200	3408200	0	0	0	0	6	6	6	14.4	14.4	14.4	57.974	0	10.302	3447200	11										+
Tb927.7.1130;Tb927.7.1120	trypanothione/tryparedoxin dependent peroxidase 1, cytosolic;trypanothione/tryparedoxin dependent peroxidase 2	1.94535	-2.19753		0	0	5620700	2951800	0	0	0	0	5	5	5	27.2	27.2	27.2	18.873	0	36.114	2377800	8
Tb927.6.5070	hypothetical protein, conserved	1.47663	-2.19996		0	0	7456300	4209200	0	0	0	0	8	8	8	24	24	24	51.821	0	27.62	18702000	19
Tb927.2.3580	transcription elongation factor s-II, putative	1.75059	-2.20006		0	0	3123000	5900200	0	0	0	0	8	8	8	22.1	22.1	22.1	52.172	0	16.657	5063200	13
Tb927.6.4480	valyl-tRNA synthetase, putative	1.5993	-2.22086		0	0	2721500	0	0	0	0	0	4	4	4	4	4	4	110.92	0	6.7818	799900	4
Tb927.9.10230	Co-chaperone protein P23	1.29064	-2.22101		0	0	16552000	5136800	0	0	0	0	3	3	3	20.2	20.2	20.2	18.769	0	3.7962	11377000	8
Tb927.9.4200	fatty acyl CoA synthetase 2	1.94009	-2.22237		0	0	4148300	5009500	0	0	0	0	14	6	6	22.5	11	11	79.586	0	12.955	3718000	10
Tb927.1.3310	hypothetical protein, conserved	2.1576	-2.22494		0	0	6974200	5397400	0	0	0	0	7	7	7	34.9	34.9	34.9	28.503	0	12.94	20444000	17
Tb927.11.6250	Mitochondrial ATP synthase subunit, putative	0.536678	-2.22792		34043000	0	58078000	35754000	0	30250000	24002000	0	8	8	8	24.5	24.5	24.5	27.599	0	71.627	189130000	27
Tb927.11.13190;Tb927.11.13090	elongation factor 1 gamma, putative;elongation factor 1 gamma, putative	0.627478	-2.24053		0	0	74306000	10774000	0	0	3539200	0	13	13	13	33.4	33.4	33.4	46.275	0	105.44	82213000	34								+
Tb927.8.3970	oxidoreductase, putative	1.12241	-2.24219		0	0	7142900	6508700	0	0	0	0	6	6	6	18.5	18.5	18.5	45.637	0	12.826	18608000	11
Tb927.10.2810	hypothetical protein, conserved	1.31062	-2.25177		0	0	3989100	6875600	0	0	0	0	5	5	5	14.2	14.2	14.2	38.589	0	7.8552	2843700	9
Tb927.10.6190	aldehyde dehydrogenase, putative	0.698676	-2.2529		10216000	14153000	14770000	36618000	0	0	34151000	12801000	15	15	15	38	38	38	54.033	0	79.654	191560000	57
Tb927.6.2390	conserved hypothetical protein, putative	1.27864	-2.26285		219010000	19040000	82904000	83639000	14421000	36149000	20528000	5092600	25	25	25	46.9	46.9	46.9	63.96	0	107.99	420330000	117
Tb927.10.14000	aconitase	0.7828	-2.26716		0	0	25710000	0	0	0	0	0	20	20	20	30.8	30.8	30.8	98.314	0	91.058	19139000	26								+	+	+
Tb927.7.5950;Tb927.7.5990;Tb927.7.5970;Tb927.7.5930;Tb927.7.5960	Protein Associated with Differentiation 1;protein associated with differentiation 3, putative;protein associated with differentiation 4, putative;protein associated with differentiation 5, putative;protein associated with differentiation 7, putative	0.951384	-2.27826		16363000	4390500	12773000	8477100	7628500	6048500	0	0	6	2	2	11.5	3.7	3.7	65.344	0	6.8303	81066000	18
Tb11.0400;Tb927.11.7700;Tb11.0300	hypothetical protein;P27 protein, putative;hypothetical protein	1.89705	-2.28158		0	0	6457800	3891400	0	0	0	0	5	5	5	29.9	29.9	29.9	27.701	0	20.499	10281000	12
Tb927.7.1300	protein disulfide isomerase, putative	1.12169	-2.28224		0	0	9792100	8028600	0	0	0	0	6	6	6	21.8	21.8	21.8	41.939	0	21.771	4713300	11
Tb927.11.1450	2-oxoglutarate dehydrogenase E1 component, putative	0.854622	-2.28805		0	0	33487000	8635500	0	0	3085200	0	20	20	20	30.7	30.7	30.7	113.38	0	38.736	14137000	29
Tb927.11.8970	ribose 5-phosphate isomerase, putative	1.36206	-2.28966		0	0	8044000	3413700	0	0	0	0	6	6	6	58.7	58.7	58.7	16.957	0	37.027	15452000	12
Tb927.4.4060	hypothetical protein, conserved	2.60809	-2.28966		0	0	1622800	1843100	0	0	0	0	5	5	5	6.8	6.8	6.8	104.06	0	6.7466	2516300	10
Tb927.4.3950	cytoskeleton-associated protein CAP5.5, putative	0.803875	-2.30844		55471000	16505000	40512000	54704000	0	25538000	14774000	19739000	19	19	13	30.8	30.8	22.6	94.653	0	154.64	308330000	75
Tb927.7.2940;Tb927.7.2930;Tb927.7.2920;Tb927.7.2910;Tb927.7.2900;Tb927.7.2890;Tb927.7.2880;Tb927.7.2870;Tb927.7.2860;Tb927.7.2850;Tb927.7.2840;Tb927.7.2830;Tb927.7.2820	histone H2A, putative;histone H2A, putative;histone H2A, putative;histone H2A, putative;histone H2A, putative;histone H2A, putative;histone H2A, putative;histone H2A, putative;histone H2A, putative;histone H2A, putative;histone H2A, putative;histone H2A, putative;histone H2A, putative	0.57671	-2.30914		37220000	15037000	26906000	21360000	27716000	58407000	0	0	4	4	4	19.4	19.4	19.4	14.212	0	19.705	599430000	22
Tb927.11.5440	NADP-dependent malic enzyme, cytosolic	0.93517	-2.31694		0	0	31996000	8016600	0	0	3212800	0	11	11	11	26.8	26.8	26.8	61.506	0	37.767	17221000	25
Tb927.9.4680	Eukaryotic initiation factor 4A-1	1.06585	-2.33277		41135000	37823000	86089000	91633000	0	22127000	30520000	22666000	17	17	17	57.2	57.2	57.2	45.361	0	146.35	409210000	80
Tb927.9.5460	Eukaryotic translation initiation factor 4 gamma 2	2.84101	-2.33951		2146800	0	3143100	3211000	0	0	0	0	5	5	5	7.9	7.9	7.9	110.26	0	71.51	4919800	13
Tb927.3.5640	nuclear transcription factor, putative	1.32332	-2.34505		0	0	4475300	13536000	0	0	0	0	11	11	11	36.7	36.7	36.7	59.544	0	53.244	4285900	15
Tb927.1.740	phosphatidylinositol-4-phosphate 5-kinase related	1.78956	-2.34523		0	0	9784600	4907700	0	0	0	0	7	7	7	26	26	26	48.865	0	38.294	4122800	10
Tb927.6.2790	L-threonine 3-dehydrogenase	1.71817	-2.35023		35501000	37209000	52985000	87593000	2864900	8625200	26375000	13915000	14	14	13	55.4	55.4	53.3	36.957	0	212.16	343340000	59
Tb927.4.2070;Tb11.v5.0410;Tb11.v5.0881	antigenic protein, conserved;antigenic protein, putative;antigenic protein, putative	1.38936	-2.35088		19657000	28215000	29354000	63469000	0	10592000	16503000	7325200	8	8	8	46	46	46	511.32	0	323.31	174860000	41		+	+	+	+	+	+	+	+	+
Tb927.11.8770	ATP-dependent RNA helicase FAL1, putative	1.33987	-2.35771		0	0	4234500	6243100	0	0	0	0	7	7	7	19.2	19.2	19.2	45.516	0	51.988	4515300	13
Tb927.9.13740;Tb927.9.13710;Tb927.9.13680;Tb927.9.13655;Tb927.9.13650	ADP-ribosylation factor, putative;ADP-ribosylation factor, putative;ADP-ribosylation factor, putative;ADP-ribosylation factor, putative;ADP-ribosylation factor, putative	0.776208	-2.36063		10122000	20983000	24791000	23946000	0	0	31975000	13607000	9	9	9	59.9	59.9	59.9	20.624	0	121.63	184890000	46
Tb927.2.1080	retrotransposon hot spot protein 5 (RHS5), putative	1.44679	-2.36554		10349000	17855000	44854000	33864000	0	9288500	8294200	5101200	13	8	0	20.8	14.2	0	76.643	0	22.882	101860000	42
Tb927.11.1210	Domain of unknown function (DUF4470)/Domain of unknown function (DUF4471), putative	2.19827	-2.36686		0	0	4661800	4106700	0	0	0	0	6	6	6	15.3	15.3	15.3	64.79	0	45.614	2378400	10									+	+
Tb927.11.13270	hypothetical protein, conserved	0.980954	-2.37317		9157100	17046000	16668000	10848000	0	0	14001000	7874100	8	8	8	50.7	50.7	50.7	30.104	0	18.216	83091000	30
Tb927.10.5880	Proteophosphoglycan, putative	2.17849	-2.3868		6777700	4078600	8675300	4865700	0	0	2184200	0	11	11	11	26	26	26	66.774	0	99.88	15442000	27
Tb927.11.9590	S-adenosylhomocysteine hydrolase, putative	0.733192	-2.39001		6070200	0	100980000	6266400	0	2643000	0	0	12	12	12	27.5	27.5	27.5	48.447	0	26.431	64504000	30
Tb927.9.8350	Flagellum attachment zone protein 27	3.69064	-2.39117		0	0	4267700	3405000	0	0	0	0	7	7	7	16.6	16.6	16.6	66.853	0	10.043	2251700	11
Tb927.11.11680	2-oxoglutarate dehydrogenase E2 component, putative	0.95798	-2.39558		11050000	9612200	80559000	35851000	2764700	8858600	21685000	0	12	12	12	32.6	32.6	32.6	41.143	0	69.241	128600000	52
Tb927.6.4920;Tb927.6.4910;Tb927.6.4900;Tb927.6.4890;Tb927.6.4880;Tb927.6.4870;Tb927.6.4860;Tb927.6.4850;Tb927.6.4840	S-adenosylmethionine synthetase;S-adenosylmethionine synthetase;S-adenosylmethionine synthetase;S-adenosylmethionine synthetase;S-adenosylmethionine synthetase;S-adenosylmethionine synthetase;S-adenosylmethionine synthetase;S-adenosylmethionine synthetase;S-adenosylmethionine synthetase	1.18294	-2.40185		0	0	30280000	1868000	0	0	0	0	12	12	12	38.3	38.3	38.3	43.54	0	36.729	30934000	22
Tb927.2.5980	chaperone protein ClpB1, putative	2.08029	-2.42992		0	0	8773200	7506900	0	0	0	0	12	12	12	21	21	21	97.037	0	35.501	8502000	20						+			+	+
Tb927.11.6870	14-3-3 protein 2	0.799042	-2.4302		10351000	0	18613000	12676000	0	0	7755500	0	9	9	9	48.4	48.4	48.4	29.196	0	24.829	27025000	23
Tb927.8.7410;Tb927.4.5010	calreticulin, putative;calreticulin, putative	1.38593	-2.43592		0	0	6272600	0	0	0	0	0	3	3	3	10.1	10.1	10.1	45.021	0.0020819	2.2523	1843600	3
Tb927.3.3100	peptidyl-prolyl cis-trans isomerase NIMA-interacting 4, putative	1.55901	-2.4523		0	0	5813800	9317400	0	0	0	0	4	4	4	27.9	27.9	27.9	13.077	0	7.2086	3789100	7
Tb927.8.7100	acetyl-CoA carboxylase	1.68021	-2.45916		0	4798300	6808100	2912000	0	0	0	0	19	19	19	11.2	11.2	11.2	242.91	0	41.522	57607000	28					+	+			+	+
Tb927.6.4090	chaperonin HSP60, mitochondrial precursor, putative	2.28119	-2.46579		39026000	23163000	48681000	64377000	3278500	6770200	16848000	8134000	14	14	14	33.6	33.6	33.6	58.37	0	86.349	251530000	57
Tb927.9.14240;Tb11.v5.0621	hypothetical protein, conserved;Nucleoporin NUP82	1.24922	-2.48013		6193800	0	5514000	5799900	0	0	0	0	10	10	10	16.4	16.4	16.4	82.445	0	15.923	18378000	17
Tb927.10.1520	ras-related protein Rab21, putative	1.09154	-2.48299		0	0	25243000	14122000	0	0	0	0	9	9	9	45	45	45	28.639	0	186.13	13601000	19
Tb927.3.2600	ATP-dependent DEAD/H RNA helicase, putative	1.21727	-2.48519		0	0	14424000	1992200	0	2010800	0	0	16	16	16	8.9	8.9	8.9	244.99	0	32.773	7788200	22			+	+	+	+	+	+	+	+
Tb927.7.4940;Tb11.v5.0175	oligopeptidase B protein, putative;serine peptidase, clan SC, family S9A-like protein	1.10733	-2.49121		0	0	7465800	40632000	0	0	0	0	17	17	17	24.1	24.1	24.1	104.35	0	87.508	11204000	26
Tb927.4.760	AP-1 adapter complex gamma subunit, putative	3.37144	-2.50086		0	0	3163100	2337900	0	0	0	0	6	6	6	11	11	11	87.344	0	12.826	1871200	9								+	+	+
Tb927.11.11770	Eukaryotic translation initiation factor 4E-3	0.729727	-2.50969		5468900	0	22565000	38287000	0	0	17423000	0	9	9	9	26.7	26.7	26.7	47.963	0	17.171	47207000	27		+	+	+	+	+	+	+	+	+
Tb927.10.9430	phosphoribosylpyrophosphate synthetase, putative	1.08651	-2.52466		0	0	11616000	9160100	0	0	0	0	5	5	5	17	17	17	40.477	0	8.247	9975800	12
Tb927.1.880	Midasin, putative	0.787595	-2.52885		0	0	27260000	24208000	0	0	0	0	45	45	45	13.5	13.5	13.5	512.6	0	122.38	3079000000	79
Tb927.5.1100	peroxisome targeting signal 1 receptor	1.14242	-2.52966		6166500	20893000	0	2982500	0	0	0	0	8	8	8	24.4	24.4	24.4	72.095	0	37.925	39058000	17										+
Tb927.9.9870	Kinesin-13 6, putative	1.07824	-2.53936		0	0	16339000	7881100	0	0	0	0	11	11	11	34.6	34.6	34.6	53.501	0	58.16	6829400	16						+				+
Tb927.3.1370;Tb927.10.2840	ribosomal protein S25, putative;40S ribosomal protein S25, putative	0.494552	-2.54016		0	51673000	46008000	52133000	0	0	191880000	0	7	7	7	35.4	35.4	35.4	12.56	0	13.121	861300000	32
Tb927.10.12260	cytosolic nonspecific dipeptidase, putative	1.16899	-2.5431		8416900	0	23702000	7445100	0	0	9276800	0	7	7	7	22.1	22.1	22.1	51.578	0	67.84	29205000	26				+				+
Tb927.10.8580	ADP-ribosylation factor-like protein 3b, putative	1.50787	-2.56364		9806100	6441000	21133000	13612000	2415500	0	9084300	0	5	5	5	29.5	29.5	29.5	21.902	0	22.41	51646000	29
Tb927.9.5040	cAMP-specific phosphodiesterase	1.59013	-2.56597		7509000	0	5243000	7562800	0	0	0	0	11	11	6	21.1	21.1	13.2	103.65	0	41.246	10135000	17
Tb927.7.550	WD domain, G-beta repeat, putative	1.16459	-2.58219		0	0	15734000	13124000	0	0	0	0	11	11	11	26.3	26.3	26.3	55.627	0	76.431	7698700	18								+		+
Tb927.8.2000	cyclophilin, putative	0.886314	-2.58261		2579100	0	25376000	33822000	0	2849500	0	0	12	12	12	46.9	46.9	46.9	28.482	0	126.84	35855000	29
Tb927.10.9820;Tb11.v5.0565	mitochondrial intermediate peptidase, putative;mitochondrial intermediate peptidase	1.82849	-2.61333		4054600	0	4381400	16381000	0	0	0	0	14	14	14	28.9	28.9	28.9	76.732	0	128.66	12159000	24
Tb927.11.2650	heat shock protein 84, putative	1.05037	-2.63843		0	8256900	37255000	25922000	0	0	13331000	0	26	26	26	40.8	40.8	40.8	84.2	0	85.679	45846000	57
Tb927.3.2230	succinyl-CoA synthetase alpha subunit, putative	1.38881	-2.67214		17667000	21348000	36921000	28755000	7276400	0	21045000	0	8	8	8	36.2	36.2	36.2	31.464	0	18.807	198420000	44
Tb927.6.1520	Aquaglyceroporin 1	1.24358	-2.70659		0	0	17370000	10372000	0	0	0	0	4	4	4	19.9	19.9	19.9	35.066	0	13.701	25795000	14
Tb927.10.7410	succinyl-CoA ligase [GDP-forming] beta-chain, putative	2.27836	-2.72092		57566000	56896000	109550000	286300000	14039000	8864900	26270000	16630000	27	27	27	66.1	66.1	66.1	44.905	0	323.31	572090000	118
Tb927.8.4610	Ras-related protein RabX1	1.39617	-2.73559		18667000	10723000	53367000	73096000	0	3340800	19433000	4984600	13	12	12	62.8	62.8	62.8	24.018	0	95.594	121300000	49
Tb927.8.1500	hypothetical protein, conserved	1.32422	-2.73876		5815300	5070900	7037600	8400300	6507900	0	0	0	6	6	6	17	17	17	63.206	0	16.772	51078000	21		+		+	+	+	+	+	+	+
Tb927.10.8420	Phosphatidylinositol 3-kinase tor1	0.800465	-2.74443		0	0	37679000	26214000	0	0	0	0	36	36	36	18.2	18.2	18.2	271.39	0	88.573	17203000	52
Tb927.9.5900	glutamate dehydrogenase	1.1767	-2.77076		8279700	15524000	108860000	48315000	4896900	0	18307000	4252000	27	27	27	34.1	34.1	34.1	112.11	0	323.31	143210000	74
Tb927.9.4190	fatty acyl CoA syntetase 1	1.09209	-2.8556		10482000	16984000	27554000	88879000	0	0	18330000	9391900	21	21	21	38.8	38.8	38.8	78.959	0	125.78	121430000	65
Tb927.10.14140;Tb11.v5.0605	pyruvate kinase 1, putative;pyruvate kinase 1	1.23813	-2.87726		5556600	0	33250000	4378400	0	0	0	0	12	12	12	34.5	34.5	34.5	54.423	0	79.991	15288000	20
Tb927.11.3510	hypothetical protein, conserved	0.88713	-2.91485		0	0	46515000	33170000	0	0	0	0	16	16	16	24.8	24.8	24.8	91.938	0	124.21	21404000	28
Tb927.7.1920	paraflagellar rod component, putative	3.36846	-2.93043		6469800	0	6285600	6477400	0	0	0	0	7	7	7	19.7	19.7	19.7	59.271	0	46.008	8931900	20
Tb927.7.2980;Tb927.7.3020	Nitroreductase family, putative;Nitroreductase family, putative	1.24038	-2.93424		10462000	0	42153000	9740200	0	0	4440500	0	8	8	8	57.9	57.9	57.9	21.242	0	18.454	197380000	29								+		+
Tb927.10.6800	developmentally regulated GTP-binding protein, putative	1.72205	-2.98464		8363400	0	15069000	15793000	0	0	0	0	11	11	11	41.8	41.8	41.8	41.267	0	19.574	14306000	19
Tb927.10.2890;Tb11.v5.0650	enolase, putative;enolase	2.88439	-2.98888		114390000	92999000	284470000	197630000	9829400	23258000	34507000	19089000	25	25	25	64.1	64.1	64.1	46.592	0	273.14	694410000	139
Tb927.10.1400;Tb927.10.1470	hypoxanthine-guanine phosphoribosyltransferase;hypoxanthine-guanine phosphoribosyltransferase	1.70889	-2.99035		0	0	13866000	5733400	0	0	0	0	7	7	7	50	50	50	23.36	0	16.509	6227000	11							+	+	+	+
Tb927.10.540;Tb11.v5.0414	ATP-dependent DEAD/H RNA helicase, putative;ATP-dependent RNA helicase SUB2, putative	1.31051	-3.00374		3572100	9502100	41088000	38976000	0	0	10632000	0	16	16	16	39	39	39	49.226	0	35.594	52346000	40
Tb927.10.9900	ABC1 protein, putative	2.47537	-3.01909		4447600	5335400	10619000	6554100	0	0	0	0	8	8	8	20.8	20.8	20.8	57.214	0	69.431	14379000	22
Tb927.11.15370	Importin subunit beta-4, putative	1.05017	-3.02983		0	0	21358000	21941000	0	0	0	0	16	16	16	22.9	22.9	22.9	117.88	0	186.41	17145000	31
Tb927.9.5730	nucleosome assembly protein-like protein	2.23284	-3.12026		7517400	0	7525500	6022000	0	0	0	0	6	6	6	25.1	25.1	25.1	47.584	0	17.339	21166000	18		+	+	+	+	+	+	+	+	+
Tb927.5.1090	threonyl-tRNA synthetase, putative	1.79202	-3.12915		0	0	21551000	9595800	0	0	0	0	17	17	17	27.4	27.4	27.4	90.983	0	66.968	10806000	29				+			+	+		+
Tb11.v5.0366;Tb11.v5.0365	hypothetical protein, conserved;hypothetical protein, conserved	1.46478	-3.15829		0	0	14857000	12628000	0	0	0	0	11	3	3	10.8	2.8	2.8	120.58	0	6.9039	7119100	6
Tb927.8.6110	3-hydroxy-3-methylglutaryl-CoA synthase, putative	1.3374	-3.18865		16420000	25882000	61501000	24969000	0	0	23694000	6364500	13	13	13	28.3	28.3	28.3	54.669	0	168.35	146410000	53
Tb927.3.1840	3-oxo-5-alpha-steroid 4-dehydrogenase, putative	1.43216	-3.20031		27671000	0	9484600	11620000	0	0	0	0	9	9	9	30.5	30.5	30.5	33.355	0	28.667	48475000	23
Tb927.11.14250	T-complex protein 1, epsilon subunit, putative	1.28897	-3.24787		5000600	2104100	41091000	44380000	0	0	5431100	0	17	17	17	30.9	30.9	30.9	59.381	0	75.32	125220000	45				+	+	+	+	+	+	+
Tb927.9.6210	arginine kinase	1.22008	-3.27721		7598600	0	47316000	23826000	0	0	0	0	30	2	1	62.1	10.1	7.7	44.716	0	11.303	93124000	12
Tb927.6.4540	3-hydroxy-3-methylglutaryl-CoA reductase, putative	1.22795	-3.28448		5094000	0	24181000	21731000	0	0	0	0	10	10	10	27.2	27.2	27.2	45.944	0	98.834	17618000	22
Tb927.5.3060	hypothetical protein, conserved	1.43177	-3.34021		0	0	33988000	20285000	0	0	0	0	5	5	5	24.9	24.9	24.9	36.657	0	10.66	14655000	12
Tb927.8.5010;Tb927.8.5000;Tb927.8.4990;Tb927.8.4980;Tb927.8.4970;Tb11.v5.0538	69 kDa paraflagellar rod protein, putative;Paraflagellar rod protein 2-1;Paraflagellar rod protein 2-2;Paraflagellar rod protein 2-3;Paraflagellar rod protein 2-4;Paraflagellar rod protein 2-5	1.73449	-3.36549		12584000	0	7474900	2643100	0	0	0	0	12	12	12	27.2	27.2	27.2	69.596	0	28.911	25454000	20
Tb927.7.7210	Present in the outer mitochondrial membrane proteome 37	1.34279	-3.37036		196940000	3586000	87333000	88429000	4367200	6407400	7588700	2245700	30	30	30	49	49	49	77.526	0	238.24	319690000	97
Tb927.11.7380	glycerol-3-phosphate dehydrogenase (FAD-dependent), mitochondrial	2.27915	-3.41736		12489000	0	4752500	6232700	0	0	0	0	10	10	10	25.4	25.4	25.4	66.991	0	52.619	28511000	25
Tb927.7.5680	deoxyribose-phosphate aldolase, putative	0.998019	-3.54317		0	0	102410000	39798000	0	0	0	0	12	12	12	46.4	46.4	46.4	30.037	0	56.586	39751000	24
Tb927.11.3030	phosphoribosylpyrophosphate synthetase, putative	1.82591	-3.64096		10620000	0	25257000	17097000	0	0	0	0	8	8	8	33.1	33.1	33.1	39.402	0	33.646	24052000	18								+
Tb927.3.3090	helicase, putative	1.25936	-3.66056		0	0	61089000	24616000	0	0	0	0	25	25	25	34	34	34	106.11	0	182.41	23853000	40
Tb927.2.3030	ATP-dependent Clp protease subunit, heat shock protein 78 (HSP78), putative	1.86865	-3.68251		12913000	22553000	24954000	28660000	0	0	13684000	0	24	24	24	36.6	36.6	36.6	90.664	0	63.214	65786000	61
Tb927.11.16730	dihydrolipoyl dehydrogenase	1.98683	-3.69963		13078000	4679100	54063000	11825000	0	0	4379600	0	18	18	18	44.9	44.9	44.9	50.433	0	132.08	50053000	40
Tb927.8.6060	2-amino-3-ketobutyrate coenzyme A ligase	1.50585	-3.75184		8889600	2678800	129790000	38506000	0	0	4261000	0	17	17	17	60.1	60.1	60.1	43.734	0	145.39	157050000	50
Tb927.11.12880	Present in the outer mitochondrial membrane proteome 17	1.90095	-3.77806		4235300	0	31296000	11294000	0	0	0	0	19	19	11	21.5	21.5	13.5	123.3	0	161.96	15338000	36								+
Tb927.11.9980	2-oxoglutarate dehydrogenase E1 component, putative	2.12567	-3.98985		4925200	0	52230000	20330000	0	0	0	0	24	24	24	33.3	33.3	33.3	112.95	0	159.39	24498000	42
Tb927.11.2410	Flabarin, putative	1.31345	-4.0239		7296000	0	134090000	97826000	0	2194300	2542200	0	12	12	12	55.9	55.9	55.9	24.58	0	164.49	117160000	44								+	+	+
Tb927.11.6590	metallo-peptidase, Clan MF, Family M17	1.54218	-4.0759		9899400	0	57611000	6030600	0	0	0	0	16	16	16	48.2	48.2	48.2	55.359	0	67.727	31218000	28
Tb11.v5.0713	Retrotransposon hot spot protein 6 (RHS6), putative	1.7508	-4.1077		30365000	21918000	55591000	94386000	0	0	28374000	0	22	22	5	35	35	9.3	78.342	0	162.95	147160000	76
Tb927.7.2700	NADH-cytochrome b5 reductase, putative	1.57818	-4.18828		5770500	0	121880000	22928000	0	0	0	0	16	16	16	68.6	68.6	68.6	31.856	0	50.97	52938000	39
Tb927.10.13360	Elongation factor Tu, mitochondrial	2.05921	-4.26641		15413000	13266000	25806000	73955000	0	2505200	5910100	0	19	19	19	49.6	49.6	49.6	51.849	0	90.979	91600000	48
Tb927.6.3650	ADP-ribosylation factor-like protein 3C, putative	2.11558	-4.65625		32889000	64070000	22855000	37846000	0	0	14295000	0	10	10	10	65	65	65	20.072	0	34.712	150840000	36		+	+	+	+	+	+	+	+	+
Tb927.10.2010	hexokinase	2.40883	-4.77489		39857000	12569000	76787000	49435000	7334300	0	0	0	22	22	1	49.5	49.5	3.8	51.295	0	323.31	108590000	68
Tb927.11.5520	triosephosphate isomerase	1.70948	-5.18536		18513000	5033000	420300000	172820000	0	1767300	0	5181500	14	14	14	60.4	60.4	60.4	26.819	0	134.79	328490000	63
Tb927.3.3780;Tb927.3.3760	tryparedoxin 1b, putative;tryparedoxin 1a, putative	1.86352	-5.27609		17651000	0	126660000	82737000	0	0	0	0	5	5	5	34.7	34.7	34.7	15.891	0	28.323	97810000	21
Tb927.11.14120	phenylalanyl-tRNA synthetase alpha chain, putative	0.92063	-6.00799		0	0	2416400000	2114600000	0	0	0	0	38	38	38	58.3	58.3	58.3	57.056	0	209.86	1204900000	140
Tb927.6.4750	hypothetical protein, conserved	1.01884	-6.26529		0	0	1497700000	1450800000	0	0	0	0	26	26	26	52.1	52.1	52.1	67.572	0	261.21	785250000	110
Tb927.11.2360	phenylalanyl-tRNA synthetase (beta subunit), putative	1.05004	-6.77563		0	0	3200500000	2637900000	0	0	0	0	45	45	45	64.7	64.7	64.7	70.311	0	318.03	1559600000	150

## Sheet: Table  S3B
		XRNA			4 replicate experiments, wild type				4 replicate experiments, XRNA				ALPH1 BioID
Gene IDs	Product Description	-LOG10 (P-value)	difference to WT	significant	LFQ intensity Ctrl1	LFQ intensity Crtl2	LFQ intensity Crtl3	LFQ intensity Crtl4	LFQ intensity XRNA_1	LFQ intensity XRNA_2	LFQ intensity XRNA_3	LFQ intensity XRNA_4	ALPH1 OE Sig Group	ALPH1 end Sig Group
Tb927.7.4900;Tb11.v5.0171	5'-3' exonuclease XRNA, putative;5'-3' exoribonuclease A	3.56408	9.53194	+	14543000	0	24260000	25272000	4375100000	10981000000	7308100000	5521100000	A	B
Tb927.9.12070	hypothetical protein, conserved	4.06014	6.45631	+	1881800	0	1854300	3270400	168510000	318230000	52957000	184440000	A	A
Tb927.6.740	ATP-dependent DEAH-box RNA helicase, putative	3.1664	5.93675	+	0	0	0	0	39833000	220810000	30004000	18341000
Tb927.9.13990	RNA-binding protein, putative	3.06512	5.41271	+	9590900	0	2484900	1799400	83404000	221010000	40876000	218640000
Tb927.4.4940	SUMO-interacting motif-containing protein	4.24218	5.33277	+	0	0	0	0	31326000	19977000	23328000	26840000
Tb927.3.3740	Zinc-finger double-stranded RNA-binding, putative	2.8932	5.16701	+	0	2959000	0	0	77858000	29546000	22101000	28826000
Tb927.10.7340;Tb927.10.7330	40S ribosomal protein S24E, putative;40S ribosomal protein S24E, putative	3.93776	5.03976	+	0	0	0	0	14757000	15529000	10703000	12257000
Tb927.6.640	ApaH-like phosphatase ALPH1	2.84056	4.83147	+	11132000	0	28101000	15819000	281570000	334930000	142020000	571420000	A	A
Tb927.6.3690	pre-mRNA cleavage complex II Clp1-like, conserved	2.75749	4.62102	+	0	0	0	0	10806000	49361000	9674900	11522000
Tb927.7.320	RNA-binding protein 8	1.65782	4.28902		14721000	0	4599900	0	38077000	31606000	28198000	45827000
Tb927.2.5610;Tb927.2.5530	Present in the outer mitochondrial membrane proteome 22-1;Present in the outer mitochondrial membrane proteome 22B	2.78479	4.28765	+	0	0	0	0	13201000	8830300	10430000	10408000
Tb927.1.3910	Anaphase-promoting complex subunit CDC23	0.96846	4.27676		0	16707000	0	0	60149000	0	31523000	75341000
Tb927.8.6160;Tb927.8.6150	40S ribosomal protein S8, putative;40S ribosomal protein S8, putative	1.57093	4.26345		20753000	0	0	0	34313000	47940000	14827000	22295000
Tb927.4.3890	ATP-dependent RNA helicase, putative	2.90726	4.09821	+	12550000	0	7844800	6953800	85835000	214930000	45744000	161840000	A	B
Tb927.8.5460;Tb927.8.5465;Tb927.8.5440;Tb11.v5.0798;Tb11.v5.0797	flagellar calcium-binding protein;flagellar calcium-binding protein;flagellar calcium-binding 24 kDa protein;Flagellar calcium-binding 44 kDa protein;flagellar calcium-binding 24 kDa protein	1.55984	3.96202		11153000	0	0	0	9178200	18790000	13065000	10959000
Tb927.7.2660	zinc finger protein family member, putative	1.70502	3.91307		8436200	0	5816900	0	39394000	9479700	43811000	34475000
Tb927.6.4530	RNA-binding protein, putative	3.26355	3.83033	+	0	0	0	0	13058000	16506000	13360000	16062000
Tb927.6.3280	cyclosome subunit 1, putative	1.70271	3.73795		0	0	0	0	17858000	0	10071000	31865000
Tb927.10.11600	hypothetical protein, conserved	2.11167	3.72254		5065100	0	0	0	15950000	19435000	6450600	10352000
Tb927.11.5590	Anaphase-promoting complex-associated protein AP1	1.49846	3.66942		0	3728500	0	0	19347000	3987200	5234700	51919000
Tb927.9.13970	KKT-interacting protein 9	1.44924	3.65022		5720500	5614400	1089000	0	38660000	5958700	13264000	66510000
Tb927.7.3980	tc40 antigen-like	2.68709	3.64907		107250000	25656000	156640000	111490000	825040000	1138500000	585870000	2162900000	A	A
Tb927.11.3490	hypothetical protein, conserved	3.20378	3.64484	+	157130000	57116000	262620000	170860000	1363000000	1978900000	1182200000	3091700000	A	A
Tb927.10.5480;Tb927.10.5460	60S ribosomal protein L24, putative;60S ribosomal protein L24, putative	1.38309	3.61623		0	0	24339000	0	29710000	31316000	11268000	22552000
Tb927.9.15290	CHAT domain containing protein, putative	2.43491	3.6126		0	0	3924800	0	9700700	9400100	8019600	12470000
Tb927.2.4510	cdc2-related kinase 9	0.796658	3.58792		86001000	37897000	0	0	46765000	125930000	20032000	60405000
Tb927.6.2150	cell division cycle protein 16 homolog, putative	0.980942	3.49858		0	15686000	0	0	18813000	0	13303000	61652000
Tb927.11.550	Suppressor of clathrin deficiency 6, putative	3.4486	3.47682	+	7921100	3311800	4685800	3522800	42954000	87234000	25958000	68402000	A	B
Tb927.7.5020;Tb927.7.5000;Tb11.v5.0182;Tb11.v5.0181	60S ribosomal protein L19, putative;60S ribosomal protein L19, putative;60S ribosomal protein L19, putative;60S ribosomal protein L19, putative	1.39243	3.4202		0	0	0	0	11421000	15113000	3078900	0
Tb927.10.2290	chaperone protein DnaJ, putative	1.77725	3.39578		8339700	0	4517100	0	32293000	19239000	23332000	24982000
Tb927.3.3270	ATP-dependent 6-phosphofructokinase, glycosomal	2.39342	3.37669		22968000	0	12928000	5226200	64697000	153040000	59290000	84124000
Tb927.10.15870	RNA binding protein, putative	0.694161	3.32632		77786000	69477000	0	0	40972000	112210000	22651000	53460000
Tb927.9.11500	anaphase-promoting complex subunit 2	2.07246	3.32308		0	0	0	0	12188000	0	4616400	24717000
Tb927.10.10000	hypothetical protein, conserved	2.58617	3.26825		0	0	4832200	4181200	15851000	16335000	43938000	20812000
Tb927.11.6600	conserved protein, unknown function	2.14124	3.25737		0	0	0	0	6864500	2506500	10011000	4129000
Tb927.10.13800	hypothetical protein, conserved	1.07696	3.19756		37072000	8789800	4175700	0	47276000	60275000	22786000	37245000
Tb927.5.1490	Eukaryotic translation initiation factor 4 gamma 1	2.41443	3.1814		0	0	0	2128200	11653000	6168000	3738200	10320000
Tb927.5.2080	GMP reductase	1.32277	2.98025		16751000	0	6379100	0	30098000	26801000	15570000	16805000
Tb927.7.3970	hypothetical protein, conserved	1.85152	2.95188		0	0	0	0	8788300	0	5076900	6559000
Tb927.10.6060;Tb11.v5.0199	universal minicircle sequence binding protein, putative;universal minicircle sequence binding protein 2	1.37332	2.94024		0	0	5707600	0	35137000	8547400	3497300	12080000
Tb927.8.1110;Tb927.10.5610	40S ribosomal protein S9, putative;40S ribosomal protein S9, putative	0.927646	2.88821		29546000	18824000	5720300	0	31510000	65664000	28766000	39047000
Tb927.8.1340;Tb927.8.1330	60S ribosomal protein L7a, putative;60S ribosomal protein L7a, putative	0.89617	2.86946		14210000	0	3622900	0	15703000	48445000	3906100	6318200
Tb927.11.8200	ribosomal protein S26, putative	1.1512	2.83467		0	0	4924700	0	0	19776000	10689000	10865000
Tb927.5.2380	hydrolase, alpha/beta fold family, putative	1.15504	2.82799		0	0	5681800	12374000	12078000	6558100	33691000	17768000
Tb927.9.15360;Tb927.10.190	40S ribosomal protein S6, putative;40S ribosomal protein S6, putative	1.15854	2.79217		15392000	11288000	5787800	0	38584000	62110000	22512000	17265000
Tb927.7.5750	Anaphase promoting complex-associated Protein AP2	1.28597	2.78799		0	6152300	0	0	6946800	0	6488600	17294000
Tb927.4.3150	KKT-interacting protein 10	1.04336	2.75804		0	0	0	0	13301000	0	10422000	7324100
Tb927.3.5050	60S ribosomal protein L4	0.863798	2.72609		22372000	0	10306000	0	11250000	54367000	15148000	14969000
Tb927.7.3080	Kinetochore interacting protein 4	1.17253	2.71544		0	5258000	0	0	9994800	0	9788400	11283000
Tb927.4.1800;Tb927.4.1790	ribosomal protein L3, putative;Mitochondrial ribosomal protein L3	0.79195	2.70187		11199000	8456600	0	0	6225800	27841000	7894700	5427000
Tb927.10.14700	hypothetical protein, conserved	0.960688	2.6681		0	0	0	0	23685000	0	0	14193000
Tb927.10.10330	Anaphase-promoting complex subunit CDC27	0.717518	2.59598		0	11803000	0	0	20503000	0	11552000	23086000
Tb927.10.12740	Zinc finger CCCH domain-containing protein 35	1.60508	2.55251		0	0	0	0	6359600	0	3678400	13981000
Tb927.5.2140	regulator of nonsense transcripts 1	1.20367	2.49389		0	0	0	0	8556200	9508100	0	0
Tb927.9.3760	Nucleoporin GLE2	0.784484	2.45106		142680000	502180000	8412400	10074000	229170000	104810000	577370000	391470000
Tb927.9.3170	cytochrome oxidase subunit V	0.858973	2.45009		7435700	0	0	0	5537600	26719000	0	8381200
Tb927.9.14410	RNA 3'-terminal phosphate cyclase, putative	1.11891	2.40106		0	0	0	0	0	8486600	6512400	7193800
Tb927.9.10770	polyadenylate-binding protein 2	2.78371	2.32848		205930000	93386000	121230000	87230000	846030000	592790000	318250000	810940000
Tb927.3.5220	hypothetical protein, conserved	2.07007	2.30504		0	0	0	0	3709300	0	3363100	3505900
Tb927.6.4440	RNA-binding protein 42 (RNA-binding motif protein 42)	1.25927	2.29907		59150000	45509000	13906000	5937700	283530000	116800000	39293000	100200000
Tb927.9.1700	btb/poz domain containing protein, putative	1.28196	2.27737		0	0	0	0	0	0	6680500	5040800
Tb927.10.8430	40S ribosomal protein S12, putative	0.656595	2.2688		12289000	15460000	15842000	0	26400000	15317000	17776000	35076000	B
Tb927.11.970	hypothetical protein, conserved	0.389915	2.23918		14352000	43689000	0	0	30695000	0	63933000	54470000
Tb927.10.6630	ATP-dependent RNA helicase DBP2A, putative	1.20678	2.2177		0	0	3263600	0	10718000	10085000	3842000	0
Tb927.5.1610;Tb927.4.3550	60S ribosomal protein L13a, putative;60S ribosomal protein L13a, putative	0.785871	2.16372		10769000	0	10142000	0	7862400	23605000	7931500	9888700
Tb927.10.15360	hypothetical protein, conserved	0.544368	2.16199		560640000	418680000	12920000	5665500	202770000	950560000	92228000	387720000
Tb927.8.3750	nucleolar protein 56	1.43084	2.14921		9173200	0	3613200	2367900	20660000	49303000	7391900	8241500
Tb927.7.2140;Tb07.11L3.90	zinc finger protein family member, putative;zinc finger protein family member, putative	0.478538	2.14724		0	25171000	3051800	0	0	14025000	155350000	14498000
Tb927.10.3940;Tb11.v5.0501;Tb927.10.3930	40S ribosomal protein S3A, putative;40S ribosomal protein S3A, putative;40S ribosomal protein S3A, putative	1.50423	2.13122		74296000	33705000	35399000	7007800	158790000	176860000	89861000	90667000
Tb927.10.8530;Tb927.10.8520;Tb927.10.8510;Tb927.10.8500;Tb927.10.8490;Tb11.v5.0332;Tb11.v5.0331;Tb11.v5.0333	THT1 - hexose transporter, putative;THT2A - glucose transporter, putative;THT1 - hexose transporter, putative, fragment;glucose transporter, putative;glucose transporter, putative;glucose transporter, putative;glucose transporter, putative;glucose transporter 2A	0.73793	2.08834		9822200	0	0	0	0	5452100	5609900	6186800
Tb927.11.9730;Tb927.10.12680	60S ribosomal protein L34, putative;60S ribosomal protein L34, putative	0.891907	2.05442		0	0	0	0	12066000	0	7496700	0
Tb927.1.4680	Kinetochore interacting protein 6	1.18219	2.03505		0	0	0	0	0	0	6156000	6472100
Tb927.10.10590;Tb927.10.10580;Tb927.10.10570;Tb927.10.10560;Tb927.10.10550;Tb927.10.10540;Tb927.10.10530;Tb927.10.10520;Tb927.10.10510;Tb927.10.10500;Tb927.10.10490;Tb927.10.10480;Tb927.10.10470;Tb927.10.10460;Tb927.10.10445	Core histone H2A/H2B/H3/H4, putative;histone H2B, putative;histone H2B, putative;histone H2B, putative;histone H2B, putative;histone H2B, putative;histone H2B, putative;histone H2B, putative;histone H2B, putative;histone H2B, putative;histone H2B, putative;histone H2B, putative;histone H2B, putative;histone H2B, putative;histone H2B, putative	3.68515	1.98555		35540000	31273000	22128000	19673000	115770000	81260000	129030000	98035000
Tb927.10.14750;Tb927.10.14630	fibrillarin, putative;fibrillarin, putative	0.952792	1.98255		3830900	0	2997100	0	13373000	9110000	4310100	0
Tb927.9.15420;Tb927.10.270	60S ribosomal protein L32, putative;60S ribosomal protein L32	0.561639	1.97975		11038000	0	0	0	0	21050000	8157000	8971400
Tb927.3.910	tubulin gamma chain	0.643558	1.93447		9729300	15831000	0	6577100	27024000	6344600	11072000	30451000
Tb927.11.6440	Essential Nuclear Factor, 49 kDa	1.10059	1.91771		31524000	36424000	6247600	4554800	66075000	67628000	19167000	77740000	A	B
Tb927.10.9160	Cyclin 12, L-type	0.374139	1.88705		83777000	5757900	0	0	8596000	117600000	1624500	12716000
Tb927.11.14750	PSP1 C-terminal conserved region, putative	0.911866	1.88029		0	0	0	0	11415000	0	3545900	6334400
Tb927.10.560	40S ribosomal proteins S11, putative	0.425628	1.86875		0	28589000	0	0	28427000	0	18884000	0
Tb927.6.2850	ESAG8-associated protein, putative	0.827299	1.86658		0	0	0	0	9727700	0	5076700	5018700
Tb927.6.1470	hypothetical protein, conserved	0.841312	1.84986		0	0	0	0	0	14085000	3933900	0
Tb927.10.3200	U2 splicing auxiliary factor, putative	0.562468	1.84427		338140000	148520000	13156000	6047700	76326000	558770000	87320000	178360000
Tb927.8.750	nucleolar RNA-binding protein, putative	0.873239	1.74017		4393500	0	0	0	0	3773000	2224800	4040300
Tb927.3.5490	Putative intraflagellar transport protein B2	0.280169	1.65672		83454000	62316000	0	0	8154200	50492000	5407900	19953000
Tb927.4.2180	60S ribosomal protein L35a, putative	0.489845	1.64063		7428400	4839100	0	0	5073300	27595000	7649700	0
Tb927.3.5550	intraflagellar transport protein 27	0.375696	1.62838		22101000	21822000	0	0	7077400	14393000	4594300	6265600
Tb927.11.9760	hypothetical protein, conserved	0.486822	1.60656		146310000	120640000	4842200	4155100	60584000	168170000	31624000	94788000
Tb927.11.4450	ALBA-Domain Protein	0.481375	1.54327		0	0	8655800	0	13562000	0	4287700	7078100
Tb927.10.14990	intraflagellar transport protein 80	0.289491	1.50851		101310000	49704000	0	0	12943000	41577000	7600900	18517000
Tb927.10.13720	RNA-binding protein 29, putative	0.444793	1.48511		305870000	164870000	13926000	6602300	107940000	364120000	41534000	174430000
Tb927.1.3070	hypothetical protein, conserved	0.755293	1.48155		16072000	14262000	0	3232800	15649000	14636000	11974000	16026000
Tb927.9.3990;Tb927.9.3920	ribosomal protein S7, putative;ribosomal protein S7, putative	1.14084	1.47246		42364000	17884000	28742000	6412600	75157000	84724000	37083000	35066000
Tb927.7.2680	zinc finger protein family member, putative	1.15652	1.46584		30664000	60721000	16384000	11556000	105070000	30237000	68779000	93922000	A
Tb927.9.6870	RNA-binding protein, putative	0.225816	1.46466		70661000	39721000	0	0	19232000	88687000	0	25518000
Tb927.11.9550	replication factor C, subunit 4, putative	1.7304	1.45769		0	0	5391000	4270200	5955800	7350400	10025000	9558500
Tb927.6.3890	replication factor C, subunit 2, putative	1.00805	1.45471		8748700	0	9341900	6074500	13961000	10392000	16462000	12705000
Tb927.11.3600;Tb927.11.3590;Tb11.v5.1059	40S ribosomal protein S4, putative;40S ribosomal protein S4, putative;40S ribosomal protein S4, putative	2.02319	1.4479		83482000	53043000	69982000	33183000	258960000	121520000	144490000	125270000
Tb927.10.6370;Tb927.10.220	60S ribosomal protein L37a, putative;60S ribosomal proteins L37, putative	0.4633	1.43843		12182000	0	0	23016000	17367000	0	11681000	13373000
Tb927.10.7990	replication factor C subunit 3, putative	1.23656	1.43195		6688900	0	6585600	5955600	8405100	10435000	15857000	12859000
Tb927.11.14020;Tb927.11.14000	nuclear RNA binding domain 1;nuclear RNA binding domain 2	1.5823	1.42484		33994000	27993000	38076000	11500000	97377000	88573000	40596000	61836000
Tb927.7.2450	SUMO-interacting motif-containing protein	0.270887	1.42035		119300000	28296000	0	0	5395600	69590000	8009000	16493000
Tb927.9.8420;Tb927.9.8070	QM-like protein;QM-like protein	0.877181	1.36845		67259000	33719000	57156000	7184600	66664000	143330000	63945000	67739000
Tb927.11.4300;Tb927.10.9880	60S ribosomal protein L18, putative;60S ribosomal protein L18, putative	0.339604	1.31265		10596000	0	0	0	0	18737000	5884600	0
Tb927.10.14550	ATP-dependent RNA helicase HEL67	0.994618	1.29371		100540000	313050000	113860000	52257000	480170000	130980000	295750000	363680000
Tb927.11.5650	replication factor C, subunit 1, putative	0.460361	1.26558		0	0	5682000	3579200	0	6054900	10309000	8810800
Tb927.9.10400	hypothetical protein, conserved	0.408135	1.25495		5524600	0	0	0	11574000	5499700	0	0
Tb927.11.4460	ALBA-Domain Protein	0.493347	1.2539		0	0	0	2620500	0	6037100	6808300	0
Tb927.6.1500	alkyl-dihydroxyacetone phosphate synthase	0.807254	1.2513		14809000	0	8029000	11673000	15271000	23445000	15857000	11848000
Tb927.9.12240;Tb927.9.12200	60S ribosomal subunit protein L31, putative;60S ribosomal subunit protein L31, putative	0.68096	1.23343		14549000	0	9584200	4711300	6578000	32596000	11408000	11787000
Tb927.10.2240	RNA binding protein	0.908976	1.23305		26768000	9990100	11871000	7026500	47586000	21236000	11242000	59946000
Tb927.4.2930	OsmC-like protein, putative	0.843839	1.23283		0	0	0	0	0	1909800	2690700	0
Tb927.11.510;Tb927.11.500	RNA-binding protein, UBP1;RNA-binding protein, UBP2	1.79445	1.23149		16972000	21862000	25014000	17837000	55546000	23124000	60772000	64472000
Tb927.9.15210;Tb927.10.1590	ribosomal protein L36, putative;ribosomal protein L36, putative	0.518015	1.22996		3472300	0	0	0	0	3210600	4012200	0
Tb927.11.2060;Tb927.11.2050	60S acidic ribosomal protein P0, putative;60S acidic ribosomal protein P0, putative	0.347768	1.21913		63830000	0	87313000	39913000	48056000	82568000	53838000	32252000
Tb927.11.2900	HIT zinc finger, putative	0.377408	1.21811		0	0	0	0	7102700	0	0	10185000
Tb927.8.4770	small GTP-binding protein Rab18	0.306664	1.21292		0	0	13283000	0	0	14721000	22545000	0
Tb927.6.2550	RNA-binding protein, putative	0.231047	1.20738		307600000	54732000	2125500	1621600	22270000	255660000	8920200	32487000
Tb927.6.720;Tb927.11.11230	60S ribosomal protein L14, putative;40S ribosomal protein L14, putative	0.849711	1.20523		10680000	0	8010400	2656800	10529000	22031000	12794000	4991100
Tb927.11.10910;Tb927.11.10790	40S ribosomal protein SA, putative;40S ribosomal protein SA, putative	1.9451	1.20347		81434000	47721000	59931000	31473000	140930000	133860000	84845000	128810000
Tb927.11.1980	zinc finger protein family member, putative	3.17542	1.20267		25718000	22864000	26521000	20375000	73729000	45744000	45550000	58047000
Tb927.11.1660	vesicular transport protein (CDC48 homologue), putative	0.403739	1.19431		0	0	3533800	0	0	0	6232000	6521400
Tb927.11.6320	MRB1-associated protein	0.174405	1.18715		34726000	7755000	0	0	15184000	54796000	0	6695000
Tb927.8.900	splicing factor TSR1	0.187465	1.1702		516850000	72258000	9863500	0	12995000	481180000	18818000	38776000
Tb927.11.11830;Tb927.11.11820	40S ribosomal protein S17, putative;40S ribosomal protein S17, putative	0.817838	1.14458		19735000	12782000	7184900	5972800	66871000	25195000	12092000	12694000
Tb927.3.3000	Putative intraflagellar transport protein C3	0.232138	1.10367		91953000	48077000	0	0	8924900	56910000	7503600	20884000
Tb927.1.3180	40S ribosomal protein S11, putative	1.70152	1.09342		29935000	25435000	65084000	23604000	81336000	71210000	60311000	69416000
Tb927.8.3530	glycerol-3-phosphate dehydrogenase [NAD+], glycosomal	1.12064	1.07309		144060000	63940000	240890000	191570000	505730000	273410000	201590000	298810000
Tb927.10.5370;Tb927.10.5360	40S ribosomal protein S10, putative;40S ribosomal protein S10, putative	2.12013	1.06844		25889000	19867000	29950000	13985000	55665000	36774000	43916000	46355000
Tb927.10.1090;Tb927.10.1080	40S ribosomal protein S23, putative;40S ribosomal protein S23, putative	1.45613	1.06276		26151000	19440000	28483000	12317000	31878000	76092000	38351000	36506000
Tb927.11.14090	Double RNA binding domain protein 18	0.652482	1.05974		0	0	4951300	2719100	13050000	5479200	3354100	0
Tb927.8.7120	squalene synthase, putative	0.266647	1.03947		0	0	0	3675200	0	0	24812000	5866700
Tb927.7.7460	hypothetical protein, conserved	2.89446	1.02131		13645000	13251000	15926000	11953000	37021000	28894000	23391000	23350000
Tb927.9.12300	replication factor C, subunit 3, putative	0.498142	1.01889		7544500	0	10821000	8451800	11401000	4672600	18727000	10293000
Tb927.11.2330	molybdopterin synthase sulphurylase protein, putative	0.505088	1.00725		2893900	0	2202500	1853000	4631700	0	13764000	9200600
Tb927.11.290	Phosphatase and tensin homolog, putative	0.342585	0.993804		2879300	0	0	0	0	0	8736300	1976400
Tb927.5.1110;Tb927.11.16280	60S ribosomal protein L8, putative;60S ribosomal protein L8, putative	0.965685	0.986997		37687000	37170000	53692000	11072000	63733000	75275000	60606000	44203000
Tb927.10.14710;Tb927.10.14600	40S ribosomal protein S2, putative;40S ribosomal protein S2, putative	0.93274	0.986074		270260000	286530000	86346000	101370000	216680000	282490000	553150000	308170000
Tb927.10.2910	splicing factor PTSR1 interacting protein	0.123678	0.979404		237420000	54118000	0	0	9887300	266380000	7078100	0
Tb927.10.5620;Tb11.v5.0531	fructose-bisphosphate aldolase, glycosomal, putative;fructose-bisphosphate aldolase, glycosomal	1.3196	0.971358		161390000	72095000	185590000	97334000	346850000	267360000	169850000	197210000
Tb927.11.7780	Mitochondrial import receptor subunit ATOM46	0.511595	0.969678		18951000	0	10302000	10702000	13556000	21398000	11608000	11951000
Tb927.9.13580	hypothetical protein, conserved	0.636932	0.960617		4555300	0	7491000	7899500	4525200	8808800	12751000	8694500
Tb927.11.1740	intraflagellar transport protein 88	0.178831	0.943051		95682000	68729000	1118000	0	5061400	50788000	13657000	16196000
Tb927.11.6300	40S ribosomal protein S5, putative	1.51073	0.934152		64323000	36332000	41018000	51443000	134340000	91028000	100760000	53348000
Tb927.9.12510	ATP-dependent DEAD/H RNA helicase, putative	0.539411	0.916979		5436100	0	5892000	1557100	15124000	7049800	2406200	3814100	B	B
Tb927.10.1170;Tb11.0560	hypothetical protein, conserved;intraflagellar transport protein 172	0.183111	0.903398		320390000	162900000	3510200	2565100	26610000	178820000	27597000	43804000
Tb927.4.2040;Tb927.4.2030	DNA/RNA-binding protein Alba 4;DNA/RNA-binding protein Alba 3	1.39852	0.880552		12033000	11255000	20368000	8335500	19961000	30908000	16340000	26205000
Tb927.10.14840;Tb927.10.14830;Tb927.10.14820	Mitochondrial ADP/ATP carrier protein 5c;Mitochondrial ADP/ATP carrier protein 5b;Mitochondrial ADP/ATP carrier protein 5a	0.248252	0.870407		77336000	0	48070000	36091000	40156000	58036000	20283000	35892000
Tb927.7.2670	zinc finger protein family member, putative	0.44367	0.853237		57368000	109110000	12301000	12716000	59199000	33255000	103950000	50960000
Tb927.11.6200;Tb927.11.6180	60S ribosomal protein L28, putative;60S ribosomal protein L28, putative	0.363147	0.841481		0	7275400	6657000	2733200	0	18729000	12341000	8894900
Tb927.10.14950	Zinc finger CCCH domain-containing protein 40	0.879174	0.816985		7294900	0	4233800	4619500	9077000	10385000	3865500	8780000	A
Tb927.10.14980	intraflagellar transport protein 52	0.114187	0.815701		81589000	58138000	0	0	0	40759000	10808000	17151000
Tb927.5.4260;Tb927.5.4250;Tb927.5.4240;Tb927.5.4230;Tb927.5.4220;Tb927.5.4210;Tb927.5.4200;Tb927.5.4190;Tb927.5.4180;Tb927.5.4170	histone H4, putative;histone H4, putative;histone H4, putative;histone H4, putative;histone H4, putative;histone H4, putative;histone H4, putative;histone H4, putative;histone H4, putative;histone H4, putative	0.739857	0.8066		174020000	156210000	39364000	92558000	240040000	210540000	132730000	138190000
Tb927.9.8740	Double RNA binding domain protein 3	0.211967	0.796624		0	0	15279000	9143800	30954000	7497500	8210700	0	B
Tb927.10.12660	pumilio/PUF RNA binding protein 2	0.33155	0.787636		0	0	4383700	3025900	8223800	5321400	15559000	0	B	B
Tb927.9.8410	chaperone protein DnaJ, putative	0.460454	0.778417		88727000	193500000	17662000	34131000	103730000	93134000	105210000	88138000
Tb927.7.2370;Tb927.7.2340	40S ribosomal protein S15, putative;40S ribosomal protein S15, putative	1.7626	0.773169		64937000	88573000	86104000	92794000	94228000	139230000	176640000	169170000
Tb11.02.5105b;Tb11.02.5105	Present in the outer mitochondrial membrane proteome 15;hypothetical protein, conserved	0.485313	0.769794		0	0	2257500	1449700	2452500	0	6977500	0
Tb927.3.3850	COPII coat assembly protein sec16	0.269761	0.769334		0	0	3846000	2973700	4754600	0	4165300	4247400
Tb927.9.9420	hypothetical protein, conserved	0.33868	0.72154		0	0	0	2128900	0	3388600	4381600	3665500
Tb927.10.5030;Tb927.7.3680	ubiquitin/ribosomal protein S27a, putative;ubiquitin/ribosomal protein S27a, putative	0.180006	0.710589		0	0	14686000	0	0	0	9193800	8199800
Tb927.8.1510	ATP-dependent RNA helicase DBP2B, putative	0.686616	0.701942		19811000	24370000	54216000	21585000	78463000	42134000	23212000	51553000
Tb927.11.6280	pyruvate phosphate dikinase	1.24673	0.690368		168750000	188420000	133430000	119070000	399450000	213010000	179490000	224290000
Tb927.11.15730	cyclic nucleotide-binding domain containing protein, putative	0.430297	0.667907		0	0	0	0	0	0	1787800	2094000
Tb927.8.5770	Elongator-like Protein 3a	0.148883	0.666826		0	0	6902000	22921000	4682700	0	28858000	14924000
Tb927.7.1050;Tb927.7.1040	40S ribosomal protein S16, putative;40S ribosomal protein S16, putative	1.09187	0.659991		71633000	41872000	53150000	34927000	60084000	114550000	60677000	83106000
Tb927.10.15410	glycosomal malate dehydrogenase	0.850475	0.637736		147460000	153260000	111730000	131130000	248120000	233080000	102240000	328170000
Tb927.1.120	retrotransposon hot spot protein 4 (RHS4), putative	0.917098	0.627378		53455000	31470000	56761000	28317000	69556000	85586000	39878000	64856000
Tb927.10.12620	Protein of unknown function (DUF3648), putative	0.296134	0.588556		0	0	0	0	2682700	0	1785000	0
Tb927.11.13580	ubiquinone biosynthesis protein-like protein	0.181437	0.587812		9803500	0	0	10655000	0	5879000	7540000	5350000
Tb927.10.11390	60S ribosomal protein L6, putative	0.382683	0.58401		30219000	12047000	36485000	15306000	20489000	94159000	17807000	29880000
Tb927.9.12730	chaperone protein DnaJ, putative	0.915148	0.578432		5556800	8264700	6687200	5500900	14848000	6277100	12038000	7486000
Tb927.7.5180;Tb927.7.5170	60S ribosomal protein L25;60S ribosomal protein L23a, putative	0.586576	0.573429		32082000	20088000	40743000	13877000	32614000	60674000	40554000	22263000
Tb927.5.4420;Tb05.5K5.70	nucleolar RNA helicase II, putative;nucleolar RNA helicase II, putative	1.25603	0.564068		7528300	9081400	6335100	5857100	9601600	15261000	8165800	10129000
Tb927.9.11580	glycosomal membrane protein	0.520081	0.560052		83641000	46643000	45303000	103770000	51808000	84108000	193780000	102620000
Tb927.3.3610	peroxisomal targeting signal 2 receptor, putative	0.102148	0.524025		23536000	16461000	0	0	0	6766400	7115700	6075300
Tb927.8.6640	Fatty acyl-CoA reductase, putative	0.278268	0.483481		9815600	0	3177700	6168500	4986800	5028500	5933400	4908300
Tb927.7.1750;Tb927.7.1740;Tb927.7.1730	60S ribosomal protein L7, putative;60S ribosomal protein L7, putative;60S ribosomal protein L7, putative	0.357883	0.466763		30901000	16202000	30840000	11635000	26501000	68047000	21493000	16908000
Tb927.10.4440;Tb10.v4.0034	SAP domain containing protein, putative;SAP DNA binding domain containing protein	0.203703	0.454417		3637300	2602100	4803600	4986300	6255200	8713400	15051000	0
Tb927.5.2530	RNA cytidine acetyltransferase	0.235549	0.452442		0	0	2816500	2046500	0	5657600	1845000	6440100
Tb927.11.1710	guide RNA-binding protein of 21 kDa	0.157745	0.441689		0	0	0	0	4620700	0	0	1883800
Tb927.9.13380	Autophagy-related protein 24	0.103675	0.440928		0	0	10751000	11857000	15110000	0	13009000	0	A	A
Tb927.10.10610	protein tyrosine phosphatase, putative	0.120179	0.435766		6066500	0	0	3152300	0	6376600	3528100	0
Tb927.11.11460	Mitochondrial import receptor subunit ATOM69	0.282527	0.412897		7541000	0	7302500	10669000	7172600	8928400	7249700	6546000	B
Tb927.10.11760	pumilio/PUF RNA binding protein 6	0.310175	0.39606		12125000	12775000	6733800	7386300	21932000	12643000	4794900	17375000	B
Tb927.4.1100;Tb927.11.680;Tb11.0880	chrXI additional, unordered contigs;ribosomal protein L21E (60S), putative;ribosomal protein L21E (60S), putative	0.273495	0.384642		21465000	12959000	40928000	12553000	17368000	53657000	30183000	14760000
Tb927.10.3500	splicing factor u2af 65 kda subunit	0.0724324	0.37319		597130000	83723000	8601500	5218200	37411000	333070000	15171000	33406000
Tb927.11.11090	Nucleoporin NUP140	0.134126	0.360445		4762900	0	0	2263200	2886100	3117700	3122100	0
Tb927.3.3130	Present in the outer mitochondrial membrane proteome 24	0.554556	0.359147		27916000	11926000	17985000	23677000	21835000	23158000	22929000	33098000	B
Tb927.11.13470	PPPDE putative peptidase domain containing protein, putative	0.05749	0.355624		0	0	0	78854000	0	0	24013000	10285000
Tb927.6.4300;Tb927.6.4280	glyceraldehyde 3-phosphate dehydrogenase, glycosomal;glyceraldehyde 3-phosphate dehydrogenase, glycosomal	0.424079	0.330495		508070000	604460000	980020000	615730000	895290000	505400000	1297600000	789100000
Tb927.9.4230	fatty acyl CoA synthetase 4	0.139182	0.327656		0	0	5012600	4848400	0	0	3886000	3417500
Tb927.11.15240	Ras-related protein RAB2B, putative	0.0822159	0.319277		14102000	0	24151000	55169000	7802900	10364000	21789000	18871000
Tb927.2.5800	sedoheptulose-1,7-bisphosphatase	0.255649	0.317397		18058000	9782600	25638000	15709000	27355000	8641700	23754000	30547000
Tb927.6.4980;Tb927.11.7705;Tb11.0390;Tb11.0290	chrXI additional, unordered contigs;chrXI additional, unordered contigs;ribosomal protein S11, putative;40S ribosomal protein S14	0.212544	0.311115		169700000	567770000	262950000	230900000	320930000	152110000	678970000	418170000
Tb927.7.7430;Tb927.7.7420	ATP synthase F1, alpha subunit;ATP synthase F1, alpha subunit	0.565809	0.306657		23041000	11059000	19890000	13311000	17654000	20797000	20533000	20942000
Tb927.10.520	Mitochondrial ATP synthase subunit, putative	0.0703552	0.241748		4031700	0	0	0	0	4758000	1077200	0
Tb927.11.14130;Tb927.10.3840	60S ribosomal protein L18a, putative;ribosomal protein L18, putative	0.173607	0.234975		37901000	29438000	66531000	23956000	33497000	99776000	37973000	26880000
Tb927.11.9720	40S ribosomal protein S27, putative	0.140447	0.218838		205390000	670290000	266470000	253200000	230070000	203700000	775010000	469140000
Tb927.11.11520	glycosomal membrane protein	0.115413	0.216818		15301000	19312000	16212000	40094000	17042000	18271000	86679000	12982000
Tb927.10.1100;Tb927.6.4690	60S ribosomal protein L9, putative;60S ribosomal protein L9, putative	0.216753	0.201095		131190000	89801000	212330000	142750000	93774000	185730000	223420000	160260000
Tb927.5.800	casein kinase I, isoform 2	0.23978	0.195385		10825000	7152200	14189000	7222100	17237000	9047500	8944000	9777500
Tb927.3.3180;Tb11.v5.0584	hypothetical protein, conserved;Nucleoporin NUP98	0.0777602	0.184006		6140800	0	6034700	5979900	0	8993000	6555900	7237600
Tb927.7.3500	Prostaglandin E synthase	0.117897	0.147423		9018600	0	5021600	9576000	6768900	7020800	6637200	5130900
Tb927.3.1110;Tb11.v5.0589	Clusterin-associated protein-1, putative;Putative intraflagellar transport protein A1	0.0271345	0.144825		13114000	27819000	3401000	0	0	19385000	4348000	8265700
Tb927.11.4820;Tb927.10.14580	60S ribosomal protein L17, putative;60S ribosomal protein L17, putative	0.031859	0.143681		0	0	7510600	3457100	0	0	14881000	17182000
Tb927.11.9710;Tb927.10.13500	60S ribosomal protein L10a;60S ribosomal protein L10a, putative	0.110462	0.14261		34118000	13518000	45384000	23218000	24013000	52968000	26099000	21740000
Tb927.9.10310	mitochondrial carrier protein 11	0.0534894	0.141326		19414000	0	22420000	17471000	8258500	20943000	11454000	9762300
Tb927.10.4240	hypothetical protein, conserved	0.0423228	0.138751		0	0	3124100	0	3438900	0	3271700	0
Tb927.3.2490	hypothetical protein, conserved	0.0614327	0.124743		0	0	1344200	0	1834200	0	673680	0
Tb927.5.3250.1		0.0185849	0.117517		19767000	0	0	0	0	36407000	0	0
Tb927.11.16830	Rab-like 5, small G protein	0.0171839	0.110059		29057000	26158000	0	0	0	14193000	4447800	6283100
Tb927.10.7290	Flagellar Member 2	0.0652545	0.106737		10292000	7160400	3619200	13377000	12910000	3697300	8347000	12039000
Tb927.3.3940	RNA-binding protein, putative	0.0295453	0.106349		0	0	4180200	5248200	0	0	15186000	3521700
Tb927.9.15170;Tb927.9.15110	60S ribosomal protein L5, putative;60S ribosomal protein L5, putative	0.0534254	0.101453		8932400	10161000	31085000	4685800	21743000	12807000	8852200	7105300
Tb927.11.11330;Tb11.v5.1035	heat shock protein 70 (hsp70), putative;heat shock protein 70	0.187386	0.0920758		382070000	343860000	588400000	438700000	401860000	472970000	541020000	425710000	B
Tb927.11.15900;Tb927.11.15880	60S ribosomal protein L27, putative;60S ribosomal protein L27, putative	0.015074	0.0602636		9037100	0	0	0	0	15669000	0	0
Tb927.10.3990	DHH1	0.0704308	0.0593548		42047000	60160000	76231000	99385000	67514000	68015000	89768000	54808000	B	B
Tb927.9.6070;Tb927.10.11540	40S ribosomal protein S3, putative;40S ribosomal protein S3, putative	0.0535361	0.0539637		255510000	239500000	265130000	401950000	199070000	245510000	541930000	285960000
Tb927.2.4210	Phosphoenolpyruvate carboxykinase [ATP], glycosomal	0.025825	0.0360112		114040000	137290000	178140000	123810000	196940000	66901000	275030000	105300000
Tb927.1.2390;Tb927.1.2370;Tb927.1.2350;Tb927.1.2330;Tb11.v5.0469;Tb927.1.2410	beta tubulin, putative;beta tubulin;beta tubulin;beta tubulin;beta tubulin;beta tubulin, pseudogene	0.0114032	0.0236235		8078400000	26779000000	8167000000	8040900000	6749200000	6081300000	32002000000	11548000000
Tb927.2.5160	Chaperone protein DnaJ 2	0.00237954	0.00898838		0	8506800	13480000	9643700	8481000	0	11147000	7975800
Tb927.2.340	retrotransposon hot spot protein 4 (RHS4), putative	0.00224303	0.00257206		9537800	10944000	27412000	20422000	13245000	18918000	13883000	16918000

## Sheet: Table  S3C
		XRNA		ALPH1 BioID
Gene IDs	Product Description	-LOG10 (P-value)	difference to WT	ALPH1 OE Sig group	ALPH1 end Sig group
Tb927.7.4900	XRNA	3.56408	9.53194	A	B
Tb927.9.12070	hypothetical protein, conserved	4.06014	6.45631	A	A
Tb927.6.740	ATP-dependent DEAH-box RNA helicase	3.1664	5.93675
Tb927.9.13990	DRBD2	3.06512	5.41271
Tb927.4.4940	SUMO-interacting motif-containing protein	4.24218	5.33277
Tb927.3.3740	Nuclear FMR1 interacting protein 1 (NUFIP)	2.8932	5.16701
Tb927.10.7340;Tb927.10.7330	40S ribosomal protein S24E	3.93776	5.03976
Tb927.6.640	ALPH1	2.84056	4.83147	A	A
Tb927.6.3690	pre-mRNA cleavage complex II Clp1-like (CFIIm)	2.75749	4.62102
Tb927.2.5610;Tb927.2.5530	Present in the outer mitochondrial membrane proteome 22 (POMP22B)	2.78479	4.28765
Tb927.4.3890	ATP-dependent RNA helicase	2.90726	4.09821	A	B
Tb927.6.4530	RBP17	3.26355	3.83033
Tb927.11.3490	hypothetical protein, conserved	3.20378	3.64484	A	A
Tb927.11.550	SCD6	3.4486	3.47682	A	B

## Sheet: Table S3D
		TcXRNA			3 replicate experiments, wild type			4 replicate experiments, TcXRNA
Product Description	Product Description	-LOG10 (P-value)	difference to WT	significant	LFQ intensity Ctrl1	LFQ intensity Crtl2	LFQ intensity Crtl3	LFQ intensity XRNA_1	LFQ intensity XRNA_2	LFQ intensity XRNA_3	Protein IDs	Majority protein IDs	Fasta headers	SignalP Peptide	Computed GO Component IDs	Computed GO Components	Computed GO Function IDs	Computed GO Functions	Computed GO Process IDs	Computed GO Processes	Curated GO Component IDs	Curated GO Components	Curated GO Function IDs	Curated GO Functions	Curated GO Process IDs	Curated GO Processes	EC numbers	EC numbers from OrthoMCL	Peptides	Razor + unique peptides	Unique peptides	Sequence coverage [%]	Unique + razor sequence coverage [%]	Unique sequence coverage [%]	Mol. weight [kDa]	Q-value	Score	Intensity	MS/MS count	# TM Domains	Protein Length
C4B63_52g40	immunodominant antigen	4.55851	9.71653	+	0	0	0	146550000	162470000	95757000	C4B63_52g40-t42_1-p1	C4B63_52g40-t42_1-p1	C4B63_52g40-t42_1-p1 | transcript=C4B63_52g40-t42_1 | gene=C4B63_52g40 | organism=Trypanosoma_cruzi_Dm28c_2018 | gene_product=Putative immunodominant antigen [Source:UniProtKB/TrEMBL;Acc:A0A2V2V1T2] | transcript_product=immunodominant antigen | location=PR	N/A	N/A	N/A	GO:0005515	protein binding	N/A	N/A	N/A	N/A	N/A	N/A	N/A	N/A	N/A	N/A	31	31	31	38.1	38.1	38.1	99.467	0	323.31	3693900000	242	0	915
C4B63_6g572	5'-3' exoribonuclease A	4.39501	9.6331	+	0	0	0	109450000	157900000	96765000	C4B63_6g572-t42_1-p1	C4B63_6g572-t42_1-p1	C4B63_6g572-t42_1-p1 | transcript=C4B63_6g572-t42_1 | gene=C4B63_6g572 | organism=Trypanosoma_cruzi_Dm28c_2018 | gene_product=Putative 5-3 exoribonuclease A [Source:UniProtKB/TrEMBL;Acc:A0A2V2VZA6] | transcript_product=5-3 exoribonuclease A | location=	N/A	N/A	N/A	GO:0008409;GO:0004527;GO:0003676	5'-3' exonuclease activity;exonuclease activity;nucleic acid binding	GO:0000956	nuclear-transcribed mRNA catabolic process	N/A	N/A	N/A	N/A	N/A	N/A	3.1.13.- (Exoribonucleases producing 5'-phosphomonoesters.)	2.7.4.21 (Inositol-hexakisphosphate kinase);2.7.4.24 (Diphosphoinositol-pentakisphosphate kinase);3.1.-.- (Acting on ester bonds.);3.1.11.- (Exodeoxyribonucleases producing 5'-phosphomonoesters.);3.1.13.- (Exoribonucleases producing 5'-phosphomonoesters.);3.1.16.1 (Spleen exonuclease)	76	76	76	51.5	51.5	51.5	148.81	0	323.31	11741000000	650	0	1320
C4B63_46g53	conserved hypothetical protein	5.34541	9.29897	+	0	0	0	101550000	105370000	61281000	C4B63_46g53-t42_1-p1	C4B63_46g53-t42_1-p1	C4B63_46g53-t42_1-p1 | transcript=C4B63_46g53-t42_1 | gene=C4B63_46g53 | organism=Trypanosoma_cruzi_Dm28c_2018 | gene_product=conserved hypothetical protein | transcript_product=conserved hypothetical protein | location=PRFA01000046:184557-186983(+) | prot	N/A	N/A	N/A	N/A	N/A	N/A	N/A	N/A	N/A	N/A	N/A	N/A	N/A	N/A	N/A	42	42	42	43.1	43.1	43.1	89.471	0	323.31	5216800000	363	0	808
C4B63_49g176	serine/threonine protein phosphatase	3.81249	5.69158	+	0	0	0	7177100	7663800	4638000	C4B63_49g176-t42_1-p1	C4B63_49g176-t42_1-p1	C4B63_49g176-t42_1-p1 | transcript=C4B63_49g176-t42_1 | gene=C4B63_49g176 | organism=Trypanosoma_cruzi_Dm28c_2018 | gene_product=Metallophos domain-containing protein [Source:UniProtKB/TrEMBL;Acc:A0A2V2V2X7] | transcript_product=serine/threonine protein ph	N/A	N/A	N/A	GO:0016787	hydrolase activity	N/A	N/A	N/A	N/A	N/A	N/A	N/A	N/A	N/A	N/A	18	18	18	37.8	37.8	37.8	59.758	0	167.12	282100000	108	0	548
C4B63_113g35	mitogen activated protein kinase	3.10356	4.3785	+	0	0	0	2254100	2657300	1503500	C4B63_113g35-t42_1-p1	C4B63_113g35-t42_1-p1	C4B63_113g35-t42_1-p1 | transcript=C4B63_113g35-t42_1 | gene=C4B63_113g35 | organism=Trypanosoma_cruzi_Dm28c_2018 | gene_product=Putative mitogen activated protein kinase [Source:UniProtKB/TrEMBL;Acc:A0A2V2UQR0] | transcript_product=mitogen activated prote	N/A	N/A	N/A	GO:0005524;GO:0004672	ATP binding;protein kinase activity	GO:0006468	protein phosphorylation	N/A	N/A	N/A	N/A	N/A	N/A	2.7.11.24 (Mitogen-activated protein kinase)	2.7.11.- (Protein-serine/threonine kinases.);2.7.11.24 (Mitogen-activated protein kinase)	8	8	8	18.4	18.4	18.4	64.532	0	94.923	48748000	45	0	572
C4B63_28g131	conserved hypothetical protein	4.22921	4.05129	+	0	0	0	2317000	3267200	2180500	C4B63_28g131-t42_1-p1	C4B63_28g131-t42_1-p1	C4B63_28g131-t42_1-p1 | transcript=C4B63_28g131-t42_1 | gene=C4B63_28g131 | organism=Trypanosoma_cruzi_Dm28c_2018 | gene_product=WW domain-containing protein [Source:UniProtKB/TrEMBL;Acc:A0A2V2VEN7] | transcript_product=conserved hypothetical protein | loc	N/A	N/A	N/A	GO:0005515	protein binding	N/A	N/A	N/A	N/A	N/A	N/A	N/A	N/A	N/A	N/A	12	12	12	24.5	24.5	24.5	55.745	0	85.53	53076000	48	0	511
C4B63_8g61	heat shock protein 70 (hsp70)	3.7382	3.63414	+	2018800	1627100	1151700	20175000	22228000	16147000	C4B63_8g61-t42_1-p1	C4B63_8g61-t42_1-p1	C4B63_8g61-t42_1-p1 | transcript=C4B63_8g61-t42_1 | gene=C4B63_8g61 | organism=Trypanosoma_cruzi_Dm28c_2018 | gene_product=Putative heat shock protein 70 (Hsp70) [Source:UniProtKB/TrEMBL;Acc:A0A2V2VX32] | transcript_product=heat shock protein 70 (hsp70) |	N/A	N/A	N/A	GO:0005524	ATP binding	N/A	N/A	N/A	N/A	N/A	N/A	N/A	N/A	N/A	1.3.1.74 (2-alkenal reductase (NAD(P)(+)));3.6.1.15 (Nucleoside-triphosphate phosphatase);3.6.1.3 (Deleted entry);3.6.4.10 (Non-chaperonin molecular chaperone ATPase)	20	17	17	39.4	35	35	70.825	0	210.48	898630000	183	0	645
C4B63_207g7;C4B63_4g77	conserved hypothetical protein;conserved hypothetical protein	2.59563	3.42134	+	328690	0	0	2232700	2137900	1377400	C4B63_4g77-t42_1-p1;C4B63_207g7-t42_1-p1	C4B63_4g77-t42_1-p1;C4B63_207g7-t42_1-p1	C4B63_4g77-t42_1-p1 | transcript=C4B63_4g77-t42_1 | gene=C4B63_4g77 | organism=Trypanosoma_cruzi_Dm28c_2018 | gene_product=conserved hypothetical protein | transcript_product=conserved hypothetical protein | location=PRFA01000004:396445-397458(+) | protein	N/A;N/A	N/A;N/A	N/A;N/A	N/A;N/A	N/A;N/A	N/A;N/A	N/A;N/A	N/A;N/A	N/A;N/A	N/A;N/A	N/A;N/A	N/A;N/A	N/A;N/A	N/A;N/A	N/A;N/A	9	9	9	32	32	32	37.63	0	97.772	83019000	68	0	337
C4B63_58g125	conserved hypothetical protein	2.34794	3.19134	+	0	0	639840	2810300	3131800	2386300	C4B63_58g125-t42_1-p1	C4B63_58g125-t42_1-p1	C4B63_58g125-t42_1-p1 | transcript=C4B63_58g125-t42_1 | gene=C4B63_58g125 | organism=Trypanosoma_cruzi_Dm28c_2018 | gene_product=NTF2 domain-containing protein [Source:UniProtKB/TrEMBL;Acc:A0A2V2UZV7] | transcript_product=conserved hypothetical protein | l	N/A	N/A	N/A	N/A	N/A	N/A	N/A	N/A	N/A	N/A	N/A	N/A	N/A	N/A	N/A	3	3	3	10	10	10	35.035	0	21.074	38429000	23	0	299
C4B63_30g190	60S ribosomal protein L23a	1.04329	2.63883		1790700	0	0	2185900	1919900	2524100	C4B63_30g190-t42_1-p1	C4B63_30g190-t42_1-p1	C4B63_30g190-t42_1-p1 | transcript=C4B63_30g190-t42_1 | gene=C4B63_30g190 | organism=Trypanosoma_cruzi_Dm28c_2018 | gene_product=Putative 60S ribosomal protein L23a [Source:UniProtKB/TrEMBL;Acc:A0A2V2VER9] | transcript_product=60S ribosomal protein L23a |	N/A	GO:0000786;GO:0005840	nucleosome;ribosome	GO:0003677;GO:0019843;GO:0003735	DNA binding;rRNA binding;structural constituent of ribosome	GO:0006334;GO:0006412	nucleosome assembly;translation	N/A	N/A	N/A	N/A	N/A	N/A	N/A	N/A	5	5	5	21	21	21	21.814	0	36.059	59322000	32	0	200
C4B63_54g24	ATP-dependent DEAD/H RNA helicase	1.25116	2.59334		816530	387040	0	1682100	2126600	1631500	C4B63_54g24-t42_1-p1	C4B63_54g24-t42_1-p1	C4B63_54g24-t42_1-p1 | transcript=C4B63_54g24-t42_1 | gene=C4B63_54g24 | organism=Trypanosoma_cruzi_Dm28c_2018 | gene_product=Putative ATP-dependent DEAD/H RNA helicase [Source:UniProtKB/TrEMBL;Acc:A0A2V2V3D3] | transcript_product=ATP-dependent DEAD/H RNA	N/A	N/A	N/A	GO:0005524;GO:0004386;GO:0003676	ATP binding;helicase activity;nucleic acid binding	N/A	N/A	N/A	N/A	N/A	N/A	N/A	N/A	3.6.4.13 (RNA helicase)	3.6.1.3 (Deleted entry);3.6.4.13 (RNA helicase)	10	10	10	28.3	28.3	28.3	46.725	0	85.665	76816000	74	0	406
C4B63_133g56;C4B63_133g57;C4B63_133g58;C4B63_133g59;C4B63_133g60;C4B63_133g61;C4B63_133g62;C4B63_133g63;C4B63_137g34;C4B63_137g36;C4B63_137g37;C4B63_137g38;C4B63_137g39;C4B63_137g40;C4B63_137g41;C4B63_6g305;C4B63_6g306;C4B63_6g307;C4B63_6g308;C4B63_6g309;C4B63_6g310;C4B63_6g311;C4B63_6g312;C4B63_6g313;C4B63_6g314;C4B63_6g315;C4B63_6g316;C4B63_6g317	heat shock protein 70 (hsp70);heat shock protein 70 (hsp70);heat shock protein 70 (hsp70);heat shock protein 70 (hsp70);heat shock protein 70 (hsp70);heat shock protein 70 (hsp70);heat shock protein 70 (hsp70)(fragment);heat shock protein 70 (hsp70);heat shock protein 70 (hsp70)(fragment);heat shock protein 70 (hsp70)(fragment);heat shock protein 70 (hsp70)(fragment);heat shock protein 70 (hsp70)…	4.41535	2.54027	+	9222300	7532700	8482700	48680000	54802000	43478000	C4B63_133g58-t42_1-p1;C4B63_133g59-t42_1-p1;C4B63_133g57-t42_1-p1;C4B63_6g315-t42_1-p1;C4B63_6g316-t42_1-p1;C4B63_133g56-t42_1-p1;C4B63_137g41-t42_1-p1;C4B63_6g317-t42_1-p1;C4B63_137g39-t42_1-p1;C4B63_6g312-t42_1-p1;C4B63_133g60-t42_1-p1;C4B63_6g308-t42_1-p1;C4B63_137g34-t42_1-p1;C4B63_6g314-t42_1-p1;C4B63_6g306-t42_1-p1;C4B63_137g37-t42_1-p1;C4B63_133g62-t42_1-p1;C4B63_6g310-t42_1-p1;C4B63_6g313…	C4B63_133g58-t42_1-p1;C4B63_133g59-t42_1-p1;C4B63_133g57-t42_1-p1;C4B63_6g315-t42_1-p1;C4B63_6g316-t42_1-p1;C4B63_133g56-t42_1-p1;C4B63_137g41-t42_1-p1;C4B63_6g317-t42_1-p1;C4B63_137g39-t42_1-p1;C4B63_6g312-t42_1-p1;C4B63_133g60-t42_1-p1;C4B63_6g308-t42_1-p1;C4B63_137g34-t42_1-p1;C4B63_6g314-t42_1-p1;C4B63_6g306-t42_1-p1;C4B63_137g37-t42_1-p1	C4B63_133g58-t42_1-p1 | transcript=C4B63_133g58-t42_1 | gene=C4B63_133g58 | organism=Trypanosoma_cruzi_Dm28c_2018 | gene_product=Putative heat shock protein 70 (Hsp70) [Source:UniProtKB/TrEMBL;Acc:A0A2V2UPX3] | transcript_product=heat shock protein 70 (hsp	N/A;N/A;N/A;N/A;N/A;N/A;N/A;N/A;N/A;N/A;N/A;N/A;N/A;N/A;N/A;N/A;N/A;N/A;N/A;N/A;N/A;N/A;N/A;N/A;N/A;N/A;N/A;N/A	N/A;N/A;N/A;N/A;N/A;N/A;N/A;N/A;N/A;N/A;N/A;N/A;N/A;N/A;N/A;N/A;N/A;N/A;N/A;N/A;N/A;N/A;N/A;N/A;N/A;N/A;N/A;N/A	N/A;N/A;N/A;N/A;N/A;N/A;N/A;N/A;N/A;N/A;N/A;N/A;N/A;N/A;N/A;N/A;N/A;N/A;N/A;N/A;N/A;N/A;N/A;N/A;N/A;N/A;N/A;N/A	GO:0005524;GO:0005524;GO:0005524;GO:0005524;GO:0005524;GO:0005524;GO:0005524;GO:0005524;GO:0005524;GO:0005524;GO:0005524;GO:0005524;GO:0005524;GO:0005524;GO:0005524;GO:0005524;GO:0005524;GO:0005524;GO:0005524;GO:0005524;GO:0005524;GO:0005524;GO:0005524;GO:0005524;GO:0005524;GO:0005524;GO:0005524;GO:0005524	ATP binding;ATP binding;ATP binding;ATP binding;ATP binding;ATP binding;ATP binding;ATP binding;ATP binding;ATP binding;ATP binding;ATP binding;ATP binding;ATP binding;ATP binding;ATP binding;ATP binding;ATP binding;ATP binding;ATP binding;ATP binding;ATP binding;ATP binding;ATP binding;ATP binding;ATP binding;ATP binding;ATP binding	N/A;N/A;N/A;N/A;N/A;N/A;N/A;N/A;N/A;N/A;N/A;N/A;N/A;N/A;N/A;N/A;N/A;N/A;N/A;N/A;N/A;N/A;N/A;N/A;N/A;N/A;N/A;N/A	N/A;N/A;N/A;N/A;N/A;N/A;N/A;N/A;N/A;N/A;N/A;N/A;N/A;N/A;N/A;N/A;N/A;N/A;N/A;N/A;N/A;N/A;N/A;N/A;N/A;N/A;N/A;N/A	N/A;N/A;N/A;N/A;N/A;N/A;N/A;N/A;N/A;N/A;N/A;N/A;N/A;N/A;N/A;N/A;N/A;N/A;N/A;N/A;N/A;N/A;N/A;N/A;N/A;N/A;N/A;N/A	N/A;N/A;N/A;N/A;N/A;N/A;N/A;N/A;N/A;N/A;N/A;N/A;N/A;N/A;N/A;N/A;N/A;N/A;N/A;N/A;N/A;N/A;N/A;N/A;N/A;N/A;N/A;N/A	N/A;N/A;N/A;N/A;N/A;N/A;N/A;N/A;N/A;N/A;N/A;N/A;N/A;N/A;N/A;N/A;N/A;N/A;N/A;N/A;N/A;N/A;N/A;N/A;N/A;N/A;N/A;N/A	N/A;N/A;N/A;N/A;N/A;N/A;N/A;N/A;N/A;N/A;N/A;N/A;N/A;N/A;N/A;N/A;N/A;N/A;N/A;N/A;N/A;N/A;N/A;N/A;N/A;N/A;N/A;N/A	N/A;N/A;N/A;N/A;N/A;N/A;N/A;N/A;N/A;N/A;N/A;N/A;N/A;N/A;N/A;N/A;N/A;N/A;N/A;N/A;N/A;N/A;N/A;N/A;N/A;N/A;N/A;N/A	N/A;N/A;N/A;N/A;N/A;N/A;N/A;N/A;N/A;N/A;N/A;N/A;N/A;N/A;N/A;N/A;N/A;N/A;N/A;N/A;N/A;N/A;N/A;N/A;N/A;N/A;N/A;N/A	N/A;N/A;N/A;N/A;N/A;N/A;N/A;N/A;N/A;N/A;N/A;N/A;N/A;N/A;N/A;N/A;N/A;N/A;N/A;N/A;N/A;N/A;N/A;N/A;N/A;N/A;N/A;N/A	1.3.1.74 (2-alkenal reductase (NAD(P)(+)));3.6.1.15 (Nucleoside-triphosphate phosphatase);3.6.1.3 (Deleted entry);3.6.4.10 (Non-chaperonin molecular chaperone ATPase);1.3.1.74 (2-alkenal reductase (NAD(P)(+)));3.6.1.15 (Nucleoside-triphosphate phosphatase);3.6.1.3 (Deleted entry);3.6.4.10 (Non-chaperonin molecular chaperone ATPase);1.3.1.74 (2-alkenal reductase (NAD(P)(+)));3.6.1.15 (Nucleoside-t…	30	30	27	36.9	36.9	32.8	75.518	0	323.31	4357900000	444	0	348.5
C4B63_2g50	RNA-binding protein	3.50487	2.5054	+	614940	489400	576520	3395500	3819900	2448800	C4B63_2g50-t42_1-p1	C4B63_2g50-t42_1-p1	C4B63_2g50-t42_1-p1 | transcript=C4B63_2g50-t42_1 | gene=C4B63_2g50 | organism=Trypanosoma_cruzi_Dm28c_2018 | gene_product=Putative RNA-binding protein [Source:UniProtKB/TrEMBL;Acc:A0A2V2W488] | transcript_product=RNA-binding protein | location=PRFA0100000	N/A	N/A	N/A	GO:0003723;GO:0003676	RNA binding;nucleic acid binding	N/A	N/A	N/A	N/A	N/A	N/A	N/A	N/A	N/A	N/A	9	9	9	36.2	36.2	36.2	31.039	0	104.79	116950000	61	0	276
C4B63_25g105	ATP-dependent helicase(fragment)	2.27033	2.38924	+	0	0	0	674670	820180	582570	C4B63_25g105-t42_1-p1	C4B63_25g105-t42_1-p1	C4B63_25g105-t42_1-p1 | transcript=C4B63_25g105-t42_1 | gene=C4B63_25g105 | organism=Trypanosoma_cruzi_Dm28c_2018 | gene_product=Putative ATP-dependent helicase [Source:UniProtKB/TrEMBL;Acc:A0A2V2VF05] | transcript_product=ATP-dependent helicase(fragment)	N/A	GO:0005737	cytoplasm	GO:0005524;GO:0003677;GO:0004386;GO:0008270	ATP binding;DNA binding;helicase activity;zinc ion binding	GO:0000184	nuclear-transcribed mRNA catabolic process, nonsense-mediated decay	N/A	N/A	N/A	N/A	N/A	N/A	3.6.4.- (Acting on ATP;involved in cellular and subcellular movement.)	3.1.-.- (Acting on ester bonds.);3.6.1.- (In phosphorus-containing anhydrides.);3.6.1.15 (Nucleoside-triphosphate phosphatase);3.6.4.- (Acting on ATP;involved in cellular and subcellular movement.);3.6.4.12 (DNA helicase);5.99.1.3 (Transferred entry: 5.6.2.2)	7	7	7	10.8	10.8	10.8	93.798	0	86.76	15220000	27	0	839
C4B63_3g1107;C4B63_80g7	60S ribosomal protein L8;60S ribosomal protein L8	1.13808	2.3184		0	0	0	0	920340	1272500	C4B63_80g7-t42_1-p1;C4B63_3g1107-t42_1-p1	C4B63_80g7-t42_1-p1;C4B63_3g1107-t42_1-p1	C4B63_80g7-t42_1-p1 | transcript=C4B63_80g7-t42_1 | gene=C4B63_80g7 | organism=Trypanosoma_cruzi_Dm28c_2018 | gene_product=Ribosomal_L2_C domain-containing protein [Source:UniProtKB/TrEMBL;Acc:A0A2V2W5B2] | transcript_product=60S ribosomal protein L8 | loc	N/A;N/A	GO:0005840;GO:0005840	ribosome;ribosome	GO:0003735;GO:0003735	structural constituent of ribosome;structural constituent of ribosome	GO:0006412;GO:0006412	translation;translation	N/A;N/A	N/A;N/A	N/A;N/A	N/A;N/A	N/A;N/A	N/A;N/A	N/A;N/A	N/A;N/A	2	2	2	6.9	6.9	6.9	28.361	0	13.861	7653300	9	0	260
C4B63_2g748	conserved hypothetical protein	2.78641	1.95742	+	0	0	0	690000	771830	446850	C4B63_2g748-t42_1-p1	C4B63_2g748-t42_1-p1	C4B63_2g748-t42_1-p1 | transcript=C4B63_2g748-t42_1 | gene=C4B63_2g748 | organism=Trypanosoma_cruzi_Dm28c_2018 | gene_product=conserved hypothetical protein | transcript_product=conserved hypothetical protein | location=PRFA01000002:389129-392167(-) | prot	N/A	N/A	N/A	N/A	N/A	N/A	N/A	N/A	N/A	N/A	N/A	N/A	N/A	N/A	N/A	12	12	12	12.3	12.3	12.3	112.9	0	84.48	16928000	36	0	1012
C4B63_252g14;C4B63_2g507	zinc-finger protein;zinc-finger protein	1.20879	1.80312		499180	0	0	908080	695100	698430	C4B63_2g507-t42_1-p1;C4B63_252g14-t42_1-p1	C4B63_2g507-t42_1-p1;C4B63_252g14-t42_1-p1	C4B63_2g507-t42_1-p1 | transcript=C4B63_2g507-t42_1 | gene=C4B63_2g507 | organism=Trypanosoma_cruzi_Dm28c_2018 | gene_product=zinc-finger protein | transcript_product=zinc-finger protein | location=PRFA01000002:1315807-1317360(-) | protein_length=517 | seq	N/A;N/A	N/A;N/A	N/A;N/A	GO:0046872;GO:0046872	metal ion binding;metal ion binding	N/A;N/A	N/A;N/A	N/A;N/A	N/A;N/A	N/A;N/A	N/A;N/A	N/A;N/A	N/A;N/A	N/A;N/A	N/A;N/A	7	7	7	15.7	15.7	15.7	59.225	0	47.889	23883000	34	0	517
C4B63_12g1688c;C4B63_47g64	ribosomal protein S25;ribosomal protein S25	0.36168	1.79722		2402700	0	0	0	3302500	3079500	C4B63_47g64-t42_1-p1;C4B63_12g1688c-t42_1-p1	C4B63_47g64-t42_1-p1;C4B63_12g1688c-t42_1-p1	C4B63_47g64-t42_1-p1 | transcript=C4B63_47g64-t42_1 | gene=C4B63_47g64 | organism=Trypanosoma_cruzi_Dm28c_2018 | gene_product=40S ribosomal protein S25 [Source:UniProtKB/TrEMBL;Acc:A0A2V2V3E9] | transcript_product=ribosomal protein S25 | location=PRFA01000	N/A;N/A	GO:0005840;GO:0005840	ribosome;ribosome	N/A;N/A	N/A;N/A	N/A;N/A	N/A;N/A	N/A;N/A	N/A;N/A	N/A;N/A	N/A;N/A	N/A;N/A	N/A;N/A	N/A;N/A	N/A;N/A	4	4	4	30	30	30	12.351	0	33.952	96037000	28	0	110
C4B63_19g91	Protein LSM14 homolog A-B	2.31257	1.64109	+	0	0	0	669480	722570	447910	C4B63_19g91-t42_1-p1	C4B63_19g91-t42_1-p1	C4B63_19g91-t42_1-p1 | transcript=C4B63_19g91-t42_1 | gene=C4B63_19g91 | organism=Trypanosoma_cruzi_Dm28c_2018 | gene_product=Protein LSM14 homolog A-B | transcript_product=Protein LSM14 homolog A-B | location=PRFA01000019:425702-426523(+) | protein_length	N/A	N/A	N/A	N/A	N/A	N/A	N/A	N/A	N/A	N/A	N/A	N/A	N/A	N/A	N/A	4	4	4	23.8	23.8	23.8	30.385	0	51.183	10162000	17	0	273
C4B63_12g195;C4B63_212g26	conserved hypothetical protein;conserved hypothetical protein	0.965817	1.55098		637580	0	0	649630	638800	696790	C4B63_12g195-t42_1-p1;C4B63_212g26-t42_1-p1	C4B63_12g195-t42_1-p1	C4B63_12g195-t42_1-p1 | transcript=C4B63_12g195-t42_1 | gene=C4B63_12g195 | organism=Trypanosoma_cruzi_Dm28c_2018 | gene_product=conserved hypothetical protein | transcript_product=conserved hypothetical protein | location=PRFA01000012:505292-506728(-) | p	N/A;N/A	N/A;N/A	N/A;N/A	N/A;N/A	N/A;N/A	N/A;N/A	N/A;N/A	N/A;N/A	N/A;N/A	N/A;N/A	N/A;N/A	N/A;N/A	N/A;N/A	N/A;N/A	N/A;N/A	4	4	4	12.8	12.8	12.8	53.321	0	55.596	23931000	26	0	317
C4B63_6g129;C4B63_6g130;C4B63_6g132;C4B63_6g136	heat shock protein 70 (hsp70);heat shock protein 70 (hsp70)(fragment);heat shock protein 70 (hsp70);heat shock protein 70 (hsp70)	2.90335	1.54409	+	2718600	1992200	2125200	6050800	7906700	5966500	C4B63_6g136-t42_1-p1;C4B63_6g132-t42_1-p1;C4B63_6g129-t42_1-p1;C4B63_6g130-t42_1-p1	C4B63_6g136-t42_1-p1;C4B63_6g132-t42_1-p1;C4B63_6g129-t42_1-p1	C4B63_6g136-t42_1-p1 | transcript=C4B63_6g136-t42_1 | gene=C4B63_6g136 | organism=Trypanosoma_cruzi_Dm28c_2018 | gene_product=Putative heat shock protein 70 (Hsp70) [Source:UniProtKB/TrEMBL;Acc:A0A2V2VYW2] | transcript_product=heat shock protein 70 (hsp70)	MLLQALLVLSAVVVAVA;N/A;MLLQALLVLSAVVVAVA;MLLQALLVLSAVVVAVA	GO:0005783;N/A;GO:0005783;GO:0005783	endoplasmic reticulum;N/A;endoplasmic reticulum;endoplasmic reticulum	GO:0005524;GO:0005524;GO:0005524;GO:0005524	ATP binding;ATP binding;ATP binding;ATP binding	N/A;N/A;N/A;N/A	N/A;N/A;N/A;N/A	N/A;N/A;N/A;N/A	N/A;N/A;N/A;N/A	N/A;N/A;N/A;N/A	N/A;N/A;N/A;N/A	N/A;N/A;N/A;N/A	N/A;N/A;N/A;N/A	N/A;N/A;N/A;N/A	1.3.1.74 (2-alkenal reductase (NAD(P)(+)));1.3.1.74 (2-alkenal reductase (NAD(P)(+)));1.3.1.74 (2-alkenal reductase (NAD(P)(+)));3.6.1.15 (Nucleoside-triphosphate phosphatase);3.6.1.3 (Deleted entry);3.6.4.10 (Non-chaperonin molecular chaperone ATPase);1.3.1.74 (2-alkenal reductase (NAD(P)(+)));3.6.1.15 (Nucleoside-triphosphate phosphatase);3.6.1.3 (Deleted entry);3.6.4.10 (Non-chaperonin molecul…	26	26	26	42.4	42.4	42.4	71.345	0	323.31	710170000	245	0	526
C4B63_11g93	mitochondrial RNA binding complex 1 subunit	1.24859	1.53506		519610	0	0	656010	730730	669650	C4B63_11g93-t42_1-p1	C4B63_11g93-t42_1-p1	C4B63_11g93-t42_1-p1 | transcript=C4B63_11g93-t42_1 | gene=C4B63_11g93 | organism=Trypanosoma_cruzi_Dm28c_2018 | gene_product=Putative mitochondrial RNA binding complex 1 subunit [Source:UniProtKB/TrEMBL;Acc:A0A2V2VWK8] | transcript_product=mitochondrial R	N/A	N/A	N/A	N/A	N/A	N/A	N/A	N/A	N/A	N/A	N/A	N/A	N/A	N/A	N/A	12	12	12	20.8	20.8	20.8	72.343	0	77.456	27311000	41	0	662
C4B63_32g234;C4B63_32g235	40S ribosomal protein S8;40S ribosomal protein S8	0.413677	1.53465		1785500	0	0	973340	0	1127400	C4B63_32g235-t42_1-p1;C4B63_32g234-t42_1-p1	C4B63_32g235-t42_1-p1;C4B63_32g234-t42_1-p1	C4B63_32g235-t42_1-p1 | transcript=C4B63_32g235-t42_1 | gene=C4B63_32g235 | organism=Trypanosoma_cruzi_Dm28c_2018 | gene_product=40S ribosomal protein S8 [Source:UniProtKB/TrEMBL;Acc:A0A2V2VG33] | transcript_product=40S ribosomal protein S8 | location=PRFA	N/A;N/A	GO:0005840;GO:0005840	ribosome;ribosome	GO:0003735;GO:0003735	structural constituent of ribosome;structural constituent of ribosome	GO:0006412;GO:0006412	translation;translation	N/A;N/A	N/A;N/A	N/A;N/A	N/A;N/A	N/A;N/A	N/A;N/A	N/A;N/A	N/A;N/A	3	3	3	16.7	16.7	16.7	25.191	0	24.303	32645000	30	0	221
C4B63_7g233	ribosomal protein S19	0.76166	1.52828		1385700	0	0	1067600	979380	1383200	C4B63_7g233-t42_1-p1	C4B63_7g233-t42_1-p1	C4B63_7g233-t42_1-p1 | transcript=C4B63_7g233-t42_1 | gene=C4B63_7g233 | organism=Trypanosoma_cruzi_Dm28c_2018 | gene_product=Putative ribosomal protein S19 [Source:UniProtKB/TrEMBL;Acc:A0A2V2VUW5] | transcript_product=ribosomal protein S19 | location=PRFA	N/A	GO:0005840	ribosome	GO:0003735	structural constituent of ribosome	GO:0006412	translation	N/A	N/A	N/A	N/A	N/A	N/A	N/A	N/A	5	5	5	27.5	27.5	27.5	18.777	0	32.985	55362000	36	0	167
C4B63_9g319	heterogeneous nuclear ribonucleoprotein H/F	0.929779	1.4517		411850	0	0	0	952590	839230	C4B63_9g319-t42_1-p1	C4B63_9g319-t42_1-p1	C4B63_9g319-t42_1-p1 | transcript=C4B63_9g319-t42_1 | gene=C4B63_9g319 | organism=Trypanosoma_cruzi_Dm28c_2018 | gene_product=Putative heterogeneous nuclear ribonucleoprotein H/F [Source:UniProtKB/TrEMBL;Acc:A0A2V2VSW4] | transcript_product=heterogeneous n	N/A	N/A	N/A	GO:0003723;GO:0003676	RNA binding;nucleic acid binding	N/A	N/A	N/A	N/A	N/A	N/A	N/A	N/A	N/A	N/A	3	3	3	8.4	8.4	8.4	50.301	0	20.339	19892000	26	0	450
C4B63_14g189;C4B63_51g97	60S ribosomal protein L18;60S ribosomal protein L18	0.939981	1.41301		0	0	0	0	0	810760	C4B63_51g97-t42_1-p1;C4B63_14g189-t42_1-p1	C4B63_51g97-t42_1-p1;C4B63_14g189-t42_1-p1	C4B63_51g97-t42_1-p1 | transcript=C4B63_51g97-t42_1 | gene=C4B63_51g97 | organism=Trypanosoma_cruzi_Dm28c_2018 | gene_product=Ribosomal_L18e/L15P domain-containing protein [Source:UniProtKB/TrEMBL;Acc:A0A2V2V1Y5] | transcript_product=60S ribosomal protein	N/A;N/A	GO:0005840;GO:0005840	ribosome;ribosome	GO:0003735;GO:0003735	structural constituent of ribosome;structural constituent of ribosome	GO:0006412;GO:0006412	translation;translation	N/A;N/A	N/A;N/A	N/A;N/A	N/A;N/A	N/A;N/A	N/A;N/A	N/A;N/A	N/A;N/A	4	4	4	20.7	20.7	20.7	21.706	0	25.471	15012000	17	0	193
C4B63_2g765	cystathione gamma lyase	0.383174	1.31843		2756300	0	0	816180	756410	1481000	C4B63_2g765-t42_1-p1	C4B63_2g765-t42_1-p1	C4B63_2g765-t42_1-p1 | transcript=C4B63_2g765-t42_1 | gene=C4B63_2g765 | organism=Trypanosoma_cruzi_Dm28c_2018 | gene_product=Putative cystathione gamma lyase [Source:UniProtKB/TrEMBL;Acc:A0A2V2W1E9] | transcript_product=cystathione gamma lyase | location=	N/A	N/A	N/A	GO:0003824;GO:0016829;GO:0030170	catalytic activity;lyase activity;pyridoxal phosphate binding	GO:0019346	transsulfuration	N/A	N/A	N/A	N/A	N/A	N/A	4.4.1.1 (Cystathionine gamma-lyase)	2.5.1.48 (Cystathionine gamma-synthase);4.2.99.9 (Transferred entry: 2.5.1.48);4.4.1.1 (Cystathionine gamma-lyase);4.4.1.11 (Methionine gamma-lyase);4.4.1.13 (Cysteine-S-conjugate beta-lyase);4.4.1.2 (Homocysteine desulfhydrase);4.4.1.28 (L-cysteine desulfidase);4.4.1.8 (Cystathionine beta-lyase);5.	6	6	6	16.4	16.4	16.4	44.473	0	54.044	84968000	36	0	408
C4B63_153g280c;C4B63_72g542c	RNA-binding protein;RNA-binding protein	0.415946	1.23922		0	775540	0	0	1158500	779800	C4B63_72g542c-t42_1-p1;C4B63_153g280c-t42_1-p1	C4B63_72g542c-t42_1-p1;C4B63_153g280c-t42_1-p1	C4B63_72g542c-t42_1-p1 | transcript=C4B63_72g542c-t42_1 | gene=C4B63_72g542c | organism=Trypanosoma_cruzi_Dm28c_2018 | gene_product=RRM domain-containing protein [Source:UniProtKB/TrEMBL;Acc:A0A2V2UW95] | transcript_product=RNA-binding protein | location=P	N/A;N/A	N/A;N/A	N/A;N/A	GO:0003723;GO:0003676;GO:0003723;GO:0003676	RNA binding;nucleic acid binding;RNA binding;nucleic acid binding	N/A;N/A	N/A;N/A	N/A;N/A	N/A;N/A	N/A;N/A	N/A;N/A	N/A;N/A	N/A;N/A	N/A;N/A	N/A;N/A	4	4	4	22.4	22.4	22.4	17.77	0	25.213	18474000	21	0	147
C4B63_142g9	heat shock protein DNAJ	0.634554	1.16335		0	833730	814470	1057300	1382500	819750	C4B63_142g9-t42_1-p1	C4B63_142g9-t42_1-p1	C4B63_142g9-t42_1-p1 | transcript=C4B63_142g9-t42_1 | gene=C4B63_142g9 | organism=Trypanosoma_cruzi_Dm28c_2018 | gene_product=CR-type domain-containing protein [Source:UniProtKB/TrEMBL;Acc:A0A2V2UNN5] | transcript_product=heat shock protein DNAJ | location	N/A	N/A	N/A	GO:0031072;GO:0046872;GO:0051082	heat shock protein binding;metal ion binding;unfolded protein binding	GO:0006457	protein folding	N/A	N/A	N/A	N/A	N/A	N/A	N/A	N/A	8	8	8	20.6	20.6	20.6	35.755	0	52.814	31568000	42	0	321
C4B63_51g842c	Uncharacterized protein At2g34160	0.461087	1.15925		0	0	0	759410	613490	0	C4B63_51g842c-t42_1-p1	C4B63_51g842c-t42_1-p1	C4B63_51g842c-t42_1-p1 | transcript=C4B63_51g842c-t42_1 | gene=C4B63_51g842c | organism=Trypanosoma_cruzi_Dm28c_2018 | gene_product=Uncharacterized protein At2g34160 | transcript_product=Uncharacterized protein At2g34160 | location=PRFA01000051:167694-1680	N/A	N/A	N/A	GO:0003676	nucleic acid binding	N/A	N/A	N/A	N/A	N/A	N/A	N/A	N/A	N/A	N/A	2	2	2	23.9	23.9	23.9	12.985	0	13.15	5594500	11	0	117
C4B63_2g174	polyadenylate-binding protein 1	2.7871	1.11506	+	2349400	2137400	2649800	5338000	5766900	4392700	C4B63_2g174-t42_1-p1	C4B63_2g174-t42_1-p1	C4B63_2g174-t42_1-p1 | transcript=C4B63_2g174-t42_1 | gene=C4B63_2g174 | organism=Trypanosoma_cruzi_Dm28c_2018 | gene_product=Polyadenylate-binding protein [Source:UniProtKB/TrEMBL;Acc:Q27335] | transcript_product=polyadenylate-binding protein 1 | location	N/A	GO:0005737	cytoplasm	GO:0003723;GO:0003676	RNA binding;nucleic acid binding	N/A	N/A	N/A	N/A	N/A	N/A	N/A	N/A	N/A	N/A	16	16	16	32	32	32	61.41	0	186.09	361730000	144	0	550
C4B63_58g135	heat shock protein DNAJ	0.711667	1.04473		0	1008400	1164400	1561600	1784200	1078300	C4B63_58g135-t42_1-p1	C4B63_58g135-t42_1-p1	C4B63_58g135-t42_1-p1 | transcript=C4B63_58g135-t42_1 | gene=C4B63_58g135 | organism=Trypanosoma_cruzi_Dm28c_2018 | gene_product=Putative heat shock protein DNAJ [Source:UniProtKB/TrEMBL;Acc:A0A2V2UZG5] | transcript_product=heat shock protein DNAJ | locati	N/A	N/A	N/A	GO:0005524;GO:0031072;GO:0046872;GO:0051082	ATP binding;heat shock protein binding;metal ion binding;unfolded protein binding	GO:0006457;GO:0009408	protein folding;response to heat	N/A	N/A	N/A	N/A	N/A	N/A	N/A	N/A	7	7	7	20	20	20	46.806	0	59.204	55334000	47	0	421
C4B63_168g38;C4B63_168g40;C4B63_43g10;C4B63_43g11;C4B63_43g12;C4B63_43g13;C4B63_43g14;C4B63_43g15;C4B63_43g16;C4B63_43g17;C4B63_43g7;C4B63_43g8;C4B63_43g9;C4B63_447g1	serine carboxypeptidase (CBP1);serine carboxypeptidase (CBP1;serine carboxypeptidase (CBP1);serine carboxypeptidase (CBP1);serine carboxypeptidase (CBP1);serine carboxypeptidase (CBP1);serine carboxypeptidase (CBP1);serine carboxypeptidase (CBP1);serine carboxypeptidase (CBP1);serine carboxypeptidase (CBP1);serine carboxypeptidase (CBP1);serine carboxypeptidase (CBP1);serine carboxypeptidase (CBP…	0.32523	1.0212		1319600	590210	0	768580	625160	915990	C4B63_43g9-t42_1-p1;C4B63_43g8-t42_1-p1;C4B63_43g7-t42_1-p1;C4B63_43g17-t42_1-p1;C4B63_43g16-t42_1-p1;C4B63_43g15-t42_1-p1;C4B63_43g14-t42_1-p1;C4B63_43g13-t42_1-p1;C4B63_43g12-t42_1-p1;C4B63_43g11-t42_1-p1;C4B63_43g10-t42_1-p1;C4B63_168g38-t42_1-p1;C4B63_447g1-t42_1-p1;C4B63_168g40-t42_1-p1	C4B63_43g9-t42_1-p1;C4B63_43g8-t42_1-p1;C4B63_43g7-t42_1-p1;C4B63_43g17-t42_1-p1;C4B63_43g16-t42_1-p1;C4B63_43g15-t42_1-p1;C4B63_43g14-t42_1-p1;C4B63_43g13-t42_1-p1;C4B63_43g12-t42_1-p1;C4B63_43g11-t42_1-p1;C4B63_43g10-t42_1-p1;C4B63_168g38-t42_1-p1	C4B63_43g9-t42_1-p1 | transcript=C4B63_43g9-t42_1 | gene=C4B63_43g9 | organism=Trypanosoma_cruzi_Dm28c_2018 | gene_product=Carboxypeptidase [Source:UniProtKB/TrEMBL;Acc:A0A1B1R0W4] | transcript_product=serine carboxypeptidase (CBP1) | location=PRFA01000043	MARHLIYPILSLVAAATLVTTAVEA;N/A;MARHLIYPILSLVAAATLVTTAVEA;MARHLIYPILSLVAAATLVTTAVEA;MARHLIYPILSLVAAATLVTTAVEA;MARHLIYPILSLVAAATLVTTAVEA;MARHLIYPILSLVAAATLVTTAVEA;MARHLIYPILSLVAAATLVTTAVEA;MARHLIYPILSLVAAATLVTTAVEA;MARHLIYPILSLVAAATLVTTAVEA;MARHLIYPILSLVAAATLVTTAVEA;MARHLIYPILSLVAAATLVTTAVEA;MARHLIYPILSLVAAATLVTTAVEA;N/A	N/A;N/A;N/A;N/A;N/A;N/A;N/A;N/A;N/A;N/A;N/A;N/A;N/A;N/A	N/A;N/A;N/A;N/A;N/A;N/A;N/A;N/A;N/A;N/A;N/A;N/A;N/A;N/A	GO:0004185;GO:0004185;GO:0004185;GO:0004185;GO:0004185;GO:0004185;GO:0004185;GO:0004185;GO:0004185;GO:0004185;GO:0004185;GO:0004185;GO:0004185;GO:0004185	serine-type carboxypeptidase activity;serine-type carboxypeptidase activity;serine-type carboxypeptidase activity;serine-type carboxypeptidase activity;serine-type carboxypeptidase activity;serine-type carboxypeptidase activity;serine-type carboxypeptidase activity;serine-type carboxypeptidase activity;serine-type carboxypeptidase activity;serine-type carboxypeptidase activity;serine-type carboxy…	GO:0006508;N/A;GO:0006508;GO:0006508;GO:0006508;GO:0006508;GO:0006508;GO:0006508;GO:0006508;GO:0006508;GO:0006508;GO:0006508;GO:0006508;GO:0006508	proteolysis;N/A;proteolysis;proteolysis;proteolysis;proteolysis;proteolysis;proteolysis;proteolysis;proteolysis;proteolysis;proteolysis;proteolysis;proteolysis	N/A;N/A;N/A;N/A;N/A;N/A;N/A;N/A;N/A;N/A;N/A;N/A;N/A;N/A	N/A;N/A;N/A;N/A;N/A;N/A;N/A;N/A;N/A;N/A;N/A;N/A;N/A;N/A	N/A;N/A;N/A;N/A;N/A;N/A;N/A;N/A;N/A;N/A;N/A;N/A;N/A;N/A	N/A;N/A;N/A;N/A;N/A;N/A;N/A;N/A;N/A;N/A;N/A;N/A;N/A;N/A	N/A;N/A;N/A;N/A;N/A;N/A;N/A;N/A;N/A;N/A;N/A;N/A;N/A;N/A	N/A;N/A;N/A;N/A;N/A;N/A;N/A;N/A;N/A;N/A;N/A;N/A;N/A;N/A	3.4.16.- (Serine-type carboxypeptidases.);3.4.16.- (Serine-type carboxypeptidases.);3.4.16.- (Serine-type carboxypeptidases.);3.4.16.- (Serine-type carboxypeptidases.);3.4.16.- (Serine-type carboxypeptidases.);3.4.16.- (Serine-type carboxypeptidases.);3.4.16.- (Serine-type carboxypeptidases.);3.4.16.- (Serine-type carboxypeptidases.);3.4.16.- (Serine-type carboxypeptidases.);3.4.16.- (Serine-type…	3.4.16.5 (Carboxypeptidase C);3.4.16.6 (Carboxypeptidase D);N/A;3.4.16.5 (Carboxypeptidase C);3.4.16.6 (Carboxypeptidase D);3.4.16.5 (Carboxypeptidase C);3.4.16.6 (Carboxypeptidase D);3.4.16.5 (Carboxypeptidase C);3.4.16.6 (Carboxypeptidase D);3.4.16.5 (Carboxypeptidase C);3.4.16.6 (Carboxypeptidase D);3.4.16.5 (Carboxypeptidase C);3.4.16.6 (Carboxypeptidase D);3.4.16.5 (Carboxypeptidase C);3.4.1…	5	5	5	14.4	14.4	14.4	51.759	0	36.308	37002000	24	1	466
C4B63_175g9;C4B63_184g39	heat shock protein DNAJ;heat shock protein DNAJ(fragment)	3.33815	0.950734	+	556680	462100	477650	960830	1003400	920300	C4B63_175g9-t42_1-p1;C4B63_184g39-t42_1-p1	C4B63_175g9-t42_1-p1;C4B63_184g39-t42_1-p1	C4B63_175g9-t42_1-p1 | transcript=C4B63_175g9-t42_1 | gene=C4B63_175g9 | organism=Trypanosoma_cruzi_Dm28c_2018 | gene_product=Putative heat shock protein DNAJ [Source:UniProtKB/TrEMBL;Acc:A0A2V2UPX7] | transcript_product=heat shock protein DNAJ | location=	N/A;N/A	N/A;N/A	N/A;N/A	GO:0005524;GO:0031072;GO:0046872;GO:0051082;GO:0031072;GO:0046872;GO:0051082	ATP binding;heat shock protein binding;metal ion binding;unfolded protein binding;heat shock protein binding;metal ion binding;unfolded protein binding	GO:0006457;GO:0009408;GO:0006457	protein folding;response to heat;protein folding	N/A;N/A	N/A;N/A	N/A;N/A	N/A;N/A	N/A;N/A	N/A;N/A	N/A;N/A	N/A;N/A	6	6	6	21.1	21.1	21.1	44.19	0	43.178	25533000	35	0	299.5
C4B63_143g25;C4B63_143g27;C4B63_30g166;C4B63_30g168;C4B63_30g170	60S ribosomal protein L19;60S ribosomal protein L19;60S ribosomal protein L19;60S ribosomal protein L19;60S ribosomal protein L19	0.657419	0.941047		581060	0	0	547310	395890	589410	C4B63_30g170-t42_1-p1;C4B63_143g27-t42_1-p1;C4B63_143g25-t42_1-p1;C4B63_30g168-t42_1-p1;C4B63_30g166-t42_1-p1	C4B63_30g170-t42_1-p1;C4B63_143g27-t42_1-p1;C4B63_143g25-t42_1-p1;C4B63_30g168-t42_1-p1;C4B63_30g166-t42_1-p1	C4B63_30g170-t42_1-p1 | transcript=C4B63_30g170-t42_1 | gene=C4B63_30g170 | organism=Trypanosoma_cruzi_Dm28c_2018 | gene_product=Ribosomal_L19e domain-containing protein [Source:UniProtKB/TrEMBL;Acc:A0A2V2VH56] | transcript_product=60S ribosomal protein L1	N/A;N/A;N/A;N/A;N/A	GO:0022625;GO:0005840;GO:0022625;GO:0005840;GO:0022625;GO:0005840;GO:0022625;GO:0005840;GO:0022625;GO:0005840	cytosolic large ribosomal subunit;ribosome;cytosolic large ribosomal subunit;ribosome;cytosolic large ribosomal subunit;ribosome;cytosolic large ribosomal subunit;ribosome;cytosolic large ribosomal subunit;ribosome	GO:0003723;GO:0003735;GO:0003723;GO:0003735;GO:0003723;GO:0003735;GO:0003723;GO:0003735;GO:0003723;GO:0003735	RNA binding;structural constituent of ribosome;RNA binding;structural constituent of ribosome;RNA binding;structural constituent of ribosome;RNA binding;structural constituent of ribosome;RNA binding;structural constituent of ribosome	GO:0006412;GO:0006412;GO:0006412;GO:0006412;GO:0006412	translation;translation;translation;translation;translation	N/A;N/A;N/A;N/A;N/A	N/A;N/A;N/A;N/A;N/A	N/A;N/A;N/A;N/A;N/A	N/A;N/A;N/A;N/A;N/A	N/A;N/A;N/A;N/A;N/A	N/A;N/A;N/A;N/A;N/A	N/A;N/A;N/A;N/A;N/A	N/A;N/A;N/A;N/A;N/A	4	4	4	12.5	12.5	12.5	35.277	0	35.358	17556000	19	0	336
C4B63_22g162	cysteine peptidase, Clan CA, family C2	2.01995	0.883078		713540	783090	955270	1356900	1823800	1353100	C4B63_22g162-t42_1-p1	C4B63_22g162-t42_1-p1	C4B63_22g162-t42_1-p1 | transcript=C4B63_22g162-t42_1 | gene=C4B63_22g162 | organism=Trypanosoma_cruzi_Dm28c_2018 | gene_product=Putative cysteine peptidase, Clan CA, family C2 [Source:UniProtKB/TrEMBL;Acc:A0A2V2VGS3] | transcript_product=cysteine peptidas	N/A	N/A	N/A	GO:0004198	calcium-dependent cysteine-type endopeptidase activity	GO:0006508	proteolysis	N/A	N/A	N/A	N/A	N/A	N/A	3.4.22.- (Cysteine endopeptidases.)	3.4.22.17 (Transferred entry: 3.4.22.52 and 3.4.22.53)	7	7	7	11.6	11.6	11.6	78.268	0	47.035	47330000	49	0	692
C4B63_13g295;C4B63_204g19	pumilio/PUF RNA binding protein 6;pumilio/PUF RNA binding protein 6	1.09154	0.863901		0	0	0	0	366090	272710	C4B63_13g295-t42_1-p1;C4B63_204g19-t42_1-p1	C4B63_13g295-t42_1-p1;C4B63_204g19-t42_1-p1	C4B63_13g295-t42_1-p1 | transcript=C4B63_13g295-t42_1 | gene=C4B63_13g295 | organism=Trypanosoma_cruzi_Dm28c_2018 | gene_product=Putative pumilio/PUF RNA binding protein 6 [Source:UniProtKB/TrEMBL;Acc:A0A2V2VNP1] | transcript_product=pumilio/PUF RNA bindin	N/A;N/A	N/A;N/A	N/A;N/A	GO:0003723;GO:0003723	RNA binding;RNA binding	N/A;N/A	N/A;N/A	N/A;N/A	N/A;N/A	N/A;N/A	N/A;N/A	N/A;N/A	N/A;N/A	N/A;N/A	N/A;N/A	3	3	3	5.7	5.7	5.7	91.724	0	20.416	5093900	16	0	827.5
C4B63_56g86	methylthioadenosine phosphorylase	0.170548	0.844193		2631500	0	0	440080	0	1360900	C4B63_56g86-t42_1-p1	C4B63_56g86-t42_1-p1	C4B63_56g86-t42_1-p1 | transcript=C4B63_56g86-t42_1 | gene=C4B63_56g86 | organism=Trypanosoma_cruzi_Dm28c_2018 | gene_product=Purine nucleoside phosphorylase [Source:UniProtKB/TrEMBL;Acc:A0A2V2V2P8] | transcript_product=methylthioadenosine phosphorylase |	N/A	GO:0005737;GO:0005634	cytoplasm;nucleus	GO:0017061;GO:0003824;GO:0016763	S-methyl-5-thioadenosine phosphorylase activity;catalytic activity;pentosyltransferase activity	GO:0009116;GO:0006166	nucleoside metabolic process;purine ribonucleoside salvage	N/A	N/A	N/A	N/A	N/A	N/A	2.4.2.1 (Purine-nucleoside phosphorylase);2.4.2.28 (S-methyl-5'-thioadenosine phosphorylase)	2.4.2.1 (Purine-nucleoside phosphorylase);2.4.2.28 (S-methyl-5'-thioadenosine phosphorylase)	8	8	8	34.9	34.9	34.9	33.177	0	70.638	67994000	35	0	307
C4B63_128g41	ADP-ribosylation factor	1.00177	0.824965		0	0	0	0	0	376380	C4B63_128g41-t42_1-p1	C4B63_128g41-t42_1-p1	C4B63_128g41-t42_1-p1 | transcript=C4B63_128g41-t42_1 | gene=C4B63_128g41 | organism=Trypanosoma_cruzi_Dm28c_2018 | gene_product=Putative ADP-ribosylation factor [Source:UniProtKB/TrEMBL;Acc:A0A2V2UQG0] | transcript_product=ADP-ribosylation factor | locati	N/A	GO:0005794;GO:0005783	Golgi apparatus;endoplasmic reticulum	GO:0005525	GTP binding	GO:0006886;GO:0016192	intracellular protein transport;vesicle-mediated transport	N/A	N/A	N/A	N/A	N/A	N/A	3.6.5.- (Acting on GTP;involved in cellular and subcellular movement.)	3.6.-.- (Acting on acid anhydrides.);3.6.5.- (Acting on GTP;involved in cellular and subcellular movement.)	2	2	2	10.3	10.3	10.3	21.894	0	16.22	7490300	16	0	194
C4B63_3g1104	threonyl-tRNA synthetase	0.549157	0.793159		269570	0	0	0	0	0	C4B63_3g1104-t42_1-p1	C4B63_3g1104-t42_1-p1	C4B63_3g1104-t42_1-p1 | transcript=C4B63_3g1104-t42_1 | gene=C4B63_3g1104 | organism=Trypanosoma_cruzi_Dm28c_2018 | gene_product=Threonyl-tRNA synthetase [Source:UniProtKB/TrEMBL;Acc:A0A2V2VZG7] | transcript_product=threonyl-tRNA synthetase | location=PRFA	N/A	GO:0005737	cytoplasm	GO:0005524;GO:0004812;GO:0000166;GO:0004829	ATP binding;aminoacyl-tRNA ligase activity;nucleotide binding;threonine-tRNA ligase activity	GO:0043039;GO:0006418;GO:0006435	tRNA aminoacylation;tRNA aminoacylation for protein translation;threonyl-tRNA aminoacylation	N/A	N/A	N/A	N/A	N/A	N/A	6.1.1.3 (Threonine--tRNA ligase)	1.14.13.39 (Nitric-oxide synthase (NADPH));3.4.19.12 (Ubiquitinyl hydrolase 1);6.1.1.3 (Threonine--tRNA ligase)	5	5	5	7.2	7.2	7.2	92.707	0	35.936	6031900	9	0	816
C4B63_75g438c	60S ribosomal protein L32	0.323266	0.775464		0	684330	1195700	1143300	467770	1183800	C4B63_75g438c-t42_1-p1	C4B63_75g438c-t42_1-p1	C4B63_75g438c-t42_1-p1 | transcript=C4B63_75g438c-t42_1 | gene=C4B63_75g438c | organism=Trypanosoma_cruzi_Dm28c_2018 | gene_product=Putative 60S ribosomal protein L32 [Source:UniProtKB/TrEMBL;Acc:A0A2V2UW55] | transcript_product=60S ribosomal protein L32 |	N/A	GO:0005840	ribosome	GO:0003735	structural constituent of ribosome	GO:0006412	translation	N/A	N/A	N/A	N/A	N/A	N/A	N/A	N/A	3	3	3	15.9	15.9	15.9	15.465	0	34.119	27534000	28	0	132
C4B63_17g70;C4B63_297g15;C4B63_54g49	60S ribosomal protein L18a;60S ribosomal protein L18a;60S ribosomal protein L18a	0.254049	0.752982		1750000	908600	0	1061500	825560	1024800	C4B63_17g70-t42_1-p1;C4B63_297g15-t42_1-p1;C4B63_54g49-t42_1-p1	C4B63_17g70-t42_1-p1;C4B63_297g15-t42_1-p1;C4B63_54g49-t42_1-p1	C4B63_17g70-t42_1-p1 | transcript=C4B63_17g70-t42_1 | gene=C4B63_17g70 | organism=Trypanosoma_cruzi_Dm28c_2018 | gene_product=60S ribosomal protein L18a [Source:UniProtKB/TrEMBL;Acc:A0A2V2WPY4] | transcript_product=60S ribosomal protein L18a | location=PRF	N/A;N/A;N/A	GO:0005840;GO:0005840;GO:0005840	ribosome;ribosome;ribosome	GO:0003735;GO:0003735;GO:0003735	structural constituent of ribosome;structural constituent of ribosome;structural constituent of ribosome	GO:0006412;GO:0006412;GO:0006412	translation;translation;translation	N/A;N/A;N/A	N/A;N/A;N/A	N/A;N/A;N/A	N/A;N/A;N/A	N/A;N/A;N/A	N/A;N/A;N/A	N/A;N/A;N/A	N/A;N/A;N/A	4	4	4	24.6	24.6	24.6	20.75	0	27.649	53980000	35	0	179
C4B63_20g181	B-box zinc-finger containing protein	0.406376	0.733912		0	0	0	0	520010	261070	C4B63_20g181-t42_1-p1	C4B63_20g181-t42_1-p1	C4B63_20g181-t42_1-p1 | transcript=C4B63_20g181-t42_1 | gene=C4B63_20g181 | organism=Trypanosoma_cruzi_Dm28c_2018 | gene_product=B box-type domain-containing protein [Source:UniProtKB/TrEMBL;Acc:A0A2V2VJX9] | transcript_product=B-box zinc-finger containing	N/A	N/A	N/A	GO:0008270	zinc ion binding	N/A	N/A	N/A	N/A	N/A	N/A	N/A	N/A	N/A	N/A	5	5	5	9	9	9	91.323	0	42.266	4156200	11	0	820
C4B63_26g278;C4B63_26g282;C4B63_26g286	arginine kinase;arginine kinase;arginine kinase	0.136316	0.729512		3135500	0	0	0	424400	1265400	C4B63_26g286-t42_1-p1;C4B63_26g282-t42_1-p1;C4B63_26g278-t42_1-p1	C4B63_26g286-t42_1-p1;C4B63_26g282-t42_1-p1;C4B63_26g278-t42_1-p1	C4B63_26g286-t42_1-p1 | transcript=C4B63_26g286-t42_1 | gene=C4B63_26g286 | organism=Trypanosoma_cruzi_Dm28c_2018 | gene_product=Arginine kinase [Source:UniProtKB/TrEMBL;Acc:A0A2V2VDD2] | transcript_product=arginine kinase | location=PRFA01000026:181399-18	N/A;N/A;N/A	N/A;N/A;N/A	N/A;N/A;N/A	GO:0005524;GO:0003824;GO:0004111;GO:0016301;GO:0016772;GO:0005524;GO:0003824;GO:0004111;GO:0016301;GO:0016772;GO:0005524;GO:0003824;GO:0004111;GO:0016301;GO:0016772	ATP binding;catalytic activity;creatine kinase activity;kinase activity;transferase activity, transferring phosphorus-containing groups;ATP binding;catalytic activity;creatine kinase activity;kinase activity;transferase activity, transferring phosphorus-containing groups;ATP binding;catalytic activity;creatine kinase activity;kinase activity;transferase activity, transferring phosphorus-containin…	GO:0046314;GO:0046314;GO:0046314	phosphocreatine biosynthetic process;phosphocreatine biosynthetic process;phosphocreatine biosynthetic process	N/A;N/A;N/A	N/A;N/A;N/A	N/A;N/A;N/A	N/A;N/A;N/A	N/A;N/A;N/A	N/A;N/A;N/A	2.7.3.2 (Creatine kinase);2.7.3.2 (Creatine kinase);2.7.3.2 (Creatine kinase);2.7.3.3 (Arginine kinase)	2.7.14.1 (Protein arginine kinase);2.7.3.2 (Creatine kinase);2.7.3.3 (Arginine kinase);3.6.4.13 (RNA helicase);2.7.14.1 (Protein arginine kinase);2.7.3.2 (Creatine kinase);2.7.3.3 (Arginine kinase);3.6.4.13 (RNA helicase);2.7.14.1 (Protein arginine kinase);2.7.3.2 (Creatine kinase);2.7.3.3 (Arginine kinase);3.6.4.13 (RNA helicase)	9	9	9	28.9	28.9	28.9	40.182	0	76.592	56956000	34	0	357
C4B63_7g209;C4B63_7g210	Ribonuclease P protein subunit p25-like protein;Ribonuclease P protein subunit p25-like protein	1.27651	0.687974		3012900	3895200	4275900	5661300	7737200	4790100	C4B63_7g210-t42_1-p1;C4B63_7g209-t42_1-p1	C4B63_7g210-t42_1-p1;C4B63_7g209-t42_1-p1	C4B63_7g210-t42_1-p1 | transcript=C4B63_7g210-t42_1 | gene=C4B63_7g210 | organism=Trypanosoma_cruzi_Dm28c_2018 | gene_product=Alba domain-containing protein [Source:UniProtKB/TrEMBL;Acc:A0A2V2VUY5] | transcript_product=Ribonuclease P protein subunit p25-li	N/A;N/A	N/A;N/A	N/A;N/A	GO:0003676;GO:0003676	nucleic acid binding;nucleic acid binding	N/A;N/A	N/A;N/A	N/A;N/A	N/A;N/A	N/A;N/A	N/A;N/A	N/A;N/A	N/A;N/A	N/A;N/A	N/A;N/A	4	4	4	18.1	18.1	18.1	24.427	0	34.959	169960000	34	0	195.5
C4B63_19g26	guide RNA-binding protein of 21 kDa	1.14213	0.685845		997410	703620	536570	1356600	1093800	1056400	C4B63_19g26-t42_1-p1	C4B63_19g26-t42_1-p1	C4B63_19g26-t42_1-p1 | transcript=C4B63_19g26-t42_1 | gene=C4B63_19g26 | organism=Trypanosoma_cruzi_Dm28c_2018 | gene_product=Guide RNA-binding protein of 21 kDa [Source:UniProtKB/TrEMBL;Acc:A0A2V2VIE6] | transcript_product=guide RNA-binding protein of 21	N/A	N/A	N/A	GO:0003677	DNA binding	GO:0006355	regulation of transcription, DNA-templated	N/A	N/A	N/A	N/A	N/A	N/A	N/A	N/A	3	3	3	20.8	20.8	20.8	23.104	0	22.078	22349000	25	0	207
C4B63_22g161	calpain-like cysteine peptidase	0.651739	0.588525		127660	0	0	0	0	0	C4B63_22g161-t42_1-p1	C4B63_22g161-t42_1-p1	C4B63_22g161-t42_1-p1 | transcript=C4B63_22g161-t42_1 | gene=C4B63_22g161 | organism=Trypanosoma_cruzi_Dm28c_2018 | gene_product=Calpain catalytic domain-containing protein [Source:UniProtKB/TrEMBL;Acc:A0A2V2VGG6] | transcript_product=calpain-like cysteine	N/A	N/A	N/A	GO:0004198	calcium-dependent cysteine-type endopeptidase activity	GO:0006508	proteolysis	N/A	N/A	N/A	N/A	N/A	N/A	N/A	3.4.22.17 (Transferred entry: 3.4.22.52 and 3.4.22.53);3.4.22.33 (Fruit bromelain);3.4.22.5 (Transferred entry: 3.4.22.33)	3	3	3	4.8	4.8	4.8	95.702	0	18.974	2459600	9	0	837
C4B63_206g13;C4B63_47g109	U2 splicing auxiliary factor;U2 splicing auxiliary factor	0.172232	0.575952		0	1644700	2330700	1446800	1708000	806700	C4B63_47g109-t42_1-p1;C4B63_206g13-t42_1-p1	C4B63_47g109-t42_1-p1;C4B63_206g13-t42_1-p1	C4B63_47g109-t42_1-p1 | transcript=C4B63_47g109-t42_1 | gene=C4B63_47g109 | organism=Trypanosoma_cruzi_Dm28c_2018 | gene_product=Putative U2 splicing auxiliary factor [Source:UniProtKB/TrEMBL;Acc:A0A2V2V5R4] | transcript_product=U2 splicing auxiliary facto	N/A;N/A	GO:0089701;GO:0089701	U2AF complex;U2AF complex	GO:0003723;GO:0046872;GO:0003676;GO:0008270;GO:0003723;GO:0046872;GO:0003676;GO:0008270	RNA binding;metal ion binding;nucleic acid binding;zinc ion binding;RNA binding;metal ion binding;nucleic acid binding;zinc ion binding	GO:0000398;GO:0000398	mRNA splicing, via spliceosome;mRNA splicing, via spliceosome	N/A;N/A	N/A;N/A	N/A;N/A	N/A;N/A	N/A;N/A	N/A;N/A	N/A;N/A	N/A;N/A	3	3	3	12.9	12.9	12.9	27.494	0	19.439	27477000	22	0	233
C4B63_48g132;C4B63_48g736c	universal minicircle sequence binding protein;universal minicircle sequence binding protein 1	0.219654	0.571203		536530	0	0	0	397390	428590	C4B63_48g132-t42_1-p1;C4B63_48g736c-t42_1-p1	C4B63_48g132-t42_1-p1;C4B63_48g736c-t42_1-p1	C4B63_48g132-t42_1-p1 | transcript=C4B63_48g132-t42_1 | gene=C4B63_48g132 | organism=Trypanosoma_cruzi_Dm28c_2018 | gene_product=Putative universal minicircle sequence binding protein [Source:UniProtKB/TrEMBL;Acc:A0A2V2V323] | transcript_product=universal	N/A;N/A	N/A;N/A	N/A;N/A	GO:0003676;GO:0008270;GO:0003676;GO:0008270	nucleic acid binding;zinc ion binding;nucleic acid binding;zinc ion binding	N/A;N/A	N/A;N/A	N/A;N/A	N/A;N/A	N/A;N/A	N/A;N/A	N/A;N/A	N/A;N/A	N/A;N/A	3.4.23.16 (HIV-1 retropepsin);3.4.23.47 (HIV-2 retropepsin);3.4.23.16 (HIV-1 retropepsin);3.4.23.47 (HIV-2 retropepsin)	3	3	3	34.2	34.2	34.2	20.477	0	18.902	11357000	21	0	163.5
C4B63_40g129;C4B63_40g149;C4B63_40g189	40S ribosomal protein SA;40S ribosomal protein SA;40S ribosomal protein SA	0.949058	0.518801		2237900	1309500	1411400	2050400	2471300	2400800	C4B63_40g149-t42_1-p1;C4B63_40g189-t42_1-p1;C4B63_40g129-t42_1-p1	C4B63_40g149-t42_1-p1;C4B63_40g189-t42_1-p1;C4B63_40g129-t42_1-p1	C4B63_40g149-t42_1-p1 | transcript=C4B63_40g149-t42_1 | gene=C4B63_40g149 | organism=Trypanosoma_cruzi_Dm28c_2018 | gene_product=40S ribosomal protein SA [Source:UniProtKB/TrEMBL;Acc:A0A2V2W7L0] | transcript_product=40S ribosomal protein SA | location=PRFA	N/A;N/A;N/A	GO:0022627;GO:0005840;GO:0015935;GO:0022627;GO:0005840;GO:0015935;GO:0022627;GO:0005840;GO:0015935	cytosolic small ribosomal subunit;ribosome;small ribosomal subunit;cytosolic small ribosomal subunit;ribosome;small ribosomal subunit;cytosolic small ribosomal subunit;ribosome;small ribosomal subunit	GO:0003735;GO:0003735;GO:0003735	structural constituent of ribosome;structural constituent of ribosome;structural constituent of ribosome	GO:0000028;GO:0006412;GO:0000028;GO:0006412;GO:0000028;GO:0006412	ribosomal small subunit assembly;translation;ribosomal small subunit assembly;translation;ribosomal small subunit assembly;translation	N/A;N/A;N/A	N/A;N/A;N/A	N/A;N/A;N/A	N/A;N/A;N/A	N/A;N/A;N/A	N/A;N/A;N/A	N/A;N/A;N/A	N/A;N/A;N/A	7	7	7	30.6	30.6	30.6	27.876	0	73.321	129330000	67	0	245
C4B63_207g22;C4B63_4g90	ATP-dependent RNA helicase HEL67;ATP-dependent RNA helicase HEL67	0.815585	0.485483		1606700	2436300	3011100	3428600	3253200	2900000	C4B63_4g90-t42_1-p1;C4B63_207g22-t42_1-p1	C4B63_4g90-t42_1-p1;C4B63_207g22-t42_1-p1	C4B63_4g90-t42_1-p1 | transcript=C4B63_4g90-t42_1 | gene=C4B63_4g90 | organism=Trypanosoma_cruzi_Dm28c_2018 | gene_product=ATP-dependent RNA helicase HEL67 [Source:UniProtKB/TrEMBL;Acc:A0A2V2UKY5] | transcript_product=ATP-dependent RNA helicase HEL67 | loc	N/A;N/A	N/A;N/A	N/A;N/A	GO:0005524;GO:0004386;GO:0003676;GO:0005524;GO:0004386;GO:0003676	ATP binding;helicase activity;nucleic acid binding;ATP binding;helicase activity;nucleic acid binding	N/A;N/A	N/A;N/A	N/A;N/A	N/A;N/A	N/A;N/A	N/A;N/A	N/A;N/A	N/A;N/A	3.6.4.13 (RNA helicase);3.6.4.13 (RNA helicase)	3.6.1.- (In phosphorus-containing anhydrides.);3.6.4.13 (RNA helicase);5.99.1.3 (Transferred entry: 5.6.2.2);3.6.1.- (In phosphorus-containing anhydrides.);3.6.4.13 (RNA helicase);5.99.1.3 (Transferred entry: 5.6.2.2)	12	12	12	21.1	21.1	21.1	68.706	0	109.41	144190000	114	0	631
C4B63_72g97	conserved hypothetical protein	0.162924	0.480116		530020	0	0	0	0	0	C4B63_72g97-t42_1-p1	C4B63_72g97-t42_1-p1	C4B63_72g97-t42_1-p1 | transcript=C4B63_72g97-t42_1 | gene=C4B63_72g97 | organism=Trypanosoma_cruzi_Dm28c_2018 | gene_product=GRAM domain-containing protein [Source:UniProtKB/TrEMBL;Acc:A0A2V2UZ01] | transcript_product=conserved hypothetical protein | loca	N/A	N/A	N/A	N/A	N/A	N/A	N/A	N/A	N/A	N/A	N/A	N/A	N/A	N/A	N/A	3	3	3	18.9	18.9	18.9	32.64	0	28.017	9097900	9	0	301
C4B63_9g383	conserved hypothetical protein	0.334039	0.467145		2391300	6365600	8728300	7506100	7899500	5919200	C4B63_9g383-t42_1-p1	C4B63_9g383-t42_1-p1	C4B63_9g383-t42_1-p1 | transcript=C4B63_9g383-t42_1 | gene=C4B63_9g383 | organism=Trypanosoma_cruzi_Dm28c_2018 | gene_product=conserved hypothetical protein | transcript_product=conserved hypothetical protein | location=PRFA01000009:294262-296640(-) | prot	N/A	N/A	N/A	N/A	N/A	N/A	N/A	N/A	N/A	N/A	N/A	N/A	N/A	N/A	N/A	15	15	15	22.7	22.7	22.7	83.396	0	181.01	270000000	150	3	792
C4B63_54g29;C4B63_54g30	40S ribosomal protein S3A;40S ribosomal protein S3A	1.33082	0.465614		2767800	1896600	2472600	3298400	3130100	3310500	C4B63_54g30-t42_1-p1;C4B63_54g29-t42_1-p1	C4B63_54g30-t42_1-p1;C4B63_54g29-t42_1-p1	C4B63_54g30-t42_1-p1 | transcript=C4B63_54g30-t42_1 | gene=C4B63_54g30 | organism=Trypanosoma_cruzi_Dm28c_2018 | gene_product=40S ribosomal protein S3a [Source:UniProtKB/TrEMBL;Acc:A0A2V2V194] | transcript_product=40S ribosomal protein S3A | location=PRFA0	N/A;N/A	GO:0022627;GO:0005840;GO:0022627;GO:0005840	cytosolic small ribosomal subunit;ribosome;cytosolic small ribosomal subunit;ribosome	GO:0003735;GO:0003735	structural constituent of ribosome;structural constituent of ribosome	GO:0006412;GO:0006412	translation;translation	N/A;N/A	N/A;N/A	N/A;N/A	N/A;N/A	N/A;N/A	N/A;N/A	N/A;N/A	N/A;N/A	8	8	8	33.3	33.3	33.3	29.914	0	88.211	148990000	61	0	261
C4B63_252g22;C4B63_2g485	T-complex protein 1, beta subunit;T-complex protein 1, beta subunit	0.189689	0.455887		589510	0	0	0	243420	391830	C4B63_2g485-t42_1-p1;C4B63_252g22-t42_1-p1	C4B63_2g485-t42_1-p1;C4B63_252g22-t42_1-p1	C4B63_2g485-t42_1-p1 | transcript=C4B63_2g485-t42_1 | gene=C4B63_2g485 | organism=Trypanosoma_cruzi_Dm28c_2018 | gene_product=CCT-beta [Source:UniProtKB/TrEMBL;Acc:A0A2V2W2H0] | transcript_product=T-complex protein 1, beta subunit | location=PRFA01000002:1	N/A;N/A	GO:0005832;GO:0005829;GO:0005832;GO:0005829	chaperonin-containing T-complex;cytosol;chaperonin-containing T-complex;cytosol	GO:0005524;GO:0051082;GO:0005524;GO:0051082	ATP binding;unfolded protein binding;ATP binding;unfolded protein binding	GO:0006457;GO:0006457	protein folding;protein folding	N/A;N/A	N/A;N/A	N/A;N/A	N/A;N/A	N/A;N/A	N/A;N/A	N/A;N/A	3.1.1.3 (Triacylglycerol lipase);3.1.1.3 (Triacylglycerol lipase)	5	5	5	11	11	11	57.994	0	53.005	16063000	20	0	529
C4B63_132g76;C4B63_39g319;C4B63_4g178	60S ribosomal protein L10a;60S ribosomal protein L10a;60S ribosomal protein L10a	0.205847	0.451331		629020	0	0	0	0	457790	C4B63_4g178-t42_1-p1;C4B63_39g319-t42_1-p1;C4B63_132g76-t42_1-p1	C4B63_4g178-t42_1-p1;C4B63_39g319-t42_1-p1;C4B63_132g76-t42_1-p1	C4B63_4g178-t42_1-p1 | transcript=C4B63_4g178-t42_1 | gene=C4B63_4g178 | organism=Trypanosoma_cruzi_Dm28c_2018 | gene_product=Ribosomal protein [Source:UniProtKB/TrEMBL;Acc:A0A2V2VZ84] | transcript_product=60S ribosomal protein L10a | location=PRFA01000004	N/A;N/A;N/A	GO:0015934;GO:0015934;GO:0015934	large ribosomal subunit;large ribosomal subunit;large ribosomal subunit	GO:0003723;GO:0003735;GO:0003723;GO:0003735;GO:0003723;GO:0003735	RNA binding;structural constituent of ribosome;RNA binding;structural constituent of ribosome;RNA binding;structural constituent of ribosome	GO:0006412;GO:0006412;GO:0006412	translation;translation;translation	N/A;N/A;N/A	N/A;N/A;N/A	N/A;N/A;N/A	N/A;N/A;N/A	N/A;N/A;N/A	N/A;N/A;N/A	N/A;N/A;N/A	N/A;N/A;N/A	5	5	5	17.3	17.3	17.3	24.556	0	32.745	18103000	18	0	214
C4B63_2g66	helicase	1.23248	0.420537		0	0	0	263510	252600	0	C4B63_2g66-t42_1-p1	C4B63_2g66-t42_1-p1	C4B63_2g66-t42_1-p1 | transcript=C4B63_2g66-t42_1 | gene=C4B63_2g66 | organism=Trypanosoma_cruzi_Dm28c_2018 | gene_product=Putative helicase [Source:UniProtKB/TrEMBL;Acc:A0A2V2W121] | transcript_product=helicase | location=PRFA01000002:131427-133859(+) | p	N/A	N/A	N/A	GO:0005524;GO:0004386	ATP binding;helicase activity	N/A	N/A	N/A	N/A	N/A	N/A	N/A	N/A	N/A	N/A	4	4	4	5.7	5.7	5.7	90.557	0	26.609	2201900	14	0	810
C4B63_9g321	guide RNA associated protein, GAP1	0.263984	0.413203		499910	0	473490	361640	473900	443300	C4B63_9g321-t42_1-p1	C4B63_9g321-t42_1-p1	C4B63_9g321-t42_1-p1 | transcript=C4B63_9g321-t42_1 | gene=C4B63_9g321 | organism=Trypanosoma_cruzi_Dm28c_2018 | gene_product=Putative guide RNA associated protein, GAP1 [Source:UniProtKB/TrEMBL;Acc:A0A2V2VT85] | transcript_product=guide RNA associated pro	N/A	N/A	N/A	N/A	N/A	N/A	N/A	N/A	N/A	N/A	N/A	N/A	N/A	N/A	N/A	4	4	4	9.9	9.9	9.9	55.059	0	30.357	18424000	30	0	484
C4B63_38g68;C4B63_38g87	60S ribosomal protein L10;60S ribosomal protein L10	0.877687	0.412572		873430	744040	582750	1025800	1091300	797790	C4B63_38g87-t42_1-p1;C4B63_38g68-t42_1-p1	C4B63_38g87-t42_1-p1;C4B63_38g68-t42_1-p1	C4B63_38g87-t42_1-p1 | transcript=C4B63_38g87-t42_1 | gene=C4B63_38g87 | organism=Trypanosoma_cruzi_Dm28c_2018 | gene_product=Ribosomal_L16 domain-containing protein [Source:UniProtKB/TrEMBL;Acc:A0A2V2WX48] | transcript_product=60S ribosomal protein L10 |	N/A;N/A	GO:0005840;GO:0005840	ribosome;ribosome	GO:0003735;GO:0003735	structural constituent of ribosome;structural constituent of ribosome	GO:0006412;GO:0006412	translation;translation	N/A;N/A	N/A;N/A	N/A;N/A	N/A;N/A	N/A;N/A	N/A;N/A	N/A;N/A	N/A;N/A	5	5	5	24.4	24.4	24.4	24.76	0	48.216	36422000	32	0	213
C4B63_9g376	Present in the outer mitochondrial membrane proteome 22	0.344118	0.410854		0	530920	658470	587220	605380	504210	C4B63_9g376-t42_1-p1	C4B63_9g376-t42_1-p1	C4B63_9g376-t42_1-p1 | transcript=C4B63_9g376-t42_1 | gene=C4B63_9g376 | organism=Trypanosoma_cruzi_Dm28c_2018 | gene_product=Present in the outer mitochondrial membrane proteome 22 [Source:UniProtKB/TrEMBL;Acc:A0A2V2VT51] | transcript_product=Present in t	N/A	GO:0016021	integral component of membrane	N/A	N/A	N/A	N/A	N/A	N/A	N/A	N/A	N/A	N/A	N/A	N/A	4	4	4	19.5	19.5	19.5	93.452	0	30.089	19977000	30	2	893
C4B63_2g427	Nucleoporin	0.224884	0.387356		740410	1747300	3359900	1738500	2932300	1908100	C4B63_2g427-t42_1-p1	C4B63_2g427-t42_1-p1	C4B63_2g427-t42_1-p1 | transcript=C4B63_2g427-t42_1 | gene=C4B63_2g427 | organism=Trypanosoma_cruzi_Dm28c_2018 | gene_product=Nucleoporin | transcript_product=Nucleoporin | location=PRFA01000002:1093318-1094832(+) | protein_length=504 | sequence_SO=contig	N/A	N/A	N/A	N/A	N/A	N/A	N/A	N/A	N/A	N/A	N/A	N/A	N/A	N/A	N/A	9	9	9	17.3	17.3	17.3	56.607	0	69.287	106480000	62	0	504
C4B63_34g287;C4B63_34g288;C4B63_34g289;C4B63_34g290	glycerate kinase;glycerate kinase;glycerate kinase;glycerate kinase	0.119368	0.384865		1093500	568000	0	0	416050	737600	C4B63_34g290-t42_1-p1;C4B63_34g289-t42_1-p1;C4B63_34g288-t42_1-p1;C4B63_34g287-t42_1-p1	C4B63_34g290-t42_1-p1;C4B63_34g289-t42_1-p1;C4B63_34g288-t42_1-p1;C4B63_34g287-t42_1-p1	C4B63_34g290-t42_1-p1 | transcript=C4B63_34g290-t42_1 | gene=C4B63_34g290 | organism=Trypanosoma_cruzi_Dm28c_2018 | gene_product=Putative glycerate kinase [Source:UniProtKB/TrEMBL;Acc:A0A2V2VF23] | transcript_product=glycerate kinase | location=PRFA0100003	N/A;N/A;N/A;N/A	N/A;N/A;N/A;N/A	N/A;N/A;N/A;N/A	GO:0008887;GO:0008887;GO:0008887;GO:0008887	glycerate kinase activity;glycerate kinase activity;glycerate kinase activity;glycerate kinase activity	GO:0031388;GO:0031388;GO:0031388;GO:0031388	organic acid phosphorylation;organic acid phosphorylation;organic acid phosphorylation;organic acid phosphorylation	N/A;N/A;N/A;N/A	N/A;N/A;N/A;N/A	N/A;N/A;N/A;N/A	N/A;N/A;N/A;N/A	N/A;N/A;N/A;N/A	N/A;N/A;N/A;N/A	2.7.1.165 (Glycerate 2-kinase);2.7.1.165 (Glycerate 2-kinase);2.7.1.165 (Glycerate 2-kinase);2.7.1.165 (Glycerate 2-kinase)	2.7.1.- (Phosphotransferases with an alcohol group as acceptor.);2.7.1.165 (Glycerate 2-kinase);2.7.1.31 (Glycerate 3-kinase);2.7.1.- (Phosphotransferases with an alcohol group as acceptor.);2.7.1.165 (Glycerate 2-kinase);2.7.1.31 (Glycerate 3-kinase);2.7.1.- (Phosphotransferases with an alcohol group as acceptor.);2.7.1.165 (Glycerate 2-kinase);2.7.1.31 (Glycerate 3-kinase);2.7.1.- (Phosphotrans…	6	6	6	16.7	16.7	16.7	50.702	0	54.392	38666000	31	0	473
C4B63_75g59	40S ribosomal protein S6	0.743564	0.374685		2918100	2129400	1748500	2671800	3225700	2747700	C4B63_75g59-t42_1-p1	C4B63_75g59-t42_1-p1	C4B63_75g59-t42_1-p1 | transcript=C4B63_75g59-t42_1 | gene=C4B63_75g59 | organism=Trypanosoma_cruzi_Dm28c_2018 | gene_product=40S ribosomal protein S6 [Source:UniProtKB/TrEMBL;Acc:A0A2V2UWF7] | transcript_product=40S ribosomal protein S6 | location=PRFA010	N/A	GO:0005840	ribosome	GO:0003735	structural constituent of ribosome	GO:0006412	translation	N/A	N/A	N/A	N/A	N/A	N/A	N/A	N/A	9	9	9	35.2	35.2	35.2	28.293	0	94.435	135110000	87	0	250
C4B63_12g1344c;C4B63_12g1348c	60S ribosomal protein L28;60S ribosomal protein L28	1.55965	0.372749		4264600	3884600	4055300	5083700	4751400	6037700	C4B63_12g1348c-t42_1-p1;C4B63_12g1344c-t42_1-p1	C4B63_12g1348c-t42_1-p1;C4B63_12g1344c-t42_1-p1	C4B63_12g1348c-t42_1-p1 | transcript=C4B63_12g1348c-t42_1 | gene=C4B63_12g1348c | organism=Trypanosoma_cruzi_Dm28c_2018 | gene_product=Ribosomal_L28e domain-containing protein [Source:UniProtKB/TrEMBL;Acc:A0A2V2VQ70] | transcript_product=60S ribosomal prot	N/A;N/A	GO:0005840;GO:0005840	ribosome;ribosome	GO:0003735;GO:0003735	structural constituent of ribosome;structural constituent of ribosome	GO:0006412;GO:0006412	translation;translation	N/A;N/A	N/A;N/A	N/A;N/A	N/A;N/A	N/A;N/A	N/A;N/A	N/A;N/A	N/A;N/A	6	6	6	51.4	51.4	51.4	16.354	0	67.385	175360000	72	0	146
C4B63_49g192	cysteine peptidase C (CPC)	0.116027	0.371038		837680	0	0	0	0	631200	C4B63_49g192-t42_1-p1	C4B63_49g192-t42_1-p1	C4B63_49g192-t42_1-p1 | transcript=C4B63_49g192-t42_1 | gene=C4B63_49g192 | organism=Trypanosoma_cruzi_Dm28c_2018 | gene_product=Pept_C1 domain-containing protein [Source:UniProtKB/TrEMBL;Acc:O61066] | transcript_product=cysteine peptidase C (CPC) | locati	MRVYFSLSIALFLFLLYATAG	N/A	N/A	GO:0008234	cysteine-type peptidase activity	GO:0006508	proteolysis	N/A	N/A	N/A	N/A	N/A	N/A	3.4.22.1 (Cathepsin B)	3.4.22.1 (Cathepsin B);3.4.22.2 (Papain);3.4.22.27 (Cathepsin S)	3	3	3	11.4	11.4	11.4	36.773	0	30.962	18015000	15	1	333
C4B63_10g522	FACT complex subunit SPT16	0.513057	0.366929		0	0	0	0	0	0	C4B63_10g522-t42_1-p1	C4B63_10g522-t42_1-p1	C4B63_10g522-t42_1-p1 | transcript=C4B63_10g522-t42_1 | gene=C4B63_10g522 | organism=Trypanosoma_cruzi_Dm28c_2018 | gene_product=FACT complex subunit [Source:UniProtKB/TrEMBL;Acc:A0A2V2VSZ8] | transcript_product=FACT complex subunit SPT16 | location=PRFA01	N/A	GO:0035101	FACT complex	N/A	N/A	GO:0006281;GO:0006260	DNA repair;DNA replication	N/A	N/A	N/A	N/A	N/A	N/A	N/A	3.4.-.- (Acting on peptide bonds (peptidases).)	2	2	2	2.5	2.5	2.5	113.56	0	11.838	2094100	6	0	1019
C4B63_85g44;C4B63_85g45	ribosomal protein S7;ribosomal protein S7	0.614646	0.345448		2186900	1225800	1568500	1941000	1962200	2264300	C4B63_85g45-t42_1-p1;C4B63_85g44-t42_1-p1	C4B63_85g45-t42_1-p1;C4B63_85g44-t42_1-p1	C4B63_85g45-t42_1-p1 | transcript=C4B63_85g45-t42_1 | gene=C4B63_85g45 | organism=Trypanosoma_cruzi_Dm28c_2018 | gene_product=40S ribosomal protein S7 [Source:UniProtKB/TrEMBL;Acc:A0A2V2UUN8] | transcript_product=ribosomal protein S7 | location=PRFA0100008	N/A;N/A	GO:0005840;GO:0005840	ribosome;ribosome	GO:0003735;GO:0003735	structural constituent of ribosome;structural constituent of ribosome	GO:0006412;GO:0006412	translation;translation	N/A;N/A	N/A;N/A	N/A;N/A	N/A;N/A	N/A;N/A	N/A;N/A	N/A;N/A	N/A;N/A	7	7	7	31.2	31.2	31.2	23.886	0	55.945	104950000	65	0	202
C4B63_170g17;C4B63_170g18;C4B63_170g19;C4B63_170g20;C4B63_170g21;C4B63_170g22;C4B63_46g76;C4B63_46g77	40S ribosomal protein S4;40S ribosomal protein S4;40S ribosomal protein S4;40S ribosomal protein S4;40S ribosomal protein S4;40S ribosomal protein S4;40S ribosomal protein S4;40S ribosomal protein S4	1.64069	0.330423		2085700	1756800	1852400	2226400	2544500	2381800	C4B63_46g77-t42_1-p1;C4B63_46g76-t42_1-p1;C4B63_170g22-t42_1-p1;C4B63_170g21-t42_1-p1;C4B63_170g20-t42_1-p1;C4B63_170g19-t42_1-p1;C4B63_170g18-t42_1-p1;C4B63_170g17-t42_1-p1	C4B63_46g77-t42_1-p1;C4B63_46g76-t42_1-p1;C4B63_170g22-t42_1-p1;C4B63_170g21-t42_1-p1;C4B63_170g20-t42_1-p1;C4B63_170g19-t42_1-p1;C4B63_170g18-t42_1-p1;C4B63_170g17-t42_1-p1	C4B63_46g77-t42_1-p1 | transcript=C4B63_46g77-t42_1 | gene=C4B63_46g77 | organism=Trypanosoma_cruzi_Dm28c_2018 | gene_product=40S ribosomal protein S4 [Source:UniProtKB/TrEMBL;Acc:O62594] | transcript_product=40S ribosomal protein S4 | location=PRFA0100004	N/A;N/A;N/A;N/A;N/A;N/A;N/A;N/A	GO:0005840;GO:0005840;GO:0005840;GO:0005840;GO:0005840;GO:0005840;GO:0005840;GO:0005840	ribosome;ribosome;ribosome;ribosome;ribosome;ribosome;ribosome;ribosome	GO:0003723;GO:0019843;GO:0003735;GO:0003723;GO:0019843;GO:0003735;GO:0003723;GO:0019843;GO:0003735;GO:0003723;GO:0019843;GO:0003735;GO:0003723;GO:0019843;GO:0003735;GO:0003723;GO:0019843;GO:0003735;GO:0003723;GO:0019843;GO:0003735;GO:0003723;GO:0019843;GO:0003735	RNA binding;rRNA binding;structural constituent of ribosome;RNA binding;rRNA binding;structural constituent of ribosome;RNA binding;rRNA binding;structural constituent of ribosome;RNA binding;rRNA binding;structural constituent of ribosome;RNA binding;rRNA binding;structural constituent of ribosome;RNA binding;rRNA binding;structural constituent of ribosome;RNA binding;rRNA binding;structural con…	GO:0006412;GO:0006412;GO:0006412;GO:0006412;GO:0006412;GO:0006412;GO:0006412;GO:0006412	translation;translation;translation;translation;translation;translation;translation;translation	N/A;N/A;N/A;N/A;N/A;N/A;N/A;N/A	N/A;N/A;N/A;N/A;N/A;N/A;N/A;N/A	N/A;N/A;N/A;N/A;N/A;N/A;N/A;N/A	N/A;N/A;N/A;N/A;N/A;N/A;N/A;N/A	N/A;N/A;N/A;N/A;N/A;N/A;N/A;N/A	N/A;N/A;N/A;N/A;N/A;N/A;N/A;N/A	N/A;N/A;N/A;N/A;N/A;N/A;N/A;N/A	N/A;N/A;N/A;N/A;N/A;N/A;N/A;N/A	17	17	17	58.2	58.2	58.2	30.875	0	121.34	198710000	127	0	273
C4B63_16g108	chaperonin/T-complex protein 1 gamma subunit	0.324466	0.306712		285110	0	0	0	0	232550	C4B63_16g108-t42_1-p1	C4B63_16g108-t42_1-p1	C4B63_16g108-t42_1-p1 | transcript=C4B63_16g108-t42_1 | gene=C4B63_16g108 | organism=Trypanosoma_cruzi_Dm28c_2018 | gene_product=T-complex protein 1 subunit gamma [Source:UniProtKB/TrEMBL;Acc:A0A2V2VPF7] | transcript_product=chaperonin/T-complex protein 1	N/A	GO:0005737	cytoplasm	GO:0005524;GO:0051082	ATP binding;unfolded protein binding	GO:0006457	protein folding	N/A	N/A	N/A	N/A	N/A	N/A	N/A	2.7.1.150 (1-phosphatidylinositol-3-phosphate 5-kinase)	6	6	6	12.1	12.1	12.1	60.698	0	39.847	7224300	17	0	555
C4B63_2g759;C4B63_2g760	60S ribosomal subunit protein L31;60S ribosomal subunit protein L31	0.360298	0.304551		0	0	0	0	266990	364440	C4B63_2g760-t42_1-p1;C4B63_2g759-t42_1-p1	C4B63_2g760-t42_1-p1;C4B63_2g759-t42_1-p1	C4B63_2g760-t42_1-p1 | transcript=C4B63_2g760-t42_1 | gene=C4B63_2g760 | organism=Trypanosoma_cruzi_Dm28c_2018 | gene_product=Putative 60S ribosomal subunit protein L31 [Source:UniProtKB/TrEMBL;Acc:A0A2V2W1D3] | transcript_product=60S ribosomal subunit pro	N/A;N/A	GO:0005840;GO:0005840	ribosome;ribosome	GO:0003735;GO:0003735	structural constituent of ribosome;structural constituent of ribosome	GO:0006412;GO:0006412	translation;translation	N/A;N/A	N/A;N/A	N/A;N/A	N/A;N/A	N/A;N/A	N/A;N/A	N/A;N/A	N/A;N/A	2	2	2	8.5	8.5	8.5	21.602	0	13.269	8473100	17	0	188
C4B63_113g22;C4B63_113g23;C4B63_113g24;C4B63_113g25;C4B63_113g26;C4B63_113g27;C4B63_113g28;C4B63_113g29;C4B63_113g30;C4B63_113g31;C4B63_113g32;C4B63_113g33;C4B63_84g87;C4B63_84g88;C4B63_84g89;C4B63_84g90	heat shock protein 85(fragment);heat shock protein 85(fragment);heat shock protein 85(fragment);heat shock protein 85;heat shock protein 85;heat shock protein 85(fragment);heat shock protein 85;heat shock protein 85;heat shock protein 85;heat shock protein 85(fragment);heat shock protein 85;heat shock protein 85;heat shock protein 85;heat shock protein 85;heat shock protein 85;heat shock protein …	0.202443	0.29892		16308000	5605000	5540800	8198900	8409800	13676000	C4B63_84g89-t42_1-p1;C4B63_84g88-t42_1-p1;C4B63_84g87-t42_1-p1;C4B63_113g30-t42_1-p1;C4B63_113g29-t42_1-p1;C4B63_113g25-t42_1-p1;C4B63_113g33-t42_1-p1;C4B63_113g32-t42_1-p1;C4B63_113g28-t42_1-p1;C4B63_113g26-t42_1-p1;C4B63_84g90-t42_1-p1;C4B63_113g24-t42_1-p1;C4B63_113g27-t42_1-p1;C4B63_113g31-t42_1-p1;C4B63_113g22-t42_1-p1;C4B63_113g23-t42_1-p1	C4B63_84g89-t42_1-p1;C4B63_84g88-t42_1-p1;C4B63_84g87-t42_1-p1;C4B63_113g30-t42_1-p1;C4B63_113g29-t42_1-p1;C4B63_113g25-t42_1-p1;C4B63_113g33-t42_1-p1;C4B63_113g32-t42_1-p1;C4B63_113g28-t42_1-p1;C4B63_113g26-t42_1-p1	C4B63_84g89-t42_1-p1 | transcript=C4B63_84g89-t42_1 | gene=C4B63_84g89 | organism=Trypanosoma_cruzi_Dm28c_2018 | gene_product=HATPase_c domain-containing protein [Source:UniProtKB/TrEMBL;Acc:A0A2V2UUH2] | transcript_product=heat shock protein 85 | location	N/A;N/A;N/A;N/A;N/A;N/A;N/A;N/A;N/A;N/A;N/A;N/A;N/A;N/A;N/A;N/A	N/A;N/A;N/A;GO:0005737;N/A;N/A;N/A;GO:0005737;GO:0005737;N/A;N/A;N/A;GO:0005737;GO:0005737;GO:0005737;N/A	N/A;N/A;N/A;cytoplasm;N/A;N/A;N/A;cytoplasm;cytoplasm;N/A;N/A;N/A;cytoplasm;cytoplasm;cytoplasm;N/A	GO:0005524;GO:0051082;GO:0005524;GO:0051082;GO:0005524;GO:0051082;GO:0005524;GO:0051082;GO:0005524;GO:0051082;GO:0005524;GO:0051082;GO:0005524;GO:0051082;GO:0005524;GO:0051082;GO:0005524;GO:0051082;GO:0005524;GO:0051082;GO:0005524;GO:0051082;GO:0005524;GO:0051082;GO:0005524;GO:0051082;GO:0005524;GO:0051082;GO:0005524;GO:0051082;GO:0005524;GO:0051082	ATP binding;unfolded protein binding;ATP binding;unfolded protein binding;ATP binding;unfolded protein binding;ATP binding;unfolded protein binding;ATP binding;unfolded protein binding;ATP binding;unfolded protein binding;ATP binding;unfolded protein binding;ATP binding;unfolded protein binding;ATP binding;unfolded protein binding;ATP binding;unfolded protein binding;ATP binding;unfolded protein …	GO:0006457;GO:0006457;GO:0006457;GO:0006457;GO:0006457;GO:0006457;GO:0006457;GO:0006457;GO:0006457;GO:0006457;GO:0006457;GO:0006457;GO:0006457;GO:0006457;GO:0006457;GO:0006457	protein folding;protein folding;protein folding;protein folding;protein folding;protein folding;protein folding;protein folding;protein folding;protein folding;protein folding;protein folding;protein folding;protein folding;protein folding;protein folding	N/A;N/A;N/A;N/A;N/A;N/A;N/A;N/A;N/A;N/A;N/A;N/A;N/A;N/A;N/A;N/A	N/A;N/A;N/A;N/A;N/A;N/A;N/A;N/A;N/A;N/A;N/A;N/A;N/A;N/A;N/A;N/A	N/A;N/A;N/A;N/A;N/A;N/A;N/A;N/A;N/A;N/A;N/A;N/A;N/A;N/A;N/A;N/A	N/A;N/A;N/A;N/A;N/A;N/A;N/A;N/A;N/A;N/A;N/A;N/A;N/A;N/A;N/A;N/A	N/A;N/A;N/A;N/A;N/A;N/A;N/A;N/A;N/A;N/A;N/A;N/A;N/A;N/A;N/A;N/A	N/A;N/A;N/A;N/A;N/A;N/A;N/A;N/A;N/A;N/A;N/A;N/A;N/A;N/A;N/A;N/A	N/A;N/A;N/A;N/A;N/A;N/A;N/A;N/A;N/A;N/A;N/A;N/A;N/A;N/A;N/A;N/A	N/A;N/A;N/A;5.99.1.3 (Transferred entry: 5.6.2.2);N/A;N/A;N/A;5.99.1.3 (Transferred entry: 5.6.2.2);5.99.1.3 (Transferred entry: 5.6.2.2);N/A;N/A;5.99.1.3 (Transferred entry: 5.6.2.2);5.99.1.3 (Transferred entry: 5.6.2.2);5.99.1.3 (Transferred entry: 5.6.2.2);5.99.1.3 (Transferred entry: 5.6.2.2);N/A	31	31	31	37.4	37.4	37.4	80.757	0	323.31	1412800000	322	0	499
C4B63_13g241;C4B63_13g242	40S ribosomal protein S10;40S ribosomal protein S10	0.0743239	0.297756		937120	0	0	888730	0	1051400	C4B63_13g242-t42_1-p1;C4B63_13g241-t42_1-p1	C4B63_13g242-t42_1-p1;C4B63_13g241-t42_1-p1	C4B63_13g242-t42_1-p1 | transcript=C4B63_13g242-t42_1 | gene=C4B63_13g242 | organism=Trypanosoma_cruzi_Dm28c_2018 | gene_product=Putative 40S ribosomal protein S10 [Source:UniProtKB/TrEMBL;Acc:A0A2V2VPK1] | transcript_product=40S ribosomal protein S10 | lo	N/A;N/A	GO:0005840;GO:0005840	ribosome;ribosome	N/A;N/A	N/A;N/A	N/A;N/A	N/A;N/A	N/A;N/A	N/A;N/A	N/A;N/A	N/A;N/A	N/A;N/A	N/A;N/A	N/A;N/A	N/A;N/A	3	3	3	23.6	23.6	23.6	18.223	0	26.737	31555000	23	0	161
C4B63_104g78;C4B63_255g21	calreticulin;calreticulin	0.0921438	0.275924		1276800	0	0	680860	0	623610	C4B63_255g21-t42_1-p1;C4B63_104g78-t42_1-p1	C4B63_255g21-t42_1-p1;C4B63_104g78-t42_1-p1	C4B63_255g21-t42_1-p1 | transcript=C4B63_255g21-t42_1 | gene=C4B63_255g21 | organism=Trypanosoma_cruzi_Dm28c_2018 | gene_product=Calreticulin [Source:UniProtKB/TrEMBL;Acc:A0A2V2UP73] | transcript_product=calreticulin | location=PRFA01000255:14248-15459(-)	MRAAIFFCALLGLATLSAVHG;MRAAIFFCALLGLATLSAVHG	GO:0005783;GO:0005788;GO:0005783;GO:0005788	endoplasmic reticulum;endoplasmic reticulum lumen;endoplasmic reticulum;endoplasmic reticulum lumen	GO:0005509;GO:0005515;GO:0051082;GO:0005509;GO:0005515;GO:0051082	calcium ion binding;protein binding;unfolded protein binding;calcium ion binding;protein binding;unfolded protein binding	GO:0006457;GO:0006457	protein folding;protein folding	N/A;N/A	N/A;N/A	N/A;N/A	N/A;N/A	N/A;N/A	N/A;N/A	N/A;N/A	3.2.1.80 (Fructan beta-fructosidase);3.2.1.80 (Fructan beta-fructosidase)	5	5	5	15.9	15.9	15.9	46.535	0	31.819	18937000	21	1	403
C4B63_43g163;C4B63_93g76	40S ribosomal protein S11;40S ribosomal protein S11	1.24307	0.265518		1846000	1788800	2191000	2296800	2225600	2458400	C4B63_93g76-t42_1-p1;C4B63_43g163-t42_1-p1	C4B63_93g76-t42_1-p1;C4B63_43g163-t42_1-p1	C4B63_93g76-t42_1-p1 | transcript=C4B63_93g76-t42_1 | gene=C4B63_93g76 | organism=Trypanosoma_cruzi_Dm28c_2018 | gene_product=Ribosomal_S17_N domain-containing protein [Source:UniProtKB/TrEMBL;Acc:A0A2V2WFJ0] | transcript_product=40S ribosomal protein S11	N/A;N/A	GO:0005840;GO:0005840	ribosome;ribosome	GO:0003735;GO:0003735	structural constituent of ribosome;structural constituent of ribosome	GO:0006412;GO:0006412	translation;translation	N/A;N/A	N/A;N/A	N/A;N/A	N/A;N/A	N/A;N/A	N/A;N/A	N/A;N/A	N/A;N/A	4	4	4	16.8	16.8	16.8	19.973	0	47.83	121080000	45	0	173
C4B63_17g52;C4B63_17g54	RNA-binding protein;RNA-binding protein	0.430829	0.225566		1671200	1270600	1010900	1475700	1389900	1672900	C4B63_17g54-t42_1-p1;C4B63_17g52-t42_1-p1	C4B63_17g54-t42_1-p1;C4B63_17g52-t42_1-p1	C4B63_17g54-t42_1-p1 | transcript=C4B63_17g54-t42_1 | gene=C4B63_17g54 | organism=Trypanosoma_cruzi_Dm28c_2018 | gene_product=Putative RNA-binding protein [Source:UniProtKB/TrEMBL;Acc:A0A2H4FYN3] | transcript_product=RNA-binding protein | location=PRFA0100	N/A;N/A	N/A;N/A	N/A;N/A	GO:0003723;GO:0003676;GO:0003723;GO:0003676	RNA binding;nucleic acid binding;RNA binding;nucleic acid binding	N/A;N/A	N/A;N/A	N/A;N/A	N/A;N/A	N/A;N/A	N/A;N/A	N/A;N/A	N/A;N/A	N/A;N/A	N/A;N/A	8	8	8	34.4	34.4	34.4	27.259	0	82.473	96740000	77	0	253
C4B63_59g115	stress-inducible protein STI1-like(fragment)	0.153675	0.216764		306300	0	0	146000	172070	270310	C4B63_59g115-t42_1-p1	C4B63_59g115-t42_1-p1	C4B63_59g115-t42_1-p1 | transcript=C4B63_59g115-t42_1 | gene=C4B63_59g115 | organism=Trypanosoma_cruzi_Dm28c_2018 | gene_product=Putative stress-inducible protein STI1-like [Source:UniProtKB/TrEMBL;Acc:A0A2V2UZT1] | transcript_product=stress-inducible prot	N/A	N/A	N/A	GO:0005515	protein binding	N/A	N/A	N/A	N/A	N/A	N/A	N/A	N/A	N/A	N/A	6	6	6	11.9	11.9	11.9	63.225	0	55.702	9311800	27	0	556
C4B63_133g44;C4B63_49g162	60S ribosomal protein L14;60S ribosomal protein L14	0.0495734	0.212058		888410	0	0	0	0	1074000	C4B63_49g162-t42_1-p1;C4B63_133g44-t42_1-p1	C4B63_49g162-t42_1-p1;C4B63_133g44-t42_1-p1	C4B63_49g162-t42_1-p1 | transcript=C4B63_49g162-t42_1 | gene=C4B63_49g162 | organism=Trypanosoma_cruzi_Dm28c_2018 | gene_product=Ribosomal_L14e domain-containing protein [Source:UniProtKB/TrEMBL;Acc:A0A2V2V4S0] | transcript_product=60S ribosomal protein L1	N/A;N/A	GO:0005840;GO:0005840	ribosome;ribosome	GO:0003723;GO:0003735;GO:0003723;GO:0003735	RNA binding;structural constituent of ribosome;RNA binding;structural constituent of ribosome	GO:0006412;GO:0006412	translation;translation	N/A;N/A	N/A;N/A	N/A;N/A	N/A;N/A	N/A;N/A	N/A;N/A	N/A;N/A	N/A;N/A	3	3	3	9.4	9.4	9.4	20.764	0	17.957	14593000	13	0	180
C4B63_45g75;C4B63_45g76	60S ribosomal protein L7a;60S ribosomal protein L7a	0.148379	0.21034		1874800	792170	607020	960670	994940	1460700	C4B63_45g76-t42_1-p1;C4B63_45g75-t42_1-p1	C4B63_45g76-t42_1-p1;C4B63_45g75-t42_1-p1	C4B63_45g76-t42_1-p1 | transcript=C4B63_45g76-t42_1 | gene=C4B63_45g76 | organism=Trypanosoma_cruzi_Dm28c_2018 | gene_product=60S ribosomal protein L7a [Source:UniProtKB/TrEMBL;Acc:A0A2V2V417] | transcript_product=60S ribosomal protein L7a | location=PRFA0	N/A;N/A	GO:0022625;GO:0022625	cytosolic large ribosomal subunit;cytosolic large ribosomal subunit	GO:0003723;GO:0003723	RNA binding;RNA binding	N/A;N/A	N/A;N/A	N/A;N/A	N/A;N/A	N/A;N/A	N/A;N/A	N/A;N/A	N/A;N/A	N/A;N/A	N/A;N/A	6	6	6	17.6	17.6	17.6	33.779	0	45.51	84305000	52	0	307
C4B63_55g174	prohibitin 1	0.161665	0.182689		0	0	0	0	0	127760	C4B63_55g174-t42_1-p1	C4B63_55g174-t42_1-p1	C4B63_55g174-t42_1-p1 | transcript=C4B63_55g174-t42_1 | gene=C4B63_55g174 | organism=Trypanosoma_cruzi_Dm28c_2018 | gene_product=Prohibitin [Source:UniProtKB/TrEMBL;Acc:A0A2V2V0Q2] | transcript_product=prohibitin 1 | location=PRFA01000055:61146-61964(-) |	N/A	GO:0016020;GO:0005743	membrane;mitochondrial inner membrane	N/A	N/A	N/A	N/A	N/A	N/A	N/A	N/A	N/A	N/A	N/A	N/A	3	3	3	9.9	9.9	9.9	30.931	0	17.687	4102600	9	0	272
C4B63_23g196;C4B63_23g197	60S ribosomal protein L13;60S ribosomal protein L13	0.150978	0.160822		2026600	912550	928340	1241700	1226900	1574500	C4B63_23g196-t42_1-p1;C4B63_23g197-t42_1-p1	C4B63_23g196-t42_1-p1;C4B63_23g197-t42_1-p1	C4B63_23g196-t42_1-p1 | transcript=C4B63_23g196-t42_1 | gene=C4B63_23g196 | organism=Trypanosoma_cruzi_Dm28c_2018 | gene_product=60S ribosomal protein L13 [Source:UniProtKB/TrEMBL;Acc:A0A2V2VFC2] | transcript_product=60S ribosomal protein L13 | location=PR	N/A;N/A	GO:0016021;GO:0005840;GO:0016021;GO:0005840	integral component of membrane;ribosome;integral component of membrane;ribosome	GO:0003735;GO:0003735	structural constituent of ribosome;structural constituent of ribosome	GO:0006412;GO:0006412	translation;translation	N/A;N/A	N/A;N/A	N/A;N/A	N/A;N/A	N/A;N/A	N/A;N/A	N/A;N/A	N/A;N/A	7	7	7	28.7	28.7	28.7	30.344	0	67.3	85197000	50	1.5	274
C4B63_41g212	cytochrome oxidase subunit IV	0.0673356	0.159676		530810	0	0	0	0	490610	C4B63_41g212-t42_1-p1	C4B63_41g212-t42_1-p1	C4B63_41g212-t42_1-p1 | transcript=C4B63_41g212-t42_1 | gene=C4B63_41g212 | organism=Trypanosoma_cruzi_Dm28c_2018 | gene_product=Putative cytochrome oxidase subunit IV [Source:UniProtKB/TrEMBL;Acc:A0A2V2V5M6] | transcript_product=cytochrome oxidase subunit	N/A	N/A	N/A	N/A	N/A	N/A	N/A	N/A	N/A	N/A	N/A	N/A	N/A	N/A	1.9.3.1 (Transferred entry: 7.1.1.9)	5	5	5	13.5	13.5	13.5	38.945	0	32.078	14446000	14	0	334
C4B63_18g287;C4B63_18g288;C4B63_18g293	heat shock 70 kDa protein, mitochondrial precursor;heat shock 70 kDa protein, mitochondrial precursor;heat shock 70 kDa protein, mitochondrial precursor	0.264834	0.155567		5343500	3508500	3367200	4516600	3908900	4941300	C4B63_18g293-t42_1-p1;C4B63_18g288-t42_1-p1;C4B63_18g287-t42_1-p1	C4B63_18g293-t42_1-p1;C4B63_18g288-t42_1-p1;C4B63_18g287-t42_1-p1	C4B63_18g293-t42_1-p1 | transcript=C4B63_18g293-t42_1 | gene=C4B63_18g293 | organism=Trypanosoma_cruzi_Dm28c_2018 | gene_product=Putative heat shock 70 kDa protein, mitochondrial [Source:UniProtKB/TrEMBL;Acc:A0A2V2VMC7] | transcript_product=heat shock 70 k	N/A;N/A;N/A	N/A;N/A;N/A	N/A;N/A;N/A	GO:0005524;GO:0051082;GO:0005524;GO:0051082;GO:0005524;GO:0051082	ATP binding;unfolded protein binding;ATP binding;unfolded protein binding;ATP binding;unfolded protein binding	GO:0006457;GO:0006457;GO:0006457	protein folding;protein folding;protein folding	N/A;N/A;N/A	N/A;N/A;N/A	N/A;N/A;N/A	N/A;N/A;N/A	N/A;N/A;N/A	N/A;N/A;N/A	N/A;N/A;N/A	1.2.1.41 (Glutamate-5-semialdehyde dehydrogenase);1.3.1.74 (2-alkenal reductase (NAD(P)(+)));2.1.1.- (Methyltransferases.);2.4.2.- (Pentosyltransferases.);2.7.2.11 (Glutamate 5-kinase);3.6.1.3 (Deleted entry);1.2.1.41 (Glutamate-5-semialdehyde dehydrogenase);1.3.1.74 (2-alkenal reductase (NAD(P)(+)));2.1.1.- (Methyltransferases.);2.4.2.- (Pentosyltransferases.);2.7.2.11 (Glutamate 5-kinase);3.6.1…	23	23	23	33.9	33.9	33.9	71.043	0	323.31	731970000	244	0	655
C4B63_8g2554c;C4B63_8g476	40S ribosomal protein S16;40S ribosomal protein S16	0.70851	0.153945		2428000	2251300	2358400	2381700	2518700	2959800	C4B63_8g476-t42_1-p1;C4B63_8g2554c-t42_1-p1	C4B63_8g476-t42_1-p1;C4B63_8g2554c-t42_1-p1	C4B63_8g476-t42_1-p1 | transcript=C4B63_8g476-t42_1 | gene=C4B63_8g476 | organism=Trypanosoma_cruzi_Dm28c_2018 | gene_product=Putative 40S ribosomal protein S16 [Source:UniProtKB/TrEMBL;Acc:A0A2V2VTR6] | transcript_product=40S ribosomal protein S16 | locat	N/A;N/A	GO:0005840;GO:0005840	ribosome;ribosome	GO:0003735;GO:0003735	structural constituent of ribosome;structural constituent of ribosome	GO:0006412;GO:0006412	translation;translation	N/A;N/A	N/A;N/A	N/A;N/A	N/A;N/A	N/A;N/A	N/A;N/A	N/A;N/A	N/A;N/A	6	6	6	43	43	43	16.823	0	81.8	160290000	72	0	149
C4B63_138g2;C4B63_138g21;C4B63_138g23;C4B63_138g3;C4B63_138g4;C4B63_1g715;C4B63_5g776;C4B63_5g789;C4B63_5g791;C4B63_5g793;C4B63_88g110	elongation factor 1-gamma (EF-1-gamma);elongation factor 1-gamma (EF-1-gamma);elongation factor 1-gamma (EF-1-gamma);elongation factor 1-gamma (EF-1-gamma);elongation factor 1-gamma (EF-1-gamma);elongation factor 1-gamma (EF-1-gamma);elongation factor 1-gamma (EF-1-gamma);elongation factor 1-gamma (EF-1-gamma);elongation factor 1-gamma (EF-1-gamma);elongation factor 1-gamma (EF-1-gamma);elongatio…	0.0563123	0.143124		1444900	465790	0	452570	499550	760920	C4B63_5g793-t42_1-p1;C4B63_5g791-t42_1-p1;C4B63_5g789-t42_1-p1;C4B63_5g776-t42_1-p1;C4B63_1g715-t42_1-p1;C4B63_138g4-t42_1-p1;C4B63_138g3-t42_1-p1;C4B63_138g2-t42_1-p1;C4B63_138g23-t42_1-p1;C4B63_138g21-t42_1-p1;C4B63_88g110-t42_1-p1	C4B63_5g793-t42_1-p1;C4B63_5g791-t42_1-p1;C4B63_5g789-t42_1-p1;C4B63_5g776-t42_1-p1;C4B63_1g715-t42_1-p1;C4B63_138g4-t42_1-p1;C4B63_138g3-t42_1-p1;C4B63_138g2-t42_1-p1;C4B63_138g23-t42_1-p1;C4B63_138g21-t42_1-p1;C4B63_88g110-t42_1-p1	C4B63_5g793-t42_1-p1 | transcript=C4B63_5g793-t42_1 | gene=C4B63_5g793 | organism=Trypanosoma_cruzi_Dm28c_2018 | gene_product=Putative elongation factor 1-gamma (EF-1-gamma) [Source:UniProtKB/TrEMBL;Acc:A0A2V2VX60] | transcript_product=elongation factor 1-	N/A;N/A;N/A;N/A;N/A;N/A;N/A;N/A;N/A;N/A;N/A	N/A;N/A;N/A;N/A;N/A;N/A;N/A;N/A;N/A;N/A;N/A	N/A;N/A;N/A;N/A;N/A;N/A;N/A;N/A;N/A;N/A;N/A	GO:0005515;GO:0003746;GO:0005515;GO:0003746;GO:0005515;GO:0003746;GO:0005515;GO:0003746;GO:0005515;GO:0003746;GO:0005515;GO:0003746;GO:0005515;GO:0003746;GO:0005515;GO:0003746;GO:0005515;GO:0003746;GO:0005515;GO:0003746;GO:0005515;GO:0003746	protein binding;translation elongation factor activity;protein binding;translation elongation factor activity;protein binding;translation elongation factor activity;protein binding;translation elongation factor activity;protein binding;translation elongation factor activity;protein binding;translation elongation factor activity;protein binding;translation elongation factor activity;protein bindin…	GO:0006749;GO:0006414;GO:0006749;GO:0006414;GO:0006749;GO:0006414;GO:0006749;GO:0006414;GO:0006749;GO:0006414;GO:0006749;GO:0006414;GO:0006749;GO:0006414;GO:0006749;GO:0006414;GO:0006749;GO:0006414;GO:0006749;GO:0006414;GO:0006749;GO:0006414	glutathione metabolic process;translational elongation;glutathione metabolic process;translational elongation;glutathione metabolic process;translational elongation;glutathione metabolic process;translational elongation;glutathione metabolic process;translational elongation;glutathione metabolic process;translational elongation;glutathione metabolic process;translational elongation;glutathione me…	N/A;N/A;N/A;N/A;N/A;N/A;N/A;N/A;N/A;N/A;N/A	N/A;N/A;N/A;N/A;N/A;N/A;N/A;N/A;N/A;N/A;N/A	N/A;N/A;N/A;N/A;N/A;N/A;N/A;N/A;N/A;N/A;N/A	N/A;N/A;N/A;N/A;N/A;N/A;N/A;N/A;N/A;N/A;N/A	N/A;N/A;N/A;N/A;N/A;N/A;N/A;N/A;N/A;N/A;N/A	N/A;N/A;N/A;N/A;N/A;N/A;N/A;N/A;N/A;N/A;N/A	N/A;N/A;N/A;N/A;N/A;N/A;N/A;N/A;N/A;N/A;N/A	2.5.1.18 (Glutathione transferase);2.5.1.18 (Glutathione transferase);2.5.1.18 (Glutathione transferase);2.5.1.18 (Glutathione transferase);2.5.1.18 (Glutathione transferase);2.5.1.18 (Glutathione transferase);2.5.1.18 (Glutathione transferase);2.5.1.18 (Glutathione transferase);2.5.1.18 (Glutathione transferase);2.5.1.18 (Glutathione transferase);2.5.1.18 (Glutathione transferase)	8	8	8	19.2	19.2	19.2	46.558	0	86.058	53786000	46	0	411
C4B63_63g35	histidine ammonia-lyase	0.0535437	0.141079		1739800	341270	338450	503970	442470	1208400	C4B63_63g35-t42_1-p1	C4B63_63g35-t42_1-p1	C4B63_63g35-t42_1-p1 | transcript=C4B63_63g35-t42_1 | gene=C4B63_63g35 | organism=Trypanosoma_cruzi_Dm28c_2018 | gene_product=Histidine ammonia-lyase [Source:UniProtKB/TrEMBL;Acc:A0A2V2UYJ3] | transcript_product=histidine ammonia-lyase | location=PRFA01000	N/A	GO:0005737	cytoplasm	GO:0016841;GO:0003824;GO:0004397	ammonia-lyase activity;catalytic activity;histidine ammonia-lyase activity	GO:0006548;GO:0019556;GO:0019557	histidine catabolic process;histidine catabolic process to glutamate and formamide;histidine catabolic process to glutamate and formate	N/A	N/A	N/A	N/A	N/A	N/A	4.3.1.3 (Histidine ammonia-lyase)	4.3.1.24 (Phenylalanine ammonia-lyase);4.3.1.25 (Phenylalanine/tyrosine ammonia-lyase);4.3.1.3 (Histidine ammonia-lyase)	14	14	14	26	26	26	58.037	0	95.238	77895000	61	0	534
C4B63_135g39;C4B63_135g40;C4B63_16g187;C4B63_247g17;C4B63_26g152;C4B63_405g11;C4B63_516g5;C4B63_551g2;C4B63_7g444	retrotransposon hot spot (RHS) protein;retrotransposon hot spot (RHS) protein;retrotransposon hot spot (RHS) protein;retrotransposon hot spot (RHS) protein;retrotransposon hot spot (RHS) protein;retrotransposon hot spot (RHS) protein;retrotransposon hot spot (RHS) protein;retrotransposon hot spot (RHS) protein;retrotransposon hot spot (RHS) protein	0.110805	0.112467		262040	0	0	0	0	212590	C4B63_7g444-t42_1-p1;C4B63_135g40-t42_1-p1;C4B63_551g2-t42_1-p1;C4B63_26g152-t42_1-p1;C4B63_135g39-t42_1-p1;C4B63_247g17-t42_1-p1;C4B63_405g11-t42_1-p1;C4B63_516g5-t42_1-p1;C4B63_16g187-t42_1-p1	C4B63_7g444-t42_1-p1	C4B63_7g444-t42_1-p1 | transcript=C4B63_7g444-t42_1 | gene=C4B63_7g444 | organism=Trypanosoma_cruzi_Dm28c_2018 | gene_product=Putative retrotransposon hot spot (RHS) protein [Source:UniProtKB/TrEMBL;Acc:A0A2V2VV79] | transcript_product=retrotransposon hot	N/A;N/A;N/A;N/A;N/A;N/A;N/A;N/A;N/A	N/A;N/A;N/A;N/A;N/A;N/A;N/A;N/A;N/A	N/A;N/A;N/A;N/A;N/A;N/A;N/A;N/A;N/A	N/A;N/A;N/A;N/A;N/A;N/A;N/A;N/A;N/A	N/A;N/A;N/A;N/A;N/A;N/A;N/A;N/A;N/A	N/A;N/A;N/A;N/A;N/A;N/A;N/A;N/A;N/A	N/A;N/A;N/A;N/A;N/A;N/A;N/A;N/A;N/A	N/A;N/A;N/A;N/A;N/A;N/A;N/A;N/A;N/A	N/A;N/A;N/A;N/A;N/A;N/A;N/A;N/A;N/A	N/A;N/A;N/A;N/A;N/A;N/A;N/A;N/A;N/A	N/A;N/A;N/A;N/A;N/A;N/A;N/A;N/A;N/A	N/A;N/A;N/A;N/A;N/A;N/A;N/A;N/A;N/A	N/A;N/A;N/A;N/A;N/A;N/A;N/A;N/A;N/A	N/A;N/A;N/A;N/A;N/A;N/A;N/A;N/A;N/A	N/A;N/A;N/A;N/A;N/A;N/A;N/A;N/A;N/A	9	6	3	9.4	6.7	3.3	141	0	36.393	5475000	11	0	381
C4B63_8g2646c;C4B63_8g2652c;C4B63_8g2656c	10 kDa heat shock protein;10 kDa heat shock protein;10 kDa heat shock protein	0.0599942	0.107575		2994700	1001800	812760	1650300	1078700	1713100	C4B63_8g2656c-t42_1-p1;C4B63_8g2652c-t42_1-p1;C4B63_8g2646c-t42_1-p1	C4B63_8g2656c-t42_1-p1;C4B63_8g2652c-t42_1-p1;C4B63_8g2646c-t42_1-p1	C4B63_8g2656c-t42_1-p1 | transcript=C4B63_8g2656c-t42_1 | gene=C4B63_8g2656c | organism=Trypanosoma_cruzi_Dm28c_2018 | gene_product=Putative 10 kDa heat shock protein [Source:UniProtKB/TrEMBL;Acc:A0A2V2VTF0] | transcript_product=10 kDa heat shock protein |	N/A;N/A;N/A	N/A;N/A;N/A	N/A;N/A;N/A	N/A;N/A;N/A	N/A;N/A;N/A	GO:0006457;GO:0006457;GO:0006457	protein folding;protein folding;protein folding	N/A;N/A;N/A	N/A;N/A;N/A	N/A;N/A;N/A	N/A;N/A;N/A	N/A;N/A;N/A	N/A;N/A;N/A	N/A;N/A;N/A	N/A;N/A;N/A	3	3	3	42	42	42	10.755	0	46.613	66152000	28	0	100
C4B63_147g165c;C4B63_206g148c;C4B63_24g1292c;C4B63_47g388c	ribosomal protein L38;ribosomal protein L38;ribosomal protein L38;ribosomal protein L38	0.0804457	0.0939662		641540	1279200	1518200	1433600	1012000	1044100	C4B63_47g388c-t42_1-p1;C4B63_24g1292c-t42_1-p1;C4B63_206g148c-t42_1-p1;C4B63_147g165c-t42_1-p1	C4B63_47g388c-t42_1-p1;C4B63_24g1292c-t42_1-p1;C4B63_206g148c-t42_1-p1;C4B63_147g165c-t42_1-p1	C4B63_47g388c-t42_1-p1 | transcript=C4B63_47g388c-t42_1 | gene=C4B63_47g388c | organism=Trypanosoma_cruzi_Dm28c_2018 | gene_product=Putative ribosomal protein L38 [Source:UniProtKB/TrEMBL;Acc:A0A2V2UNE2] | transcript_product=ribosomal protein L38 | locatio	N/A;N/A;N/A;N/A	GO:0005840;GO:0005840;GO:0005840;GO:0005840	ribosome;ribosome;ribosome;ribosome	GO:0003735;GO:0003735;GO:0003735;GO:0003735	structural constituent of ribosome;structural constituent of ribosome;structural constituent of ribosome;structural constituent of ribosome	GO:0006412;GO:0006412;GO:0006412;GO:0006412	translation;translation;translation;translation	N/A;N/A;N/A;N/A	N/A;N/A;N/A;N/A	N/A;N/A;N/A;N/A	N/A;N/A;N/A;N/A	N/A;N/A;N/A;N/A	N/A;N/A;N/A;N/A	N/A;N/A;N/A;N/A	N/A;N/A;N/A;N/A	3	3	3	23.2	23.2	23.2	9.37	0	25.083	39544000	28	0	82
C4B63_20g321;C4B63_83g62	60S ribosomal protein L13a;60S ribosomal protein L13a	0.0682605	0.0924784		1530900	669060	587220	768860	809840	1170800	C4B63_83g62-t42_1-p1;C4B63_20g321-t42_1-p1	C4B63_83g62-t42_1-p1;C4B63_20g321-t42_1-p1	C4B63_83g62-t42_1-p1 | transcript=C4B63_83g62-t42_1 | gene=C4B63_83g62 | organism=Trypanosoma_cruzi_Dm28c_2018 | gene_product=Putative 60S ribosomal protein L13a [Source:UniProtKB/TrEMBL;Acc:A0A2V2UYL6] | transcript_product=60S ribosomal protein L13a | loc	N/A;N/A	GO:0015934;GO:0005840;GO:0015934;GO:0005840	large ribosomal subunit;ribosome;large ribosomal subunit;ribosome	GO:0003735;GO:0003735	structural constituent of ribosome;structural constituent of ribosome	GO:0006412;GO:0006412	translation;translation	N/A;N/A	N/A;N/A	N/A;N/A	N/A;N/A	N/A;N/A	N/A;N/A	N/A;N/A	N/A;N/A	4	4	4	20.7	20.7	20.7	25.569	0	43.453	51063000	35	0	222
C4B63_2g11;C4B63_32g1132c	60S ribosomal protein L26;60S ribosomal protein L26	0.0228215	0.0854219		0	0	0	1120100	0	0	C4B63_32g1132c-t42_1-p1;C4B63_2g11-t42_1-p1	C4B63_32g1132c-t42_1-p1;C4B63_2g11-t42_1-p1	C4B63_32g1132c-t42_1-p1 | transcript=C4B63_32g1132c-t42_1 | gene=C4B63_32g1132c | organism=Trypanosoma_cruzi_Dm28c_2018 | gene_product=KOW domain-containing protein [Source:UniProtKB/TrEMBL;Acc:A0A2V2W0X2] | transcript_product=60S ribosomal protein L26 | l	N/A;N/A	GO:0015934;GO:0015934	large ribosomal subunit;large ribosomal subunit	GO:0003723;GO:0003735;GO:0003723;GO:0003735	RNA binding;structural constituent of ribosome;RNA binding;structural constituent of ribosome	GO:0006412;GO:0006412	translation;translation	N/A;N/A	N/A;N/A	N/A;N/A	N/A;N/A	N/A;N/A	N/A;N/A	N/A;N/A	N/A;N/A	5	5	5	28	28	28	16.299	0	30.242	27934000	20	0	143
C4B63_85g83	Eukaryotic initiation factor 4A-1	0.0287734	0.0666046		1913900	582010	365020	645370	604170	1197700	C4B63_85g83-t42_1-p1	C4B63_85g83-t42_1-p1	C4B63_85g83-t42_1-p1 | transcript=C4B63_85g83-t42_1 | gene=C4B63_85g83 | organism=Trypanosoma_cruzi_Dm28c_2018 | gene_product=Eukaryotic initiation factor 4A-1 [Source:UniProtKB/TrEMBL;Acc:A0A2V2UUI6] | transcript_product=Eukaryotic initiation factor 4A-1	N/A	N/A	N/A	GO:0005524;GO:0004386;GO:0003676;GO:0003743	ATP binding;helicase activity;nucleic acid binding;translation initiation factor activity	N/A	N/A	N/A	N/A	N/A	N/A	N/A	N/A	3.6.4.13 (RNA helicase)	3.6.1.- (In phosphorus-containing anhydrides.);3.6.4.13 (RNA helicase)	10	10	10	27.2	27.2	27.2	45.494	0	116.76	99077000	64	0	404
C4B63_132g75;C4B63_39g318;C4B63_97g21	60S ribosomal protein L34;60S ribosomal protein L34;60S ribosomal protein L34	0.16022	0.0630411		1037300	772520	955510	944550	878080	1052500	C4B63_97g21-t42_1-p1;C4B63_39g318-t42_1-p1;C4B63_132g75-t42_1-p1	C4B63_97g21-t42_1-p1;C4B63_39g318-t42_1-p1;C4B63_132g75-t42_1-p1	C4B63_97g21-t42_1-p1 | transcript=C4B63_97g21-t42_1 | gene=C4B63_97g21 | organism=Trypanosoma_cruzi_Dm28c_2018 | gene_product=Putative 60S ribosomal protein L34 [Source:UniProtKB/TrEMBL;Acc:A0A2V2XAX8] | transcript_product=60S ribosomal protein L34 | locat	N/A;N/A;N/A	GO:0005840;GO:0005840;GO:0005840	ribosome;ribosome;ribosome	GO:0003735;GO:0003735;GO:0003735	structural constituent of ribosome;structural constituent of ribosome;structural constituent of ribosome	GO:0006412;GO:0006412;GO:0006412	translation;translation;translation	N/A;N/A;N/A	N/A;N/A;N/A	N/A;N/A;N/A	N/A;N/A;N/A	N/A;N/A;N/A	N/A;N/A;N/A	N/A;N/A;N/A	N/A;N/A;N/A	4	4	4	21.6	21.6	21.6	19.609	0	32.564	59028000	38	0	171
C4B63_20g153	pyrroline-5-carboxylate synthetase-like protein	0.0385663	0.0553366		403870	0	0	0	0	231140	C4B63_20g153-t42_1-p1	C4B63_20g153-t42_1-p1	C4B63_20g153-t42_1-p1 | transcript=C4B63_20g153-t42_1 | gene=C4B63_20g153 | organism=Trypanosoma_cruzi_Dm28c_2018 | gene_product=Delta-1-pyrroline-5-carboxylate synthase [Source:UniProtKB/TrEMBL;Acc:A0A2V2VII7] | transcript_product=pyrroline-5-carboxylate	N/A	GO:0005737	cytoplasm	GO:0005524;GO:0003824;GO:0004349;GO:0004350;GO:0016491;GO:0016620	ATP binding;catalytic activity;glutamate 5-kinase activity;glutamate-5-semialdehyde dehydrogenase activity;oxidoreductase activity;oxidoreductase activity, acting on the aldehyde or oxo group of donors, NAD or NADP as acceptor	GO:0055129;GO:0055114;GO:0006561	L-proline biosynthetic process;obsolete oxidation-reduction process;proline biosynthetic process	N/A	N/A	N/A	N/A	N/A	N/A	1.2.1.41 (Glutamate-5-semialdehyde dehydrogenase);2.7.2.11 (Glutamate 5-kinase)	1.2.1.41 (Glutamate-5-semialdehyde dehydrogenase);2.7.2.11 (Glutamate 5-kinase);5.2.1.8 (Peptidylprolyl isomerase)	8	8	8	13.8	13.8	13.8	81.181	0	61.952	18532000	25	0	752
C4B63_97g18	heat shock protein 110	0.0232532	0.0502065		851040	278480	210040	400270	237300	581750	C4B63_97g18-t42_1-p1	C4B63_97g18-t42_1-p1	C4B63_97g18-t42_1-p1 | transcript=C4B63_97g18-t42_1 | gene=C4B63_97g18 | organism=Trypanosoma_cruzi_Dm28c_2018 | gene_product=Putative heat shock protein 110 [Source:UniProtKB/TrEMBL;Acc:A0A2V2UYA3] | transcript_product=heat shock protein 110 | location=PR	N/A	N/A	N/A	GO:0005524	ATP binding	N/A	N/A	N/A	N/A	N/A	N/A	N/A	N/A	N/A	1.3.1.74 (2-alkenal reductase (NAD(P)(+)));3.6.1.3 (Deleted entry)	15	15	15	20.9	20.9	20.9	93.487	0	117.33	47734000	69	0	832
C4B63_10g495	Serine/threonine-protein kinase RIO1	0.0154675	0.0471312		0	591450	961390	0	858490	517410	C4B63_10g495-t42_1-p1	C4B63_10g495-t42_1-p1	C4B63_10g495-t42_1-p1 | transcript=C4B63_10g495-t42_1 | gene=C4B63_10g495 | organism=Trypanosoma_cruzi_Dm28c_2018 | gene_product=Non-specific serine/threonine protein kinase [Source:UniProtKB/TrEMBL;Acc:A0A2V2VRJ2] | transcript_product=Serine/threonine-pro	N/A	N/A	N/A	GO:0005524;GO:0046872;GO:0106310;GO:0004674;GO:0106311	ATP binding;metal ion binding;protein serine kinase activity;protein serine/threonine kinase activity;protein threonine kinase activity	N/A	N/A	N/A	N/A	N/A	N/A	N/A	N/A	2.7.11.1 (Non-specific serine/threonine protein kinase)	2.7.11.1 (Non-specific serine/threonine protein kinase);3.6.3.- (Acting on acid anhydrides;catalyzing transmembrane movement of substances.)	5	5	5	10.3	10.3	10.3	60.973	0	33.051	13608000	25	0	545
C4B63_304g8;C4B63_4g450;C4B63_9g412	40S ribosomal protein S13;40S ribosomal protein S13;40S ribosomal protein S13	0.00635992	0.0376472		0	2003400	0	0	2122200	0	C4B63_9g412-t42_1-p1;C4B63_4g450-t42_1-p1;C4B63_304g8-t42_1-p1	C4B63_9g412-t42_1-p1;C4B63_4g450-t42_1-p1;C4B63_304g8-t42_1-p1	C4B63_9g412-t42_1-p1 | transcript=C4B63_9g412-t42_1 | gene=C4B63_9g412 | organism=Trypanosoma_cruzi_Dm28c_2018 | gene_product=Ribosomal_S13_N domain-containing protein [Source:UniProtKB/TrEMBL;Acc:A0A2V2WHP3] | transcript_product=40S ribosomal protein S13	N/A;N/A;N/A	GO:0005840;GO:0005840;GO:0005840	ribosome;ribosome;ribosome	GO:0003735;GO:0003735;GO:0003735	structural constituent of ribosome;structural constituent of ribosome;structural constituent of ribosome	GO:0006412;GO:0006412;GO:0006412	translation;translation;translation	N/A;N/A;N/A	N/A;N/A;N/A	N/A;N/A;N/A	N/A;N/A;N/A	N/A;N/A;N/A	N/A;N/A;N/A	N/A;N/A;N/A	N/A;N/A;N/A	4	4	4	21.9	21.9	21.9	17.229	0	34.511	53930000	32	0	151
C4B63_19g43	1,2-Dihydroxy-3-keto-5-methylthiopentene dioxygenase	0.00751673	0.035991		1517100	0	0	0	0	772720	C4B63_19g43-t42_1-p1	C4B63_19g43-t42_1-p1	C4B63_19g43-t42_1-p1 | transcript=C4B63_19g43-t42_1 | gene=C4B63_19g43 | organism=Trypanosoma_cruzi_Dm28c_2018 | gene_product=DUF953 domain-containing protein [Source:UniProtKB/TrEMBL;Acc:A0A2V2VIR7] | transcript_product=1,2-Dihydroxy-3-keto-5-methylthiope	N/A	N/A	N/A	GO:0010309	acireductone dioxygenase [iron(II)-requiring] activity	GO:0009086;GO:0055114	methionine biosynthetic process;obsolete oxidation-reduction process	N/A	N/A	N/A	N/A	N/A	N/A	1.13.11.53 (Acireductone dioxygenase (Ni(2+)-requiring))	1.13.11.- (With incorporation of two atoms of oxygen.);1.13.11.53 (Acireductone dioxygenase (Ni(2+)-requiring))	8	8	8	25.4	25.4	25.4	37.55	0	59.434	43581000	25	0	331
C4B63_129g40;C4B63_140g28;C4B63_44g102	thiolase protein-like protein;thiolase protein-like protein;thiolase protein-like protein	0.0232984	0.0313225		278300	0	0	0	0	0	C4B63_129g40-t42_1-p1;C4B63_44g102-t42_1-p1;C4B63_140g28-t42_1-p1	C4B63_129g40-t42_1-p1;C4B63_44g102-t42_1-p1;C4B63_140g28-t42_1-p1	C4B63_129g40-t42_1-p1 | transcript=C4B63_129g40-t42_1 | gene=C4B63_129g40 | organism=Trypanosoma_cruzi_Dm28c_2018 | gene_product=Putative thiolase protein-like protein [Source:UniProtKB/TrEMBL;Acc:A0A2V2UPR3] | transcript_product=thiolase protein-like prot	N/A;N/A;N/A	N/A;N/A;N/A	N/A;N/A;N/A	GO:0016746;GO:0016747;GO:0016746;GO:0016747;GO:0016746;GO:0016747	acyltransferase activity;acyltransferase activity, transferring groups other than amino-acyl groups;acyltransferase activity;acyltransferase activity, transferring groups other than amino-acyl groups;acyltransferase activity;acyltransferase activity, transferring groups other than amino-acyl groups	N/A;N/A;N/A	N/A;N/A;N/A	N/A;N/A;N/A	N/A;N/A;N/A	N/A;N/A;N/A	N/A;N/A;N/A	N/A;N/A;N/A	N/A;N/A;N/A	2.3.1.16 (Acetyl-CoA C-acyltransferase);2.3.1.16 (Acetyl-CoA C-acyltransferase);2.3.1.16 (Acetyl-CoA C-acyltransferase)	2.3.1.155 (Acetyl-CoA C-myristoyltransferase);2.3.1.16 (Acetyl-CoA C-acyltransferase);2.3.1.155 (Acetyl-CoA C-myristoyltransferase);2.3.1.16 (Acetyl-CoA C-acyltransferase);2.3.1.155 (Acetyl-CoA C-myristoyltransferase);2.3.1.16 (Acetyl-CoA C-acyltransferase)	4	4	4	10.3	10.3	10.3	47.905	0	26.96	4863500	10	0	447
C4B63_16g290	mitochondrial RNA binding protein	0.0191115	0.0312462		284310	0	0	0	0	0	C4B63_16g290-t42_1-p1	C4B63_16g290-t42_1-p1	C4B63_16g290-t42_1-p1 | transcript=C4B63_16g290-t42_1 | gene=C4B63_16g290 | organism=Trypanosoma_cruzi_Dm28c_2018 | gene_product=Putative mitochondrial RNA binding protein [Source:UniProtKB/TrEMBL;Acc:A0A2V2VM72] | transcript_product=mitochondrial RNA bind	N/A	N/A	N/A	N/A	N/A	N/A	N/A	N/A	N/A	N/A	N/A	N/A	N/A	N/A	N/A	3	3	3	12.4	12.4	12.4	38.473	0	25.06	3080100	5	0	338
C4B63_2g56;C4B63_2g57;C4B63_2g58	ADP-ribosylation factor 1;ADP-ribosylation factor 1;ADP-ribosylation factor 1	0.00865847	0.023667		796570	0	0	0	0	574560	C4B63_2g58-t42_1-p1;C4B63_2g57-t42_1-p1;C4B63_2g56-t42_1-p1	C4B63_2g58-t42_1-p1;C4B63_2g57-t42_1-p1;C4B63_2g56-t42_1-p1	C4B63_2g58-t42_1-p1 | transcript=C4B63_2g58-t42_1 | gene=C4B63_2g58 | organism=Trypanosoma_cruzi_Dm28c_2018 | gene_product=Putative ADP-ribosylation factor 1 [Source:UniProtKB/TrEMBL;Acc:A0A2V2W496] | transcript_product=ADP-ribosylation factor 1 | location	N/A;N/A;N/A	N/A;N/A;N/A	N/A;N/A;N/A	GO:0005525;GO:0005525;GO:0005525	GTP binding;GTP binding;GTP binding	N/A;N/A;N/A	N/A;N/A;N/A	N/A;N/A;N/A	N/A;N/A;N/A	N/A;N/A;N/A	N/A;N/A;N/A	N/A;N/A;N/A	N/A;N/A;N/A	N/A;N/A;N/A	2.3.2.26 (HECT-type E3 ubiquitin transferase);2.3.2.26 (HECT-type E3 ubiquitin transferase);2.3.2.26 (HECT-type E3 ubiquitin transferase)	3	3	3	19.8	19.8	19.8	20.677	0	48.1	15985000	18	0	182
C4B63_192g3;C4B63_48g168	AAA ATPase;AAA ATPase	0.0136405	0.0204589		257570	0	0	0	0	210810	C4B63_48g168-t42_1-p1;C4B63_192g3-t42_1-p1	C4B63_48g168-t42_1-p1;C4B63_192g3-t42_1-p1	C4B63_48g168-t42_1-p1 | transcript=C4B63_48g168-t42_1 | gene=C4B63_48g168 | organism=Trypanosoma_cruzi_Dm28c_2018 | gene_product=Putative AAA ATPase [Source:UniProtKB/TrEMBL;Acc:A0A2V2ULM3] | transcript_product=AAA ATPase | location=PRFA01000048:118722-121	N/A;N/A	N/A;N/A	N/A;N/A	GO:0005524;GO:0016887;GO:0016787;GO:0005524;GO:0016887;GO:0016787	ATP binding;ATP hydrolysis activity;hydrolase activity;ATP binding;ATP hydrolysis activity;hydrolase activity	N/A;N/A	N/A;N/A	N/A;N/A	N/A;N/A	N/A;N/A	N/A;N/A	N/A;N/A	N/A;N/A	N/A;N/A	3.4.21.53 (Endopeptidase La);3.6.1.3 (Deleted entry);3.6.4.3 (Transferred entry: 5.6.1.1);3.6.4.6 (Vesicle-fusing ATPase);3.4.21.53 (Endopeptidase La);3.6.1.3 (Deleted entry);3.6.4.3 (Transferred entry: 5.6.1.1);3.6.4.6 (Vesicle-fusing ATPase)	5	5	5	6.9	6.9	6.9	86.167	0	31.121	5006800	9	0	778
C4B63_31g181	mitochondrial DNA polymerase beta	0.0124728	0.0173804		293230	0	0	0	0	239250	C4B63_31g181-t42_1-p1	C4B63_31g181-t42_1-p1	C4B63_31g181-t42_1-p1 | transcript=C4B63_31g181-t42_1 | gene=C4B63_31g181 | organism=Trypanosoma_cruzi_Dm28c_2018 | gene_product=DNA polymerase [Source:UniProtKB/TrEMBL;Acc:A0A2V2VAG8] | transcript_product=mitochondrial DNA polymerase beta | location=PRFA0	N/A	GO:0005634	nucleus	GO:0003677;GO:0034061;GO:0003887;GO:0050265;GO:0046872	DNA binding;DNA polymerase activity;DNA-directed DNA polymerase activity;RNA uridylyltransferase activity;metal ion binding	GO:0006281	DNA repair	N/A	N/A	N/A	N/A	N/A	N/A	2.7.7.7 (DNA-directed DNA polymerase)	2.7.7.7 (DNA-directed DNA polymerase)	3	3	3	9.4	9.4	9.4	45.627	0	27.767	7399300	13	0	403
C4B63_10g1811c	cofilin/actin depolymerizing factor	0.0136001	0.0169023		308640	0	0	0	0	0	C4B63_10g1811c-t42_1-p1	C4B63_10g1811c-t42_1-p1	C4B63_10g1811c-t42_1-p1 | transcript=C4B63_10g1811c-t42_1 | gene=C4B63_10g1811c | organism=Trypanosoma_cruzi_Dm28c_2018 | gene_product=ADF-H domain-containing protein [Source:UniProtKB/TrEMBL;Acc:A0A2V2X2I5] | transcript_product=cofilin/actin depolymerizin	N/A	GO:0015629	actin cytoskeleton	GO:0003779	actin binding	GO:0030042	actin filament depolymerization	N/A	N/A	N/A	N/A	N/A	N/A	N/A	N/A	2	2	2	16.7	16.7	16.7	15.746	0	14.107	2547700	5	0	138
C4B63_10g401;C4B63_348g21	ADP-ribosylation factor-like protein 3;ADP-ribosylation factor-like protein 3	0.00286613	0.00522677		360290	0	0	0	0	180020	C4B63_348g21-t42_1-p1;C4B63_10g401-t42_1-p1	C4B63_348g21-t42_1-p1;C4B63_10g401-t42_1-p1	C4B63_348g21-t42_1-p1 | transcript=C4B63_348g21-t42_1 | gene=C4B63_348g21 | organism=Trypanosoma_cruzi_Dm28c_2018 | gene_product=Putative ADP-ribosylation factor-like protein 3 [Source:UniProtKB/TrEMBL;Acc:A0A2V2WWQ4] | transcript_product=ADP-ribosylation	N/A;N/A	N/A;N/A	N/A;N/A	GO:0005525;GO:0005525	GTP binding;GTP binding	N/A;N/A	N/A;N/A	N/A;N/A	N/A;N/A	N/A;N/A	N/A;N/A	N/A;N/A	N/A;N/A	N/A;N/A	N/A;N/A	2	2	2	11.8	11.8	11.8	20.144	0	16.489	4154000	10	0	178
C4B63_42g248	alkyl-dihydroxyacetone phosphate synthase	0.003533	-0.00706991		265430	0	0	0	0	0	C4B63_42g248-t42_1-p1	C4B63_42g248-t42_1-p1	C4B63_42g248-t42_1-p1 | transcript=C4B63_42g248-t42_1 | gene=C4B63_42g248 | organism=Trypanosoma_cruzi_Dm28c_2018 | gene_product=Putative alkyl-dihydroxyacetone phosphate synthase [Source:UniProtKB/TrEMBL;Acc:A0A2V2VB87] | transcript_product=alkyl-dihydrox	N/A	N/A	N/A	GO:0071949;GO:0003824;GO:0050660;GO:0016491	FAD binding;catalytic activity;flavin adenine dinucleotide binding;oxidoreductase activity	GO:0055114	obsolete oxidation-reduction process	N/A	N/A	N/A	N/A	N/A	N/A	2.5.1.26 (Alkylglycerone-phosphate synthase)	2.5.1.26 (Alkylglycerone-phosphate synthase)	3	3	3	4.9	4.9	4.9	69.33	0	20.989	5308800	12	0	613
C4B63_2g690	chaperonin alpha subunit	0.00358985	-0.0114562		593320	0	0	0	214300	310030	C4B63_2g690-t42_1-p1	C4B63_2g690-t42_1-p1	C4B63_2g690-t42_1-p1 | transcript=C4B63_2g690-t42_1 | gene=C4B63_2g690 | organism=Trypanosoma_cruzi_Dm28c_2018 | gene_product=CCT-eta [Source:UniProtKB/TrEMBL;Acc:A0A2V2W1K9] | transcript_product=chaperonin alpha subunit | location=PRFA01000002:493651-4953	N/A	GO:0005737	cytoplasm	GO:0005524;GO:0051082	ATP binding;unfolded protein binding	GO:0006457	protein folding	N/A	N/A	N/A	N/A	N/A	N/A	N/A	N/A	5	5	5	10.7	10.7	10.7	61.368	0	35.574	10190000	18	0	568
C4B63_12g197	Alpha/beta hydrolase family	0.00894627	-0.0157592		0	91305	92112	0	0	74548	C4B63_12g197-t42_1-p1	C4B63_12g197-t42_1-p1	C4B63_12g197-t42_1-p1 | transcript=C4B63_12g197-t42_1 | gene=C4B63_12g197 | organism=Trypanosoma_cruzi_Dm28c_2018 | gene_product=AB hydrolase-1 domain-containing protein [Source:UniProtKB/TrEMBL;Acc:A0A2V2VVX9] | transcript_product=Alpha/beta hydrolase fam	N/A	GO:0016021	integral component of membrane	N/A	N/A	N/A	N/A	N/A	N/A	N/A	N/A	N/A	N/A	N/A	3.1.1.- (Carboxylic ester hydrolases.);3.1.1.73 (Feruloyl esterase)	2	2	2	4.7	4.7	4.7	53.085	0	12.663	1985300	13	2	466
C4B63_12g214	zinc-finger ccch and cchc domain-containing protein	0.00759715	-0.0200189		0	446600	726260	0	652790	491520	C4B63_12g214-t42_1-p1	C4B63_12g214-t42_1-p1	C4B63_12g214-t42_1-p1 | transcript=C4B63_12g214-t42_1 | gene=C4B63_12g214 | organism=Trypanosoma_cruzi_Dm28c_2018 | gene_product=C3H1-type domain-containing protein [Source:UniProtKB/TrEMBL;Acc:A0A2V2VTE4] | transcript_product=zinc-finger ccch and cchc dom	N/A	N/A	N/A	GO:0046872	metal ion binding	N/A	N/A	N/A	N/A	N/A	N/A	N/A	N/A	N/A	N/A	4	4	4	16.1	16.1	16.1	24.432	0	28.396	11757000	22	0	211
C4B63_79g37	methionyl-tRNA synthetase	0.0313813	-0.0295048		95916	0	0	0	0	0	C4B63_79g37-t42_1-p1	C4B63_79g37-t42_1-p1	C4B63_79g37-t42_1-p1 | transcript=C4B63_79g37-t42_1 | gene=C4B63_79g37 | organism=Trypanosoma_cruzi_Dm28c_2018 | gene_product=Methionine--tRNA ligase [Source:UniProtKB/TrEMBL;Acc:A0A2V2UVJ2] | transcript_product=methionyl-tRNA synthetase | location=PRFA010	N/A	N/A	N/A	GO:0005524;GO:0004812;GO:0004825;GO:0000166	ATP binding;aminoacyl-tRNA ligase activity;methionine-tRNA ligase activity;nucleotide binding	GO:0006431;GO:0006418	methionyl-tRNA aminoacylation;tRNA aminoacylation for protein translation	N/A	N/A	N/A	N/A	N/A	N/A	6.1.1.10 (Methionine--tRNA ligase)	6.1.1.10 (Methionine--tRNA ligase)	3	3	3	4.3	4.3	4.3	86.093	0	19.446	1197200	6	0	765
C4B63_102g85;C4B63_168g34;C4B63_18g144;C4B63_43g4	60S ribosomal protein L9;60S ribosomal protein L9;60S ribosomal protein L9;60S ribosomal protein L9	0.0982583	-0.0371056		1216000	952340	1009600	920060	1049500	1120900	C4B63_43g4-t42_1-p1;C4B63_18g144-t42_1-p1;C4B63_168g34-t42_1-p1;C4B63_102g85-t42_1-p1	C4B63_43g4-t42_1-p1;C4B63_18g144-t42_1-p1;C4B63_168g34-t42_1-p1;C4B63_102g85-t42_1-p1	C4B63_43g4-t42_1-p1 | transcript=C4B63_43g4-t42_1 | gene=C4B63_43g4 | organism=Trypanosoma_cruzi_Dm28c_2018 | gene_product=Putative 60S ribosomal protein L9 [Source:UniProtKB/TrEMBL;Acc:A0A2V2ULX3] | transcript_product=60S ribosomal protein L9 | location=P	N/A;N/A;N/A;N/A	GO:0005840;GO:0005840;GO:0005840;GO:0005840	ribosome;ribosome;ribosome;ribosome	GO:0019843;GO:0003735;GO:0019843;GO:0003735;GO:0019843;GO:0003735;GO:0019843;GO:0003735	rRNA binding;structural constituent of ribosome;rRNA binding;structural constituent of ribosome;rRNA binding;structural constituent of ribosome;rRNA binding;structural constituent of ribosome	GO:0006412;GO:0006412;GO:0006412;GO:0006412	translation;translation;translation;translation	N/A;N/A;N/A;N/A	N/A;N/A;N/A;N/A	N/A;N/A;N/A;N/A	N/A;N/A;N/A;N/A	N/A;N/A;N/A;N/A	N/A;N/A;N/A;N/A	N/A;N/A;N/A;N/A	N/A;N/A;N/A;N/A	5	5	5	23.8	23.8	23.8	21.909	0	44.762	47934000	36	0	189
C4B63_137g5	40S ribosomal protein S17	0.0433131	-0.0396786		3205100	5762000	6229100	4541400	4428300	5267200	C4B63_137g5-t42_1-p1	C4B63_137g5-t42_1-p1	C4B63_137g5-t42_1-p1 | transcript=C4B63_137g5-t42_1 | gene=C4B63_137g5 | organism=Trypanosoma_cruzi_Dm28c_2018 | gene_product=Putative 40S ribosomal protein S17 [Source:UniProtKB/TrEMBL;Acc:A0A2V2UPE2] | transcript_product=40S ribosomal protein S17 | locat	N/A	GO:0005840	ribosome	GO:0003735	structural constituent of ribosome	GO:0006412	translation	N/A	N/A	N/A	N/A	N/A	N/A	N/A	N/A	6	6	6	34.8	34.8	34.8	16.243	0	59.457	166890000	53	0	141
C4B63_25g113	GMP reductase	0.0466388	-0.0505492		682070	1290000	1504800	1059500	1231400	913580	C4B63_25g113-t42_1-p1	C4B63_25g113-t42_1-p1	C4B63_25g113-t42_1-p1 | transcript=C4B63_25g113-t42_1 | gene=C4B63_25g113 | organism=Trypanosoma_cruzi_Dm28c_2018 | gene_product=GMP reductase [Source:UniProtKB/TrEMBL;Acc:A0A2V2VEC8] | transcript_product=GMP reductase | location=PRFA01000025:413802-415277	N/A	GO:1902560	GMP reductase complex	GO:0003920;GO:0003938;GO:0003824;GO:0046872;GO:0016491	GMP reductase activity;IMP dehydrogenase activity;catalytic activity;metal ion binding;oxidoreductase activity	GO:0006177;GO:0009117;GO:0055114;GO:0006144;GO:0006164	GMP biosynthetic process;nucleotide metabolic process;obsolete oxidation-reduction process;purine nucleobase metabolic process;purine nucleotide biosynthetic process	N/A	N/A	N/A	N/A	N/A	N/A	1.1.1.205 (IMP dehydrogenase);1.7.1.7 (GMP reductase)	1.1.1.205 (IMP dehydrogenase);1.1.1.37 (Malate dehydrogenase);1.7.1.7 (GMP reductase)	6	6	6	12.4	12.4	12.4	52.348	0	47.711	42752000	49	0	491
C4B63_227g9;C4B63_4g383	mevalonate-diphosphate decarboxylase;mevalonate-diphosphate decarboxylase	0.164881	-0.0605888		0	0	0	0	0	167040	C4B63_4g383-t42_1-p1;C4B63_227g9-t42_1-p1	C4B63_4g383-t42_1-p1;C4B63_227g9-t42_1-p1	C4B63_4g383-t42_1-p1 | transcript=C4B63_4g383-t42_1 | gene=C4B63_4g383 | organism=Trypanosoma_cruzi_Dm28c_2018 | gene_product=Diphosphomevalonate decarboxylase [Source:UniProtKB/TrEMBL;Acc:A0A2V2VYR7] | transcript_product=mevalonate-diphosphate decarboxyla	N/A;N/A	GO:0005829;GO:0005829	cytosol;cytosol	GO:0005524;GO:0016831;GO:0004163;GO:0005524;GO:0016831;GO:0004163	ATP binding;carboxy-lyase activity;diphosphomevalonate decarboxylase activity;ATP binding;carboxy-lyase activity;diphosphomevalonate decarboxylase activity	GO:0006695;GO:0019287;GO:0008299;GO:0006695;GO:0019287;GO:0008299	cholesterol biosynthetic process;isopentenyl diphosphate biosynthetic process, mevalonate pathway;isoprenoid biosynthetic process;cholesterol biosynthetic process;isopentenyl diphosphate biosynthetic process, mevalonate pathway;isoprenoid biosynthetic process	N/A;N/A	N/A;N/A	N/A;N/A	N/A;N/A	N/A;N/A	N/A;N/A	4.1.1.33 (Diphosphomevalonate decarboxylase);4.1.1.33 (Diphosphomevalonate decarboxylase)	4.1.1.33 (Diphosphomevalonate decarboxylase);5.3.3.2 (Isopentenyl-diphosphate Delta-isomerase);4.1.1.33 (Diphosphomevalonate decarboxylase);5.3.3.2 (Isopentenyl-diphosphate Delta-isomerase)	2	2	2	6.6	6.6	6.6	42.017	0	16.6	2778600	6	0	380
C4B63_10g112	oxidoreductase	0.0278121	-0.0709743		89437	0	0	0	0	0	C4B63_10g112-t42_1-p1	C4B63_10g112-t42_1-p1	C4B63_10g112-t42_1-p1 | transcript=C4B63_10g112-t42_1 | gene=C4B63_10g112 | organism=Trypanosoma_cruzi_Dm28c_2018 | gene_product=PKS_ER domain-containing protein [Source:UniProtKB/TrEMBL;Acc:A0A2V2VRT8] | transcript_product=oxidoreductase | location=PRFA01	N/A	N/A	N/A	GO:0016491	oxidoreductase activity	GO:0055114	obsolete oxidation-reduction process	N/A	N/A	N/A	N/A	N/A	N/A	N/A	1.1.1.- (With NAD(+) or NADP(+) as acceptor.);1.6.5.5 (NADPH:quinone reductase);2.3.1.111 (Mycocerosate synthase)	3	3	3	9.8	9.8	9.8	36.515	0	19.216	1260400	11	0	337
C4B63_18g232;C4B63_18g233	glyceraldehyde 3-phosphate dehydrogenase;glyceraldehyde 3-phosphate dehydrogenase	0.03721	-0.0775045		5054900	1064400	1697400	1743800	1629100	2736300	C4B63_18g233-t42_1-p1;C4B63_18g232-t42_1-p1	C4B63_18g233-t42_1-p1;C4B63_18g232-t42_1-p1	C4B63_18g233-t42_1-p1 | transcript=C4B63_18g233-t42_1 | gene=C4B63_18g233 | organism=Trypanosoma_cruzi_Dm28c_2018 | gene_product=Glyceraldehyde-3-phosphate dehydrogenase [Source:UniProtKB/TrEMBL;Acc:A0A2V2VK14] | transcript_product=glyceraldehyde 3-phospha	N/A;N/A	GO:0020015;GO:0020015	glycosome;glycosome	GO:0051287;GO:0050661;GO:0004365;GO:0016620;GO:0051287;GO:0050661;GO:0004365;GO:0016620	NAD binding;NADP binding;glyceraldehyde-3-phosphate dehydrogenase (NAD+) (phosphorylating) activity;oxidoreductase activity, acting on the aldehyde or oxo group of donors, NAD or NADP as acceptor;NAD binding;NADP binding;glyceraldehyde-3-phosphate dehydrogenase (NAD+) (phosphorylating) activity;oxidoreductase activity, acting on the aldehyde or oxo group of donors, NAD or NADP as acceptor	GO:0006006;GO:0006096;GO:0055114;GO:0006006;GO:0006096;GO:0055114	glucose metabolic process;glycolytic process;obsolete oxidation-reduction process;glucose metabolic process;glycolytic process;obsolete oxidation-reduction process	N/A;N/A	N/A;N/A	N/A;N/A	N/A;N/A	N/A;N/A	N/A;N/A	1.2.1.12 (Glyceraldehyde-3-phosphate dehydrogenase (phosphorylating));1.2.1.12 (Glyceraldehyde-3-phosphate dehydrogenase (phosphorylating))	1.2.1.12 (Glyceraldehyde-3-phosphate dehydrogenase (phosphorylating));1.2.1.13 (Glyceraldehyde-3-phosphate dehydrogenase (NADP(+)) (phosphorylating));1.2.1.59 (Glyceraldehyde-3-phosphate dehydrogenase (NAD(P)(+)) (phosphorylating));2.6.99.- (Transferring other nitrogenous groups.);2.7.1.105 (6-phosp;1.2.1.12 (Glyceraldehyde-3-phosphate dehydrogenase (phosphorylating));1.2.1.13 (Glyceraldehyde-3-p…	14	14	14	35.1	35.1	35.1	39.06	0	112.26	153170000	74	0	359
C4B63_54g906c	conserved hypothetical protein	0.0829324	-0.089234		206750	0	0	0	0	0	C4B63_54g906c-t42_1-p1	C4B63_54g906c-t42_1-p1	C4B63_54g906c-t42_1-p1 | transcript=C4B63_54g906c-t42_1 | gene=C4B63_54g906c | organism=Trypanosoma_cruzi_Dm28c_2018 | gene_product=conserved hypothetical protein | transcript_product=conserved hypothetical protein | location=PRFA01000054:29686-30048(-) |	N/A	GO:0016021	integral component of membrane	N/A	N/A	N/A	N/A	N/A	N/A	N/A	N/A	N/A	N/A	N/A	N/A	2	2	2	15	15	15	14.912	0	13.296	3265100	4	1	120
C4B63_18g204	3-hydroxy-3-methylglutaryl-CoA reductase	0.0810211	-0.0911369		242620	0	0	0	0	0	C4B63_18g204-t42_1-p1	C4B63_18g204-t42_1-p1	C4B63_18g204-t42_1-p1 | transcript=C4B63_18g204-t42_1 | gene=C4B63_18g204 | organism=Trypanosoma_cruzi_Dm28c_2018 | gene_product=3-hydroxy-3-methylglutaryl coenzyme A reductase [Source:UniProtKB/TrEMBL;Acc:A0A2V2VND1] | transcript_product=3-hydroxy-3-methy	N/A	GO:0005789;GO:0016021	endoplasmic reticulum membrane;integral component of membrane	GO:0004420;GO:0016616;GO:0005515	hydroxymethylglutaryl-CoA reductase (NADPH) activity;oxidoreductase activity, acting on the CH-OH group of donors, NAD or NADP as acceptor;protein binding	GO:0015936;GO:0008299;GO:0055114	coenzyme A metabolic process;isoprenoid biosynthetic process;obsolete oxidation-reduction process	N/A	N/A	N/A	N/A	N/A	N/A	1.1.1.34 (Hydroxymethylglutaryl-CoA reductase (NADPH))	1.1.1.34 (Hydroxymethylglutaryl-CoA reductase (NADPH))	3	3	3	8.5	8.5	8.5	46.174	0	19.086	3939600	7	1	435
C4B63_4g189	alcohol dehydrogenase	0.0253698	-0.0922362		1369600	485020	0	391050	0	855120	C4B63_4g189-t42_1-p1	C4B63_4g189-t42_1-p1	C4B63_4g189-t42_1-p1 | transcript=C4B63_4g189-t42_1 | gene=C4B63_4g189 | organism=Trypanosoma_cruzi_Dm28c_2018 | gene_product=Putative alcohol dehydrogenase [Source:UniProtKB/TrEMBL;Acc:A0A2V2VZ94] | transcript_product=alcohol dehydrogenase | location=PRFA	N/A	N/A	N/A	GO:0046872;GO:0016491	metal ion binding;oxidoreductase activity	GO:0055114	obsolete oxidation-reduction process	N/A	N/A	N/A	N/A	N/A	N/A	1.1.1.1 (Alcohol dehydrogenase)	1.1.1.1 (Alcohol dehydrogenase);1.1.1.244 (Methanol dehydrogenase);1.1.1.77 (Lactaldehyde reductase);1.1.99.24 (Hydroxyacid-oxoacid transhydrogenase)	7	7	7	26	26	26	41.776	0	89.353	51417000	38	0	392
[truncated: 238 more rows]

## Sheet: Table S3E
		TcXRNA			3 replicate experiments, wild type			4 replicate experiments, TcXRNA
[truncated: 81 more rows]

## Sheet: Table S3F
		TcXRNA			3 replicate experiments, wild type			4 replicate experiments, TcXRNA
[truncated: 18 more rows]

## Sheet: Legend
T. brucei XRNA affinity capture
Table S3A	all LFQ data (1484 protein groups)
Table S3B	data filtered to have only protein groups enriched and with 2 quantification values within the 4 bait samples (223 protein groups)
Table S3C	high-confidence interactors (14 protein groups):
[truncated: 9 more rows]
