# Supplementary material for: A unique mRNA decapping complex in trypanosomes
Source: Nucleic Acids Res. 2023 Jun 13;51(14):7520–40. doi: 10.1093/nar/gkad497 (PMC10415143; doi:10.1093/nar/gkad497)
Supplement: gkad497_Supplemental_Files [file gkad497_supplemental_files.zip › Table S4.xlsx]

## Sheet: Sheet1
Plasmids for expression in T. brucei
Protein	GeneID		lab-internal name	Tag	Terminus	resistance
ALPH1	Tb927.6.640	endogenous	GFP-ALPH1	eYFP	N	Blasticidin	PCR tagging
ALPH1	Tb927.6.640	endogenous	SK169	eYFP-4Ty1	C	G418
ALPH1	Tb927.6.640	endogenous	SK774	mChFP	C	G418
ALPH1	Tb927.6.640	inducible	SK336	eYFP	C	Blasticidin
ALPH1 (120-734)	Tb927.6.640	inducible	SK383	eYFP	C	Blasticidin
ALPH1 (142-734)	Tb927.6.640	inducible	SK458	eYFP	C	Blasticidin
ALPH1 (163-734)=∆N2	Tb927.6.640	inducible	SK459	eYFP	C	Blasticidin
ALPH1 (193-734)	Tb927.6.640	inducible	SK460	eYFP	C	Blasticidin
ALPH1 (222-734)=∆N	Tb927.6.640	inducible	SK339	eYFP	C	Blasticidin
ALPH1 (1-552)=∆C	Tb927.6.640	inducible	SK384	eYFP	C	Blasticidin
ALPH1 (120-552)	Tb927.6.640	inducible	SK385	eYFP	C	Blasticidin
ALPH1 (222-552)=cat	Tb927.6.640	inducible	SK386	eYFP	C	Blasticidin
ALPH1 (222-734)=∆N	Tb927.6.640	endogenous	SK464	none		G418
ALPH1	Tb927.6.640	endogenous	SK537	TurboID-HA	C	G418
ALPH1	Tb927.6.640	inducible	SK541	TurboID-HA	C	Blasticidin
ALPH1 (163-734)=∆N2	Tb927.6.640	inducible	SK543	TurboID-HA	C	Blasticidin
ALPH1 (1-552)=∆C	Tb927.6.640	inducible	SK544	TurboID-HA	C	Blasticidin
ALPH1 (222-552)=cat	Tb927.6.640	inducible	SK545	TurboID-HA	C	Blasticidin
eYFP		inducible	SK547	TurboID-HA	C	Blasticidin
XMAP215	Tb927.6.3090	endogenous	SK370	mChFP	N	Puromycin
DHH1	Tb927.10.3990	endogenous	2845	mChFP	N	Blasticidin
XRNA	Tb927.7.4900	endogenous	SK483	eYFP	C	Hygromycin
XRNA pull full length	Tb927.7.4900	endogenous	XRNA-mNeonGreen	mNEonGreen	C	Blasticidin	PCR tagging
CMCG kinase	Tb927.10.10870	endogenous	SK775	TurboID-HA	C	G418
CMCG kinase	Tb927.10.10870		SK629	eYFP	C	Blasticidin	PCR tagging
	Tb927.11.3490		SK630	eYFP	C	Blasticidin	PCR tagging
	Tb927.9.12070		SK626	eYFP	C	Blasticidin	PCR tagging
	Tb927.9.14120		SK285	eYFP-4Ty1	C	G418
	Tb927.9.14120	endogenous	SK868	HaloTag®	C	Blasticidin	PCR tagging
PP2A	Tb927.3.1240		SK781	eYFP	C	Blasticidin	PCR tagging
PABP2	Tb927.9.10770		3342	mChFP	C	Hygromycin
Plasmids for expression in E. coli (BL21-CodonPlus(DE3)-RIL)
ALPH1	Tb927.6.640	expression induced by IPTG	ALPH1-His-Sumo	His-SUMO	N		based on pET28a-SUMO vector
ALPH1 (222-734)=∆N	Tb927.6.640	expression induced by IPTG	ALPH1∆N-His-Sumo	His-SUMO	N		based on pET28a-SUMO vector
ALPH1 (222-552)=cat	Tb927.6.640	expression induced by IPTG	ALPH1cat-His-Sumo	His-SUMO	N		based on pET28a-SUMO vector
ALPH1 (120-552)=∆C*	Tb927.6.640	expression induced by IPTG	ALPH1∆C*-His-Sumo	His-SUMO	N		based on pET28a-SUMO vector
Plasmids for expression in T. cruzi
XRNA	Tc00.1047053505939.89		pDONR221
XRNA	Tc00.1047053505939.89	episomal	pTcGWGFP_N_NH	GFP	N	G418
