# Supplementary material for: A unique mRNA decapping complex in trypanosomes
Source: Nucleic Acids Res. 2023 Jun 13;51(14):7520–40. doi: 10.1093/nar/gkad497 (PMC10415143; doi:10.1093/nar/gkad497)
Supplement: gkad497_Supplemental_Files [file gkad497_supplemental_files.zip › Table S5.xlsx]

## Sheet: Gene IDs
class	subclass	order/genus/family	organism	ALPH1	ALPH1 aligned residues	Tb927.11.3490	Tb927.9.12070	Tc40 antigen (Tb927.7.3980)	CMGC-type kinase (Tb927.10.10870)	XRNA	Tb927.4.3890	SCD6
Kinetoplastea	Metakinetoplastina	Trypanosomatida	Trypanosoma brucei brucei 927/4 GUTat10.1	Tb927.6.640	1-734	Tb927.11.3490	Tb927.9.12070	Tb927.7.3980	Tb927.10.10870	Tb927.7.4900	Tb927.4.3890	Tb927.11.550
Kinetoplastea	Metakinetoplastina	Trypanosomatida	Trypanosoma cruzi Dm28c 2018	C4B63_49g176	146-733	C4B63_46g53	C4B63_2g748	C4B63_52g40	C4B63_113g35	C4B63_6g572	C4B63_44g238	C4B63_19g91
Kinetoplastea	Metakinetoplastina	Trypanosomatida	Leishmania major strain Friedlin	LmjF.22.1600	241-723	LmjF.13.1360	LmjF.35.3370	LmjF.14.0930	LmjF.33.2070	LmjF.06.0260	LmjF.31.0250	LmjF.25.0540
Kinetoplastea	Metakinetoplastina	Trypanosomatida	Crithidia fasciculata strain Cf-Cl	CFAC1_240024600	253-729	CFAC1_220042800	CFAC1_300084100	CFAC1_110019400	CFAC1_230024500	CFAC1_220025800	CFAC1_270008800	CFAC1_220012900
Kinetoplastea	Metakinetoplastina	Trypanosomatida	Angomonas deanei strain Cavalho ATCC PRA-265	ADEAN_000808700	252-725	ADEAN_000715500	ADEAN_000415600	ADEAN_000683200	ND	ADEAN_000762400; ADEAN_000762500	ADEAN_000148500	ADEAN_000465800
Kinetoplastea	Metakinetoplastina	Trypanosomatida	Paratrypanosoma confusum CUL13	PCON_0010090	255-732	PCON_0031960	PCON_0000750	PCON_0039250	PCON_0003030	PCON_0007810	PCON_0062170	PCON_0083450
Kinetoplastea	Metakinetoplastina	Trypanosomatida	Porcisia hertigi MCOE/PA/1965/C119	JKF63_04480	244-706	JKF63_06328	JKF63_01338	JKF63_06738	JKF63_02237	JKF63_07097	JKF63_03765	JKF63_04550
Kinetoplastea	Metakinetoplastina	Trypanosomatida	Blechomonas ayalai B08-376	Baya_073_0040	251-727	Baya_231_0050	Baya_004_0100	Baya_106_0130	Baya_003_0880	Baya_087_0140	Baya_111_0270	Baya_001_1460
Kinetoplastea	Metakinetoplastina	Trypanosomatida	Endotrypanum monterogeii strain LV88	EMOLV88_220020200	245-713	EMOLV88_130017300	EMOLV88_350037400	EMOLV88_140015000	EMOLV88_330026200	EMOLV88_060007700	EMOLV88_310007300	EMOLV88_250010600
Kinetoplastea	Metakinetoplastina	Eubodonida	Bodo saltans strain Lake Konstanz	ND (partial coding sequence detected)	272-662	BSAL_11115	BSAL_21985	BSAL_89095c	BSAL_21175	BSAL_78145	BSAL_08520	BSAL_59600
Kinetoplastea	Metakinetoplastina	Neobodonida	Neobodo designis strain CCAP 1951/1	ND	263-496	ND	ND	CAMPEP_0174850474	CAMPEP_0174835184	CAMPEP_0174830942	CAMPEP_0174847170	CAMPEP_0174829510
Kinetoplastea	Metakinetoplastina	Parabodonidae	Cryptobia borreli	ND	272-503	Tbor_TRINITY_DN5244_c0_g1	ND	ND	ND	Tbor_TRINITY_DN5039_c0_g3	Tbor_TRINITY_DN6106_c1_g3	Tbor_TRINITY_DN5690_c5_g2
Kinetoplastea	Prokinetoplastina	Ichthyobodonidae	Perkinsela sp. CCAP1560-4	ND	274-512	ND	ND	ND	ND	KNH07632	ND	KNH06259.1
Kinetoplastea	Prokinetoplastina	Papus	Papus ankaliazontas	ND	246-496	ND	ND	ND	ND	PhM_4_TR17072	PhM_4_TR8307	PhM_4_TR1100
Kinetoplastea	Prokinetoplastina	Apiculatamorpha	Apiculatamorpha spiralis	ND	263-512	ND	ND	ND	ND	PhF_6_TR27972	PhF_6_TR33703|c0_g1_i1	PhF_6_TR5138
Euglenida	Euglenophyceae	Euglena	Euglena gracilis	ND	272-496	ND	ND	ND	ND	EG_transcript_425	EG_transcript_2030	EG_transcript_16290; EG_transcript_16210
Euglenida	Euglenophyceae	Euglena	Euglena longa	ND	272-528	ND	ND	ND	ND	GGOE01014897.1	GGOE01054252.1.p1	GGOE01044195; GGOE01013570
Diplonemea		Diplonema	Diplonema japonicum	ND	ND	ND	ND	ND	ND	TRINITY_DN5362_c0_g1_i1.p1	TRINITY_DN4201_c2_g1_i1.p1	TRINITY_DN2048_c0_g1_
Diplonemea		Diplonema	Diplonema papillatum	ND	267-512	ND	ND	ND	ND	gene16601-25459_t	gene7673-11770_t	gene17660-27177_t

## Sheet: Legend
Figure S5. GeneIDs of ALPH1 decapping complex components
Gene IDs are listed for orthologs for representative organisms within Euglenozoa. Grey shading indicates no evidence for synteny with the respective T. brucei gene. Note, that the helicase Tb927.4.3890 and SCD6 are lacking posterior pole localisation.
For ALPH1, Tb927.9.12070 and the CMGC family kinase Tb927.10.10870 only partial sequences that discriminate from paralogs with different function, were used:
For ALPH1 the C-terminal region (residues 528-773) was used to discriminate from the paralog ALPH2, which non-cytoplasmic localization in T. brucei and likely functions outside mRNA metabolism (PMID: 34162332; PMID: 27863903 ).
For the CMGC family kinase the serine threonine kinase domain (Figure S7A) was excluded (using the C-terminal region, residues 392-570).
For Tb927.9.12070 (Figure S7B), the N terminal region (residues 1-276) was used to exclude the similarity region with the RNA helicase Tb927.4.3890 (Figure S7C).
For XRNA Tb927.7.4900 (Figure S7D), the C-terminal region (residues 585-1418) was used to exclude 5'-3' exoribonuclease paralogs, as XRN2 that functions in transcription termination (PMID: 15565158).
Euglena spp., Diplonema japonicum, Perkinsela sp. CCAP1560-4, Neobodo designis strain CCAP 1951/1 were searched on EUKPROT v3 (doi: 10.24072/pcjournal.173)
