# Supplementary material for: A unique mRNA decapping complex in trypanosomes
Source: Nucleic Acids Res. 2023 Jun 13;51(14):7520–40. doi: 10.1093/nar/gkad497 (PMC10415143; doi:10.1093/nar/gkad497)
Supplement: gkad497_Supplemental_Files [file gkad497_supplemental_files.zip › Table S6.xlsx]

## Sheet: Table S6A
		TbALPH1_eYFP			wild type, 3 replicate experiments			TbALPH1_eYFP, 3 replicate experiments														ALPH1 BioID data										GFP BioID control		functional annotation
Gene IDs	Product Description	[-LOG(P-value)]	Difference	Significant	LFQ intensity Crtl1	LFQ intensity Crtl2	LFQ intensity Crtl3	LFQ intensity TbALPH1_eYFP_1	LFQ intensity TbALPH1_eYFP_2	LFQ intensity TbALPH1_eYFP_3	Peptides	Razor + unique peptides	Unique peptides	Sequence coverage [%]	Unique + razor sequence coverage [%]	Unique sequence coverage [%]	Mol. weight [kDa]	Q-value	Score	Intensity	MS/MS count	ALPH1 end: Significant Class A	ALPH1 end: Significant Class B	ALPH1 OE: Significant Class A	ALPH1 OE: Significant Class B	ALPH1 cat: Significant Class A	ALPH1 cat: Significant Class B	ALPH1 ∆C: Significant Class A	ALPH1 ∆C: Significant Class B	ALPH1 ∆N2: Significant Class A	ALPH1 ∆N2: Significant Class B	GFP: Significant Class A	GFP: Significant Class B	Protein IDs	Majority protein IDs	Fasta headers	Computed GO Component IDs	Computed GO Components	Computed GO Function IDs	Computed GO Functions	Curated GO Component IDs	Curated GO Components	Curated GO Function IDs	Curated GO Functions
Tb927.6.640	ApaH-like phosphatase ALPH1	6.13044	14.0066	+	0	0	0	2863399936	2710799872	2131399936	49	49	49	726	726	726	79106	0	32331	356700000000	1113	+	+	+	+	+	+	+	+	+	+			Tb927.6.640:mRNA-p1	Tb927.6.640:mRNA-p1	Tb927.6.640:mRNA-p1 | transcript=Tb927.6.640:mRNA | gene=Tb927.6.640 | organism=Trypanosoma_brucei_brucei_TREU927 | gene_product=ApaH-like phosphatase ALPH1 | transcript_product=ApaH-like phosphatase ALPH1 | location=Tb927_06_v5.1:267496-269700(-) | protei	N/A	N/A	GO:0016787	hydrolase activity	GO:0051286;GO:0005737;GO:0010494	cell tip;cytoplasm;cytoplasmic stress granule	GO:0003729;GO:0004722	mRNA binding;protein serine/threonine phosphatase activity
Tb927.9.2520	microtubule-associated protein	3.79948	8.51835	+	0	0	0	109060000	157520000	42392000	26	26	26	678	678	678	92836	0	32331	662890000	88													Tb927.9.2520:mRNA-p1;Tb11.v5.0868.1-p1	Tb927.9.2520:mRNA-p1;Tb11.v5.0868.1-p1	Tb927.9.2520:mRNA-p1 | transcript=Tb927.9.2520:mRNA | gene=Tb927.9.2520 | organism=Trypanosoma_brucei_brucei_TREU927 | gene_product=microtubule-associated protein | transcript_product=microtubule-associated protein | location=Tb927_09_v5.1:534345-558989(-)	N/A	N/A	N/A	N/A	GO:0051286	cell tip	N/A	N/A
Tb927.8.1510	ATP-dependent RNA helicase DBP2B, putative	3.6214	6.71168	+	0	0	0	26743000	26234000	8709800	24	24	24	566	566	566	62439	0	28326	211930000	102													Tb927.8.1510:mRNA-p1	Tb927.8.1510:mRNA-p1	Tb927.8.1510:mRNA-p1 | transcript=Tb927.8.1510:mRNA | gene=Tb927.8.1510 | organism=Trypanosoma_brucei_brucei_TREU927 | gene_product=ATP-dependent RNA helicase DBP2B, putative | transcript_product=ATP-dependent RNA helicase DBP2B, putative | location=Tb927_	N/A	N/A	GO:0005524;GO:0003676	ATP binding;nucleic acid binding	GO:0031981;GO:0005654;GO:0005634	nuclear lumen;nucleoplasm;nucleus	GO:0005524;GO:0008026;GO:0003729	ATP binding;ATP-dependent helicase activity;mRNA binding
Tb927.11.7210	eukaryotic translation initiation factor 2-alpha kinase 1, putative	2.89749	6.27568	+	0	0	0	5742100	7427600	28370000	35	35	35	456	456	456	13763	0	32331	184670000	132													Tb927.11.7210:mRNA-p1;Tb11.02.5050b.1-p1;Tb927.10.5140:mRNA-p1	Tb927.11.7210:mRNA-p1;Tb11.02.5050b.1-p1	Tb927.11.7210:mRNA-p1 | transcript=Tb927.11.7210:mRNA | gene=Tb927.11.7210 | organism=Trypanosoma_brucei_brucei_TREU927 | gene_product=eukaryotic translation initiation factor 2-alpha kinase 1, putative | transcript_product=eukaryotic translation initiatio	N/A	N/A	GO:0005524;GO:0005515;GO:0004672	ATP binding;protein binding;protein kinase activity	GO:0005737	cytoplasm	GO:0005524;GO:0035174;GO:0004674	ATP binding;histone serine kinase activity;protein serine/threonine kinase activity
Tb927.9.12170	leucine-rich repeat protein (LRRP), putative	3.32415	6.06658	+	0	0	0	11582000	20121000	10843000	14	14	14	674	674	674	32359	0	32331	87612000	44													Tb927.9.12170:mRNA-p1	Tb927.9.12170:mRNA-p1	Tb927.9.12170:mRNA-p1 | transcript=Tb927.9.12170:mRNA | gene=Tb927.9.12170 | organism=Trypanosoma_brucei_brucei_TREU927 | gene_product=leucine-rich repeat protein (LRRP), putative | transcript_product=leucine-rich repeat protein (LRRP), putative | location	N/A	N/A	GO:0005515	protein binding	N/A	N/A	N/A	N/A
Tb927.7.4970	glutamine synthetase, putative	3.423	5.67172	+	0	0	0	8086900	9960600	20875000	12	12	12	493	493	493	42433	0	23236	117010000	64		+	+	+	+	+	+	+	+	+		+	Tb927.7.4970:mRNA-p1;Tb11.v5.0178.1-p1	Tb927.7.4970:mRNA-p1;Tb11.v5.0178.1-p1	Tb927.7.4970:mRNA-p1 | transcript=Tb927.7.4970:mRNA | gene=Tb927.7.4970 | organism=Trypanosoma_brucei_brucei_TREU927 | gene_product=glutamine synthetase, putative | transcript_product=glutamine synthetase, putative | location=Tb927_07_v5.1:1318106-1319251(	N/A	N/A	GO:0003824;GO:0004356	catalytic activity;glutamate-ammonia ligase activity	GO:0005737;GO:0005739	cytoplasm;mitochondrion	GO:0004356	glutamate-ammonia ligase activity
Tb927.11.6140;Tb927.3.4360	40S ribosomal protein S15A, putative;40S ribosomal protein S15A, putative	3.71113	5.56467	+	0	0	0	7223800	12441000	7068300	6	6	6	531	531	531	14645	0	21464	113050000	39													Tb927.3.4360:mRNA-p1;Tb927.11.6140:mRNA-p1	Tb927.3.4360:mRNA-p1;Tb927.11.6140:mRNA-p1	Tb927.3.4360:mRNA-p1 | transcript=Tb927.3.4360:mRNA | gene=Tb927.3.4360 | organism=Trypanosoma_brucei_brucei_TREU927 | gene_product=40S ribosomal protein S15A, putative | transcript_product=40S ribosomal protein S15A, putative | location=Tb927_03_v5.1:1223	GO:0005840;GO:0005840	ribosome;ribosome	GO:0003735;GO:0003735	structural constituent of ribosome;structural constituent of ribosome	GO:0005737;GO:0000314;GO:0005737	cytoplasm;organellar small ribosomal subunit;cytoplasm	GO:0003735;N/A	structural constituent of ribosome;N/A
Tb927.7.3980	tc40 antigen-like	3.22898	5.46151	+	0	0	0	9349300	10202000	8201800	21	21	21	326	326	326	9732	0	32331	54155000	57	+	+	+	+	+	+	+	+	+	+	+	+	Tb927.7.3980:mRNA-p1	Tb927.7.3980:mRNA-p1	Tb927.7.3980:mRNA-p1 | transcript=Tb927.7.3980:mRNA | gene=Tb927.7.3980 | organism=Trypanosoma_brucei_brucei_TREU927 | gene_product=tc40 antigen-like | transcript_product=tc40 antigen-like | location=Tb927_07_v5.1:1047000-1049714(+) | protein_length=904 |	N/A	N/A	N/A	N/A	GO:0020022;GO:0051286;GO:0005737	acidocalcisome;cell tip;cytoplasm	GO:0003729	mRNA binding
Tb927.5.930	NADH-dependent fumarate reductase	5.61519	5.40588	+	0	0	0	9460400	10062000	8311100	27	27	11	38	38	136	12369	0	32331	134810000	114								+	+	+			Tb927.5.930:mRNA-p1;Tb11.v5.0613.1-p1;Tb927.10.3650:mRNA-p1	Tb927.5.930:mRNA-p1	Tb927.5.930:mRNA-p1 | transcript=Tb927.5.930:mRNA | gene=Tb927.5.930 | organism=Trypanosoma_brucei_brucei_TREU927 | gene_product=NADH-dependent fumarate reductase | transcript_product=NADH-dependent fumarate reductase | location=Tb927_05_v5.1:366462-369890	N/A	N/A	GO:0016491;GO:0000104	oxidoreductase activity;succinate dehydrogenase activity	GO:0097014;GO:0005737;GO:0020015	ciliary plasm;cytoplasm;glycosome	GO:0016156	fumarate reductase (NADH) activity
Tb927.7.2670	zinc finger protein family member, putative	2.93974	5.35257	+	0	0	0	13347000	8594700	10713000	17	17	15	525	525	464	49686	0	23865	89680000	79													Tb927.7.2670:mRNA-p1	Tb927.7.2670:mRNA-p1	Tb927.7.2670:mRNA-p1 | transcript=Tb927.7.2670:mRNA | gene=Tb927.7.2670 | organism=Trypanosoma_brucei_brucei_TREU927 | gene_product=zinc finger protein family member, putative | transcript_product=zinc finger protein family member, putative | location=Tb92	N/A	N/A	GO:0046872	metal ion binding	GO:0005737	cytoplasm	N/A	N/A
Tb927.11.4380	ATP-dependent RNA helicase, putative	3.51579	5.3076	+	0	0	0	6461600	10778000	4693400	42	42	42	279	279	279	24337	0	32331	56795000	99						+		+		+			Tb927.11.4380:mRNA-p1	Tb927.11.4380:mRNA-p1	Tb927.11.4380:mRNA-p1 | transcript=Tb927.11.4380:mRNA | gene=Tb927.11.4380 | organism=Trypanosoma_brucei_brucei_TREU927 | gene_product=ATP-dependent RNA helicase, putative | transcript_product=ATP-dependent RNA helicase, putative | location=Tb927_11_v5.1:1	N/A	N/A	GO:0005524;GO:0003676	ATP binding;nucleic acid binding	GO:0005737	cytoplasm	N/A	N/A
Tb927.11.3490	hypothetical protein, conserved	3.52936	5.29195	+	0	0	0	8455900	10674000	3827200	24	24	24	436	436	436	878	0	32331	49962000	56	+	+	+	+	+	+	+	+	+	+			Tb927.11.3490:mRNA-p1	Tb927.11.3490:mRNA-p1	Tb927.11.3490:mRNA-p1 | transcript=Tb927.11.3490:mRNA | gene=Tb927.11.3490 | organism=Trypanosoma_brucei_brucei_TREU927 | gene_product=hypothetical protein, conserved | transcript_product=hypothetical protein, conserved | location=Tb927_11_v5.1:1032022-103	N/A	N/A	N/A	N/A	N/A	N/A	GO:0003729	mRNA binding
Tb927.10.4110	60S ribosomal protein L30	4.54802	5.24351	+	0	0	0	7015800	5888700	4930400	6	6	6	667	667	667	11512	0	13041	83464000	33													Tb927.10.4120.2:mRNA-p1;Tb927.10.4110:mRNA-p1;Tb927.10.4120.1:mRNA-p1	Tb927.10.4120.2:mRNA-p1;Tb927.10.4110:mRNA-p1;Tb927.10.4120.1:mRNA-p1	Tb927.10.4120.2:mRNA-p1 | transcript=Tb927.10.4120.2:mRNA | gene=Tb927.10.4120 | organism=Trypanosoma_brucei_brucei_TREU927 | gene_product=60S ribosomal protein L30 | transcript_product=60S ribosomal protein L30 | location=Tb927_10_v5.1:1082807-1083124(-)	N/A	N/A	N/A	N/A	GO:0005737;GO:0005840	cytoplasm;ribosome	GO:0003735	structural constituent of ribosome
Tb927.10.14600;Tb927.10.14710	40S ribosomal protein S2, putative;40S ribosomal protein S2, putative	3.24866	5.17182	+	0	0	0	11920000	9159700	9287700	16	16	16	553	553	553	28642	0	32331	113100000	78													Tb927.10.14710:mRNA-p1;Tb927.10.14600:mRNA-p1	Tb927.10.14710:mRNA-p1;Tb927.10.14600:mRNA-p1	Tb927.10.14710:mRNA-p1 | transcript=Tb927.10.14710:mRNA | gene=Tb927.10.14710 | organism=Trypanosoma_brucei_brucei_TREU927 | gene_product=40S ribosomal protein S2, putative | transcript_product=40S ribosomal protein S2, putative | location=Tb927_10_v5.1:35	GO:0005840;GO:0015935;GO:0005840;GO:0015935	ribosome;small ribosomal subunit;ribosome;small ribosomal subunit	GO:0003723;GO:0003735;GO:0003723;GO:0003735	RNA binding;structural constituent of ribosome;RNA binding;structural constituent of ribosome	GO:0005737;GO:0005840;GO:0005737;GO:0005840	cytoplasm;ribosome;cytoplasm;ribosome	GO:0003735;GO:0003735	structural constituent of ribosome;structural constituent of ribosome
Tb927.3.3270	ATP-dependent 6-phosphofructokinase, glycosomal	2.83524	5.08703	+	0	0	586190	8763200	6854400	9238100	24	24	24	575	575	575	53517	0	32331	65045000	84													Tb927.3.3270:mRNA-p1	Tb927.3.3270:mRNA-p1	Tb927.3.3270:mRNA-p1 | transcript=Tb927.3.3270:mRNA | gene=Tb927.3.3270 | organism=Trypanosoma_brucei_brucei_TREU927 | gene_product=ATP-dependent 6-phosphofructokinase, glycosomal | transcript_product=ATP-dependent 6-phosphofructokinase, glycosomal | locat	N/A	N/A	GO:0003872;GO:0005524	6-phosphofructokinase activity;ATP binding	GO:0020015	glycosome	GO:0003872;GO:0005524;GO:0042301	6-phosphofructokinase activity;ATP binding;phosphate ion binding
Tb927.5.940	NADH-dependent fumarate reductase, putative	5.09032	4.85364	+	0	0	0	3976300	4011300	4208500	25	9	9	471	127	127	87388	0	10152	65582000	44			+	+					+	+			Tb927.5.940:mRNA-p1	Tb927.5.940:mRNA-p1	Tb927.5.940:mRNA-p1 | transcript=Tb927.5.940:mRNA | gene=Tb927.5.940 | organism=Trypanosoma_brucei_brucei_TREU927 | gene_product=NADH-dependent fumarate reductase, putative | transcript_product=NADH-dependent fumarate reductase, putative | location=Tb927_0	N/A	N/A	GO:0016491;GO:0000104	oxidoreductase activity;succinate dehydrogenase activity	GO:0036064;GO:0005737;GO:0005783;GO:0005634	ciliary basal body;cytoplasm;endoplasmic reticulum;nucleus	N/A	N/A
Tb927.10.14550	ATP-dependent RNA helicase HEL67	2.79907	4.82171	+	0	0	461070	9108500	9247400	3779300	21	21	20	463	463	448	66588	0	32331	93275000	96													Tb927.10.14550:mRNA-p1	Tb927.10.14550:mRNA-p1	Tb927.10.14550:mRNA-p1 | transcript=Tb927.10.14550:mRNA | gene=Tb927.10.14550 | organism=Trypanosoma_brucei_brucei_TREU927 | gene_product=ATP-dependent RNA helicase HEL67 | transcript_product=ATP-dependent RNA helicase HEL67 | location=Tb927_10_v5.1:356501	N/A	N/A	GO:0005524;GO:0003676	ATP binding;nucleic acid binding	GO:0005737;GO:0010494;GO:0034399;GO:0097165;GO:0005634	cytoplasm;cytoplasmic stress granule;nuclear periphery;nuclear stress granule;nucleus	GO:0005524;GO:0008026;GO:0003729	ATP binding;ATP-dependent helicase activity;mRNA binding
Tb927.10.5820	predicted RanGDP binding protein	3.15767	4.81702	+	0	0	0	4938500	2988800	8419700	25	25	25	374	374	374	10923	0	32331	43499000	65													Tb927.10.5820:mRNA-p1	Tb927.10.5820:mRNA-p1	Tb927.10.5820:mRNA-p1 | transcript=Tb927.10.5820:mRNA | gene=Tb927.10.5820 | organism=Trypanosoma_brucei_brucei_TREU927 | gene_product=predicted RanGDP binding protein | transcript_product=predicted RanGDP binding protein | location=Tb927_10_v5.1:1443283-1	N/A	N/A	N/A	N/A	GO:0020023;GO:0005739	kinetoplast;mitochondrion	N/A	N/A
Tb927.10.2840;Tb927.3.1370	ribosomal protein S25, putative;40S ribosomal protein S25, putative	4.28141	4.76309	+	0	0	0	5853900	4835600	4037400	4	4	4	363	363	363	1256	0	4421	58450000	23													Tb927.3.1370:mRNA-p1;Tb927.10.2840:mRNA-p1	Tb927.3.1370:mRNA-p1;Tb927.10.2840:mRNA-p1	Tb927.3.1370:mRNA-p1 | transcript=Tb927.3.1370:mRNA | gene=Tb927.3.1370 | organism=Trypanosoma_brucei_brucei_TREU927 | gene_product=40S ribosomal protein S25, putative | transcript_product=40S ribosomal protein S25, putative | location=Tb927_03_v5.1:343637	N/A;N/A	N/A;N/A	N/A;N/A	N/A;N/A	GO:0005840;GO:0005737	ribosome;cytoplasm	GO:0003735;N/A	structural constituent of ribosome;N/A
Tb927.11.13003;Tb927.11.13007;Tb927.11.9920	ubiquitin-60S ribosomal protein L40;ubiquitin-60S ribosomal protein L40;polyubiquitin, putative	2.93897	4.73288	+	0	0	0	4485600	3187300	5329900	4	4	4	367	367	367	14656	0	26247	233790000	39													Tb927.11.13007:mRNA-p1;Tb927.11.13003:mRNA-p1;Tb11.v5.0537.1-p1;Tb927.11.9920:mRNA-p1;Tb11.01.1680.v5.1-p1	Tb927.11.13007:mRNA-p1;Tb927.11.13003:mRNA-p1;Tb11.v5.0537.1-p1;Tb927.11.9920:mRNA-p1;Tb11.01.1680.v5.1-p1	Tb927.11.13007:mRNA-p1 | transcript=Tb927.11.13007:mRNA | gene=Tb927.11.13007 | organism=Trypanosoma_brucei_brucei_TREU927 | gene_product=ubiquitin-60S ribosomal protein L40 | transcript_product=ubiquitin-60S ribosomal protein L40 | location=Tb927_11_v5.1:	GO:0005840;GO:0005840;N/A	ribosome;ribosome;N/A	GO:0005515;GO:0003735;GO:0005515;GO:0003735;GO:0005515	protein binding;structural constituent of ribosome;protein binding;structural constituent of ribosome;protein binding	N/A;N/A;GO:0097014;GO:0005737;GO:0031981	N/A;N/A;ciliary plasm;cytoplasm;nuclear lumen	N/A;N/A;N/A	N/A;N/A;N/A
Tb927.11.8200	ribosomal protein S26, putative	2.40245	4.34404	+	0	0	0	1502000	1186600	5935400	4	4	4	414	414	414	12806	0	11632	32720000	23													Tb927.11.8200:mRNA-p1	Tb927.11.8200:mRNA-p1	Tb927.11.8200:mRNA-p1 | transcript=Tb927.11.8200:mRNA | gene=Tb927.11.8200 | organism=Trypanosoma_brucei_brucei_TREU927 | gene_product=ribosomal protein S26, putative | transcript_product=ribosomal protein S26, putative | location=Tb927_11_v5.1:2305896-230	GO:0005622;GO:0005840	intracellular;ribosome	GO:0003735	structural constituent of ribosome	GO:0005840	ribosome	GO:0003729;GO:0003735	mRNA binding;structural constituent of ribosome
Tb927.3.3740	Zinc-finger double-stranded RNA-binding, putative	3.19577	4.34067	+	0	0	0	1887300	2291300	3746300	13	13	13	274	274	274	69176	0	1103	24151000	30													Tb927.3.3740:mRNA-p1	Tb927.3.3740:mRNA-p1	Tb927.3.3740:mRNA-p1 | transcript=Tb927.3.3740:mRNA | gene=Tb927.3.3740 | organism=Trypanosoma_brucei_brucei_TREU927 | gene_product=Zinc-finger double-stranded RNA-binding, putative | transcript_product=Zinc-finger double-stranded RNA-binding, putative | l	N/A	N/A	GO:0003676	nucleic acid binding	GO:0005654;GO:0005634	nucleoplasm;nucleus	GO:0008270	zinc ion binding
Tb927.11.10025;Tb927.11.10030	60S ribosomal protein L29, putative;60S ribosomal protein L29, putative	3.76026	4.28679	+	0	0	0	4628800	2405000	3344100	3	3	3	38	38	38	82224	0	27653	40676000	17													Tb927.11.10030:mRNA-p1;Tb927.11.10025:mRNA-p1	Tb927.11.10030:mRNA-p1;Tb927.11.10025:mRNA-p1	Tb927.11.10030:mRNA-p1 | transcript=Tb927.11.10030:mRNA | gene=Tb927.11.10030 | organism=Trypanosoma_brucei_brucei_TREU927 | gene_product=60S ribosomal protein L29, putative | transcript_product=60S ribosomal protein L29, putative | location=Tb927_11_v5.1:	GO:0005622;GO:0005840;GO:0005622;GO:0005840	intracellular;ribosome;intracellular;ribosome	GO:0003735;GO:0003735	structural constituent of ribosome;structural constituent of ribosome	N/A;GO:0005840	N/A;ribosome	N/A;GO:0003735	N/A;structural constituent of ribosome
Tb927.5.3800	glutamine hydrolysing (not ammonia-dependent) carbomoyl phosphate synthase, putative	2.87408	4.25996	+	451390	465630	0	6033500	9752300	4674300	38	38	38	328	328	328	20409	0	32331	71891000	118													Tb927.5.3800:mRNA-p1	Tb927.5.3800:mRNA-p1	Tb927.5.3800:mRNA-p1 | transcript=Tb927.5.3800:mRNA | gene=Tb927.5.3800 | organism=Trypanosoma_brucei_brucei_TREU927 | gene_product=glutamine hydrolysing (not ammonia-dependent) carbomoyl phosphate synthase, putative | transcript_product=glutamine hydrolys	N/A	N/A	GO:0005524;GO:0004055;GO:0004088;GO:0046872	ATP binding;argininosuccinate synthase activity;carbamoyl-phosphate synthase (glutamine-hydrolyzing) activity;metal ion binding	GO:0005737	cytoplasm	N/A	N/A
Tb927.10.3890	phosphatidylinositol-4-phosphate 5-kinase, putative	3.23453	4.23846	+	0	0	0	3104400	1757900	4176800	11	11	11	156	156	156	92247	0	16183	26186000	25													Tb927.10.3890.1:mRNA-p1;Tb927.10.3890.2:mRNA-p1	Tb927.10.3890.1:mRNA-p1;Tb927.10.3890.2:mRNA-p1	Tb927.10.3890.1:mRNA-p1 | transcript=Tb927.10.3890.1:mRNA | gene=Tb927.10.3890 | organism=Trypanosoma_brucei_brucei_TREU927 | gene_product=phosphatidylinositol-4-phosphate 5-kinase, putative | transcript_product=phosphatidylinositol-4-phosphate 5-kinase, p
Tb927.1.4680	Kinetochore interacting protein 6	1.98622	4.1805	+	0	692350	1981000	6942200	16011000	24932000	13	13	13	529	529	529	37287	0	21676	278930000	95													Tb927.1.4680:mRNA-p1	Tb927.1.4680:mRNA-p1	Tb927.1.4680:mRNA-p1 | transcript=Tb927.1.4680:mRNA | gene=Tb927.1.4680 | organism=Trypanosoma_brucei_brucei_TREU927 | gene_product=Kinetochore interacting protein 6 | transcript_product=Kinetochore interacting protein 6 | location=Tb927_01_v5.1:962750-963	N/A	N/A	N/A	N/A	GO:0000776;GO:0005654;GO:0005634	kinetochore;nucleoplasm;nucleus	N/A	N/A
Tb927.11.7705;Tb927.6.4980	ribosomal protein S11, putative;40S ribosomal protein S14	1.49162	4.17375	+	0	0	2310700	10146000	5407200	7959700	6	6	6	396	396	396	15513	0	93562	93073000	29													Tb927.6.4980:mRNA-p1;Tb927.11.7705:mRNA-p1;Tb11.0390:mRNA-p1;Tb11.0290:mRNA-p1	Tb927.6.4980:mRNA-p1;Tb927.11.7705:mRNA-p1;Tb11.0390:mRNA-p1;Tb11.0290:mRNA-p1	Tb927.6.4980:mRNA-p1 | transcript=Tb927.6.4980:mRNA | gene=Tb927.6.4980 | organism=Trypanosoma_brucei_brucei_TREU927 | gene_product=40S ribosomal protein S14 | transcript_product=40S ribosomal protein S14 | location=Tb927_06_v5.1:1370239-1370673(+) | prote	GO:0005840;GO:0005840	ribosome;ribosome	GO:0003735;GO:0003735	structural constituent of ribosome;structural constituent of ribosome	N/A;GO:0005737;GO:0015935	N/A;cytoplasm;small ribosomal subunit	N/A;GO:0003735	N/A;structural constituent of ribosome
Tb927.11.13360	AAA ATPase, putative	1.66039	4.13983	+	0	466830	567550	2266100	4298600	12176000	40	40	40	445	445	445	14117	0	32331	101340000	125													Tb927.11.13360:mRNA-p1	Tb927.11.13360:mRNA-p1	Tb927.11.13360:mRNA-p1 | transcript=Tb927.11.13360:mRNA | gene=Tb927.11.13360 | organism=Trypanosoma_brucei_brucei_TREU927 | gene_product=AAA ATPase, putative | transcript_product=AAA ATPase, putative | location=Tb927_11_v5.1:3579657-3583502(-) | protein_l	N/A	N/A	GO:0005524	ATP binding	GO:0005654;GO:0005634	nucleoplasm;nucleus	GO:0016887	ATPase activity
Tb927.9.11270	t- complex protein 1 (eta subunit), putative	3.51524	4.05116	+	0	0	0	1930500	2775500	1217600	15	15	15	421	421	421	61471	0	18829	21047000	37													Tb927.9.11270:mRNA-p1	Tb927.9.11270:mRNA-p1	Tb927.9.11270:mRNA-p1 | transcript=Tb927.9.11270:mRNA | gene=Tb927.9.11270 | organism=Trypanosoma_brucei_brucei_TREU927 | gene_product=t- complex protein 1 (eta subunit), putative | transcript_product=t- complex protein 1 (eta subunit), putative | location	N/A	N/A	GO:0005524;GO:0051082	ATP binding;unfolded protein binding	GO:0005832;GO:0005737	chaperonin-containing T-complex;cytoplasm	GO:0051082	unfolded protein binding
Tb927.10.11540;Tb927.9.6070	40S ribosomal protein S3, putative;40S ribosomal protein S3, putative	1.37927	4.00249		1184400	0	2901000	12592000	10789000	12944000	11	11	11	495	495	495	24216	0	23422	131280000	78													Tb927.9.6070:mRNA-p1;Tb927.10.11540:mRNA-p1	Tb927.9.6070:mRNA-p1;Tb927.10.11540:mRNA-p1	Tb927.9.6070:mRNA-p1 | transcript=Tb927.9.6070:mRNA | gene=Tb927.9.6070 | organism=Trypanosoma_brucei_brucei_TREU927 | gene_product=40S ribosomal protein S3, putative | transcript_product=40S ribosomal protein S3, putative | location=Tb927_09_v5.1:1008372-	GO:0005840;GO:0015935;GO:0005840;GO:0015935	ribosome;small ribosomal subunit;ribosome;small ribosomal subunit	GO:0003723;GO:0003735;GO:0003723;GO:0003735	RNA binding;structural constituent of ribosome;RNA binding;structural constituent of ribosome	GO:0005737;GO:0005737	cytoplasm;cytoplasm	GO:0003729;GO:0003729;GO:0003676;GO:0003735	mRNA binding;mRNA binding;nucleic acid binding;structural constituent of ribosome
Tb927.9.8070;Tb927.9.8420	QM-like protein;QM-like protein	1.36203	3.96292		0	0	2581800	6205500	4920700	8220300	10	10	10	399	399	399	24736	0	19343	85330000	53													Tb927.9.8420:mRNA-p1;Tb927.9.8070:mRNA-p1	Tb927.9.8420:mRNA-p1;Tb927.9.8070:mRNA-p1	Tb927.9.8420:mRNA-p1 | transcript=Tb927.9.8420:mRNA | gene=Tb927.9.8420 | organism=Trypanosoma_brucei_brucei_TREU927 | gene_product=QM-like protein | transcript_product=QM-like protein | location=Tb927_09_v5.1:1373453-1374094(-) | protein_length=213 | sequ	GO:0005622;GO:0005840;GO:0005622;GO:0005840	intracellular;ribosome;intracellular;ribosome	GO:0003735;GO:0003735	structural constituent of ribosome;structural constituent of ribosome	GO:0005737;GO:0005840;GO:0005737;GO:0005840	cytoplasm;ribosome;cytoplasm;ribosome	GO:0003735;GO:0003735	structural constituent of ribosome;structural constituent of ribosome
Tb927.4.450	coatomer alpha subunit, putative	3.27278	3.95713	+	0	0	0	1617400	2292800	3689000	25	25	25	343	343	343	13285	0	20294	52791000	73													Tb927.4.450:mRNA-p1	Tb927.4.450:mRNA-p1	Tb927.4.450:mRNA-p1 | transcript=Tb927.4.450:mRNA | gene=Tb927.4.450 | organism=Trypanosoma_brucei_brucei_TREU927 | gene_product=coatomer alpha subunit, putative | transcript_product=coatomer alpha subunit, putative | location=Tb927_04_v5.1:131219-134797(-	GO:0030126;GO:0030117	COPI vesicle coat;membrane coat	GO:0005515;GO:0005198	protein binding;structural molecule activity	N/A	N/A	N/A	N/A
Tb927.10.15120;Tb927.2.5910	40S ribosomal protein S13, putative;40S ribosomal protein S13, putative	2.84628	3.84615	+	0	0	0	1637700	1555300	3476000	5	5	5	331	331	331	17309	0	56066	32443000	27													Tb927.2.5910:mRNA-p1;Tb927.10.15120:mRNA-p1	Tb927.2.5910:mRNA-p1;Tb927.10.15120:mRNA-p1	Tb927.2.5910:mRNA-p1 | transcript=Tb927.2.5910:mRNA | gene=Tb927.2.5910 | organism=Trypanosoma_brucei_brucei_TREU927 | gene_product=40S ribosomal protein S13, putative | transcript_product=40S ribosomal protein S13, putative | location=Tb927_02_v5.1:107704	GO:0005622;GO:0005840;GO:0005622;GO:0005840	intracellular;ribosome;intracellular;ribosome	GO:0003735;GO:0003735	structural constituent of ribosome;structural constituent of ribosome	GO:0035869;GO:0005737;GO:0005737	ciliary transition zone;cytoplasm;cytoplasm	GO:0003735;GO:0003735	structural constituent of ribosome;structural constituent of ribosome
Tb927.7.1730;Tb927.7.1740;Tb927.7.1750	60S ribosomal protein L7, putative;60S ribosomal protein L7, putative;60S ribosomal protein L7, putative	2.3366	3.80634	+	0	0	0	1809300	1217900	5211300	11	11	11	417	417	417	27713	0	91934	59453000	35													Tb927.7.1750:mRNA-p1;Tb927.7.1740:mRNA-p1;Tb927.7.1730:mRNA-p1	Tb927.7.1750:mRNA-p1;Tb927.7.1740:mRNA-p1;Tb927.7.1730:mRNA-p1	Tb927.7.1750:mRNA-p1 | transcript=Tb927.7.1750:mRNA | gene=Tb927.7.1750 | organism=Trypanosoma_brucei_brucei_TREU927 | gene_product=60S ribosomal protein L7, putative | transcript_product=60S ribosomal protein L7, putative | location=Tb927_07_v5.1:431071-4	N/A;N/A;N/A	N/A;N/A;N/A	N/A;N/A;N/A	N/A;N/A;N/A	GO:0005737;GO:0005840;GO:0005840;GO:0005840	cytoplasm;ribosome;ribosome;ribosome	GO:0003729;GO:0003735;GO:0003729;GO:0003735;GO:0003729;GO:0003735	mRNA binding;structural constituent of ribosome;mRNA binding;structural constituent of ribosome;mRNA binding;structural constituent of ribosome
Tb927.3.1610	CMGC/CLK family protein kinase, putative	1.38306	3.79757		0	523340	1063200	2322100	4526700	12579000	19	19	19	366	366	366	74173	0	24108	107020000	71													Tb927.3.1610:mRNA-p1	Tb927.3.1610:mRNA-p1	Tb927.3.1610:mRNA-p1 | transcript=Tb927.3.1610:mRNA | gene=Tb927.3.1610 | organism=Trypanosoma_brucei_brucei_TREU927 | gene_product=CMGC/CLK family protein kinase, putative | transcript_product=CMGC/CLK family protein kinase, putative | location=Tb927_03_v	N/A	N/A	GO:0005524;GO:0004672	ATP binding;protein kinase activity	N/A	N/A	GO:0005524;GO:0004674	ATP binding;protein serine/threonine kinase activity
Tb927.6.870	myotubularin, putative	3.69252	3.73571	+	0	0	0	2921500	3467200	4440400	24	24	24	212	212	212	19422	0	289	35661000	67													Tb927.6.870:mRNA-p1	Tb927.6.870:mRNA-p1	Tb927.6.870:mRNA-p1 | transcript=Tb927.6.870:mRNA | gene=Tb927.6.870 | organism=Trypanosoma_brucei_brucei_TREU927 | gene_product=myotubularin, putative | transcript_product=myotubularin, putative | location=Tb927_06_v5.1:371436-376754(-) | protein_length=1	N/A	N/A	N/A	N/A	GO:0005737	cytoplasm	N/A	N/A
Tb927.11.10790;Tb927.11.10910	40S ribosomal protein SA, putative;40S ribosomal protein SA, putative	1.21311	3.73422		0	0	2931600	4045100	4511700	21328000	13	13	13	623	623	623	27609	0	24616	163180000	62													Tb927.11.10910:mRNA-p1;Tb927.11.10790:mRNA-p1	Tb927.11.10910:mRNA-p1;Tb927.11.10790:mRNA-p1	Tb927.11.10910:mRNA-p1 | transcript=Tb927.11.10910:mRNA | gene=Tb927.11.10910 | organism=Trypanosoma_brucei_brucei_TREU927 | gene_product=40S ribosomal protein SA, putative | transcript_product=40S ribosomal protein SA, putative | location=Tb927_11_v5.1:29	GO:0005622;GO:0005840;GO:0015935;GO:0005622;GO:0005840;GO:0015935	intracellular;ribosome;small ribosomal subunit;intracellular;ribosome;small ribosomal subunit	GO:0003735;GO:0003735	structural constituent of ribosome;structural constituent of ribosome	GO:0005737;GO:0000314;GO:0000314	cytoplasm;organellar small ribosomal subunit;organellar small ribosomal subunit	GO:0003729;GO:0005515;GO:0032403;GO:0003735;GO:0003729;GO:0003735	mRNA binding;protein binding;protein complex binding;structural constituent of ribosome;mRNA binding;structural constituent of ribosome
Tb927.9.2420	hypothetical protein, conserved	2.49412	3.71473	+	0	0	0	4731400	6304100	1710300	6	6	6	443	443	443	22824	0	18119	25703000	19													Tb927.9.2420:mRNA-p1	Tb927.9.2420:mRNA-p1	Tb927.9.2420:mRNA-p1 | transcript=Tb927.9.2420:mRNA | gene=Tb927.9.2420 | organism=Trypanosoma_brucei_brucei_TREU927 | gene_product=hypothetical protein, conserved | transcript_product=hypothetical protein, conserved | location=Tb927_09_v5.1:523546-524178(	N/A	N/A	N/A	N/A	N/A	N/A	N/A	N/A
Tb927.10.13250	hypothetical protein, conserved	2.05319	3.7113	+	0	0	0	904400	2562500	5400500	17	17	17	134	134	134	2063	0	23478	67511000	36													Tb927.10.13250:mRNA-p1	Tb927.10.13250:mRNA-p1	Tb927.10.13250:mRNA-p1 | transcript=Tb927.10.13250:mRNA | gene=Tb927.10.13250 | organism=Trypanosoma_brucei_brucei_TREU927 | gene_product=hypothetical protein, conserved | transcript_product=hypothetical protein, conserved | location=Tb927_10_v5.1:3224502-	N/A	N/A	GO:0005515	protein binding	N/A	N/A	N/A	N/A
Tb927.11.3590;Tb927.11.3600	40S ribosomal protein S4, putative;40S ribosomal protein S4, putative	1.46218	3.70767	+	542360	0	1310200	3630800	3914400	13418000	11	11	11	414	414	414	30644	0	15401	104240000	67					+	+							Tb927.11.3600:mRNA-p1;Tb927.11.3590:mRNA-p1;Tb11.v5.1059.1-p1	Tb927.11.3600:mRNA-p1;Tb927.11.3590:mRNA-p1;Tb11.v5.1059.1-p1	Tb927.11.3600:mRNA-p1 | transcript=Tb927.11.3600:mRNA | gene=Tb927.11.3600 | organism=Trypanosoma_brucei_brucei_TREU927 | gene_product=40S ribosomal protein S4, putative | transcript_product=40S ribosomal protein S4, putative | location=Tb927_11_v5.1:10633	GO:0005622;GO:0005840;GO:0005622;GO:0005840	intracellular;ribosome;intracellular;ribosome	GO:0003723;GO:0003735;GO:0003723;GO:0003735	RNA binding;structural constituent of ribosome;RNA binding;structural constituent of ribosome	GO:0005840;GO:0005737;GO:0005840	ribosome;cytoplasm;ribosome	GO:0003723;GO:0003729;GO:0032403;GO:0003735;GO:0003723;GO:0003729;GO:0003735	RNA binding;mRNA binding;protein complex binding;structural constituent of ribosome;RNA binding;mRNA binding;structural constituent of ribosome
Tb927.9.11380;Tb927.9.11410	60S ribosomal protein L23, putative;60S ribosomal protein L23, putative	1.71134	3.70153	+	0	0	1958600	6252200	6257000	7533700	6	6	6	554	554	554	14962	0	14212	85071000	42													Tb927.9.11410:mRNA-p1;Tb927.9.11380:mRNA-p1	Tb927.9.11410:mRNA-p1;Tb927.9.11380:mRNA-p1	Tb927.9.11410:mRNA-p1 | transcript=Tb927.9.11410:mRNA | gene=Tb927.9.11410 | organism=Trypanosoma_brucei_brucei_TREU927 | gene_product=60S ribosomal protein L23, putative | transcript_product=60S ribosomal protein L23, putative | location=Tb927_09_v5.1:178	GO:0005840;GO:0005840	ribosome;ribosome	GO:0003735;GO:0003735	structural constituent of ribosome;structural constituent of ribosome	GO:0005737;GO:0005840;GO:0005840	cytoplasm;ribosome;ribosome	GO:0003735;GO:0003735	structural constituent of ribosome;structural constituent of ribosome
Tb927.10.11600	hypothetical protein, conserved	2.64518	3.6965	+	0	0	0	2402400	1940400	3554400	11	11	11	245	245	245	66002	0	15328	22172000	30													Tb927.10.11600:mRNA-p1;Tb11.v5.0856.1-p1	Tb927.10.11600:mRNA-p1	Tb927.10.11600:mRNA-p1 | transcript=Tb927.10.11600:mRNA | gene=Tb927.10.11600 | organism=Trypanosoma_brucei_brucei_TREU927 | gene_product=hypothetical protein, conserved | transcript_product=hypothetical protein, conserved | location=Tb927_10_v5.1:2830097-	N/A	N/A	N/A	N/A	GO:0005634	nucleus	N/A	N/A
Tb927.9.12550;Tb927.9.12570;Tb927.9.12590;Tb927.9.12610;Tb927.9.12630	glycerol kinase, glycosomal;glycerol kinase, glycosomal;glycerol kinase, glycosomal;glycerol kinase, glycosomal;glycerol kinase, glycosomal	1.52031	3.69408	+	0	0	1019800	2668700	5269600	2645800	20	20	20	494	494	494	56426	0	32331	39636000	76													Tb927.9.12630:mRNA-p1;Tb927.9.12590:mRNA-p1;Tb927.9.12570:mRNA-p1;Tb927.9.12550:mRNA-p1;Tb927.9.12610:mRNA-p1	Tb927.9.12630:mRNA-p1;Tb927.9.12590:mRNA-p1;Tb927.9.12570:mRNA-p1;Tb927.9.12550:mRNA-p1;Tb927.9.12610:mRNA-p1	Tb927.9.12630:mRNA-p1 | transcript=Tb927.9.12630:mRNA | gene=Tb927.9.12630 | organism=Trypanosoma_brucei_brucei_TREU927 | gene_product=glycerol kinase, glycosomal | transcript_product=glycerol kinase, glycosomal | location=Tb927_09_v5.1:1982416-1983954(+)	N/A;N/A;N/A;N/A;N/A	N/A;N/A;N/A;N/A;N/A	GO:0004370;GO:0016773;GO:0004370;GO:0016773;GO:0004370;GO:0016773;GO:0004370;GO:0016773;GO:0004370;GO:0016773	glycerol kinase activity;phosphotransferase activity, alcohol group as acceptor;glycerol kinase activity;phosphotransferase activity, alcohol group as acceptor;glycerol kinase activity;phosphotransferase activity, alcohol group as acceptor;glycerol kinase activity;phosphotransferase activity, alcohol group as acceptor;glycerol kinase activity;phosphotransferase activity, alcohol group as acceptor	GO:0005737;GO:0020015;GO:0020015;GO:0020015;GO:0020015;GO:0020015	cytoplasm;glycosome;glycosome;glycosome;glycosome;glycosome	GO:0005524;GO:0004370;GO:0005524;GO:0004370;GO:0005524;GO:0004370;GO:0005524;GO:0004370;GO:0005524;GO:0004370	ATP binding;glycerol kinase activity;ATP binding;glycerol kinase activity;ATP binding;glycerol kinase activity;ATP binding;glycerol kinase activity;ATP binding;glycerol kinase activity
Tb927.8.3530	glycerol-3-phosphate dehydrogenase [NAD+], glycosomal	3.04636	3.62621	+	4659800	2564700	5174200	56036000	60930000	34099000	16	16	16	523	523	523	37805	0	32331	562460000	118										+			Tb927.8.3530:mRNA-p1	Tb927.8.3530:mRNA-p1	Tb927.8.3530:mRNA-p1 | transcript=Tb927.8.3530:mRNA | gene=Tb927.8.3530 | organism=Trypanosoma_brucei_brucei_TREU927 | gene_product=glycerol-3-phosphate dehydrogenase [NAD+], glycosomal | transcript_product=glycerol-3-phosphate dehydrogenase [NAD+], glycos	GO:0009331	glycerol-3-phosphate dehydrogenase complex	GO:0051287;GO:0004367;GO:0016616;GO:0042803	NAD binding;glycerol-3-phosphate dehydrogenase [NAD+] activity;oxidoreductase activity, acting on the CH-OH group of donors, NAD or NADP as acceptor;protein homodimerization activity	GO:0009331;GO:0020015	glycerol-3-phosphate dehydrogenase complex;glycosome	GO:0004367;GO:0042301	glycerol-3-phosphate dehydrogenase [NAD+] activity;phosphate ion binding
Tb927.11.7460;Tb927.11.7510	luminal binding protein 1 (BiP), putative;luminal binding protein 1 (BiP), putative	3.59926	3.5899	+	0	0	0	1853600	2863400	1618600	17	17	17	387	387	387	71434	0	27612	41167000	64													Tb927.11.7510:mRNA-p1;Tb927.11.7460:mRNA-p1	Tb927.11.7510:mRNA-p1;Tb927.11.7460:mRNA-p1	Tb927.11.7510:mRNA-p1 | transcript=Tb927.11.7510:mRNA | gene=Tb927.11.7510 | organism=Trypanosoma_brucei_brucei_TREU927 | gene_product=luminal binding protein 1 (BiP), putative | transcript_product=luminal binding protein 1 (BiP), putative | location=Tb927	N/A;N/A	N/A;N/A	N/A;N/A	N/A;N/A	GO:0005783;GO:0005783	endoplasmic reticulum;endoplasmic reticulum	N/A;N/A	N/A;N/A
Tb927.4.1790;Tb927.4.1800	ribosomal protein L3, putative;Mitochondrial ribosomal protein L3	1.37358	3.56468		0	0	1538200	2959400	2640100	9769500	16	16	16	403	403	403	48691	0	22687	94392000	70													Tb927.4.1800:mRNA-p1;Tb927.4.1790:mRNA-p1	Tb927.4.1800:mRNA-p1;Tb927.4.1790:mRNA-p1	Tb927.4.1800:mRNA-p1 | transcript=Tb927.4.1800:mRNA | gene=Tb927.4.1800 | organism=Trypanosoma_brucei_brucei_TREU927 | gene_product=Mitochondrial ribosomal protein L3 | transcript_product=Mitochondrial ribosomal protein L3 | location=Tb927_04_v5.1:450119-4	GO:0005622;GO:0005840;GO:0005622;GO:0005840	intracellular;ribosome;intracellular;ribosome	GO:0003735;GO:0003735	structural constituent of ribosome;structural constituent of ribosome	N/A;GO:0005762	N/A;mitochondrial large ribosomal subunit	N/A;N/A	N/A;N/A
Tb927.11.15880;Tb927.11.15900	60S ribosomal protein L27, putative;60S ribosomal protein L27, putative	3.68319	3.47399	+	0	0	0	1500200	1142600	2077800	5	5	5	293	293	293	15581	0	47886	19550000	25													Tb927.11.15900:mRNA-p1;Tb927.11.15880:mRNA-p1	Tb927.11.15900:mRNA-p1;Tb927.11.15880:mRNA-p1	Tb927.11.15900:mRNA-p1 | transcript=Tb927.11.15900:mRNA | gene=Tb927.11.15900 | organism=Trypanosoma_brucei_brucei_TREU927 | gene_product=60S ribosomal protein L27, putative | transcript_product=60S ribosomal protein L27, putative | location=Tb927_11_v5.1:	GO:0005622;GO:0005840;GO:0005622;GO:0005840	intracellular;ribosome;intracellular;ribosome	GO:0003735;GO:0003735	structural constituent of ribosome;structural constituent of ribosome	GO:0005737;GO:0005840;GO:0005737;GO:0005840	cytoplasm;ribosome;cytoplasm;ribosome	GO:0003735;GO:0003735	structural constituent of ribosome;structural constituent of ribosome
Tb927.9.5900	glutamate dehydrogenase	4.40938	3.43471	+	0	0	0	1935900	2299300	1874200	25	25	25	338	338	338	11211	0	19325	35472000	66													Tb927.9.5900:mRNA-p1	Tb927.9.5900:mRNA-p1	Tb927.9.5900:mRNA-p1 | transcript=Tb927.9.5900:mRNA | gene=Tb927.9.5900 | organism=Trypanosoma_brucei_brucei_TREU927 | gene_product=glutamate dehydrogenase | transcript_product=glutamate dehydrogenase | location=Tb927_09_v5.1:995307-998285(+) | protein_len	N/A	N/A	GO:0004352;GO:0016491	glutamate dehydrogenase (NAD+) activity;oxidoreductase activity	GO:0005737;GO:0020023;GO:0005739	cytoplasm;kinetoplast;mitochondrion	GO:0016491	oxidoreductase activity
Tb927.4.4380;Tb927.8.7980	Pyrophosphate-energized vacuolar membrane proton pump 1;Pyrophosphate-energized vacuolar membrane proton pump 2, putative	1.9507	3.42388	+	0	0	0	1949500	1445600	6184200	11	11	11	185	185	185	86003	0	14708	22228000	25													Tb927.8.7980:mRNA-p1;Tb927.4.4380:mRNA-p1	Tb927.8.7980:mRNA-p1;Tb927.4.4380:mRNA-p1	Tb927.8.7980:mRNA-p1 | transcript=Tb927.8.7980:mRNA | gene=Tb927.8.7980 | organism=Trypanosoma_brucei_brucei_TREU927 | gene_product=Pyrophosphate-energized vacuolar membrane proton pump 2, putative | transcript_product=Pyrophosphate-energized vacuolar memb	GO:0016020;GO:0016020	membrane;membrane	GO:0009678;GO:0004427;GO:0009678;GO:0004427	hydrogen-translocating pyrophosphatase activity;inorganic diphosphatase activity;hydrogen-translocating pyrophosphatase activity;inorganic diphosphatase activity	GO:0000139;GO:0020022;GO:0000331;GO:0005737;GO:0000139;GO:0020022;GO:0000331;GO:0016021	Golgi membrane;acidocalcisome;contractile vacuole;cytoplasm;Golgi membrane;acidocalcisome;contractile vacuole;integral component of membrane	N/A;GO:0009678	N/A;hydrogen-translocating pyrophosphatase activity
Tb927.10.14580;Tb927.11.4820	60S ribosomal protein L17, putative;60S ribosomal protein L17, putative	2.82836	3.31953	+	0	0	0	1410900	1718200	3687700	5	5	5	289	289	289	19105	0	1389	32680000	29													Tb927.11.4820:mRNA-p1;Tb927.10.14580:mRNA-p1	Tb927.11.4820:mRNA-p1;Tb927.10.14580:mRNA-p1	Tb927.11.4820:mRNA-p1 | transcript=Tb927.11.4820:mRNA | gene=Tb927.11.4820 | organism=Trypanosoma_brucei_brucei_TREU927 | gene_product=60S ribosomal protein L17, putative | transcript_product=60S ribosomal protein L17, putative | location=Tb927_11_v5.1:138	GO:0015934;GO:0005840;GO:0015934;GO:0005840	large ribosomal subunit;ribosome;large ribosomal subunit;ribosome	GO:0003735;GO:0003735	structural constituent of ribosome;structural constituent of ribosome	GO:0005737;GO:0005783;GO:0005737	cytoplasm;endoplasmic reticulum;cytoplasm	GO:0003735;GO:0003735	structural constituent of ribosome;structural constituent of ribosome
Tb927.2.5980	chaperone protein ClpB1, putative	3.84478	3.27851	+	0	0	0	1691500	1753400	1985500	18	18	18	277	277	277	97037	0	14921	32043000	53						+				+			Tb927.2.5980:mRNA-p1	Tb927.2.5980:mRNA-p1	Tb927.2.5980:mRNA-p1 | transcript=Tb927.2.5980:mRNA | gene=Tb927.2.5980 | organism=Trypanosoma_brucei_brucei_TREU927 | gene_product=chaperone protein ClpB1, putative | transcript_product=chaperone protein ClpB1, putative | location=Tb927_02_v5.1:1084458-10	N/A	N/A	GO:0005524	ATP binding	GO:0005737;GO:0005654;GO:0005886	cytoplasm;nucleoplasm;plasma membrane	GO:0016887	ATPase activity
Tb927.11.7675;Tb927.11.7685	ribosomal protein S10p/S20;ribosomal protein S10p/S20	2.63298	3.25947	+	0	0	0	4021600	2294500	1848600	4	4	4	316	316	316	13354	0	33203	44430000	21													Tb927.11.7685:mRNA-p1;Tb927.11.7675:mRNA-p1	Tb927.11.7685:mRNA-p1;Tb927.11.7675:mRNA-p1	Tb927.11.7685:mRNA-p1 | transcript=Tb927.11.7685:mRNA | gene=Tb927.11.7685 | organism=Trypanosoma_brucei_brucei_TREU927 | gene_product=ribosomal protein S10p/S20 | transcript_product=ribosomal protein S10p/S20 | location=Tb927_11_v5.1:2176931-2177284(-) |	GO:0015935;GO:0015935	small ribosomal subunit;small ribosomal subunit	GO:0003735;GO:0003735	structural constituent of ribosome;structural constituent of ribosome	N/A;N/A	N/A;N/A	N/A;N/A	N/A;N/A
Tb927.6.2150	cell division cycle protein 16 homolog, putative	3.46616	3.23435	+	0	0	0	1714300	2194600	1224900	12	12	12	305	305	305	61277	0	17625	14204000	35													Tb927.6.2150:mRNA-p1	Tb927.6.2150:mRNA-p1	Tb927.6.2150:mRNA-p1 | transcript=Tb927.6.2150:mRNA | gene=Tb927.6.2150 | organism=Trypanosoma_brucei_brucei_TREU927 | gene_product=cell division cycle protein 16 homolog, putative | transcript_product=cell division cycle protein 16 homolog, putative | loc	N/A	N/A	GO:0005515	protein binding	GO:0051286;GO:0005737;GO:0005634	cell tip;cytoplasm;nucleus	N/A	N/A
Tb927.10.220;Tb927.10.6370	60S ribosomal protein L37a, putative;60S ribosomal proteins L37, putative	4.67233	3.20174	+	0	0	0	2383700	2045600	2303000	3	3	3	355	355	355	10458	0	44877	34762000	20													Tb927.10.6370:mRNA-p1;Tb927.10.220:mRNA-p1	Tb927.10.6370:mRNA-p1;Tb927.10.220:mRNA-p1	Tb927.10.6370:mRNA-p1 | transcript=Tb927.10.6370:mRNA | gene=Tb927.10.6370 | organism=Trypanosoma_brucei_brucei_TREU927 | gene_product=60S ribosomal proteins L37, putative | transcript_product=60S ribosomal proteins L37, putative | location=Tb927_10_v5.1:1	GO:0005622;GO:0005840;GO:0005622;GO:0005840	intracellular;ribosome;intracellular;ribosome	GO:0003735;GO:0003735	structural constituent of ribosome;structural constituent of ribosome	GO:0005840;GO:0005737;GO:0005840	ribosome;cytoplasm;ribosome	GO:0003735;GO:0003735;GO:0008270	structural constituent of ribosome;structural constituent of ribosome;zinc ion binding
Tb927.3.1120	GTP-binding nuclear protein rtb2, putative	2.2014	3.20037	+	372250	0	0	3435100	2779900	1508100	10	10	10	641	641	641	24406	0	10376	30661000	43													Tb927.3.1120:mRNA-p1	Tb927.3.1120:mRNA-p1	Tb927.3.1120:mRNA-p1 | transcript=Tb927.3.1120:mRNA | gene=Tb927.3.1120 | organism=Trypanosoma_brucei_brucei_TREU927 | gene_product=GTP-binding nuclear protein rtb2, putative | transcript_product=GTP-binding nuclear protein rtb2, putative | location=Tb927_	N/A	N/A	GO:0005525;GO:0003924	GTP binding;GTPase activity	GO:0005643;GO:0005634	nuclear pore;nucleus	GO:0005525;GO:0003924	GTP binding;GTPase activity
Tb927.11.11820;Tb927.11.11830	40S ribosomal protein S17, putative;40S ribosomal protein S17, putative	1.0759	3.19765		0	0	3162500	3590000	4768200	4546200	6	6	6	437	437	437	16222	0	62699	75098000	37													Tb927.11.11830:mRNA-p1;Tb927.11.11820:mRNA-p1	Tb927.11.11830:mRNA-p1;Tb927.11.11820:mRNA-p1	Tb927.11.11830:mRNA-p1 | transcript=Tb927.11.11830:mRNA | gene=Tb927.11.11830 | organism=Trypanosoma_brucei_brucei_TREU927 | gene_product=40S ribosomal protein S17, putative | transcript_product=40S ribosomal protein S17, putative | location=Tb927_11_v5.1:	GO:0005622;GO:0005840;GO:0005622;GO:0005840	intracellular;ribosome;intracellular;ribosome	GO:0003735;GO:0003735	structural constituent of ribosome;structural constituent of ribosome	GO:0005737;GO:0005840;GO:0005737;GO:0005840	cytoplasm;ribosome;cytoplasm;ribosome	GO:0003735;GO:0003735	structural constituent of ribosome;structural constituent of ribosome
Tb927.1.3910	Anaphase-promoting complex subunit CDC23	3.01265	3.18105	+	0	0	0	1640700	2385400	1239500	12	12	12	181	181	181	99782	0	17604	13575000	30													Tb927.1.3910:mRNA-p1	Tb927.1.3910:mRNA-p1	Tb927.1.3910:mRNA-p1 | transcript=Tb927.1.3910:mRNA | gene=Tb927.1.3910 | organism=Trypanosoma_brucei_brucei_TREU927 | gene_product=Anaphase-promoting complex subunit CDC23 | transcript_product=Anaphase-promoting complex subunit CDC23 | location=Tb927_01_v	N/A	N/A	GO:0005515	protein binding	GO:0005680	anaphase-promoting complex	N/A	N/A
Tb927.10.2210	Peptidase C19, ubiquitin carboxyl-terminal hydrolase, putative	1.89669	3.15715	+	0	0	0	1305000	1214400	5695100	11	11	11	245	245	245	73331	0	15754	27218000	33													Tb927.10.2210:mRNA-p1;Tb11.v5.0701.1-p1	Tb927.10.2210:mRNA-p1	Tb927.10.2210:mRNA-p1 | transcript=Tb927.10.2210:mRNA | gene=Tb927.10.2210 | organism=Trypanosoma_brucei_brucei_TREU927 | gene_product=Peptidase C19, ubiquitin carboxyl-terminal hydrolase, putative | transcript_product=Peptidase C19, ubiquitin carboxyl-ter	N/A	N/A	GO:0036459	thiol-dependent ubiquitinyl hydrolase activity	GO:0005737	cytoplasm	GO:0004197	cysteine-type endopeptidase activity
Tb927.10.13517	40S ribosomal protein S27-like, putative	1.40596	3.13228		623880	0	1582300	5276100	4516900	3819300	4	4	1	43	43	116	96302	0	12558	57902000	28													Tb927.10.13517:mRNA-p1	Tb927.10.13517:mRNA-p1	Tb927.10.13517:mRNA-p1 | transcript=Tb927.10.13517:mRNA | gene=Tb927.10.13517 | organism=Trypanosoma_brucei_brucei_TREU927 | gene_product=40S ribosomal protein S27-like, putative | transcript_product=40S ribosomal protein S27-like, putative | location=Tb92	GO:0005622;GO:0005840	intracellular;ribosome	GO:0003735	structural constituent of ribosome	N/A	N/A	N/A	N/A
Tb927.10.5610;Tb927.8.1110	40S ribosomal protein S9, putative;40S ribosomal protein S9, putative	1.18618	3.05422		0	0	1877100	2228100	2643700	8958300	7	7	7	363	363	363	22051	0	63958	65031000	32													Tb927.8.1110:mRNA-p1;Tb927.10.5610:mRNA-p1	Tb927.8.1110:mRNA-p1;Tb927.10.5610:mRNA-p1	Tb927.8.1110:mRNA-p1 | transcript=Tb927.8.1110:mRNA | gene=Tb927.8.1110 | organism=Trypanosoma_brucei_brucei_TREU927 | gene_product=40S ribosomal protein S9, putative | transcript_product=40S ribosomal protein S9, putative | location=Tb927_08_v5.1:355680-3	GO:0005622;GO:0015935;GO:0005622;GO:0015935	intracellular;small ribosomal subunit;intracellular;small ribosomal subunit	GO:0003723;GO:0019843;GO:0003735;GO:0003723;GO:0019843;GO:0003735	RNA binding;rRNA binding;structural constituent of ribosome;RNA binding;rRNA binding;structural constituent of ribosome	GO:0097014;GO:0005737;GO:0031981;GO:0005840;GO:0005737	ciliary plasm;cytoplasm;nuclear lumen;ribosome;cytoplasm	GO:0003723;GO:0003735;GO:0003735	RNA binding;structural constituent of ribosome;structural constituent of ribosome
Tb927.11.6280	pyruvate phosphate dikinase	1.7766	3.0379	+	331540	736660	2054900	5987400	7447900	6234800	29	29	29	452	452	452	10045	0	32331	131970000	158		+								+			Tb927.11.6280:mRNA-p1	Tb927.11.6280:mRNA-p1	Tb927.11.6280:mRNA-p1 | transcript=Tb927.11.6280:mRNA | gene=Tb927.11.6280 | organism=Trypanosoma_brucei_brucei_TREU927 | gene_product=pyruvate phosphate dikinase | transcript_product=pyruvate phosphate dikinase | location=Tb927_11_v5.1:1768333-1771074(-)	N/A	N/A	GO:0005524;GO:0003824;GO:0016301;GO:0050242;GO:0016772	ATP binding;catalytic activity;kinase activity;pyruvate, phosphate dikinase activity;transferase activity, transferring phosphorus-containing groups	GO:0020015	glycosome	GO:0042301;GO:0050242	phosphate ion binding;pyruvate, phosphate dikinase activity
Tb927.9.4210;Tb927.9.4230	fatty acyl CoA synthetase 3;fatty acyl CoA synthetase 4	3.1822	2.97282	+	0	0	0	1019100	1430500	1032800	8	8	8	188	188	188	77853	0	59049	7173500	15													Tb927.9.4210:mRNA-p1;Tb11.v5.0561.1-p1;Tb927.9.4230:mRNA-p1;Tb927.9.4200:mRNA-p1	Tb927.9.4210:mRNA-p1;Tb11.v5.0561.1-p1;Tb927.9.4230:mRNA-p1	Tb927.9.4210:mRNA-p1 | transcript=Tb927.9.4210:mRNA | gene=Tb927.9.4210 | organism=Trypanosoma_brucei_brucei_TREU927 | gene_product=fatty acyl CoA synthetase 3 | transcript_product=fatty acyl CoA synthetase 3 | location=Tb927_09_v5.1:797920-800028(+) | pro	N/A;N/A	N/A;N/A	GO:0003824;GO:0003824	catalytic activity;catalytic activity	GO:0097014;GO:0005737;GO:0005654;GO:0005741	ciliary plasm;cytoplasm;nucleoplasm;mitochondrial outer membrane	GO:0004321;GO:0004321	fatty-acyl-CoA synthase activity;fatty-acyl-CoA synthase activity
Tb927.8.6150;Tb927.8.6160	40S ribosomal protein S8, putative;40S ribosomal protein S8, putative	1.02965	2.94275		0	0	1758600	1968900	1889500	7042500	6	6	6	345	345	345	24937	0	24826	53995000	38													Tb927.8.6160:mRNA-p1;Tb927.8.6150:mRNA-p1	Tb927.8.6160:mRNA-p1;Tb927.8.6150:mRNA-p1	Tb927.8.6160:mRNA-p1 | transcript=Tb927.8.6160:mRNA | gene=Tb927.8.6160 | organism=Trypanosoma_brucei_brucei_TREU927 | gene_product=40S ribosomal protein S8, putative | transcript_product=40S ribosomal protein S8, putative | location=Tb927_08_v5.1:1796603-	GO:0005622;GO:0005840;GO:0005622;GO:0005840	intracellular;ribosome;intracellular;ribosome	GO:0003735;GO:0003735	structural constituent of ribosome;structural constituent of ribosome	GO:0005737;GO:0005737;GO:0005840	cytoplasm;cytoplasm;ribosome	GO:0003735;GO:0042301;GO:0003735	structural constituent of ribosome;phosphate ion binding;structural constituent of ribosome
Tb927.7.2700	NADH-cytochrome b5 reductase, putative	1.47362	2.83675	+	0	0	0	3448400	2378400	852410	9	9	9	418	418	418	31856	0	81152	24283000	36													Tb927.7.2700:mRNA-p1	Tb927.7.2700:mRNA-p1	Tb927.7.2700:mRNA-p1 | transcript=Tb927.7.2700:mRNA | gene=Tb927.7.2700 | organism=Trypanosoma_brucei_brucei_TREU927 | gene_product=NADH-cytochrome b5 reductase, putative | transcript_product=NADH-cytochrome b5 reductase, putative | location=Tb927_07_v5.1:	N/A	N/A	GO:0016491	oxidoreductase activity	GO:0005739	mitochondrion	N/A	N/A
Tb927.11.680;Tb927.4.1100	ribosomal protein L21E (60S), putative;ribosomal protein L21E (60S), putative	0.854842	2.83145		0	0	5370200	3774500	3820400	8863700	8	8	8	472	472	472	18015	0	8653	82645000	54													Tb927.4.1100:mRNA-p1;Tb927.11.680:mRNA-p1;Tb11.0880:mRNA-p1	Tb927.4.1100:mRNA-p1;Tb927.11.680:mRNA-p1;Tb11.0880:mRNA-p1	Tb927.4.1100:mRNA-p1 | transcript=Tb927.4.1100:mRNA | gene=Tb927.4.1100 | organism=Trypanosoma_brucei_brucei_TREU927 | gene_product=ribosomal protein L21E (60S), putative | transcript_product=ribosomal protein L21E (60S), putative | location=Tb927_04_v5.1:	GO:0005622;GO:0005840;GO:0005622;GO:0005840	intracellular;ribosome;intracellular;ribosome	GO:0003735;GO:0003735	structural constituent of ribosome;structural constituent of ribosome	GO:0005840;GO:0005737	ribosome;cytoplasm	GO:0003735;N/A	structural constituent of ribosome;N/A
Tb927.10.1100;Tb927.6.4690	60S ribosomal protein L9, putative;60S ribosomal protein L9, putative	1.30978	2.80477		1640400	0	2430100	5608800	6762800	9677300	10	10	10	582	582	582	21857	0	20723	92575000	45													Tb927.10.1100:mRNA-p1;Tb927.6.4690:mRNA-p1	Tb927.10.1100:mRNA-p1;Tb927.6.4690:mRNA-p1	Tb927.10.1100:mRNA-p1 | transcript=Tb927.10.1100:mRNA | gene=Tb927.10.1100 | organism=Trypanosoma_brucei_brucei_TREU927 | gene_product=60S ribosomal protein L9, putative | transcript_product=60S ribosomal protein L9, putative | location=Tb927_10_v5.1:29172	GO:0005840;GO:0005840	ribosome;ribosome	GO:0019843;GO:0003735;GO:0019843;GO:0003735	rRNA binding;structural constituent of ribosome;rRNA binding;structural constituent of ribosome	GO:0005737;GO:0005840;GO:0005840	cytoplasm;ribosome;ribosome	GO:0003735;N/A	structural constituent of ribosome;N/A
Tb927.11.6180;Tb927.11.6200	60S ribosomal protein L28, putative;60S ribosomal protein L28, putative	0.876912	2.77969		0	0	0	0	1648900	4968100	4	4	4	308	308	308	16861	0	8219	46943000	24													Tb927.11.6200:mRNA-p1;Tb927.11.6180:mRNA-p1	Tb927.11.6200:mRNA-p1;Tb927.11.6180:mRNA-p1	Tb927.11.6200:mRNA-p1 | transcript=Tb927.11.6200:mRNA | gene=Tb927.11.6200 | organism=Trypanosoma_brucei_brucei_TREU927 | gene_product=60S ribosomal protein L28, putative | transcript_product=60S ribosomal protein L28, putative | location=Tb927_11_v5.1:174	N/A;N/A	N/A;N/A	N/A;N/A	N/A;N/A	GO:0005737;GO:0005840;GO:0005737;GO:0005840	cytoplasm;ribosome;cytoplasm;ribosome	GO:0003729;GO:0003735;GO:0003729;GO:0003735	mRNA binding;structural constituent of ribosome;mRNA binding;structural constituent of ribosome
Tb927.10.6050	clathrin heavy chain	2.21693	2.7641	+	0	0	0	1309100	4565700	2312800	39	39	39	367	367	367	19062	0	32331	64215000	112													Tb927.10.6050:mRNA-p1;Tb11.v5.0198.1-p1;Tb11.v5.0197.1-p1	Tb927.10.6050:mRNA-p1	Tb927.10.6050:mRNA-p1 | transcript=Tb927.10.6050:mRNA | gene=Tb927.10.6050 | organism=Trypanosoma_brucei_brucei_TREU927 | gene_product=clathrin heavy chain | transcript_product=clathrin heavy chain | location=Tb927_10_v5.1:1521439-1526550(-) | protein_leng	GO:0030132;GO:0030130;GO:0071439	clathrin coat of coated pit;clathrin coat of trans-Golgi network vesicle;clathrin complex	GO:0005488;GO:0032051;GO:0005198	binding;clathrin light chain binding;structural molecule activity	GO:0051286	cell tip	GO:0003729	mRNA binding
Tb927.10.8490;Tb927.10.8500;Tb927.10.8510;Tb927.10.8520;Tb927.10.8530	glucose transporter, putative;glucose transporter, putative;glucose transporter, putative;glucose transporter, putative;glucose transporter 2A	1.82522	2.76157	+	0	0	0	1903500	928730	792000	3	3	3	96	96	96	34276	0	27408	6625000	10													Tb11.v5.0333.1-p1;Tb927.10.8530:mRNA-p1;Tb927.10.8520:mRNA-p1;Tb927.10.8510:mRNA-p1;Tb927.10.8500:mRNA-p1;Tb927.10.8490:mRNA-p1;Tb11.v5.0332.1-p1;Tb11.v5.0331.1-p1	Tb11.v5.0333.1-p1;Tb927.10.8530:mRNA-p1;Tb927.10.8520:mRNA-p1;Tb927.10.8510:mRNA-p1;Tb927.10.8500:mRNA-p1;Tb927.10.8490:mRNA-p1;Tb11.v5.0332.1-p1;Tb11.v5.0331.1-p1	Tb11.v5.0333.1-p1 | transcript=Tb11.v5.0333.1 | gene=Tb11.v5.0333 | organism=Trypanosoma_brucei_brucei_TREU927 | gene_product=THT1 - hexose transporter, putative, fragment | transcript_product=THT1 - hexose transporter, putative, fragment | location=Tb927_	GO:0016021;GO:0016020;GO:0016021;GO:0016020;GO:0016021;GO:0016020;GO:0016021;GO:0016020;GO:0016021;GO:0016020	integral component of membrane;membrane;integral component of membrane;membrane;integral component of membrane;membrane;integral component of membrane;membrane;integral component of membrane;membrane	GO:0022857;GO:0022857;GO:0022857;GO:0022857;GO:0022857	transmembrane transporter activity;transmembrane transporter activity;transmembrane transporter activity;transmembrane transporter activity;transmembrane transporter activity	GO:0051286;GO:0005886;GO:0051286;GO:0051286;GO:0051286;GO:0016021	cell tip;plasma membrane;cell tip;cell tip;cell tip;integral component of membrane	N/A;N/A;N/A;N/A;GO:0015149	N/A;N/A;N/A;N/A;hexose transmembrane transporter activity
Tb927.9.4350	hypothetical protein, conserved	1.18351	2.74778		0	0	0	370650	1008300	4256000	14	14	14	228	228	228	94103	0	10865	16332000	29						+				+			Tb927.9.4350:mRNA-p1	Tb927.9.4350:mRNA-p1	Tb927.9.4350:mRNA-p1 | transcript=Tb927.9.4350:mRNA | gene=Tb927.9.4350 | organism=Trypanosoma_brucei_brucei_TREU927 | gene_product=hypothetical protein, conserved | transcript_product=hypothetical protein, conserved | location=Tb927_09_v5.1:814603-817248(	N/A	N/A	GO:0005515	protein binding	N/A	N/A	N/A	N/A
Tb927.6.1500	alkyl-dihydroxyacetone phosphate synthase	2.14217	2.74258	+	0	0	0	757340	1289700	1309100	7	7	7	183	183	183	69067	0	67378	14561000	21													Tb927.6.1500:mRNA-p1	Tb927.6.1500:mRNA-p1	Tb927.6.1500:mRNA-p1 | transcript=Tb927.6.1500:mRNA | gene=Tb927.6.1500 | organism=Trypanosoma_brucei_brucei_TREU927 | gene_product=alkyl-dihydroxyacetone phosphate synthase | transcript_product=alkyl-dihydroxyacetone phosphate synthase | location=Tb927_06	N/A	N/A	GO:0071949;GO:0003824;GO:0050660;GO:0016491	FAD binding;catalytic activity;flavin adenine dinucleotide binding;oxidoreductase activity	GO:0005737;GO:0020015;GO:0034468	cytoplasm;glycosome;glycosome lumen	GO:0008609	alkylglycerone-phosphate synthase activity
Tb927.11.9550	replication factor C, subunit 4, putative	0.604166	2.71175		189610	0	0	0	404470	18395000	19	19	19	663	663	663	37586	0	32331	92950000	48													Tb927.11.9550:mRNA-p1	Tb927.11.9550:mRNA-p1	Tb927.11.9550:mRNA-p1 | transcript=Tb927.11.9550:mRNA | gene=Tb927.11.9550 | organism=Trypanosoma_brucei_brucei_TREU927 | gene_product=replication factor C, subunit 4, putative | transcript_product=replication factor C, subunit 4, putative | location=Tb927	N/A	N/A	GO:0005524;GO:0003677	ATP binding;DNA binding	GO:0005663;GO:0005654;GO:0005634	DNA replication factor C complex;nucleoplasm;nucleus	GO:0005524;GO:0003677	ATP binding;DNA binding
Tb927.11.4280	hypothetical protein, conserved	1.28937	2.6803		0	0	0	331970	3192800	1180500	17	17	17	189	189	189	15627	0	14105	11158000	27													Tb927.11.4280:mRNA-p1	Tb927.11.4280:mRNA-p1	Tb927.11.4280:mRNA-p1 | transcript=Tb927.11.4280:mRNA | gene=Tb927.11.4280 | organism=Trypanosoma_brucei_brucei_TREU927 | gene_product=hypothetical protein, conserved | transcript_product=hypothetical protein, conserved | location=Tb927_11_v5.1:1247172-125	N/A	N/A	GO:0005515	protein binding	N/A	N/A	N/A	N/A
Tb927.11.1450	2-oxoglutarate dehydrogenase E1 component, putative	2.83894	2.66489	+	0	0	0	1297700	1219600	935230	19	19	19	298	298	298	11338	0	18695	31442000	45													Tb927.11.1450:mRNA-p1	Tb927.11.1450:mRNA-p1	Tb927.11.1450:mRNA-p1 | transcript=Tb927.11.1450:mRNA | gene=Tb927.11.1450 | organism=Trypanosoma_brucei_brucei_TREU927 | gene_product=2-oxoglutarate dehydrogenase E1 component, putative | transcript_product=2-oxoglutarate dehydrogenase E1 component, putat	N/A	N/A	GO:0016624;GO:0004591;GO:0030976	oxidoreductase activity, acting on the aldehyde or oxo group of donors, disulfide as acceptor;oxoglutarate dehydrogenase (succinyl-transferring) activity;thiamine pyrophosphate binding	GO:0036064;GO:0005737;GO:0005739;GO:0045252	ciliary basal body;cytoplasm;mitochondrion;oxoglutarate dehydrogenase complex	GO:0004591	oxoglutarate dehydrogenase (succinyl-transferring) activity
Tb927.11.10160	60S ribosomal protein L22, putative	2.2573	2.65155	+	0	0	0	1182400	1949300	828760	2	2	1	177	177	10	15259	0	71324	10403000	13													Tb927.11.10160:mRNA-p1	Tb927.11.10160:mRNA-p1	Tb927.11.10160:mRNA-p1 | transcript=Tb927.11.10160:mRNA | gene=Tb927.11.10160 | organism=Trypanosoma_brucei_brucei_TREU927 | gene_product=60S ribosomal protein L22, putative | transcript_product=60S ribosomal protein L22, putative | location=Tb927_11_v5.1:	GO:0005622;GO:0005840	intracellular;ribosome	GO:0003735	structural constituent of ribosome	GO:0005737;GO:0005840	cytoplasm;ribosome	GO:0003735	structural constituent of ribosome
Tb927.3.3130	Present in the outer mitochondrial membrane proteome 24	2.64204	2.6343	+	0	0	0	1702600	2100600	1550100	21	21	21	222	222	222	17808	0	22471	17439000	41							+	+		+			Tb927.3.3130:mRNA-p1	Tb927.3.3130:mRNA-p1	Tb927.3.3130:mRNA-p1 | transcript=Tb927.3.3130:mRNA | gene=Tb927.3.3130 | organism=Trypanosoma_brucei_brucei_TREU927 | gene_product=Present in the outer mitochondrial membrane proteome 24 | transcript_product=Present in the outer mitochondrial membrane pro	N/A	N/A	GO:0005515	protein binding	GO:0005741;GO:0005739	mitochondrial outer membrane;mitochondrion	GO:0003729	mRNA binding
Tb927.4.1860	ribosomal protein S19, putative	0.524797	2.61656		0	0	0	2719300	0	6939200	6	6	6	257	257	257	18846	0	49135	49108000	24						+			+	+			Tb927.4.1860:mRNA-p1	Tb927.4.1860:mRNA-p1	Tb927.4.1860:mRNA-p1 | transcript=Tb927.4.1860:mRNA | gene=Tb927.4.1860 | organism=Trypanosoma_brucei_brucei_TREU927 | gene_product=ribosomal protein S19, putative | transcript_product=ribosomal protein S19, putative | location=Tb927_04_v5.1:465052-465555(	GO:0005840	ribosome	GO:0003735	structural constituent of ribosome	GO:0005737	cytoplasm	N/A	N/A
Tb927.10.10360	Microtubule-associated repetitive protein	3.50545	2.5873	+	6813600	5310600	7990300	47516000	33869000	38995000	12	12	3	891	891	393	56121	0	28887	375130000	75	+	+	+	+	+	+	+	+	+	+	+	+	Tb10.v4.0052:mRNA-p1;Tb927.10.10360:mRNA-p1;Tb10.v4.0053:mRNA-p1	Tb10.v4.0052:mRNA-p1;Tb927.10.10360:mRNA-p1;Tb10.v4.0053:mRNA-p1	Tb10.v4.0052:mRNA-p1 | transcript=Tb10.v4.0052:mRNA | gene=Tb10.v4.0052 | organism=Trypanosoma_brucei_brucei_TREU927 | gene_product=microtubule-associated protein 2 | transcript_product=microtubule-associated protein 2 | location=Tp_ends-39g01.p1k:50-14692	N/A	N/A	N/A	N/A	GO:0036064;GO:0030863;GO:0005737;GO:0030992	ciliary basal body;cortical cytoskeleton;cytoplasm;intraciliary transport particle B	GO:0008017	microtubule binding
Tb927.11.3230;Tb927.2.6090	60S ribosomal protein L44;60S ribosomal protein L44	1.41502	2.58558		0	0	0	0	669210	1524400	3	3	3	283	283	283	12454	0	18612	6329100	7													Tb927.2.6090:mRNA-p1;Tb927.11.3230:mRNA-p1	Tb927.2.6090:mRNA-p1;Tb927.11.3230:mRNA-p1	Tb927.2.6090:mRNA-p1 | transcript=Tb927.2.6090:mRNA | gene=Tb927.2.6090 | organism=Trypanosoma_brucei_brucei_TREU927 | gene_product=60S ribosomal protein L44 | transcript_product=60S ribosomal protein L44 | location=Tb927_02_v5.1:1099561-1099881(+) | prote	GO:0005622;GO:0005840;GO:0005622;GO:0005840	intracellular;ribosome;intracellular;ribosome	GO:0003735;GO:0003735	structural constituent of ribosome;structural constituent of ribosome	GO:0005840;N/A	ribosome;N/A	GO:0003735;GO:0003735	structural constituent of ribosome;structural constituent of ribosome
Tb927.6.4280;Tb927.6.4300	glyceraldehyde 3-phosphate dehydrogenase, glycosomal;glyceraldehyde 3-phosphate dehydrogenase, glycosomal	2.53342	2.58019	+	3962600	5219800	6716100	30882000	46218000	20815000	16	16	14	579	579	538	39047	0	32331	335470000	118													Tb927.6.4300:mRNA-p1;Tb927.6.4280:mRNA-p1	Tb927.6.4300:mRNA-p1;Tb927.6.4280:mRNA-p1	Tb927.6.4300:mRNA-p1 | transcript=Tb927.6.4300:mRNA | gene=Tb927.6.4300 | organism=Trypanosoma_brucei_brucei_TREU927 | gene_product=glyceraldehyde 3-phosphate dehydrogenase, glycosomal | transcript_product=glyceraldehyde 3-phosphate dehydrogenase, glycosom	N/A;N/A	N/A;N/A	GO:0051287;GO:0050661;GO:0016620;GO:0051287;GO:0050661;GO:0016620	NAD binding;NADP binding;oxidoreductase activity, acting on the aldehyde or oxo group of donors, NAD or NADP as acceptor;NAD binding;NADP binding;oxidoreductase activity, acting on the aldehyde or oxo group of donors, NAD or NADP as acceptor	GO:0005737;GO:0020015;GO:0020015	cytoplasm;glycosome;glycosome	GO:0004365;GO:0042301;GO:0032403;GO:0004365	glyceraldehyde-3-phosphate dehydrogenase (NAD+) (phosphorylating) activity;phosphate ion binding;protein complex binding;glyceraldehyde-3-phosphate dehydrogenase (NAD+) (phosphorylating) activity
Tb927.10.640	arginine N-methyltransferase, type II	2.42995	2.56631	+	0	0	0	896310	775990	684420	7	7	7	156	156	156	8674	0	44718	8736200	21													Tb927.10.640:mRNA-p1	Tb927.10.640:mRNA-p1	Tb927.10.640:mRNA-p1 | transcript=Tb927.10.640:mRNA | gene=Tb927.10.640 | organism=Trypanosoma_brucei_brucei_TREU927 | gene_product=arginine N-methyltransferase, type II | transcript_product=arginine N-methyltransferase, type II | location=Tb927_10_v5.1:17	N/A	N/A	N/A	N/A	GO:0005737	cytoplasm	GO:0016273;GO:0008469	arginine N-methyltransferase activity;histone-arginine N-methyltransferase activity
Tb927.4.3150	KKT-interacting protein 10	1.33945	2.54075		630220	2269200	1863700	5674100	4534000	20412000	14	14	14	49	49	49	38204	0	16608	158040000	90													Tb927.4.3150:mRNA-p1	Tb927.4.3150:mRNA-p1	Tb927.4.3150:mRNA-p1 | transcript=Tb927.4.3150:mRNA | gene=Tb927.4.3150 | organism=Trypanosoma_brucei_brucei_TREU927 | gene_product=KKT-interacting protein 10 | transcript_product=KKT-interacting protein 10 | location=Tb927_04_v5.1:827846-828877(+) | prote	N/A	N/A	N/A	N/A	GO:0000776;GO:0005739;GO:0005654;GO:0005634	kinetochore;mitochondrion;nucleoplasm;nucleus	N/A	N/A
Tb927.10.5460;Tb927.10.5480	60S ribosomal protein L24, putative;60S ribosomal protein L24, putative	0.794784	2.50825		0	0	0	0	1174400	5142100	6	6	6	44	44	44	14595	0	10241	40946000	19													Tb927.10.5480:mRNA-p1;Tb927.10.5460:mRNA-p1	Tb927.10.5480:mRNA-p1;Tb927.10.5460:mRNA-p1	Tb927.10.5480:mRNA-p1 | transcript=Tb927.10.5480:mRNA | gene=Tb927.10.5480 | organism=Trypanosoma_brucei_brucei_TREU927 | gene_product=60S ribosomal protein L24, putative | transcript_product=60S ribosomal protein L24, putative | location=Tb927_10_v5.1:137	N/A;N/A	N/A;N/A	N/A;N/A	N/A;N/A	GO:0005737;GO:0005840;GO:0005737;GO:0005840	cytoplasm;ribosome;cytoplasm;ribosome	GO:0003735;GO:0003735	structural constituent of ribosome;structural constituent of ribosome
Tb927.10.9100	hypothetical protein, conserved	3.32164	2.47873	+	0	0	0	1308300	1567400	932170	8	8	8	193	193	193	82591	0	10219	10750000	16													Tb927.10.9100:mRNA-p1;Tb11.v5.0680.1-p1	Tb927.10.9100:mRNA-p1;Tb11.v5.0680.1-p1	Tb927.10.9100:mRNA-p1 | transcript=Tb927.10.9100:mRNA | gene=Tb927.10.9100 | organism=Trypanosoma_brucei_brucei_TREU927 | gene_product=hypothetical protein, conserved | transcript_product=hypothetical protein, conserved | location=Tb927_10_v5.1:2256505-225	N/A	N/A	N/A	N/A	GO:0005737	cytoplasm	N/A	N/A
Tb927.11.2900	HIT zinc finger, putative	2.82472	2.4701	+	0	0	0	934030	945740	1143900	5	5	5	366	366	366	21407	0	57973	11137000	26													Tb927.11.2900:mRNA-p1	Tb927.11.2900:mRNA-p1	Tb927.11.2900:mRNA-p1 | transcript=Tb927.11.2900:mRNA | gene=Tb927.11.2900 | organism=Trypanosoma_brucei_brucei_TREU927 | gene_product=HIT zinc finger, putative | transcript_product=HIT zinc finger, putative | location=Tb927_11_v5.1:850789-851373(-) | prot	N/A	N/A	N/A	N/A	GO:0005654;GO:0005634	nucleoplasm;nucleus	N/A	N/A
Tb927.10.3370;Tb927.10.3380	60S acidic ribosomal protein P2, putative;60S acidic ribosomal protein P2, putative	2.52176	2.41545	+	0	0	0	679650	563220	1015100	4	4	4	579	579	579	11535	0	35029	18935000	16													Tb927.10.3380:mRNA-p1;Tb927.10.3370:mRNA-p1	Tb927.10.3380:mRNA-p1;Tb927.10.3370:mRNA-p1	Tb927.10.3380:mRNA-p1 | transcript=Tb927.10.3380:mRNA | gene=Tb927.10.3380 | organism=Trypanosoma_brucei_brucei_TREU927 | gene_product=60S acidic ribosomal protein P2, putative | transcript_product=60S acidic ribosomal protein P2, putative | location=Tb927	N/A;N/A	N/A;N/A	N/A;N/A	N/A;N/A	GO:0005739;GO:0005840;GO:0005737;GO:0005840	mitochondrion;ribosome;cytoplasm;ribosome	GO:0003735;GO:0003735	structural constituent of ribosome;structural constituent of ribosome
Tb927.7.6180	hypothetical protein, conserved	3.19218	2.41058	+	0	0	0	1459000	1328200	1176100	5	5	5	295	295	295	29957	0	66807	8379700	13				+	+	+	+	+		+			Tb927.7.6180:mRNA-p1	Tb927.7.6180:mRNA-p1	Tb927.7.6180:mRNA-p1 | transcript=Tb927.7.6180:mRNA | gene=Tb927.7.6180 | organism=Trypanosoma_brucei_brucei_TREU927 | gene_product=hypothetical protein, conserved | transcript_product=hypothetical protein, conserved | location=Tb927_07_v5.1:1672102-167293	N/A	N/A	N/A	N/A	N/A	N/A	N/A	N/A
Tb927.9.10100	SET domain-containing protein, putative	2.04772	2.40806	+	0	0	371600	756010	1843700	1504300	37	37	37	391	391	391	16065	0	32331	67221000	107								+		+			Tb927.9.10100:mRNA-p1	Tb927.9.10100:mRNA-p1	Tb927.9.10100:mRNA-p1 | transcript=Tb927.9.10100:mRNA | gene=Tb927.9.10100 | organism=Trypanosoma_brucei_brucei_TREU927 | gene_product=SET domain-containing protein, putative | transcript_product=SET domain-containing protein, putative | location=Tb927_09_	N/A	N/A	GO:0005515	protein binding	N/A	N/A	N/A	N/A
Tb927.10.270;Tb927.9.15420	60S ribosomal protein L32, putative;60S ribosomal protein L32	1.24715	2.38064		0	495340	0	686780	1101800	4357700	5	5	5	386	386	386	15353	0	11368	33115000	32													Tb927.9.15420:mRNA-p1;Tb927.10.270:mRNA-p1	Tb927.9.15420:mRNA-p1;Tb927.10.270:mRNA-p1	Tb927.9.15420:mRNA-p1 | transcript=Tb927.9.15420:mRNA | gene=Tb927.9.15420 | organism=Trypanosoma_brucei_brucei_TREU927 | gene_product=60S ribosomal protein L32 | transcript_product=60S ribosomal protein L32 | location=Tb927_09_v5.1:2399675-2400073(+) | pr	GO:0005622;GO:0005840;GO:0005622;GO:0005840	intracellular;ribosome;intracellular;ribosome	GO:0003735;GO:0003735	structural constituent of ribosome;structural constituent of ribosome	GO:0005737;GO:0005840;GO:0005840	cytoplasm;ribosome;ribosome	GO:0003735;GO:0003735	structural constituent of ribosome;structural constituent of ribosome
Tb927.1.2430;Tb927.1.2450;Tb927.1.2470;Tb927.1.2490;Tb927.1.2510;Tb927.1.2530;Tb927.1.2550	histone H3, putative;histone H3, putative;histone H3, putative;histone H3, putative;histone H3, putative;histone H3, putative;histone H3, putative	0.976666	2.36632		0	0	0	0	2071700	1990100	5	5	4	429	429	361	1475	0	58709	28376000	23													Tb927.1.2550:mRNA-p1;Tb927.1.2530:mRNA-p1;Tb927.1.2510:mRNA-p1;Tb927.1.2490:mRNA-p1;Tb927.1.2470:mRNA-p1;Tb927.1.2450:mRNA-p1;Tb927.1.2430:mRNA-p1	Tb927.1.2550:mRNA-p1;Tb927.1.2530:mRNA-p1;Tb927.1.2510:mRNA-p1;Tb927.1.2490:mRNA-p1;Tb927.1.2470:mRNA-p1;Tb927.1.2450:mRNA-p1;Tb927.1.2430:mRNA-p1	Tb927.1.2550:mRNA-p1 | transcript=Tb927.1.2550:mRNA | gene=Tb927.1.2550 | organism=Trypanosoma_brucei_brucei_TREU927 | gene_product=histone H3, putative | transcript_product=histone H3, putative | location=Tb927_01_v5.1:602011-602412(+) | protein_length=13	GO:0000786;GO:0000786;GO:0000786;GO:0000786;GO:0000786;GO:0000786;GO:0000786	nucleosome;nucleosome;nucleosome;nucleosome;nucleosome;nucleosome;nucleosome	GO:0003677;GO:0046982;GO:0003677;GO:0046982;GO:0003677;GO:0046982;GO:0003677;GO:0046982;GO:0003677;GO:0046982;GO:0003677;GO:0046982;GO:0003677;GO:0046982	DNA binding;protein heterodimerization activity;DNA binding;protein heterodimerization activity;DNA binding;protein heterodimerization activity;DNA binding;protein heterodimerization activity;DNA binding;protein heterodimerization activity;DNA binding;protein heterodimerization activity;DNA binding;protein heterodimerization activity	GO:0005654;GO:0005634;GO:0005654;GO:0005634;GO:0005654;GO:0005634;GO:0005654;GO:0005634;GO:0005654;GO:0005634;GO:0005654;GO:0005634;GO:0005654;GO:0005634	nucleoplasm;nucleus;nucleoplasm;nucleus;nucleoplasm;nucleus;nucleoplasm;nucleus;nucleoplasm;nucleus;nucleoplasm;nucleus;nucleoplasm;nucleus	GO:0003677;GO:0042301;GO:0003677;GO:0003677;GO:0003677;GO:0003677;GO:0003677;GO:0003677	DNA binding;phosphate ion binding;DNA binding;DNA binding;DNA binding;DNA binding;DNA binding;DNA binding
Tb927.4.3550;Tb927.5.1610	60S ribosomal protein L13a, putative;60S ribosomal protein L13a, putative	0.583144	2.32849		0	0	0	0	1765000	4828000	5	5	5	23	23	23	25711	0	71579	51277000	29													Tb927.5.1610:mRNA-p1;Tb927.4.3550:mRNA-p1	Tb927.5.1610:mRNA-p1;Tb927.4.3550:mRNA-p1	Tb927.5.1610:mRNA-p1 | transcript=Tb927.5.1610:mRNA | gene=Tb927.5.1610 | organism=Trypanosoma_brucei_brucei_TREU927 | gene_product=60S ribosomal protein L13a, putative | transcript_product=60S ribosomal protein L13a, putative | location=Tb927_05_v5.1:5681	GO:0015934;GO:0005840;GO:0015934;GO:0005840	large ribosomal subunit;ribosome;large ribosomal subunit;ribosome	GO:0003735;GO:0003735	structural constituent of ribosome;structural constituent of ribosome	GO:0005737;GO:0015934;GO:0005737;GO:0015934	cytoplasm;large ribosomal subunit;cytoplasm;large ribosomal subunit	GO:0003735;GO:0003735	structural constituent of ribosome;structural constituent of ribosome
Tb927.5.760	Cell cycle sequence binding phosphoprotein, putative	0.787398	2.32251		0	0	0	0	695100	5451100	14	14	14	303	303	303	79048	0	15041	39614000	35													Tb927.5.760:mRNA-p1	Tb927.5.760:mRNA-p1	Tb927.5.760:mRNA-p1 | transcript=Tb927.5.760:mRNA | gene=Tb927.5.760 | organism=Trypanosoma_brucei_brucei_TREU927 | gene_product=Cell cycle sequence binding phosphoprotein, putative | transcript_product=Cell cycle sequence binding phosphoprotein, putative	N/A	N/A	N/A	N/A	GO:0005737;GO:0005634	cytoplasm;nucleus	GO:0051219	phosphoprotein binding
Tb927.7.5170;Tb927.7.5180	60S ribosomal protein L25;60S ribosomal protein L23a, putative	0.443425	2.28755		0	0	0	2819600	0	9068400	4	4	4	329	329	329	1817	0	40535	47117000	14													Tb927.7.5180:mRNA-p1;Tb927.7.5170:mRNA-p1	Tb927.7.5180:mRNA-p1;Tb927.7.5170:mRNA-p1	Tb927.7.5180:mRNA-p1 | transcript=Tb927.7.5180:mRNA | gene=Tb927.7.5180 | organism=Trypanosoma_brucei_brucei_TREU927 | gene_product=60S ribosomal protein L23a, putative | transcript_product=60S ribosomal protein L23a, putative | location=Tb927_07_v5.1:1364	GO:0005622;GO:0005840;GO:0005622;GO:0005840	intracellular;ribosome;intracellular;ribosome	GO:0003735;GO:0003735	structural constituent of ribosome;structural constituent of ribosome	GO:0005737;GO:0005840;GO:0005737	cytoplasm;ribosome;cytoplasm	GO:0003723;GO:0003735;GO:0003723;GO:0003735	RNA binding;structural constituent of ribosome;RNA binding;structural constituent of ribosome
Tb927.7.210	Proline dehydrogenase, mitochondrial	2.90975	2.27524	+	0	0	0	1046200	1249400	785170	10	10	10	29	29	29	63858	0	12008	11821000	42													Tb927.7.210:mRNA-p1	Tb927.7.210:mRNA-p1	Tb927.7.210:mRNA-p1 | transcript=Tb927.7.210:mRNA | gene=Tb927.7.210 | organism=Trypanosoma_brucei_brucei_TREU927 | gene_product=Proline dehydrogenase, mitochondrial | transcript_product=Proline dehydrogenase, mitochondrial | location=Tb927_07_v5.1:39714-4	N/A	N/A	N/A	N/A	GO:0005737;GO:0005739	cytoplasm;mitochondrion	GO:0004657	proline dehydrogenase activity
Tb927.10.1080;Tb927.10.1090	40S ribosomal protein S23, putative;40S ribosomal protein S23, putative	0.656632	2.27355		0	0	0	0	1747600	4439700	3	3	3	35	35	35	15928	0	3477	31015000	17													Tb927.10.1090:mRNA-p1;Tb927.10.1080:mRNA-p1	Tb927.10.1090:mRNA-p1;Tb927.10.1080:mRNA-p1	Tb927.10.1090:mRNA-p1 | transcript=Tb927.10.1090:mRNA | gene=Tb927.10.1090 | organism=Trypanosoma_brucei_brucei_TREU927 | gene_product=40S ribosomal protein S23, putative | transcript_product=40S ribosomal protein S23, putative | location=Tb927_10_v5.1:290	GO:0005622;GO:0005840;GO:0015935;GO:0005622;GO:0005840;GO:0015935	intracellular;ribosome;small ribosomal subunit;intracellular;ribosome;small ribosomal subunit	GO:0003735;GO:0003735	structural constituent of ribosome;structural constituent of ribosome	GO:0005737;N/A	cytoplasm;N/A	GO:0003723;GO:0003735;GO:0003723;GO:0003735	RNA binding;structural constituent of ribosome;RNA binding;structural constituent of ribosome
Tb927.4.310	SPRY domain/HECT-domain (ubiquitin-transferase), putative	1.11514	2.26974		0	0	0	0	1565800	1887700	40	40	40	96	96	96	73352	0	27466	16460000	56										+			Tb927.4.310:mRNA-p1	Tb927.4.310:mRNA-p1	Tb927.4.310:mRNA-p1 | transcript=Tb927.4.310:mRNA | gene=Tb927.4.310 | organism=Trypanosoma_brucei_brucei_TREU927 | gene_product=SPRY domain/HECT-domain (ubiquitin-transferase), putative | transcript_product=SPRY domain/HECT-domain (ubiquitin-transferase),	N/A	N/A	GO:0005515;GO:0004842	protein binding;ubiquitin-protein transferase activity	GO:0005737	cytoplasm	N/A	N/A
Tb927.9.5770;Tb927.9.5860	tryparedoxin peroxidase;tryparedoxin peroxidase	1.28749	2.18316		1829600	1551700	2532100	17924000	12122000	3099000	13	13	13	709	709	709	22424	0	21319	213370000	69							+	+		+			Tb927.9.5860:mRNA-p1;Tb927.9.5770:mRNA-p1	Tb927.9.5860:mRNA-p1;Tb927.9.5770:mRNA-p1	Tb927.9.5860:mRNA-p1 | transcript=Tb927.9.5860:mRNA | gene=Tb927.9.5860 | organism=Trypanosoma_brucei_brucei_TREU927 | gene_product=tryparedoxin peroxidase | transcript_product=tryparedoxin peroxidase | location=Tb927_09_v5.1:989953-990552(+) | protein_len	N/A;N/A	N/A;N/A	GO:0016209;GO:0016491;GO:0051920;GO:0016209;GO:0016491;GO:0051920	antioxidant activity;oxidoreductase activity;peroxiredoxin activity;antioxidant activity;oxidoreductase activity;peroxiredoxin activity	GO:0005737;GO:0020015;GO:0005737;GO:0005654;GO:0005634	cytoplasm;glycosome;cytoplasm;nucleoplasm;nucleus	GO:0015042;GO:0015042	trypanothione-disulfide reductase activity;trypanothione-disulfide reductase activity
Tb927.2.6050	beta prime COP protein	1.79955	2.15591	+	0	0	0	1319600	882100	1852200	16	16	16	255	255	255	94485	0	14256	23511000	42													Tb927.2.6050:mRNA-p1	Tb927.2.6050:mRNA-p1	Tb927.2.6050:mRNA-p1 | transcript=Tb927.2.6050:mRNA | gene=Tb927.2.6050 | organism=Trypanosoma_brucei_brucei_TREU927 | gene_product=beta prime COP protein | transcript_product=beta prime COP protein | location=Tb927_02_v5.1:1092934-1095501(+) | protein_len	GO:0030117	membrane coat	GO:0005515;GO:0005198	protein binding;structural molecule activity	GO:0030126	COPI vesicle coat	N/A	N/A
Tb927.2.5870	hypothetical protein, conserved	0.526401	2.14768		0	0	0	1833600	1860200	0	5	5	3	244	244	88	17048	0	35012	10194000	16													Tb927.2.5870:mRNA-p1	Tb927.2.5870:mRNA-p1	Tb927.2.5870:mRNA-p1 | transcript=Tb927.2.5870:mRNA | gene=Tb927.2.5870 | organism=Trypanosoma_brucei_brucei_TREU927 | gene_product=hypothetical protein, conserved | transcript_product=hypothetical protein, conserved | location=Tb927_02_v5.1:1064576-106934	N/A	N/A	N/A	N/A	GO:0097014;GO:0097542;GO:0005737;GO:0031981	ciliary plasm;ciliary tip;cytoplasm;nuclear lumen	N/A	N/A
Tb927.11.550	Suppressor of clathrin deficiency 6, putative	2.53917	2.147	+	0	0	0	585600	999810	991760	6	6	6	346	346	346	31292	0	61868	7444000	21		+	+	+		+	+	+	+	+			Tb927.11.550:mRNA-p1	Tb927.11.550:mRNA-p1	Tb927.11.550:mRNA-p1 | transcript=Tb927.11.550:mRNA | gene=Tb927.11.550 | organism=Trypanosoma_brucei_brucei_TREU927 | gene_product=Suppressor of clathrin deficiency 6, putative | transcript_product=Suppressor of clathrin deficiency 6, putative | location=	N/A	N/A	N/A	N/A	GO:0000932;GO:0005737;GO:0035770	P-body;cytoplasm;ribonucleoprotein granule	GO:0003729	mRNA binding
Tb927.8.3610	AKAP7 2'5' RNA ligase-like domain containing protein, putative	2.96013	2.0977	+	0	0	0	1024000	1131200	822300	6	6	6	211	211	211	48915	0	12088	7664100	15													Tb927.8.3610:mRNA-p1	Tb927.8.3610:mRNA-p1	Tb927.8.3610:mRNA-p1 | transcript=Tb927.8.3610:mRNA | gene=Tb927.8.3610 | organism=Trypanosoma_brucei_brucei_TREU927 | gene_product=AKAP7 25 RNA ligase-like domain containing protein, putative | transcript_product=AKAP7 25 RNA ligase-like domain contai	N/A	N/A	N/A	N/A	N/A	N/A	N/A	N/A
Tb927.11.3340	KKT-interacting protein 12	1.53975	2.05913	+	3446800	3234000	3452800	7758800	11152000	32193000	10	10	10	732	732	732	26602	0	32331	260650000	79													Tb927.11.3340:mRNA-p1	Tb927.11.3340:mRNA-p1	Tb927.11.3340:mRNA-p1 | transcript=Tb927.11.3340:mRNA | gene=Tb927.11.3340 | organism=Trypanosoma_brucei_brucei_TREU927 | gene_product=KKT-interacting protein 12 | transcript_product=KKT-interacting protein 12 | location=Tb927_11_v5.1:977380-978132(+) | pr	N/A	N/A	GO:0003676	nucleic acid binding	GO:0005737;GO:0000776;GO:0005654;GO:0005634	cytoplasm;kinetochore;nucleoplasm;nucleus	GO:0003723	RNA binding
Tb927.6.3890	replication factor C, subunit 2, putative	0.484705	2.05097		0	546780	576490	377140	531060	15611000	14	14	14	536	536	536	38809	0	27425	91559000	52													Tb927.6.3890:mRNA-p1	Tb927.6.3890:mRNA-p1	Tb927.6.3890:mRNA-p1 | transcript=Tb927.6.3890:mRNA | gene=Tb927.6.3890 | organism=Trypanosoma_brucei_brucei_TREU927 | gene_product=replication factor C, subunit 2, putative | transcript_product=replication factor C, subunit 2, putative | location=Tb927_06	N/A	N/A	GO:0005524;GO:0003677	ATP binding;DNA binding	GO:0005663;GO:0005654;GO:0005634	DNA replication factor C complex;nucleoplasm;nucleus	GO:0005524;GO:0003677	ATP binding;DNA binding
Tb927.4.4910		2.15789	2.03518	+	0	0	0	804730	1005000	702580	5	5	4	242	242	22	45333	0	5212	7636800	16													Tb927.4.4910.2:mRNA-p1;Tb927.4.4910.1:mRNA-p1	Tb927.4.4910.2:mRNA-p1;Tb927.4.4910.1:mRNA-p1	Tb927.4.4910.2:mRNA-p1 | transcript=Tb927.4.4910.2:mRNA | gene=Tb927.4.4910 | organism=Trypanosoma_brucei_brucei_TREU927 | gene_product=3,2-trans-enoyl-CoA isomerase, mitochondrial precursor, putative | transcript_product=3,2-trans-enoyl-CoA isomerase, mit
Tb927.11.6540	hypothetical protein, conserved	0.705697	2.03098		0	0	0	0	889250	2720300	7	7	7	256	256	256	60154	0	17931	13530000	16													Tb927.11.6540:mRNA-p1	Tb927.11.6540:mRNA-p1	Tb927.11.6540:mRNA-p1 | transcript=Tb927.11.6540:mRNA | gene=Tb927.11.6540 | organism=Trypanosoma_brucei_brucei_TREU927 | gene_product=hypothetical protein, conserved | transcript_product=hypothetical protein, conserved | location=Tb927_11_v5.1:1838654-184	N/A	N/A	N/A	N/A	N/A	N/A	N/A	N/A
Tb927.11.3240	T-complex protein 1, zeta subunit, putative	2.99666	2.02977	+	0	0	0	923340	1479900	966480	11	11	11	322	322	322	59579	0	89955	16392000	39								+					Tb927.11.3240:mRNA-p1	Tb927.11.3240:mRNA-p1	Tb927.11.3240:mRNA-p1 | transcript=Tb927.11.3240:mRNA | gene=Tb927.11.3240 | organism=Trypanosoma_brucei_brucei_TREU927 | gene_product=T-complex protein 1, zeta subunit, putative | transcript_product=T-complex protein 1, zeta subunit, putative | location=T	N/A	N/A	GO:0005524;GO:0051082	ATP binding;unfolded protein binding	GO:0005832;GO:0005737	chaperonin-containing T-complex;cytoplasm	GO:0051082	unfolded protein binding
Tb927.7.1040;Tb927.7.1050	40S ribosomal protein S16, putative;40S ribosomal protein S16, putative	0.795987	2.0212		0	1751800	2450300	3346000	2438600	8571000	6	6	6	396	396	396	16998	0	966	61036000	34													Tb927.7.1050:mRNA-p1;Tb927.7.1040:mRNA-p1	Tb927.7.1050:mRNA-p1;Tb927.7.1040:mRNA-p1	Tb927.7.1050:mRNA-p1 | transcript=Tb927.7.1050:mRNA | gene=Tb927.7.1050 | organism=Trypanosoma_brucei_brucei_TREU927 | gene_product=40S ribosomal protein S16, putative | transcript_product=40S ribosomal protein S16, putative | location=Tb927_07_v5.1:268952	GO:0005840;GO:0005840	ribosome;ribosome	GO:0003735;GO:0003735	structural constituent of ribosome;structural constituent of ribosome	GO:0005737;GO:0005840;GO:0005840	cytoplasm;ribosome;ribosome	GO:0003729;GO:0003735;GO:0003729;GO:0003735	mRNA binding;structural constituent of ribosome;mRNA binding;structural constituent of ribosome
Tb927.5.3590	Putative zinc finger motif, C2HC5-type/ASCH domain containing protein, putative	1.46969	1.95877		0	0	0	845810	1080100	595600	6	6	6	169	169	169	68099	0	57219	8114200	12													Tb927.5.3590:mRNA-p1	Tb927.5.3590:mRNA-p1	Tb927.5.3590:mRNA-p1 | transcript=Tb927.5.3590:mRNA | gene=Tb927.5.3590 | organism=Trypanosoma_brucei_brucei_TREU927 | gene_product=Putative zinc finger motif, C2HC5-type/ASCH domain containing protein, putative | transcript_product=Putative zinc finger mo	GO:0005634	nucleus	GO:0008270	zinc ion binding	N/A	N/A	N/A	N/A
Tb927.3.5050	60S ribosomal protein L4	0.90778	1.95379		2209300	1378600	4167200	5126800	4632900	31066000	13	13	13	465	465	465	41856	0	31769	250970000	87						+							Tb927.3.5050:mRNA-p1	Tb927.3.5050:mRNA-p1	Tb927.3.5050:mRNA-p1 | transcript=Tb927.3.5050:mRNA | gene=Tb927.3.5050 | organism=Trypanosoma_brucei_brucei_TREU927 | gene_product=60S ribosomal protein L4 | transcript_product=60S ribosomal protein L4 | location=Tb927_03_v5.1:1417717-1418841(+) | protein	GO:0005840	ribosome	GO:0003735	structural constituent of ribosome	GO:0005737;GO:0005840	cytoplasm;ribosome	GO:0003729;GO:0003735	mRNA binding;structural constituent of ribosome
Tb927.11.11780	acyl-CoA dehydrogenase, putative	0.393398	1.94785		0	0	0	3573000	3543800	0	12	12	12	285	285	285	66634	0	12368	14862000	22													Tb927.11.11780:mRNA-p1	Tb927.11.11780:mRNA-p1	Tb927.11.11780:mRNA-p1 | transcript=Tb927.11.11780:mRNA | gene=Tb927.11.11780 | organism=Trypanosoma_brucei_brucei_TREU927 | gene_product=acyl-CoA dehydrogenase, putative | transcript_product=acyl-CoA dehydrogenase, putative | location=Tb927_11_v5.1:316028	N/A	N/A	GO:0050660;GO:0016627	flavin adenine dinucleotide binding;oxidoreductase activity, acting on the CH-CH group of donors	GO:0005737	cytoplasm	GO:0016491	oxidoreductase activity
Tb927.7.3440;Tb927.7.3450	I/6 autoantigen;protein I/6	2.28983	1.94325	+	0	0	0	397420	722280	637730	4	4	4	309	309	309	2705	0	41329	6355500	30													Tb927.7.3440:mRNA-p1;Tb927.7.3450:mRNA-p1	Tb927.7.3440:mRNA-p1;Tb927.7.3450:mRNA-p1	Tb927.7.3440:mRNA-p1 | transcript=Tb927.7.3440:mRNA | gene=Tb927.7.3440 | organism=Trypanosoma_brucei_brucei_TREU927 | gene_product=I/6 autoantigen | transcript_product=I/6 autoantigen | location=Tb927_07_v5.1:891472-892212(-) | protein_length=246 | sequen	N/A;N/A	N/A;N/A	GO:0005509;GO:0005509	calcium ion binding;calcium ion binding	GO:0030863;GO:0015630;GO:0030863;GO:0005737;GO:0015630	cortical cytoskeleton;microtubule cytoskeleton;cortical cytoskeleton;cytoplasm;microtubule cytoskeleton	GO:0005509;GO:0005200;N/A	calcium ion binding;structural constituent of cytoskeleton;N/A
Tb927.10.7330;Tb927.10.7340	40S ribosomal protein S24E, putative;40S ribosomal protein S24E, putative	0.841037	1.94104		640540	0	1321600	986880	1789400	5717800	4	4	4	394	394	394	15683	0	50171	48638000	22													Tb927.10.7340:mRNA-p1;Tb927.10.7330:mRNA-p1	Tb927.10.7340:mRNA-p1;Tb927.10.7330:mRNA-p1	Tb927.10.7340:mRNA-p1 | transcript=Tb927.10.7340:mRNA | gene=Tb927.10.7340 | organism=Trypanosoma_brucei_brucei_TREU927 | gene_product=40S ribosomal protein S24E, putative | transcript_product=40S ribosomal protein S24E, putative | location=Tb927_10_v5.1:1	GO:0005622;GO:0005840;GO:0005622;GO:0005840	intracellular;ribosome;intracellular;ribosome	GO:0003735;GO:0003735	structural constituent of ribosome;structural constituent of ribosome	GO:0005737;GO:0005840;GO:0097014;GO:0005737;GO:0031981;GO:0005840	cytoplasm;ribosome;ciliary plasm;cytoplasm;nuclear lumen;ribosome	GO:0042301;GO:0003735;GO:0003735	phosphate ion binding;structural constituent of ribosome;structural constituent of ribosome
Tb927.1.2330;Tb927.1.2350;Tb927.1.2370;Tb927.1.2390;Tb927.1.2410	beta tubulin;beta tubulin;beta tubulin;beta tubulin;beta tubulin, pseudogene	2.54322	1.93204	+	39529000	37670000	60500000	134920000	218980000	169430000	25	25	25	767	767	767	49704	0	32331	2620200000	321													Tb927.1.2390:mRNA-p1;Tb927.1.2370:mRNA-p1;Tb927.1.2350:mRNA-p1;Tb927.1.2330:mRNA-p1;Tb11.v5.0469.1-p1;Tb927.1.2410:pseudogenic_transcript-p1	Tb927.1.2390:mRNA-p1;Tb927.1.2370:mRNA-p1;Tb927.1.2350:mRNA-p1;Tb927.1.2330:mRNA-p1;Tb11.v5.0469.1-p1;Tb927.1.2410:pseudogenic_transcript-p1	Tb927.1.2390:mRNA-p1 | transcript=Tb927.1.2390:mRNA | gene=Tb927.1.2390 | organism=Trypanosoma_brucei_brucei_TREU927 | gene_product=beta tubulin | transcript_product=beta tubulin | location=Tb927_01_v5.1:581408-582736(+) | protein_length=442 | sequence_SO=	N/A;N/A;N/A;N/A;N/A	N/A;N/A;N/A;N/A;N/A	GO:0003924;GO:0003924;GO:0003924;GO:0003924;GO:0003924	GTPase activity;GTPase activity;GTPase activity;GTPase activity;GTPase activity	GO:0005737;GO:0005874;GO:0005874;GO:0005737;GO:0005874;GO:0005874;N/A	cytoplasm;microtubule;microtubule;cytoplasm;microtubule;microtubule;N/A	GO:0005200;GO:0005200;GO:0005200;GO:0005200;N/A	structural constituent of cytoskeleton;structural constituent of cytoskeleton;structural constituent of cytoskeleton;structural constituent of cytoskeleton;N/A
Tb927.11.12440	Plus-3 domain/Zinc finger, C3HC4 type (RING finger), putative	1.35083	1.92831		0	0	0	0	861930	1372000	10	10	10	353	353	353	4341	0	10381	11484000	22													Tb927.11.12440:mRNA-p1	Tb927.11.12440:mRNA-p1	Tb927.11.12440:mRNA-p1 | transcript=Tb927.11.12440:mRNA | gene=Tb927.11.12440 | organism=Trypanosoma_brucei_brucei_TREU927 | gene_product=Plus-3 domain/Zinc finger, C3HC4 type (RING finger), putative | transcript_product=Plus-3 domain/Zinc finger, C3HC4 ty	N/A	N/A	GO:0003677	DNA binding	GO:0005737	cytoplasm	N/A	N/A
Tb927.9.5520	ubiquitin carboxyl-terminal hydrolase, putative	0.428134	1.92656		0	0	750360	0	925270	9962200	23	23	23	293	293	293	15116	0	28999	39313000	55				+	+	+	+	+	+	+			Tb927.9.5520:mRNA-p1	Tb927.9.5520:mRNA-p1	Tb927.9.5520:mRNA-p1 | transcript=Tb927.9.5520:mRNA | gene=Tb927.9.5520 | organism=Trypanosoma_brucei_brucei_TREU927 | gene_product=ubiquitin carboxyl-terminal hydrolase, putative | transcript_product=ubiquitin carboxyl-terminal hydrolase, putative | locat	N/A	N/A	GO:0036459	thiol-dependent ubiquitinyl hydrolase activity	GO:0097014;GO:0005737;GO:0031981	ciliary plasm;cytoplasm;nuclear lumen	GO:0004197	cysteine-type endopeptidase activity
Tb927.3.1310		0.671693	1.92482		0	0	0	0	788020	2787200	18	18	18	251	251	251	13698	0	32331	11033000	39													Tb927.3.1310.2:mRNA-p1;Tb927.3.1310.1:mRNA-p1	Tb927.3.1310.2:mRNA-p1;Tb927.3.1310.1:mRNA-p1	Tb927.3.1310.2:mRNA-p1 | transcript=Tb927.3.1310.2:mRNA | gene=Tb927.3.1310 | organism=Trypanosoma_brucei_brucei_TREU927 | gene_product=hypothetical protein, conserved | transcript_product=hypothetical protein, conserved | location=Tb927_03_v5.1:323362-327
Tb927.10.13500;Tb927.11.9710	60S ribosomal protein L10a;60S ribosomal protein L10a, putative	0.829218	1.91249		1831500	940020	0	1563400	2090900	8004100	11	11	11	645	645	645	24597	0	32331	94630000	44													Tb927.11.9710:mRNA-p1;Tb927.10.13500:mRNA-p1	Tb927.11.9710:mRNA-p1;Tb927.10.13500:mRNA-p1	Tb927.11.9710:mRNA-p1 | transcript=Tb927.11.9710:mRNA | gene=Tb927.11.9710 | organism=Trypanosoma_brucei_brucei_TREU927 | gene_product=60S ribosomal protein L10a, putative | transcript_product=60S ribosomal protein L10a, putative | location=Tb927_11_v5.1:2	GO:0015934;GO:0015934	large ribosomal subunit;large ribosomal subunit	GO:0003723;GO:0003735;GO:0003723;GO:0003735	RNA binding;structural constituent of ribosome;RNA binding;structural constituent of ribosome	GO:0005737;GO:0005840;GO:0005737;GO:0015934	cytoplasm;ribosome;cytoplasm;large ribosomal subunit	GO:0003735;GO:0042301;GO:0003735	structural constituent of ribosome;phosphate ion binding;structural constituent of ribosome
Tb927.11.14100	Double RNA-binding domain containing protein 4	2.56025	1.91132	+	0	0	0	819360	1101900	616720	9	9	9	321	321	321	54707	0	64998	14433000	19													Tb927.11.14100:mRNA-p1	Tb927.11.14100:mRNA-p1	Tb927.11.14100:mRNA-p1 | transcript=Tb927.11.14100:mRNA | gene=Tb927.11.14100 | organism=Trypanosoma_brucei_brucei_TREU927 | gene_product=Double RNA-binding domain containing protein 4 | transcript_product=Double RNA-binding domain containing protein 4 | l	N/A	N/A	GO:0003676	nucleic acid binding	GO:0005737;GO:0010494;GO:0005654;GO:0005634	cytoplasm;cytoplasmic stress granule;nucleoplasm;nucleus	GO:0003723;GO:0003729	RNA binding;mRNA binding
Tb927.5.3810	orotidine-5-phosphate decarboxylase/orotate phosphoribosyltransferase, putative	2.13249	1.88457	+	0	0	0	882680	1141100	553590	10	10	10	275	275	275	49955	0	84841	13340000	33													Tb927.5.3810:mRNA-p1	Tb927.5.3810:mRNA-p1	Tb927.5.3810:mRNA-p1 | transcript=Tb927.5.3810:mRNA | gene=Tb927.5.3810 | organism=Trypanosoma_brucei_brucei_TREU927 | gene_product=orotidine-5-phosphate decarboxylase/orotate phosphoribosyltransferase, putative | transcript_product=orotidine-5-phosphate d	N/A	N/A	GO:0003824;GO:0004588;GO:0004590	catalytic activity;orotate phosphoribosyltransferase activity;orotidine-5'-phosphate decarboxylase activity	GO:0036064;GO:0005737;GO:0020015	ciliary basal body;cytoplasm;glycosome	GO:0004588	orotate phosphoribosyltransferase activity
Tb927.10.3260	Long-chain-fatty-acid--CoA ligase 5 (EC 6.2.1.3) (Long-chain acyl-CoA synthetase 5) (LACS 5), putative	0.741693	1.85222		0	0	0	0	1365300	980030	9	9	9	165	165	165	78983	0	78876	6184500	12													Tb927.10.3260:mRNA-p1;Tb11.v5.0825.1-p1	Tb927.10.3260:mRNA-p1	Tb927.10.3260:mRNA-p1 | transcript=Tb927.10.3260:mRNA | gene=Tb927.10.3260 | organism=Trypanosoma_brucei_brucei_TREU927 | gene_product=Long-chain-fatty-acid--CoA ligase 5 (EC 6.2.1.3) (Long-chain acyl-CoA synthetase 5) (LACS 5), putative | transcript_produ	N/A	N/A	GO:0003824	catalytic activity	GO:0097014;GO:0020016;GO:0005737;GO:0005654;GO:0005886	ciliary plasm;ciliary pocket;cytoplasm;nucleoplasm;plasma membrane	GO:0003824;GO:0004467	catalytic activity;long-chain fatty acid-CoA ligase activity
Tb927.1.2570	coatomer beta subunit	0.91834	1.85145		0	0	0	265830	979030	2425800	19	19	19	251	251	251	11005	0	16176	20636000	44													Tb927.1.2570:mRNA-p1	Tb927.1.2570:mRNA-p1	Tb927.1.2570:mRNA-p1 | transcript=Tb927.1.2570:mRNA | gene=Tb927.1.2570 | organism=Trypanosoma_brucei_brucei_TREU927 | gene_product=coatomer beta subunit | transcript_product=coatomer beta subunit | location=Tb927_01_v5.1:603482-606430(+) | protein_length=	GO:0030126;GO:0005737;GO:0030117	COPI vesicle coat;cytoplasm;membrane coat	GO:0005488;GO:0005198	binding;structural molecule activity	N/A	N/A	N/A	N/A
Tb927.9.10770	polyadenylate-binding protein 2	0.631804	1.82733		1723900	0	2503800	1694200	2602900	14208000	24	24	24	508	508	508	62147	0	32331	114710000	95													Tb927.9.10770:mRNA-p1	Tb927.9.10770:mRNA-p1	Tb927.9.10770:mRNA-p1 | transcript=Tb927.9.10770:mRNA | gene=Tb927.9.10770 | organism=Trypanosoma_brucei_brucei_TREU927 | gene_product=polyadenylate-binding protein 2 | transcript_product=polyadenylate-binding protein 2 | location=Tb927_09_v5.1:1700279-170	N/A	N/A	GO:0003723;GO:0003676	RNA binding;nucleic acid binding	GO:0000932;GO:0005737;GO:0010494;GO:0097165;GO:0035770	P-body;cytoplasm;cytoplasmic stress granule;nuclear stress granule;ribonucleoprotein granule	GO:0003723;GO:0008143;GO:0042162	RNA binding;poly(A) binding;telomeric DNA binding
Tb927.11.2050;Tb927.11.2060	60S acidic ribosomal protein P0, putative;60S acidic ribosomal protein P0, putative	0.963468	1.82431		0	0	0	0	863610	1701600	8	8	8	556	556	556	34627	0	1366	21497000	36													Tb927.11.2060:mRNA-p1;Tb927.11.2050:mRNA-p1	Tb927.11.2060:mRNA-p1;Tb927.11.2050:mRNA-p1	Tb927.11.2060:mRNA-p1 | transcript=Tb927.11.2060:mRNA | gene=Tb927.11.2060 | organism=Trypanosoma_brucei_brucei_TREU927 | gene_product=60S acidic ribosomal protein P0, putative | transcript_product=60S acidic ribosomal protein P0, putative | location=Tb927	GO:0005622;GO:0005622	intracellular;intracellular	N/A;N/A	N/A;N/A	GO:0005737;GO:0015934;GO:0005737;GO:0015934	cytoplasm;large ribosomal subunit;cytoplasm;large ribosomal subunit	GO:0032403;GO:0003735;GO:0003735	protein complex binding;structural constituent of ribosome;structural constituent of ribosome
Tb927.9.14480	dynein-associated protein, putative	3.53343	1.79998	+	0	0	0	773680	895990	822090	4	4	4	724	724	724	1113	0	44842	15762000	16													Tb927.9.14480:mRNA-p1	Tb927.9.14480:mRNA-p1	Tb927.9.14480:mRNA-p1 | transcript=Tb927.9.14480:mRNA | gene=Tb927.9.14480 | organism=Trypanosoma_brucei_brucei_TREU927 | gene_product=dynein-associated protein, putative | transcript_product=dynein-associated protein, putative | location=Tb927_09_v5.1:226	GO:0005868	cytoplasmic dynein complex	N/A	N/A	GO:0005930;GO:0036064	axoneme;ciliary basal body	N/A	N/A
Tb927.10.5330;Tb927.10.5340	40S ribosomal protein S18, putative;40S ribosomal protein S18, putative	3.38505	1.79967	+	6490600	5769200	7894800	24579000	20177000	25153000	10	10	10	529	529	529	1751	0	23046	302940000	62													Tb927.10.5340:mRNA-p1;Tb927.10.5330:mRNA-p1;Tb11.v5.1060.1-p1;Tb11.v5.0243.1-p1	Tb927.10.5340:mRNA-p1;Tb927.10.5330:mRNA-p1;Tb11.v5.1060.1-p1;Tb11.v5.0243.1-p1	Tb927.10.5340:mRNA-p1 | transcript=Tb927.10.5340:mRNA | gene=Tb927.10.5340 | organism=Trypanosoma_brucei_brucei_TREU927 | gene_product=40S ribosomal protein S18, putative | transcript_product=40S ribosomal protein S18, putative | location=Tb927_10_v5.1:133	GO:0005622;GO:0005840;GO:0005622;GO:0005840	intracellular;ribosome;intracellular;ribosome	GO:0003723;GO:0003676;GO:0003735;GO:0003723;GO:0003676;GO:0003735	RNA binding;nucleic acid binding;structural constituent of ribosome;RNA binding;nucleic acid binding;structural constituent of ribosome	GO:0005737;GO:0031981;GO:0000314;GO:0005840;GO:0005737;GO:0000314;GO:0005840	cytoplasm;nuclear lumen;organellar small ribosomal subunit;ribosome;cytoplasm;organellar small ribosomal subunit;ribosome	GO:0003723;GO:0003729;GO:0032403;GO:0003735;GO:0003723;GO:0003729;GO:0032403;GO:0003735	RNA binding;mRNA binding;protein complex binding;structural constituent of ribosome;RNA binding;mRNA binding;protein complex binding;structural constituent of ribosome
Tb927.9.8850;Tb927.9.8880	actin A;actin B	0.818915	1.75474		0	0	0	0	1255400	1495000	5	5	5	218	218	218	41895	0	41747	15300000	13													Tb927.9.8880:mRNA-p1;Tb927.9.8850:mRNA-p1	Tb927.9.8880:mRNA-p1;Tb927.9.8850:mRNA-p1	Tb927.9.8880:mRNA-p1 | transcript=Tb927.9.8880:mRNA | gene=Tb927.9.8880 | organism=Trypanosoma_brucei_brucei_TREU927 | gene_product=actin B | transcript_product=actin B | location=Tb927_09_v5.1:1427029-1428159(-) | protein_length=376 | sequence_SO=chromoso	N/A;N/A	N/A;N/A	N/A;N/A	N/A;N/A	GO:0015629;GO:0097014;GO:0005737;GO:0015629;GO:0097014;GO:0005737	actin cytoskeleton;ciliary plasm;cytoplasm;actin cytoskeleton;ciliary plasm;cytoplasm	GO:0005200;GO:0005200	structural constituent of cytoskeleton;structural constituent of cytoskeleton
Tb927.10.2560	mitochondrial malate dehydrogenase	0.86779	1.74138		0	0	0	0	552410	921590	5	5	5	371	371	371	33188	0	76106	10148000	25													Tb927.10.2560:mRNA-p1	Tb927.10.2560:mRNA-p1	Tb927.10.2560:mRNA-p1 | transcript=Tb927.10.2560:mRNA | gene=Tb927.10.2560 | organism=Trypanosoma_brucei_brucei_TREU927 | gene_product=mitochondrial malate dehydrogenase | transcript_product=mitochondrial malate dehydrogenase | location=Tb927_10_v5.1:66328	N/A	N/A	GO:0030060;GO:0003824;GO:0016491;GO:0016616	L-malate dehydrogenase activity;catalytic activity;oxidoreductase activity;oxidoreductase activity, acting on the CH-OH group of donors, NAD or NADP as acceptor	GO:0020023;GO:0005743;GO:0005739	kinetoplast;mitochondrial inner membrane;mitochondrion	GO:0016615;GO:0016491	malate dehydrogenase activity;oxidoreductase activity
Tb927.6.2200	DJ-1 family protein, putative	1.90413	1.65689	+	0	0	0	475720	959050	646390	7	7	7	538	538	538	21126	0	65959	11497000	29													Tb927.6.2200:mRNA-p1	Tb927.6.2200:mRNA-p1	Tb927.6.2200:mRNA-p1 | transcript=Tb927.6.2200:mRNA | gene=Tb927.6.2200 | organism=Trypanosoma_brucei_brucei_TREU927 | gene_product=DJ-1 family protein, putative | transcript_product=DJ-1 family protein, putative | location=Tb927_06_v5.1:698549-699142(+) |	N/A	N/A	N/A	N/A	GO:0097014;GO:0005737;GO:0031981	ciliary plasm;cytoplasm;nuclear lumen	N/A	N/A
Tb927.11.14300	Dynein intermediate chain, axonemal	1.67825	1.63758	+	0	0	0	0	952160	1127800	11	11	11	297	297	297	68115	0	12363	13113000	26													Tb927.11.14300:mRNA-p1	Tb927.11.14300:mRNA-p1	Tb927.11.14300:mRNA-p1 | transcript=Tb927.11.14300:mRNA | gene=Tb927.11.14300 | organism=Trypanosoma_brucei_brucei_TREU927 | gene_product=Dynein intermediate chain, axonemal | transcript_product=Dynein intermediate chain, axonemal | location=Tb927_11_v5.1:	N/A	N/A	GO:0005515	protein binding	GO:0005930;GO:0030286	axoneme;dynein complex	GO:0003777;GO:0003774	microtubule motor activity;motor activity
Tb927.10.5640	Gem-associated protein 2, putative	1.98733	1.6325	+	0	0	0	789340	697620	689200	6	6	6	19	19	19	55428	0	41374	4720300	13													Tb927.10.5640:mRNA-p1	Tb927.10.5640:mRNA-p1	Tb927.10.5640:mRNA-p1 | transcript=Tb927.10.5640:mRNA | gene=Tb927.10.5640 | organism=Trypanosoma_brucei_brucei_TREU927 | gene_product=Gem-associated protein 2, putative | transcript_product=Gem-associated protein 2, putative | location=Tb927_10_v5.1:14071	N/A	N/A	N/A	N/A	GO:0071024;GO:0034730;GO:0005634;GO:0005681	SL snRNP;SmD-containing SMN-Sm protein complex;nucleus;spliceosomal complex	GO:0005515;GO:0017069	protein binding;snRNA binding
Tb927.11.14000;Tb927.11.14020	nuclear RNA binding domain 1;nuclear RNA binding domain 2	0.511584	1.6154		1564000	0	2318900	1681500	1424700	8141300	9	9	9	348	348	348	30274	0	13405	62431000	44													Tb927.11.14020:mRNA-p1;Tb927.11.14000:mRNA-p1	Tb927.11.14020:mRNA-p1;Tb927.11.14000:mRNA-p1	Tb927.11.14020:mRNA-p1 | transcript=Tb927.11.14020:mRNA | gene=Tb927.11.14020 | organism=Trypanosoma_brucei_brucei_TREU927 | gene_product=nuclear RNA binding domain 2 | transcript_product=nuclear RNA binding domain 2 | location=Tb927_11_v5.1:3711538-371237	N/A;N/A	N/A;N/A	GO:0003676;GO:0003676	nucleic acid binding;nucleic acid binding	GO:0005737;GO:0005634;GO:0005737;GO:0005634	cytoplasm;nucleus;cytoplasm;nucleus	GO:0003723;GO:0003729;GO:0005515;GO:0003723;GO:0003729;GO:0005515	RNA binding;mRNA binding;protein binding;RNA binding;mRNA binding;protein binding
Tb927.1.1880	WD40 repeat-containing protein	0.571688	1.61361		0	0	0	0	1177700	2315800	13	13	13	157	157	157	15734	0	10819	13902000	34													Tb927.1.1880:mRNA-p1	Tb927.1.1880:mRNA-p1	Tb927.1.1880:mRNA-p1 | transcript=Tb927.1.1880:mRNA | gene=Tb927.1.1880 | organism=Trypanosoma_brucei_brucei_TREU927 | gene_product=WD40 repeat-containing protein | transcript_product=WD40 repeat-containing protein | location=Tb927_01_v5.1:484190-488521(+)	N/A	N/A	GO:0005515	protein binding	GO:0005737	cytoplasm	N/A	N/A
Tb927.2.3030	ATP-dependent Clp protease subunit, heat shock protein 78 (HSP78), putative	1.04321	1.60855		0	0	0	601210	553710	427430	12	12	12	235	235	235	90664	0	13004	7190100	24													Tb927.2.3030:mRNA-p1	Tb927.2.3030:mRNA-p1	Tb927.2.3030:mRNA-p1 | transcript=Tb927.2.3030:mRNA | gene=Tb927.2.3030 | organism=Trypanosoma_brucei_brucei_TREU927 | gene_product=ATP-dependent Clp protease subunit, heat shock protein 78 (HSP78), putative | transcript_product=ATP-dependent Clp protease	N/A	N/A	GO:0005524	ATP binding	GO:0009841;GO:0005739	mitochondrial endopeptidase Clp complex;mitochondrion	GO:0004252;GO:0051082	serine-type endopeptidase activity;unfolded protein binding
Tb927.9.13970	KKT-interacting protein 9	1.50765	1.59696		10595000	8564100	11726000	21909000	22657000	59334000	17	17	17	563	563	563	36788	0	32331	509430000	133													Tb927.9.13970:mRNA-p1	Tb927.9.13970:mRNA-p1	Tb927.9.13970:mRNA-p1 | transcript=Tb927.9.13970:mRNA | gene=Tb927.9.13970 | organism=Trypanosoma_brucei_brucei_TREU927 | gene_product=KKT-interacting protein 9 | transcript_product=KKT-interacting protein 9 | location=Tb927_09_v5.1:2181386-2182405(-) | pr	N/A	N/A	N/A	N/A	GO:0000776;GO:0005654;GO:0005634	kinetochore;nucleoplasm;nucleus	N/A	N/A
Tb927.11.6500;Tb927.11.6510	40S ribosomal protein S21, putative;40S ribosomal protein S21, putative	0.478695	1.59492		0	0	0	0	763920	3124800	2	2	2	18	18	18	21118	0	25482	12696000	12													Tb927.11.6510:mRNA-p1;Tb927.11.6500:mRNA-p1	Tb927.11.6510:mRNA-p1;Tb927.11.6500:mRNA-p1	Tb927.11.6510:mRNA-p1 | transcript=Tb927.11.6510:mRNA | gene=Tb927.11.6510 | organism=Trypanosoma_brucei_brucei_TREU927 | gene_product=40S ribosomal protein S21, putative | transcript_product=40S ribosomal protein S21, putative | location=Tb927_11_v5.1:183	GO:0005622;GO:0005840;GO:0005622;GO:0005840	intracellular;ribosome;intracellular;ribosome	GO:0003735;GO:0003735	structural constituent of ribosome;structural constituent of ribosome	GO:0005737;GO:0005840;GO:0005737;GO:0005840	cytoplasm;ribosome;cytoplasm;ribosome	GO:0003735;GO:0003735	structural constituent of ribosome;structural constituent of ribosome
Tb927.8.6360	SPRY domain containing protein, putative	1.86607	1.58367	+	0	0	0	420310	672110	1006300	7	7	7	122	122	122	97741	0	76845	5976800	15													Tb927.8.6360:mRNA-p1	Tb927.8.6360:mRNA-p1	Tb927.8.6360:mRNA-p1 | transcript=Tb927.8.6360:mRNA | gene=Tb927.8.6360 | organism=Trypanosoma_brucei_brucei_TREU927 | gene_product=SPRY domain containing protein, putative | transcript_product=SPRY domain containing protein, putative | location=Tb927_08_v	N/A	N/A	GO:0005515;GO:0008270	protein binding;zinc ion binding	GO:0005737;GO:0005634	cytoplasm;nucleus	N/A	N/A
Tb927.10.1060	T-complex protein 1, delta subunit, putative	1.75165	1.56674	+	0	0	0	468520	757140	317640	8	8	8	172	172	172	58361	0	68527	7127500	19						+		+		+			Tb927.10.1060:mRNA-p1	Tb927.10.1060:mRNA-p1	Tb927.10.1060:mRNA-p1 | transcript=Tb927.10.1060:mRNA | gene=Tb927.10.1060 | organism=Trypanosoma_brucei_brucei_TREU927 | gene_product=T-complex protein 1, delta subunit, putative | transcript_product=T-complex protein 1, delta subunit, putative | location	N/A	N/A	GO:0005524;GO:0051082	ATP binding;unfolded protein binding	GO:0005832;GO:0005737	chaperonin-containing T-complex;cytoplasm	GO:0051082	unfolded protein binding
Tb927.10.10330	Anaphase-promoting complex subunit CDC27	0.480913	1.55251		0	0	0	0	2311100	1360200	11	11	11	379	379	379	62877	0	10144	11174000	21													Tb927.10.10330:mRNA-p1	Tb927.10.10330:mRNA-p1	Tb927.10.10330:mRNA-p1 | transcript=Tb927.10.10330:mRNA | gene=Tb927.10.10330 | organism=Trypanosoma_brucei_brucei_TREU927 | gene_product=Anaphase-promoting complex subunit CDC27 | transcript_product=Anaphase-promoting complex subunit CDC27 | location=Tb92	N/A	N/A	GO:0005515	protein binding	GO:0005680;GO:0051286;GO:0005737	anaphase-promoting complex;cell tip;cytoplasm	N/A	N/A
Tb927.10.7990	replication factor C subunit 3, putative	0.235005	1.54616		0	801340	0	0	365210	17905000	13	13	13	513	513	513	38734	0	22662	96186000	54													Tb927.10.7990:mRNA-p1	Tb927.10.7990:mRNA-p1	Tb927.10.7990:mRNA-p1 | transcript=Tb927.10.7990:mRNA | gene=Tb927.10.7990 | organism=Trypanosoma_brucei_brucei_TREU927 | gene_product=replication factor C subunit 3, putative | transcript_product=replication factor C subunit 3, putative | location=Tb927_1	N/A	N/A	GO:0003677	DNA binding	GO:0005654;GO:0005634	nucleoplasm;nucleus	N/A	N/A
Tb927.11.11360;Tb927.11.11370	receptor for activated C kinase 1;receptor for activated C kinase 1	2.09572	1.54249	+	9257900	6688700	9158300	29520000	28802000	16487000	19	19	19	726	726	726	3469	0	32331	413640000	125													Tb927.11.11370:mRNA-p1;Tb927.11.11360:mRNA-p1	Tb927.11.11370:mRNA-p1;Tb927.11.11360:mRNA-p1	Tb927.11.11370:mRNA-p1 | transcript=Tb927.11.11370:mRNA | gene=Tb927.11.11370 | organism=Trypanosoma_brucei_brucei_TREU927 | gene_product=receptor for activated C kinase 1 | transcript_product=receptor for activated C kinase 1 | location=Tb927_11_v5.1:3037	N/A;N/A	N/A;N/A	GO:0005515;GO:0005515	protein binding;protein binding	GO:0005737;GO:0005840;GO:0005737;GO:0005840	cytoplasm;ribosome;cytoplasm;ribosome	GO:0003729;GO:0005080;GO:0003729;GO:0005080	mRNA binding;protein kinase C binding;mRNA binding;protein kinase C binding
Tb927.7.830	telomerase-associated protein, putative	0.348336	1.53937		0	0	0	0	165950	8244400	34	34	34	174	174	174	30853	0	29096	27296000	47													Tb927.7.830:mRNA-p1	Tb927.7.830:mRNA-p1	Tb927.7.830:mRNA-p1 | transcript=Tb927.7.830:mRNA | gene=Tb927.7.830 | organism=Trypanosoma_brucei_brucei_TREU927 | gene_product=telomerase-associated protein, putative | transcript_product=telomerase-associated protein, putative | location=Tb927_07_v5.1:1	N/A	N/A	GO:0003723;GO:0005515	RNA binding;protein binding	N/A	N/A	N/A	N/A
Tb927.10.12680;Tb927.11.9730	60S ribosomal protein L34, putative;60S ribosomal protein L34, putative	0.526462	1.51357		0	1166900	1694200	1397900	1164900	3670600	4	4	4	218	218	218	19336	0	46215	34911000	34													Tb927.11.9730:mRNA-p1;Tb927.10.12680:mRNA-p1	Tb927.11.9730:mRNA-p1;Tb927.10.12680:mRNA-p1	Tb927.11.9730:mRNA-p1 | transcript=Tb927.11.9730:mRNA | gene=Tb927.11.9730 | organism=Trypanosoma_brucei_brucei_TREU927 | gene_product=60S ribosomal protein L34, putative | transcript_product=60S ribosomal protein L34, putative | location=Tb927_11_v5.1:263	GO:0005622;GO:0005840;GO:0005622;GO:0005840	intracellular;ribosome;intracellular;ribosome	GO:0003735;GO:0003735	structural constituent of ribosome;structural constituent of ribosome	GO:0005737;GO:0005840;GO:0005737;GO:0005840	cytoplasm;ribosome;cytoplasm;ribosome	GO:0003735;GO:0003735	structural constituent of ribosome;structural constituent of ribosome
Tb927.10.12500;Tb927.10.12510	P-type H+-ATPase, putative;P-type H+-ATPase, putative	1.84136	1.47326	+	0	0	0	364740	650350	419120	6	6	6	92	92	92	10023	0	48432	4117000	11													Tb927.10.12500:mRNA-p1;Tb927.10.12510:mRNA-p1	Tb927.10.12500:mRNA-p1;Tb927.10.12510:mRNA-p1	Tb927.10.12500:mRNA-p1 | transcript=Tb927.10.12500:mRNA | gene=Tb927.10.12500 | organism=Trypanosoma_brucei_brucei_TREU927 | gene_product=P-type H+-ATPase, putative | transcript_product=P-type H+-ATPase, putative | location=Tb927_10_v5.1:3030942-3033680(-)	GO:0016021;GO:0016021	integral component of membrane;integral component of membrane	GO:0000166;GO:0008553;GO:0008553	nucleotide binding;proton-exporting ATPase activity, phosphorylative mechanism;proton-exporting ATPase activity, phosphorylative mechanism	GO:0005886;GO:0020016;GO:0005886	plasma membrane;ciliary pocket;plasma membrane	GO:0005524;GO:0015662;GO:0005524;GO:0015662	ATP binding;ATPase activity, coupled to transmembrane movement of ions, phosphorylative mechanism;ATP binding;ATPase activity, coupled to transmembrane movement of ions, phosphorylative mechanism
Tb927.5.2080	GMP reductase	0.780347	1.45848		0	0	0	0	725770	1447800	12	12	12	377	377	377	52238	0	87802	10265000	22													Tb927.5.2080:mRNA-p1	Tb927.5.2080:mRNA-p1	Tb927.5.2080:mRNA-p1 | transcript=Tb927.5.2080:mRNA | gene=Tb927.5.2080 | organism=Trypanosoma_brucei_brucei_TREU927 | gene_product=GMP reductase | transcript_product=GMP reductase | location=Tb927_05_v5.1:713439-714914(-) | protein_length=491 | sequence_S	N/A	N/A	GO:0003938;GO:0003824	IMP dehydrogenase activity;catalytic activity	GO:0020015	glycosome	GO:0003920	GMP reductase activity
Tb927.9.12300	replication factor C, subunit 3, putative	0.336997	1.45577		0	1125300	784280	0	769550	21256000	14	14	14	616	616	616	39624	0	32331	148090000	72													Tb927.9.12300:mRNA-p1	Tb927.9.12300:mRNA-p1	Tb927.9.12300:mRNA-p1 | transcript=Tb927.9.12300:mRNA | gene=Tb927.9.12300 | organism=Trypanosoma_brucei_brucei_TREU927 | gene_product=replication factor C, subunit 3, putative | transcript_product=replication factor C, subunit 3, putative | location=Tb927	N/A	N/A	GO:0005524;GO:0003677	ATP binding;DNA binding	GO:0005663;GO:0005654;GO:0005634	DNA replication factor C complex;nucleoplasm;nucleus	GO:0005524;GO:0003677	ATP binding;DNA binding
Tb927.8.3080	hypothetical protein, conserved	0.722795	1.44554		0	0	0	0	350780	1645900	9	9	9	106	106	106	14118	0	9396	6279000	17													Tb927.8.3080:mRNA-p1	Tb927.8.3080:mRNA-p1	Tb927.8.3080:mRNA-p1 | transcript=Tb927.8.3080:mRNA | gene=Tb927.8.3080 | organism=Trypanosoma_brucei_brucei_TREU927 | gene_product=hypothetical protein, conserved | transcript_product=hypothetical protein, conserved | location=Tb927_08_v5.1:924095-928009(	N/A	N/A	N/A	N/A	N/A	N/A	N/A	N/A
Tb927.6.2640	importin alpha subunit, putative	1.88078	1.44444	+	0	0	0	428490	753300	632410	10	10	10	278	278	278	58065	0	90102	11112000	31													Tb927.6.2640:mRNA-p1	Tb927.6.2640:mRNA-p1	Tb927.6.2640:mRNA-p1 | transcript=Tb927.6.2640:mRNA | gene=Tb927.6.2640 | organism=Trypanosoma_brucei_brucei_TREU927 | gene_product=importin alpha subunit, putative | transcript_product=importin alpha subunit, putative | location=Tb927_06_v5.1:793568-79516	GO:0005737;GO:0005634	cytoplasm;nucleus	GO:0005488;GO:0061608;GO:0005515	binding;nuclear import signal receptor activity;protein binding	GO:0005654;GO:0005634	nucleoplasm;nucleus	N/A	N/A
Tb927.9.5320	nucleolar RNA binding protein, putative	1.30516	1.42905		626740	544410	501230	1013700	1097000	3002600	12	12	11	41	41	382	46864	0	21098	20691000	45													Tb927.9.5320:mRNA-p1	Tb927.9.5320:mRNA-p1	Tb927.9.5320:mRNA-p1 | transcript=Tb927.9.5320:mRNA | gene=Tb927.9.5320 | organism=Trypanosoma_brucei_brucei_TREU927 | gene_product=nucleolar RNA binding protein, putative | transcript_product=nucleolar RNA binding protein, putative | location=Tb927_09_v5.	N/A	N/A	N/A	N/A	GO:0005634	nucleus	GO:0003729;GO:0030515	mRNA binding;snoRNA binding
Tb927.10.3840;Tb927.11.14130	60S ribosomal protein L18a, putative;ribosomal protein L18, putative	0.89225	1.4094		1500400	1390700	2702000	2622300	3402500	11843000	6	6	6	413	413	413	20904	0	98846	87150000	45													Tb927.11.14130:mRNA-p1;Tb927.10.3840:mRNA-p1	Tb927.11.14130:mRNA-p1;Tb927.10.3840:mRNA-p1	Tb927.11.14130:mRNA-p1 | transcript=Tb927.11.14130:mRNA | gene=Tb927.11.14130 | organism=Trypanosoma_brucei_brucei_TREU927 | gene_product=ribosomal protein L18, putative | transcript_product=ribosomal protein L18, putative | location=Tb927_11_v5.1:3745050-	GO:0005840;GO:0005840	ribosome;ribosome	GO:0003735;GO:0003735	structural constituent of ribosome;structural constituent of ribosome	GO:0005737;GO:0005840;GO:0005737;GO:0005840	cytoplasm;ribosome;cytoplasm;ribosome	GO:0003729;GO:0003735;GO:0003729;GO:0003735	mRNA binding;structural constituent of ribosome;mRNA binding;structural constituent of ribosome
Tb927.7.1190	regulator of chromosome condensation, putative	0.575086	1.40664		0	0	0	0	653530	1308300	9	9	9	141	141	141	12385	0	95524	6971400	16													Tb927.7.1190:mRNA-p1	Tb927.7.1190:mRNA-p1	Tb927.7.1190:mRNA-p1 | transcript=Tb927.7.1190:mRNA | gene=Tb927.7.1190 | organism=Trypanosoma_brucei_brucei_TREU927 | gene_product=regulator of chromosome condensation, putative | transcript_product=regulator of chromosome condensation, putative | locatio	N/A	N/A	N/A	N/A	GO:0005737	cytoplasm	N/A	N/A
Tb927.10.5620	fructose-bisphosphate aldolase, glycosomal	0.856177	1.37855		1902200	1862300	3919000	4465100	3538000	15447000	19	19	19	651	651	651	41071	0	32331	144970000	93													Tb927.10.5620:mRNA-p1;Tb11.v5.0531.1-p1	Tb927.10.5620:mRNA-p1;Tb11.v5.0531.1-p1	Tb927.10.5620:mRNA-p1 | transcript=Tb927.10.5620:mRNA | gene=Tb927.10.5620 | organism=Trypanosoma_brucei_brucei_TREU927 | gene_product=fructose-bisphosphate aldolase, glycosomal | transcript_product=fructose-bisphosphate aldolase, glycosomal | location=Tb9	N/A	N/A	GO:0004332	fructose-bisphosphate aldolase activity	GO:0020015	glycosome	GO:0004332	fructose-bisphosphate aldolase activity
Tb927.9.15360	40S ribosomal protein S6, putative	0.897042	1.34672		1121600	2145000	2911700	3628600	2983300	10646000	9	9	3	352	352	192	28476	0	16641	85810000	50													Tb927.9.15360:mRNA-p1	Tb927.9.15360:mRNA-p1	Tb927.9.15360:mRNA-p1 | transcript=Tb927.9.15360:mRNA | gene=Tb927.9.15360 | organism=Trypanosoma_brucei_brucei_TREU927 | gene_product=40S ribosomal protein S6, putative | transcript_product=40S ribosomal protein S6, putative | location=Tb927_09_v5.1:23843	GO:0005622;GO:0005840	intracellular;ribosome	GO:0003735	structural constituent of ribosome	GO:0005737;GO:0005840;GO:0070565	cytoplasm;ribosome;telomere-telomerase complex	GO:0003729	mRNA binding
Tb927.6.2790	L-threonine 3-dehydrogenase	0.659451	1.33345		995080	0	0	591750	634830	1170400	8	8	8	395	395	395	36957	0	65295	12138000	22													Tb927.6.2790:mRNA-p1	Tb927.6.2790:mRNA-p1	Tb927.6.2790:mRNA-p1 | transcript=Tb927.6.2790:mRNA | gene=Tb927.6.2790 | organism=Trypanosoma_brucei_brucei_TREU927 | gene_product=L-threonine 3-dehydrogenase | transcript_product=L-threonine 3-dehydrogenase | location=Tb927_06_v5.1:836359-837357(+) | pro	N/A	N/A	GO:0003824;GO:0050662	catalytic activity;coenzyme binding	GO:0005739	mitochondrion	GO:0005515	protein binding
Tb927.6.5150	hypothetical protein, conserved	0.562298	1.32983		0	0	0	0	1052900	998460	18	18	18	99	99	99	32949	0	12164	6096700	26													Tb927.6.5150:mRNA-p1;Tb11.v5.0657.1-p1;Tb11.v5.0656.1-p1	Tb927.6.5150:mRNA-p1	Tb927.6.5150:mRNA-p1 | transcript=Tb927.6.5150:mRNA | gene=Tb927.6.5150 | organism=Trypanosoma_brucei_brucei_TREU927 | gene_product=hypothetical protein, conserved | transcript_product=hypothetical protein, conserved | location=Tb927_06_v5.1:1404693-141353	N/A	N/A	N/A	N/A	N/A	N/A	N/A	N/A
Tb927.8.830	Protein of unknown function (DUF3608), putative	0.606019	1.29727		0	0	0	0	609230	829800	12	12	12	134	134	134	16828	0	93624	5422400	22													Tb927.8.830:mRNA-p1	Tb927.8.830:mRNA-p1	Tb927.8.830:mRNA-p1 | transcript=Tb927.8.830:mRNA | gene=Tb927.8.830 | organism=Trypanosoma_brucei_brucei_TREU927 | gene_product=Protein of unknown function (DUF3608), putative | transcript_product=Protein of unknown function (DUF3608), putative | location	N/A	N/A	N/A	N/A	N/A	N/A	N/A	N/A
Tb927.7.3080	Kinetochore interacting protein 4	1.00374	1.27492		9765400	9549800	12848000	14110000	21822000	55140000	15	15	15	48	48	48	47366	0	32331	532230000	137													Tb927.7.3080:mRNA-p1	Tb927.7.3080:mRNA-p1	Tb927.7.3080:mRNA-p1 | transcript=Tb927.7.3080:mRNA | gene=Tb927.7.3080 | organism=Trypanosoma_brucei_brucei_TREU927 | gene_product=Kinetochore interacting protein 4 | transcript_product=Kinetochore interacting protein 4 | location=Tb927_07_v5.1:779167-780	N/A	N/A	N/A	N/A	GO:0000776;GO:0005634;GO:0005819	kinetochore;nucleus;spindle	N/A	N/A
Tb927.10.3990	DHH1	2.06545	1.25573	+	0	0	0	661210	578690	380510	8	8	8	217	217	217	46468	0	5734	4695900	17		+		+			+	+		+			Tb927.10.3990:mRNA-p1	Tb927.10.3990:mRNA-p1	Tb927.10.3990:mRNA-p1 | transcript=Tb927.10.3990:mRNA | gene=Tb927.10.3990 | organism=Trypanosoma_brucei_brucei_TREU927 | gene_product=DHH1 | transcript_product=DHH1 | location=Tb927_10_v5.1:1056282-1057502(-) | protein_length=406 | sequence_SO=chromosome	N/A	N/A	GO:0005524;GO:0003676	ATP binding;nucleic acid binding	GO:0000932	P-body	GO:0005524;GO:0008026;GO:0003729	ATP binding;ATP-dependent helicase activity;mRNA binding
Tb927.11.11475;Tb927.11.11725	ribosomal protein S14p/S29e;ribosomal protein S14p/S29e	0.25686	1.25074		0	0	0	3668100	2369400	0	3	3	3	439	439	439	67299	0	31639	32095000	13													Tb927.11.11725:mRNA-p1;Tb927.11.11475:mRNA-p1	Tb927.11.11725:mRNA-p1;Tb927.11.11475:mRNA-p1	Tb927.11.11725:mRNA-p1 | transcript=Tb927.11.11725:mRNA | gene=Tb927.11.11725 | organism=Trypanosoma_brucei_brucei_TREU927 | gene_product=ribosomal protein S14p/S29e | transcript_product=ribosomal protein S14p/S29e | location=Tb927_11_v5.1:3145263-3145436(	GO:0005622;GO:0005840;GO:0005622;GO:0005840	intracellular;ribosome;intracellular;ribosome	GO:0003735;GO:0003735	structural constituent of ribosome;structural constituent of ribosome	N/A;N/A	N/A;N/A	N/A;N/A	N/A;N/A
Tb927.11.16970	protein phosphatase 4, putative	1.2332	1.23589		0	0	0	907580	595580	299600	7	7	7	373	373	373	34432	0	5295	7579600	19													Tb927.11.16970:mRNA-p1	Tb927.11.16970:mRNA-p1	Tb927.11.16970:mRNA-p1 | transcript=Tb927.11.16970:mRNA | gene=Tb927.11.16970 | organism=Trypanosoma_brucei_brucei_TREU927 | gene_product=protein phosphatase 4, putative | transcript_product=protein phosphatase 4, putative | location=Tb927_11_v5.1:4525977-	N/A	N/A	GO:0016787	hydrolase activity	GO:0097014;GO:0005737;GO:0031981;GO:0000159	ciliary plasm;cytoplasm;nuclear lumen;protein phosphatase type 2A complex	GO:0042578;GO:0004722	phosphoric ester hydrolase activity;protein serine/threonine phosphatase activity
Tb927.11.6300	40S ribosomal protein S5, putative	1.37047	1.223		3319300	1914000	3560000	4672200	6344300	9705400	8	8	8	511	511	511	21386	0	17535	109470000	68													Tb927.11.6300:mRNA-p1	Tb927.11.6300:mRNA-p1	Tb927.11.6300:mRNA-p1 | transcript=Tb927.11.6300:mRNA | gene=Tb927.11.6300 | organism=Trypanosoma_brucei_brucei_TREU927 | gene_product=40S ribosomal protein S5, putative | transcript_product=40S ribosomal protein S5, putative | location=Tb927_11_v5.1:17723	GO:0015935	small ribosomal subunit	GO:0003735	structural constituent of ribosome	GO:0005737	cytoplasm	GO:0003729;GO:0003735	mRNA binding;structural constituent of ribosome
Tb927.9.13785;Tb927.9.13795;Tb927.9.13820;Tb927.9.13860;Tb927.9.13920	kinetoplastid membrane protein 11-5;kinetoplastid membrane protein 11-4;kinetoplastid membrane protein 11-3;kinetoplastid membrane protein 11-2;kinetoplastid membrane protein 11-1	2.01587	1.21197	+	3487600	3358300	4612000	10668000	9655000	6519600	4	4	4	457	457	457	11076	0	95333	90016000	36		+	+	+	+	+	+	+	+	+		+	Tb927.9.13920:mRNA-p1;Tb927.9.13860:mRNA-p1;Tb927.9.13820:mRNA-p1;Tb927.9.13795:mRNA-p1;Tb927.9.13785:mRNA-p1	Tb927.9.13920:mRNA-p1;Tb927.9.13860:mRNA-p1;Tb927.9.13820:mRNA-p1;Tb927.9.13795:mRNA-p1;Tb927.9.13785:mRNA-p1	Tb927.9.13920:mRNA-p1 | transcript=Tb927.9.13920:mRNA | gene=Tb927.9.13920 | organism=Trypanosoma_brucei_brucei_TREU927 | gene_product=kinetoplastid membrane protein 11-1 | transcript_product=kinetoplastid membrane protein 11-1 | location=Tb927_09_v5.1:218	N/A;N/A;N/A;N/A;N/A	N/A;N/A;N/A;N/A;N/A	N/A;N/A;N/A;N/A;N/A	N/A;N/A;N/A;N/A;N/A	GO:0036064;GO:0043234;GO:0036064;GO:0043234;GO:0005930;GO:0051286;GO:0036064;GO:0005737;GO:0005634;GO:0043234;GO:0005930;GO:0051286;GO:0036064;GO:0043234;GO:0036064;GO:0043234	ciliary basal body;protein complex;ciliary basal body;protein complex;axoneme;cell tip;ciliary basal body;cytoplasm;nucleus;protein complex;axoneme;cell tip;ciliary basal body;protein complex;ciliary basal body;protein complex	GO:0005515;GO:0032403;GO:0005515;GO:0032403;GO:0005515;GO:0032403;GO:0005515;GO:0032403;GO:0005515;GO:0032403	protein binding;protein complex binding;protein binding;protein complex binding;protein binding;protein complex binding;protein binding;protein complex binding;protein binding;protein complex binding
Tb927.8.1990	peroxidoxin	0.395757	1.21048		0	0	0	883760	844470	0	8	8	8	434	434	434	25631	0	68845	15624000	23													Tb927.8.1990:mRNA-p1	Tb927.8.1990:mRNA-p1	Tb927.8.1990:mRNA-p1 | transcript=Tb927.8.1990:mRNA | gene=Tb927.8.1990 | organism=Trypanosoma_brucei_brucei_TREU927 | gene_product=peroxidoxin | transcript_product=peroxidoxin | location=Tb927_08_v5.1:634173-634853(+) | protein_length=226 | sequence_SO=ch	N/A	N/A	GO:0016209;GO:0016491;GO:0051920	antioxidant activity;oxidoreductase activity;peroxiredoxin activity	GO:0036064;GO:0005739	ciliary basal body;mitochondrion	GO:0015042;GO:0033196	trypanothione-disulfide reductase activity;tryparedoxin peroxidase activity
Tb927.10.5360;Tb927.10.5370	40S ribosomal protein S10, putative;40S ribosomal protein S10, putative	0.602282	1.19705		1196200	0	2109300	1790300	2092500	2184500	6	6	6	36	36	36	19285	0	54612	39935000	38													Tb927.10.5370:mRNA-p1;Tb927.10.5360:mRNA-p1	Tb927.10.5370:mRNA-p1;Tb927.10.5360:mRNA-p1	Tb927.10.5370:mRNA-p1 | transcript=Tb927.10.5370:mRNA | gene=Tb927.10.5370 | organism=Trypanosoma_brucei_brucei_TREU927 | gene_product=40S ribosomal protein S10, putative | transcript_product=40S ribosomal protein S10, putative | location=Tb927_10_v5.1:134	N/A;N/A	N/A;N/A	N/A;N/A	N/A;N/A	GO:0005737;GO:0005737	cytoplasm;cytoplasm	GO:0003723;GO:0003729;GO:0042301;GO:0003723;GO:0003729	RNA binding;mRNA binding;phosphate ion binding;RNA binding;mRNA binding
Tb927.11.13850	hypothetical protein, conserved	1.02999	1.1921		0	0	0	0	317470	940710	5	5	5	18	18	18	36339	0	36225	4532200	12									+	+			Tb927.11.13850:mRNA-p1	Tb927.11.13850:mRNA-p1	Tb927.11.13850:mRNA-p1 | transcript=Tb927.11.13850:mRNA | gene=Tb927.11.13850 | organism=Trypanosoma_brucei_brucei_TREU927 | gene_product=hypothetical protein, conserved | transcript_product=hypothetical protein, conserved | location=Tb927_11_v5.1:3683906-	N/A	N/A	GO:0005515	protein binding	GO:0005737	cytoplasm	N/A	N/A
Tb927.6.3280	cyclosome subunit 1, putative	1.94676	1.17799	+	0	0	0	771660	817090	608230	9	9	9	9	9	9	2022	0	62018	7700900	15													Tb927.6.3280:mRNA-p1	Tb927.6.3280:mRNA-p1	Tb927.6.3280:mRNA-p1 | transcript=Tb927.6.3280:mRNA | gene=Tb927.6.3280 | organism=Trypanosoma_brucei_brucei_TREU927 | gene_product=cyclosome subunit 1, putative | transcript_product=cyclosome subunit 1, putative | location=Tb927_06_v5.1:966763-972276(+) |	N/A	N/A	N/A	N/A	GO:0051286;GO:0005737;GO:0005654	cell tip;cytoplasm;nucleoplasm	N/A	N/A
Tb927.10.11660	hypothetical protein, conserved	0.334108	1.17484		0	0	0	1335200	1058200	0	7	7	7	274	274	274	50098	0	69833	6616100	16													Tb927.10.11660:mRNA-p1	Tb927.10.11660:mRNA-p1	Tb927.10.11660:mRNA-p1 | transcript=Tb927.10.11660:mRNA | gene=Tb927.10.11660 | organism=Trypanosoma_brucei_brucei_TREU927 | gene_product=hypothetical protein, conserved | transcript_product=hypothetical protein, conserved | location=Tb927_10_v5.1:2850017-	N/A	N/A	N/A	N/A	GO:0005654;GO:0005634	nucleoplasm;nucleus	N/A	N/A
Tb927.1.1530	STE group serine/threonine-protein kinase, putative	0.227712	1.14857		0	0	0	0	0	4164800	19	19	19	163	163	163	19148	0	14088	10808000	25													Tb927.1.1530:mRNA-p1;Tb11.v5.0534.1-p1	Tb927.1.1530:mRNA-p1	Tb927.1.1530:mRNA-p1 | transcript=Tb927.1.1530:mRNA | gene=Tb927.1.1530 | organism=Trypanosoma_brucei_brucei_TREU927 | gene_product=STE group serine/threonine-protein kinase, putative | transcript_product=STE group serine/threonine-protein kinase, putative	N/A	N/A	GO:0005524;GO:0004672	ATP binding;protein kinase activity	GO:0005737	cytoplasm	GO:0004672	protein kinase activity
Tb927.11.5590	Anaphase-promoting complex-associated protein AP1	0.427601	1.10346		0	0	0	0	1229300	889230	9	9	9	238	238	238	825	0	6608	6483600	15													Tb927.11.5590:mRNA-p1	Tb927.11.5590:mRNA-p1	Tb927.11.5590:mRNA-p1 | transcript=Tb927.11.5590:mRNA | gene=Tb927.11.5590 | organism=Trypanosoma_brucei_brucei_TREU927 | gene_product=Anaphase-promoting complex-associated protein AP1 | transcript_product=Anaphase-promoting complex-associated protein AP1	N/A	N/A	N/A	N/A	GO:0005680;GO:0051286;GO:0005737;GO:0000922	anaphase-promoting complex;cell tip;cytoplasm;spindle pole	N/A	N/A
Tb927.11.16280;Tb927.5.1110	60S ribosomal protein L8, putative;60S ribosomal protein L8, putative	0.224875	1.08647		0	0	0	0	0	5821200	7	7	7	388	388	388	28314	0	98288	56694000	26													Tb927.5.1110:mRNA-p1;Tb927.11.16280:mRNA-p1	Tb927.5.1110:mRNA-p1;Tb927.11.16280:mRNA-p1	Tb927.5.1110:mRNA-p1 | transcript=Tb927.5.1110:mRNA | gene=Tb927.5.1110 | organism=Trypanosoma_brucei_brucei_TREU927 | gene_product=60S ribosomal protein L8, putative | transcript_product=60S ribosomal protein L8, putative | location=Tb927_05_v5.1:419367-4	GO:0005622;GO:0005840;GO:0005622;GO:0005840	intracellular;ribosome;intracellular;ribosome	GO:0003735;GO:0003735	structural constituent of ribosome;structural constituent of ribosome	GO:0005840;GO:0005840	ribosome;ribosome	GO:0003735;GO:0032403;GO:0003735	structural constituent of ribosome;protein complex binding;structural constituent of ribosome
Tb927.9.11500	anaphase-promoting complex subunit 2	0.95768	1.07759		0	0	0	0	935050	700230	13	13	13	26	26	26	85912	0	98132	4676100	22													Tb927.9.11500:mRNA-p1	Tb927.9.11500:mRNA-p1	Tb927.9.11500:mRNA-p1 | transcript=Tb927.9.11500:mRNA | gene=Tb927.9.11500 | organism=Trypanosoma_brucei_brucei_TREU927 | gene_product=anaphase-promoting complex subunit 2 | transcript_product=anaphase-promoting complex subunit 2 | location=Tb927_09_v5.1:1	N/A	N/A	GO:0031625	ubiquitin protein ligase binding	GO:0005680;GO:0051286;GO:0005737	anaphase-promoting complex;cell tip;cytoplasm	N/A	N/A
Tb927.10.2090;Tb927.10.2100;Tb927.10.2110	elongation factor 1-alpha;elongation factor 1-alpha;elongation factor 1-alpha	1.18645	1.07226		24793000	25012000	35134000	81890000	72088000	34313000	19	19	19	572	572	572	49105	0	32331	911440000	159					+	+	+	+	+	+			Tb927.10.2110:mRNA-p1;Tb927.10.2100:mRNA-p1;Tb927.10.2090:mRNA-p1;Tb11.v5.1046.1-p1	Tb927.10.2110:mRNA-p1;Tb927.10.2100:mRNA-p1;Tb927.10.2090:mRNA-p1;Tb11.v5.1046.1-p1	Tb927.10.2110:mRNA-p1 | transcript=Tb927.10.2110:mRNA | gene=Tb927.10.2110 | organism=Trypanosoma_brucei_brucei_TREU927 | gene_product=elongation factor 1-alpha | transcript_product=elongation factor 1-alpha | location=Tb927_10_v5.1:549417-550766(+) | prot	GO:0005737;GO:0005737;GO:0005737	cytoplasm;cytoplasm;cytoplasm	GO:0005525;GO:0003924;GO:0003746;GO:0005525;GO:0003924;GO:0003746;GO:0005525;GO:0003924;GO:0003746	GTP binding;GTPase activity;translation elongation factor activity;GTP binding;GTPase activity;translation elongation factor activity;GTP binding;GTPase activity;translation elongation factor activity	GO:0005737;GO:0005737;GO:0005737	cytoplasm;cytoplasm;cytoplasm	GO:0005516;GO:0003729;GO:0003746;GO:0005516;GO:0003729;GO:0003746;GO:0005516;GO:0003729	calmodulin binding;mRNA binding;translation elongation factor activity;calmodulin binding;mRNA binding;translation elongation factor activity;calmodulin binding;mRNA binding
Tb927.6.4440	RNA-binding protein 42 (RNA-binding motif protein 42)	0.569813	1.03899		0	0	0	0	509110	523640	4	4	4	196	196	196	37718	0	80047	8801200	20					+	+	+	+	+	+			Tb927.6.4440:mRNA-p1	Tb927.6.4440:mRNA-p1	Tb927.6.4440:mRNA-p1 | transcript=Tb927.6.4440:mRNA | gene=Tb927.6.4440 | organism=Trypanosoma_brucei_brucei_TREU927 | gene_product=RNA-binding protein 42 (RNA-binding motif protein 42) | transcript_product=RNA-binding protein 42 (RNA-binding motif protein	N/A	N/A	N/A	N/A	GO:0097014;GO:0005737;GO:0031981	ciliary plasm;cytoplasm;nuclear lumen	GO:0070063;GO:0003729	RNA polymerase binding;mRNA binding
Tb927.5.950	monothiol glutaredoxin, putative	0.601367	1.03743		0	0	0	0	737370	486920	2	2	2	135	135	135	24515	0	10709	6320100	19													Tb927.5.950:mRNA-p1	Tb927.5.950:mRNA-p1	Tb927.5.950:mRNA-p1 | transcript=Tb927.5.950:mRNA | gene=Tb927.5.950 | organism=Trypanosoma_brucei_brucei_TREU927 | gene_product=monothiol glutaredoxin, putative | transcript_product=monothiol glutaredoxin, putative | location=Tb927_05_v5.1:378044-378712(+	N/A	N/A	GO:0009055;GO:0015035	electron transfer activity;protein disulfide oxidoreductase activity	GO:0097014;GO:0005737;GO:0031981	ciliary plasm;cytoplasm;nuclear lumen	GO:0004362	glutathione-disulfide reductase activity
Tb927.11.11230;Tb927.6.720	60S ribosomal protein L14, putative;40S ribosomal protein L14, putative	0.290988	1.02375		0	1344400	2571400	1275700	955950	2888000	6	6	6	249	249	249	21443	0	97415	37712000	27						+						+	Tb927.6.720:mRNA-p1;Tb927.11.11230:mRNA-p1	Tb927.6.720:mRNA-p1;Tb927.11.11230:mRNA-p1	Tb927.6.720:mRNA-p1 | transcript=Tb927.6.720:mRNA | gene=Tb927.6.720 | organism=Trypanosoma_brucei_brucei_TREU927 | gene_product=40S ribosomal protein L14, putative | transcript_product=40S ribosomal protein L14, putative | location=Tb927_06_v5.1:298195-29	GO:0005622;GO:0005840;GO:0005622;GO:0005840	intracellular;ribosome;intracellular;ribosome	GO:0003735;GO:0003735	structural constituent of ribosome;structural constituent of ribosome	GO:0005737;GO:0005840;GO:0005737	cytoplasm;ribosome;cytoplasm	GO:0003735;N/A	structural constituent of ribosome;N/A
Tb927.9.6870	RNA-binding protein, putative	0.354521	1.00683		0	946780	1413600	768800	896810	1836900	4	4	4	372	372	372	17565	0	57081	18262000	25													Tb927.9.6870:mRNA-p1	Tb927.9.6870:mRNA-p1	Tb927.9.6870:mRNA-p1 | transcript=Tb927.9.6870:mRNA | gene=Tb927.9.6870 | organism=Trypanosoma_brucei_brucei_TREU927 | gene_product=RNA-binding protein, putative | transcript_product=RNA-binding protein, putative | location=Tb927_09_v5.1:1125929-1126375(+)	N/A	N/A	GO:0003676	nucleic acid binding	GO:0005634	nucleus	GO:0003723	RNA binding
Tb927.1.3310	hypothetical protein, conserved	0.381288	0.991573		0	0	0	809890	715480	0	5	5	5	31	31	31	28503	0	35861	4114600	17													Tb927.1.3310:mRNA-p1	Tb927.1.3310:mRNA-p1	Tb927.1.3310:mRNA-p1 | transcript=Tb927.1.3310:mRNA | gene=Tb927.1.3310 | organism=Trypanosoma_brucei_brucei_TREU927 | gene_product=hypothetical protein, conserved | transcript_product=hypothetical protein, conserved | location=Tb927_01_v5.1:722222-722980(	N/A	N/A	N/A	N/A	GO:0030863;GO:0005886	cortical cytoskeleton;plasma membrane	N/A	N/A
Tb927.1.1670	ARM-like helical domain-containing protein	0.38945	0.981935		0	0	0	0	0	1194300	10	10	10	138	138	138	12087	0	8171	7263000	18													Tb927.1.1670:mRNA-p1;Tb11.v5.0887.1-p1	Tb927.1.1670:mRNA-p1	Tb927.1.1670:mRNA-p1 | transcript=Tb927.1.1670:mRNA | gene=Tb927.1.1670 | organism=Trypanosoma_brucei_brucei_TREU927 | gene_product=ARM-like helical domain-containing protein | transcript_product=ARM-like helical domain-containing protein | location=Tb927_	N/A	N/A	GO:0005488	binding	GO:0005737	cytoplasm	N/A	N/A
Tb927.10.12490	kinesin, putative	0.350827	0.981633		0	0	0	0	1295500	0	9	9	9	125	125	125	12709	0	85792	3774400	11													Tb927.10.12490:mRNA-p1	Tb927.10.12490:mRNA-p1	Tb927.10.12490:mRNA-p1 | transcript=Tb927.10.12490:mRNA | gene=Tb927.10.12490 | organism=Trypanosoma_brucei_brucei_TREU927 | gene_product=kinesin, putative | transcript_product=kinesin, putative | location=Tb927_10_v5.1:3023977-3027375(-) | protein_length=	N/A	N/A	GO:0005524;GO:0008017;GO:0003777	ATP binding;microtubule binding;microtubule motor activity	GO:0005737;GO:0005875	cytoplasm;microtubule associated complex	GO:0005524;GO:0003774	ATP binding;motor activity
Tb927.10.8940	flagellum targeting protein kharon1, putative	1.74241	0.980303		8624300	6730800	6539300	17361000	15871000	10579000	23	23	23	73	73	73	45398	0	32331	202920000	169													Tb927.10.8940:mRNA-p1	Tb927.10.8940:mRNA-p1	Tb927.10.8940:mRNA-p1 | transcript=Tb927.10.8940:mRNA | gene=Tb927.10.8940 | organism=Trypanosoma_brucei_brucei_TREU927 | gene_product=flagellum targeting protein kharon1, putative | transcript_product=flagellum targeting protein kharon1, putative | locati	N/A	N/A	N/A	N/A	GO:0020016;GO:0030863	ciliary pocket;cortical cytoskeleton	GO:0003729;GO:0032403	mRNA binding;protein complex binding
Tb927.10.560	40S ribosomal proteins S11, putative	0.67812	0.978188		1224500	1158700	2116200	2613300	1458300	6023400	11	11	1	494	494	69	20087	0	14366	62879000	43													Tb927.10.560:mRNA-p1	Tb927.10.560:mRNA-p1	Tb927.10.560:mRNA-p1 | transcript=Tb927.10.560:mRNA | gene=Tb927.10.560 | organism=Trypanosoma_brucei_brucei_TREU927 | gene_product=40S ribosomal proteins S11, putative | transcript_product=40S ribosomal proteins S11, putative | location=Tb927_10_v5.1:1471	GO:0005622;GO:0005840	intracellular;ribosome	GO:0003735	structural constituent of ribosome	GO:0005737;GO:0000314;GO:0005840	cytoplasm;organellar small ribosomal subunit;ribosome	GO:0003729;GO:0003735	mRNA binding;structural constituent of ribosome
Tb927.4.4550;Tb927.8.7780	hypothetical protein, conserved;hypothetical protein, conserved	0.504215	0.975		0	0	0	0	0	456290	4	4	4	78	78	78	92148	0	71259	1266100	6			+	+	+	+	+	+	+	+	+	+	Tb927.4.4550:mRNA-p1;Tb927.8.7780:mRNA-p1	Tb927.4.4550:mRNA-p1;Tb927.8.7780:mRNA-p1	Tb927.4.4550:mRNA-p1 | transcript=Tb927.4.4550:mRNA | gene=Tb927.4.4550 | organism=Trypanosoma_brucei_brucei_TREU927 | gene_product=hypothetical protein, conserved | transcript_product=hypothetical protein, conserved | location=Tb927_04_v5.1:1250242-125271	N/A;N/A	N/A;N/A	N/A;N/A	N/A;N/A	GO:0005737;GO:0005737	cytoplasm;cytoplasm	N/A;N/A	N/A;N/A
Tb927.1.120	retrotransposon hot spot protein 4 (RHS4), putative	0.389398	0.972084		0	0	0	0	322600	1883600	13	13	5	196	196	92	98024	0	11974	13776000	28													Tb927.1.120:mRNA-p1;Tb927.2.560:mRNA-p1;Tb09.v4.0067:pseudogenic_transcript-p1	Tb927.1.120:mRNA-p1	Tb927.1.120:mRNA-p1 | transcript=Tb927.1.120:mRNA | gene=Tb927.1.120 | organism=Trypanosoma_brucei_brucei_TREU927 | gene_product=retrotransposon hot spot protein 4 (RHS4), putative | transcript_product=retrotransposon hot spot protein 4 (RHS4), putative |	N/A	N/A	N/A	N/A	GO:0005737;GO:0005634	cytoplasm;nucleus	GO:0003729	mRNA binding
Tb927.10.11390	60S ribosomal protein L6, putative	0.704526	0.966452		1640000	2085400	3527900	2951700	3252100	9377900	9	9	9	49	49	49	21185	0	32331	101470000	68													Tb927.10.11390:mRNA-p1	Tb927.10.11390:mRNA-p1	Tb927.10.11390:mRNA-p1 | transcript=Tb927.10.11390:mRNA | gene=Tb927.10.11390 | organism=Trypanosoma_brucei_brucei_TREU927 | gene_product=60S ribosomal protein L6, putative | transcript_product=60S ribosomal protein L6, putative | location=Tb927_10_v5.1:27	GO:0005622;GO:0005840	intracellular;ribosome	GO:0003735	structural constituent of ribosome	GO:0005737;GO:0000315	cytoplasm;organellar large ribosomal subunit	GO:0042301;GO:0003735	phosphate ion binding;structural constituent of ribosome
Tb927.9.2390	hypothetical protein, conserved	0.698829	0.96055		0	0	0	0	526810	366350	3	3	3	197	197	197	2231	0	19361	2677000	5													Tb927.9.2390:mRNA-p1	Tb927.9.2390:mRNA-p1	Tb927.9.2390:mRNA-p1 | transcript=Tb927.9.2390:mRNA | gene=Tb927.9.2390 | organism=Trypanosoma_brucei_brucei_TREU927 | gene_product=hypothetical protein, conserved | transcript_product=hypothetical protein, conserved | location=Tb927_09_v5.1:520657-521253(	N/A	N/A	N/A	N/A	N/A	N/A	N/A	N/A
Tb927.4.2890	hypothetical protein, conserved	0.994447	0.944039		0	0	0	435060	436410	576950	4	4	4	94	94	94	68748	0	52274	4047100	13													Tb927.4.2890:mRNA-p1	Tb927.4.2890:mRNA-p1	Tb927.4.2890:mRNA-p1 | transcript=Tb927.4.2890:mRNA | gene=Tb927.4.2890 | organism=Trypanosoma_brucei_brucei_TREU927 | gene_product=hypothetical protein, conserved | transcript_product=hypothetical protein, conserved | location=Tb927_04_v5.1:765317-767212(	N/A	N/A	N/A	N/A	N/A	N/A	N/A	N/A
Tb927.1.2260	small myristoylated protein 1-2	0.388834	0.927602		801050	0	0	0	629770	800770	3	3	1	178	178	93	1403	0	2508	5520900	12													Tb927.1.2260:mRNA-p1	Tb927.1.2260:mRNA-p1	Tb927.1.2260:mRNA-p1 | transcript=Tb927.1.2260:mRNA | gene=Tb927.1.2260 | organism=Trypanosoma_brucei_brucei_TREU927 | gene_product=small myristoylated protein 1-2 | transcript_product=small myristoylated protein 1-2 | location=Tb927_01_v5.1:564977-565366(	N/A	N/A	N/A	N/A	GO:0051286;GO:0060170;GO:0020016;GO:0005886	cell tip;ciliary membrane;ciliary pocket;plasma membrane	N/A	N/A
Tb927.9.11470;Tb927.9.11490	60S ribosomal protein L29;60S ribosomal protein L29	0.237635	0.916971		0	0	0	0	0	4421700	7	7	7	40	40	40	16266	0	71189	38111000	20													Tb927.9.11490:mRNA-p1;Tb927.9.11470:mRNA-p1	Tb927.9.11490:mRNA-p1;Tb927.9.11470:mRNA-p1	Tb927.9.11490:mRNA-p1 | transcript=Tb927.9.11490:mRNA | gene=Tb927.9.11490 | organism=Trypanosoma_brucei_brucei_TREU927 | gene_product=60S ribosomal protein L29 | transcript_product=60S ribosomal protein L29 | location=Tb927_09_v5.1:1792681-1793118(+) | pr	N/A;N/A	N/A;N/A	N/A;N/A	N/A;N/A	N/A;GO:0005737	N/A;cytoplasm	GO:0003723;GO:0003735;GO:0003723;GO:0003735	RNA binding;structural constituent of ribosome;RNA binding;structural constituent of ribosome
Tb927.10.8190	T-complex protein 1, theta subunit, putative	0.336117	0.911966		1601700	0	490480	1232200	813890	622960	12	12	12	317	317	317	58081	0	13496	20606000	50													Tb927.10.8190:mRNA-p1	Tb927.10.8190:mRNA-p1	Tb927.10.8190:mRNA-p1 | transcript=Tb927.10.8190:mRNA | gene=Tb927.10.8190 | organism=Trypanosoma_brucei_brucei_TREU927 | gene_product=T-complex protein 1, theta subunit, putative | transcript_product=T-complex protein 1, theta subunit, putative | location	N/A	N/A	GO:0005524;GO:0051082	ATP binding;unfolded protein binding	GO:0005832;GO:0005737	chaperonin-containing T-complex;cytoplasm	GO:0051082	unfolded protein binding
Tb927.6.2980	Eukaryotic translation initiation factor 2-alpha kinase 3, putative	0.327994	0.911881		0	0	0	0	0	1250800	7	7	7	8	8	8	11293	0	52357	5551000	15													Tb927.6.2980:mRNA-p1	Tb927.6.2980:mRNA-p1	Tb927.6.2980:mRNA-p1 | transcript=Tb927.6.2980:mRNA | gene=Tb927.6.2980 | organism=Trypanosoma_brucei_brucei_TREU927 | gene_product=Eukaryotic translation initiation factor 2-alpha kinase 3, putative | transcript_product=Eukaryotic translation initiation f	N/A	N/A	GO:0005524;GO:0004672	ATP binding;protein kinase activity	GO:0005783;GO:0005634	endoplasmic reticulum;nucleus	GO:0005524;GO:0004674	ATP binding;protein serine/threonine kinase activity
Tb927.3.910	tubulin gamma chain	0.668173	0.909018		0	0	0	0	546620	367520	6	6	6	239	239	239	50119	0	43559	4814100	12													Tb927.3.910:mRNA-p1	Tb927.3.910:mRNA-p1	Tb927.3.910:mRNA-p1 | transcript=Tb927.3.910:mRNA | gene=Tb927.3.910 | organism=Trypanosoma_brucei_brucei_TREU927 | gene_product=tubulin gamma chain | transcript_product=tubulin gamma chain | location=Tb927_03_v5.1:211340-212683(+) | protein_length=447 | s	N/A	N/A	GO:0003924	GTPase activity	GO:0036064;GO:0005737;GO:0005815;GO:0000922	ciliary basal body;cytoplasm;microtubule organizing center;spindle pole	GO:0008017	microtubule binding
Tb927.9.7590;Tb927.9.7620	60S ribosomal protein L11, putative;60S ribosomal protein L11, putative	0.341669	0.905153		1325900	0	2155100	1762800	964770	2268400	5	5	5	273	273	273	22369	0	24325	27716000	30													Tb927.9.7620:mRNA-p1;Tb927.9.7590:mRNA-p1	Tb927.9.7620:mRNA-p1;Tb927.9.7590:mRNA-p1	Tb927.9.7620:mRNA-p1 | transcript=Tb927.9.7620:mRNA | gene=Tb927.9.7620 | organism=Trypanosoma_brucei_brucei_TREU927 | gene_product=60S ribosomal protein L11, putative | transcript_product=60S ribosomal protein L11, putative | location=Tb927_09_v5.1:124827	GO:0005840;GO:0005840	ribosome;ribosome	GO:0003735;GO:0003735	structural constituent of ribosome;structural constituent of ribosome	GO:0005737;GO:0000315;GO:0005737;GO:0000315	cytoplasm;organellar large ribosomal subunit;cytoplasm;organellar large ribosomal subunit	GO:0005515;GO:0003735;GO:0005515;GO:0003735	protein binding;structural constituent of ribosome;protein binding;structural constituent of ribosome
Tb927.11.14900	coatomer subunit epsilon	0.841196	0.90383		0	0	0	246570	434680	739330	6	6	6	259	259	259	34594	0	93603	6325900	19													Tb927.11.14900:mRNA-p1	Tb927.11.14900:mRNA-p1	Tb927.11.14900:mRNA-p1 | transcript=Tb927.11.14900:mRNA | gene=Tb927.11.14900 | organism=Trypanosoma_brucei_brucei_TREU927 | gene_product=coatomer subunit epsilon | transcript_product=coatomer subunit epsilon | location=Tb927_11_v5.1:3955731-3956705(-) | p	N/A	N/A	GO:0005515;GO:0005198	protein binding;structural molecule activity	GO:0005737	cytoplasm	N/A	N/A
Tb927.7.320	RNA-binding protein 8	0.321109	0.878967		0	0	0	843770	0	897580	5	5	5	344	344	344	2027	0	46689	5486800	11													Tb927.7.320:mRNA-p1	Tb927.7.320:mRNA-p1	Tb927.7.320:mRNA-p1 | transcript=Tb927.7.320:mRNA | gene=Tb927.7.320 | organism=Trypanosoma_brucei_brucei_TREU927 | gene_product=RNA-binding protein 8 | transcript_product=RNA-binding protein 8 | location=Tb927_07_v5.1:59534-60076(-) | protein_length=180 |	N/A	N/A	GO:0003676	nucleic acid binding	N/A	N/A	GO:0003723	RNA binding
Tb927.7.2420	glycogen synthase kinase-3 alpha, putative	0.562826	0.846062		0	0	0	0	426290	1032200	6	6	6	142	142	142	55344	0	9918	3776800	12													Tb927.7.2420:mRNA-p1	Tb927.7.2420:mRNA-p1	Tb927.7.2420:mRNA-p1 | transcript=Tb927.7.2420:mRNA | gene=Tb927.7.2420 | organism=Trypanosoma_brucei_brucei_TREU927 | gene_product=glycogen synthase kinase-3 alpha, putative | transcript_product=glycogen synthase kinase-3 alpha, putative | location=Tb927_	N/A	N/A	GO:0005524;GO:0004672	ATP binding;protein kinase activity	N/A	N/A	GO:0005524;GO:0004672	ATP binding;protein kinase activity
Tb927.9.4680	Eukaryotic initiation factor 4A-1	0.364609	0.835299		951090	0	0	0	575170	1096700	8	8	8	267	267	267	45361	0	20166	11183000	27													Tb927.9.4680:mRNA-p1	Tb927.9.4680:mRNA-p1	Tb927.9.4680:mRNA-p1 | transcript=Tb927.9.4680:mRNA | gene=Tb927.9.4680 | organism=Trypanosoma_brucei_brucei_TREU927 | gene_product=Eukaryotic initiation factor 4A-1 | transcript_product=Eukaryotic initiation factor 4A-1 | location=Tb927_09_v5.1:864680-865	N/A	N/A	GO:0005524;GO:0003676	ATP binding;nucleic acid binding	GO:0005737;GO:0005829;GO:0016281	cytoplasm;cytosol;eukaryotic translation initiation factor 4F complex	GO:0005524;GO:0004004;GO:0008026;GO:0008186;GO:0003729;GO:0003676	ATP binding;ATP-dependent RNA helicase activity;ATP-dependent helicase activity;RNA-dependent ATPase activity;mRNA binding;nucleic acid binding
Tb927.4.3950	cytoskeleton-associated protein CAP5.5, putative	0.884086	0.815727		0	0	0	0	505780	723960	7	7	7	144	144	144	94653	0	76055	6787800	25													Tb927.4.3950:mRNA-p1;Tb927.8.8330:mRNA-p1	Tb927.4.3950:mRNA-p1	Tb927.4.3950:mRNA-p1 | transcript=Tb927.4.3950:mRNA | gene=Tb927.4.3950 | organism=Trypanosoma_brucei_brucei_TREU927 | gene_product=cytoskeleton-associated protein CAP5.5, putative | transcript_product=cytoskeleton-associated protein CAP5.5, putative | loc	GO:0005622	intracellular	GO:0004198	calcium-dependent cysteine-type endopeptidase activity	GO:0036064;GO:0020016;GO:0030863;GO:0020038	ciliary basal body;ciliary pocket;cortical cytoskeleton;subpellicular network	N/A	N/A
Tb927.9.3920;Tb927.9.3990	ribosomal protein S7, putative;ribosomal protein S7, putative	0.177074	0.806724		374370	0	0	0	0	3527600	9	9	9	45	45	45	23841	0	78419	21523000	33					+	+					+	+	Tb927.9.3990:mRNA-p1;Tb927.9.3920:mRNA-p1	Tb927.9.3990:mRNA-p1;Tb927.9.3920:mRNA-p1	Tb927.9.3990:mRNA-p1 | transcript=Tb927.9.3990:mRNA | gene=Tb927.9.3990 | organism=Trypanosoma_brucei_brucei_TREU927 | gene_product=ribosomal protein S7, putative | transcript_product=ribosomal protein S7, putative | location=Tb927_09_v5.1:771263-771871(+)	GO:0005622;GO:0005840;GO:0005622;GO:0005840	intracellular;ribosome;intracellular;ribosome	GO:0003735;GO:0003735	structural constituent of ribosome;structural constituent of ribosome	GO:0005737;GO:0005840;GO:0005737;GO:0005840	cytoplasm;ribosome;cytoplasm;ribosome	GO:0003735;GO:0003735	structural constituent of ribosome;structural constituent of ribosome
Tb927.11.17000	AIR9-like protein	0.457548	0.806334		0	0	0	0	594800	540650	8	8	8	144	144	144	10972	0	48214	4442000	17				+			+	+	+	+			Tb927.11.17000:mRNA-p1;Tb11.v5.0404.1-p1	Tb927.11.17000:mRNA-p1	Tb927.11.17000:mRNA-p1 | transcript=Tb927.11.17000:mRNA | gene=Tb927.11.17000 | organism=Trypanosoma_brucei_brucei_TREU927 | gene_product=AIR9-like protein | transcript_product=AIR9-like protein | location=Tb927_11_v5.1:4532213-4535212(-) | protein_length=	N/A	N/A	GO:0005515	protein binding	N/A	N/A	N/A	N/A
Tb927.7.6360	histone H2A variant Z	0.844738	0.781504		0	0	0	233120	181400	299100	2	2	2	134	134	134	18667	0	64965	1862700	10													Tb927.7.6360:mRNA-p1	Tb927.7.6360:mRNA-p1	Tb927.7.6360:mRNA-p1 | transcript=Tb927.7.6360:mRNA | gene=Tb927.7.6360 | organism=Trypanosoma_brucei_brucei_TREU927 | gene_product=histone H2A variant Z | transcript_product=histone H2A variant Z | location=Tb927_07_v5.1:1729044-1729583(-) | protein_lengt	GO:0000786;GO:0005634	nucleosome;nucleus	GO:0003677;GO:0046982	DNA binding;protein heterodimerization activity	GO:0005654;GO:0005634	nucleoplasm;nucleus	N/A	N/A
Tb927.9.8100;Tb927.9.8130	nascent polypeptide associated complex subunit, putative;nascent polypeptide associated complex subunit, putative	1.48957	0.776152		0	0	0	0	300060	308960	3	3	3	42	42	42	20129	0	30004	3282200	11					+	+	+	+	+	+			Tb927.9.8130:mRNA-p1;Tb927.9.8100:mRNA-p1	Tb927.9.8130:mRNA-p1;Tb927.9.8100:mRNA-p1	Tb927.9.8130:mRNA-p1 | transcript=Tb927.9.8130:mRNA | gene=Tb927.9.8130 | organism=Trypanosoma_brucei_brucei_TREU927 | gene_product=nascent polypeptide associated complex subunit, putative | transcript_product=nascent polypeptide associated complex subunit	GO:0005854;GO:0005854	nascent polypeptide-associated complex;nascent polypeptide-associated complex	N/A;N/A	N/A;N/A	GO:0005737;GO:0005854;GO:0005737;GO:0005854	cytoplasm;nascent polypeptide-associated complex;cytoplasm;nascent polypeptide-associated complex	GO:0003713;GO:0003713	transcription coactivator activity;transcription coactivator activity
Tb927.8.7530	3,2-trans-enoyl-CoA isomerase, mitochondrial precursor, putative	0.521678	0.758462		0	0	0	272660	641630	441220	4	3	3	165	14	14	39776	0	38503	6626200	22													Tb927.8.7530:mRNA-p1	Tb927.8.7530:mRNA-p1	Tb927.8.7530:mRNA-p1 | transcript=Tb927.8.7530:mRNA | gene=Tb927.8.7530 | organism=Trypanosoma_brucei_brucei_TREU927 | gene_product=3,2-trans-enoyl-CoA isomerase, mitochondrial precursor, putative | transcript_product=3,2-trans-enoyl-CoA isomerase, mitocho	N/A	N/A	GO:0003824	catalytic activity	GO:0005739	mitochondrion	GO:0003824	catalytic activity
Tb927.8.3150	T-complex protein 1, gamma subunit, putative	0.415805	0.748011		576160	0	0	0	1079500	515750	9	9	9	29	29	29	60817	0	67459	10981000	31													Tb927.8.3150:mRNA-p1	Tb927.8.3150:mRNA-p1	Tb927.8.3150:mRNA-p1 | transcript=Tb927.8.3150:mRNA | gene=Tb927.8.3150 | organism=Trypanosoma_brucei_brucei_TREU927 | gene_product=T-complex protein 1, gamma subunit, putative | transcript_product=T-complex protein 1, gamma subunit, putative | location=Tb	N/A	N/A	GO:0005524;GO:0051082	ATP binding;unfolded protein binding	GO:0005832;GO:0005737	chaperonin-containing T-complex;cytoplasm	GO:0051082	unfolded protein binding
Tb927.11.8270	hypothetical protein, conserved	0.84421	0.744807		0	0	0	0	0	225610	5	5	5	8	8	8	84474	0	33916	2004200	9													Tb927.11.8270:mRNA-p1	Tb927.11.8270:mRNA-p1	Tb927.11.8270:mRNA-p1 | transcript=Tb927.11.8270:mRNA | gene=Tb927.11.8270 | organism=Trypanosoma_brucei_brucei_TREU927 | gene_product=hypothetical protein, conserved | transcript_product=hypothetical protein, conserved | location=Tb927_11_v5.1:2322756-232	N/A	N/A	GO:0005515	protein binding	GO:0005634	nucleus	N/A	N/A
Tb927.10.4440	predicted SAP domain protein	0.257967	0.727344		0	0	0	0	0	1594000	5	5	5	268	268	268	30902	0	79984	6267900	12													Tb927.10.4440:mRNA-p1;Tb10.v4.0034:mRNA-p1	Tb927.10.4440:mRNA-p1;Tb10.v4.0034:mRNA-p1	Tb927.10.4440:mRNA-p1 | transcript=Tb927.10.4440:mRNA | gene=Tb927.10.4440 | organism=Trypanosoma_brucei_brucei_TREU927 | gene_product=predicted SAP domain protein | transcript_product=predicted SAP domain protein | location=Tb927_10_v5.1:1143913-1144776(-	N/A	N/A	N/A	N/A	GO:0005635;GO:0005634	nuclear envelope;nucleus	N/A	N/A
Tb927.11.14250	T-complex protein 1, epsilon subunit, putative	0.275787	0.726382		0	0	0	0	510880	418610	10	10	10	229	229	229	59381	0	10363	8513600	25				+	+	+	+	+	+	+			Tb927.11.14250:mRNA-p1	Tb927.11.14250:mRNA-p1	Tb927.11.14250:mRNA-p1 | transcript=Tb927.11.14250:mRNA | gene=Tb927.11.14250 | organism=Trypanosoma_brucei_brucei_TREU927 | gene_product=T-complex protein 1, epsilon subunit, putative | transcript_product=T-complex protein 1, epsilon subunit, putative | l	N/A	N/A	GO:0005524;GO:0051082	ATP binding;unfolded protein binding	GO:0005832;GO:0005737	chaperonin-containing T-complex;cytoplasm	GO:0051082	unfolded protein binding
Tb927.9.13990	RNA-binding protein, putative	0.199251	0.722996		0	0	0	0	0	2059200	6	6	6	226	226	226	34618	0	69535	4913000	10													Tb927.9.13990:mRNA-p1	Tb927.9.13990:mRNA-p1	Tb927.9.13990:mRNA-p1 | transcript=Tb927.9.13990:mRNA | gene=Tb927.9.13990 | organism=Trypanosoma_brucei_brucei_TREU927 | gene_product=RNA-binding protein, putative | transcript_product=RNA-binding protein, putative | location=Tb927_09_v5.1:2186949-2187866	N/A	N/A	GO:0003676	nucleic acid binding	GO:0005737	cytoplasm	GO:0003723;GO:0003729	RNA binding;mRNA binding
Tb927.10.15360	hypothetical protein, conserved	0.164761	0.712884		0	0	0	222770	0	3104800	15	15	15	144	144	144	19199	0	19364	11408000	32													Tb927.10.15360:mRNA-p1	Tb927.10.15360:mRNA-p1	Tb927.10.15360:mRNA-p1 | transcript=Tb927.10.15360:mRNA | gene=Tb927.10.15360 | organism=Trypanosoma_brucei_brucei_TREU927 | gene_product=hypothetical protein, conserved | transcript_product=hypothetical protein, conserved | location=Tb927_10_v5.1:3763602-	N/A	N/A	GO:0003723	RNA binding	GO:0005654;GO:0005634	nucleoplasm;nucleus	N/A	N/A
Tb927.1.2340;Tb927.1.2360;Tb927.1.2380;Tb927.1.2400	alpha tubulin;alpha tubulin;alpha tubulin;alpha tubulin	1.27569	0.710264		39065000	35349000	52849000	52666000	82561000	73507000	24	24	24	659	659	659	49787	0	32331	1154800000	250													Tb927.1.2400:mRNA-p1;Tb927.1.2380:mRNA-p1;Tb927.1.2360:mRNA-p1;Tb927.1.2340:mRNA-p1;Tb11.v5.0468.1-p1	Tb927.1.2400:mRNA-p1;Tb927.1.2380:mRNA-p1;Tb927.1.2360:mRNA-p1;Tb927.1.2340:mRNA-p1;Tb11.v5.0468.1-p1	Tb927.1.2400:mRNA-p1 | transcript=Tb927.1.2400:mRNA | gene=Tb927.1.2400 | organism=Trypanosoma_brucei_brucei_TREU927 | gene_product=alpha tubulin | transcript_product=alpha tubulin | location=Tb927_01_v5.1:583368-584723(+) | protein_length=451 | sequence_S	N/A;N/A;N/A;N/A	N/A;N/A;N/A;N/A	GO:0003924;GO:0003924;GO:0003924;GO:0003924	GTPase activity;GTPase activity;GTPase activity;GTPase activity	GO:0036064;GO:0097014;GO:0030863;GO:0005737;GO:0005874;GO:0030863;GO:0005874;GO:0030863;GO:0005874;GO:0030863;GO:0005737;GO:0005874	ciliary basal body;ciliary plasm;cortical cytoskeleton;cytoplasm;microtubule;cortical cytoskeleton;microtubule;cortical cytoskeleton;microtubule;cortical cytoskeleton;cytoplasm;microtubule	GO:0005200;GO:0005200;GO:0005200;GO:0005200	structural constituent of cytoskeleton;structural constituent of cytoskeleton;structural constituent of cytoskeleton;structural constituent of cytoskeleton
Tb927.10.13110	Outer arm dynein light chain 7	0.233444	0.6625		0	0	0	687800	1245400	0	3	3	3	407	407	407	12826	0	76367	10061000	11													Tb927.10.13110:mRNA-p1	Tb927.10.13110:mRNA-p1	Tb927.10.13110:mRNA-p1 | transcript=Tb927.10.13110:mRNA | gene=Tb927.10.13110 | organism=Trypanosoma_brucei_brucei_TREU927 | gene_product=Outer arm dynein light chain 7 | transcript_product=Outer arm dynein light chain 7 | location=Tb927_10_v5.1:3191431-31	GO:0005868	cytoplasmic dynein complex	N/A	N/A	GO:0005930;GO:0005868	axoneme;cytoplasmic dynein complex	GO:0003777	microtubule motor activity
Tb927.5.1820	60S acidic ribosomal protein, putative	0.240808	0.659436		0	1165100	0	0	741240	838040	2	2	2	346	346	346	10132	0	74792	14645000	17													Tb927.5.1820:mRNA-p1	Tb927.5.1820:mRNA-p1	Tb927.5.1820:mRNA-p1 | transcript=Tb927.5.1820:mRNA | gene=Tb927.5.1820 | organism=Trypanosoma_brucei_brucei_TREU927 | gene_product=60S acidic ribosomal protein, putative | transcript_product=60S acidic ribosomal protein, putative | location=Tb927_05_v5.1:	N/A	N/A	N/A	N/A	GO:0005737	cytoplasm	N/A	N/A
Tb927.8.7100	acetyl-CoA carboxylase	0.161058	0.655064		0	0	0	0	473300	2939100	26	26	26	177	177	177	24291	0	21812	32512000	56					+	+			+	+			Tb927.8.7100:mRNA-p1	Tb927.8.7100:mRNA-p1	Tb927.8.7100:mRNA-p1 | transcript=Tb927.8.7100:mRNA | gene=Tb927.8.7100 | organism=Trypanosoma_brucei_brucei_TREU927 | gene_product=acetyl-CoA carboxylase | transcript_product=acetyl-CoA carboxylase | location=Tb927_08_v5.1:2041100-2047645(+) | protein_len	N/A	N/A	GO:0005524;GO:0003989;GO:0016874;GO:0046872	ATP binding;acetyl-CoA carboxylase activity;ligase activity;metal ion binding	GO:0009343;GO:0005737;GO:0020015;GO:0005739	biotin carboxylase complex;cytoplasm;glycosome;mitochondrion	GO:0005524;GO:0003989;GO:0004075	ATP binding;acetyl-CoA carboxylase activity;biotin carboxylase activity
Tb927.1.700;Tb927.1.710	phosphoglycerate kinase;phosphoglycerate kinase	0.427702	0.646098		0	0	0	0	0	365630	3	3	2	11	11	86	45247	0	4624	2975000	9								+	+	+			Tb927.1.710:mRNA-p1;Tb927.1.700:mRNA-p1	Tb927.1.710:mRNA-p1;Tb927.1.700:mRNA-p1	Tb927.1.710:mRNA-p1 | transcript=Tb927.1.710:mRNA | gene=Tb927.1.710 | organism=Trypanosoma_brucei_brucei_TREU927 | gene_product=phosphoglycerate kinase | transcript_product=phosphoglycerate kinase | location=Tb927_01_v5.1:234176-235438(-) | protein_length	N/A;N/A	N/A;N/A	GO:0004618;GO:0004618	phosphoglycerate kinase activity;phosphoglycerate kinase activity	GO:0020015;GO:0097014;GO:0005737	glycosome;ciliary plasm;cytoplasm	GO:0004618;GO:0004618	phosphoglycerate kinase activity;phosphoglycerate kinase activity
Tb927.8.6030;Tb927.9.14000	60S ribosomal protein L12, putative;60S ribosomal protein L12, putative	0.22369	0.636438		1789800	0	0	0	1054600	1350200	3	3	3	305	305	305	17578	0	32074	25136000	16													Tb927.9.14000:mRNA-p1;Tb927.8.6030:mRNA-p1	Tb927.9.14000:mRNA-p1;Tb927.8.6030:mRNA-p1	Tb927.9.14000:mRNA-p1 | transcript=Tb927.9.14000:mRNA | gene=Tb927.9.14000 | organism=Trypanosoma_brucei_brucei_TREU927 | gene_product=60S ribosomal protein L12, putative | transcript_product=60S ribosomal protein L12, putative | location=Tb927_09_v5.1:218	GO:0005840;GO:0005840	ribosome;ribosome	GO:0003735;GO:0003735	structural constituent of ribosome;structural constituent of ribosome	GO:0005840;GO:0005840	ribosome;ribosome	GO:0003735;GO:0032403;GO:0003735	structural constituent of ribosome;protein complex binding;structural constituent of ribosome
Tb927.8.1330;Tb927.8.1340	60S ribosomal protein L7a, putative;60S ribosomal protein L7a, putative	0.362173	0.627188		1634200	1799100	3637100	2508100	1965700	7992100	9	9	9	301	301	301	30879	0	20767	83790000	51						+							Tb927.8.1340:mRNA-p1;Tb927.8.1330:mRNA-p1	Tb927.8.1340:mRNA-p1;Tb927.8.1330:mRNA-p1	Tb927.8.1340:mRNA-p1 | transcript=Tb927.8.1340:mRNA | gene=Tb927.8.1340 | organism=Trypanosoma_brucei_brucei_TREU927 | gene_product=60S ribosomal protein L7a, putative | transcript_product=60S ribosomal protein L7a, putative | location=Tb927_08_v5.1:429328	N/A;N/A	N/A;N/A	N/A;N/A	N/A;N/A	GO:0005737;GO:0005840;GO:0005737;GO:0005840	cytoplasm;ribosome;cytoplasm;ribosome	GO:0003729;GO:0003735;GO:0003729;GO:0003735	mRNA binding;structural constituent of ribosome;mRNA binding;structural constituent of ribosome
Tb927.4.2180	60S ribosomal protein L35a, putative	0.350216	0.626631		0	0	0	0	216190	1078200	5	5	5	268	268	268	17021	0	3218	10508000	12													Tb927.4.2180:mRNA-p1	Tb927.4.2180:mRNA-p1	Tb927.4.2180:mRNA-p1 | transcript=Tb927.4.2180:mRNA | gene=Tb927.4.2180 | organism=Trypanosoma_brucei_brucei_TREU927 | gene_product=60S ribosomal protein L35a, putative | transcript_product=60S ribosomal protein L35a, putative | location=Tb927_04_v5.1:5606	GO:0005622;GO:0005840	intracellular;ribosome	GO:0003735	structural constituent of ribosome	N/A	N/A	N/A	N/A
Tb927.7.1220	hypothetical protein, conserved	0.902551	0.614352		0	0	0	0	360220	413680	6	6	6	79	79	79	11794	0	40446	3178600	11													Tb927.7.1220:mRNA-p1	Tb927.7.1220:mRNA-p1	Tb927.7.1220:mRNA-p1 | transcript=Tb927.7.1220:mRNA | gene=Tb927.7.1220 | organism=Trypanosoma_brucei_brucei_TREU927 | gene_product=hypothetical protein, conserved | transcript_product=hypothetical protein, conserved | location=Tb927_07_v5.1:313889-317113(	N/A	N/A	N/A	N/A	N/A	N/A	N/A	N/A
Tb927.3.3310;Tb927.3.3320	60S ribosomal protein L13, putative;60S ribosomal protein L13, putative	0.378143	0.613337		3148500	2487000	3780200	2719900	3331500	11695000	7	7	7	335	335	335	25427	0	81477	100570000	43					+	+							Tb927.3.3320:mRNA-p1;Tb927.3.3310:mRNA-p1	Tb927.3.3320:mRNA-p1;Tb927.3.3310:mRNA-p1	Tb927.3.3320:mRNA-p1 | transcript=Tb927.3.3320:mRNA | gene=Tb927.3.3320 | organism=Trypanosoma_brucei_brucei_TREU927 | gene_product=60S ribosomal protein L13, putative | transcript_product=60S ribosomal protein L13, putative | location=Tb927_03_v5.1:851801	GO:0005622;GO:0005840;GO:0005622;GO:0005840	intracellular;ribosome;intracellular;ribosome	GO:0003735;GO:0003735	structural constituent of ribosome;structural constituent of ribosome	GO:0005840;GO:0005737;GO:0005840	ribosome;cytoplasm;ribosome	GO:0003735;GO:0003735	structural constituent of ribosome;structural constituent of ribosome
Tb927.11.4160	predicted C2 domain protein	0.145976	0.598737		0	0	0	0	84431	2709100	13	13	13	149	149	149	13631	0	18985	6605700	21													Tb927.11.4160:mRNA-p1	Tb927.11.4160:mRNA-p1	Tb927.11.4160:mRNA-p1 | transcript=Tb927.11.4160:mRNA | gene=Tb927.11.4160 | organism=Trypanosoma_brucei_brucei_TREU927 | gene_product=predicted C2 domain protein | transcript_product=predicted C2 domain protein | location=Tb927_11_v5.1:1213316-1217023(-)	N/A	N/A	N/A	N/A	GO:0005737	cytoplasm	N/A	N/A
Tb927.10.9910	PSP1 C-terminal conserved region, putative	0.156768	0.581381		0	0	0	0	0	1401100	6	6	6	232	232	232	48986	0	44342	5872800	8							+	+					Tb927.10.9910:mRNA-p1	Tb927.10.9910:mRNA-p1	Tb927.10.9910:mRNA-p1 | transcript=Tb927.10.9910:mRNA | gene=Tb927.10.9910 | organism=Trypanosoma_brucei_brucei_TREU927 | gene_product=PSP1 C-terminal conserved region, putative | transcript_product=PSP1 C-terminal conserved region, putative | location=Tb9	N/A	N/A	N/A	N/A	GO:0020022;GO:0005737	acidocalcisome;cytoplasm	GO:0003729	mRNA binding
Tb927.11.13020;Tb927.11.13030;Tb927.11.13040;Tb927.11.13050	calmodulin;calmodulin;calmodulin;calmodulin	0.180337	0.575958		0	0	0	0	0	1096000	4	4	4	389	389	389	16838	0	73352	7222200	11	+	+	+	+	+	+	+	+	+	+			Tb927.11.13050:mRNA-p1;Tb927.11.13040:mRNA-p1;Tb927.11.13030:mRNA-p1;Tb927.11.13020:mRNA-p1	Tb927.11.13050:mRNA-p1;Tb927.11.13040:mRNA-p1;Tb927.11.13030:mRNA-p1;Tb927.11.13020:mRNA-p1	Tb927.11.13050:mRNA-p1 | transcript=Tb927.11.13050:mRNA | gene=Tb927.11.13050 | organism=Trypanosoma_brucei_brucei_TREU927 | gene_product=calmodulin | transcript_product=calmodulin | location=Tb927_11_v5.1:3487971-3488420(-) | protein_length=149 | sequence	N/A;N/A;N/A;N/A	N/A;N/A;N/A;N/A	GO:0005509;GO:0005509;GO:0005509;GO:0005509	calcium ion binding;calcium ion binding;calcium ion binding;calcium ion binding	GO:0005930;GO:0000331;GO:0005829;GO:0000331;GO:0005829;GO:0000331;GO:0005829;GO:0000331;GO:0005829	axoneme;contractile vacuole;cytosol;contractile vacuole;cytosol;contractile vacuole;cytosol;contractile vacuole;cytosol	GO:0005509;GO:0005509;GO:0005509;GO:0005509	calcium ion binding;calcium ion binding;calcium ion binding;calcium ion binding
Tb927.11.11700	nucleotidyl transferase, putative	0.302862	0.543369		0	0	0	0	0	240730	2	2	2	63	63	63	63371	0	11415	526400	2													Tb927.11.11700:mRNA-p1	Tb927.11.11700:mRNA-p1	Tb927.11.11700:mRNA-p1 | transcript=Tb927.11.11700:mRNA | gene=Tb927.11.11700 | organism=Trypanosoma_brucei_brucei_TREU927 | gene_product=nucleotidyl transferase, putative | transcript_product=nucleotidyl transferase, putative | location=Tb927_11_v5.1:3138	N/A	N/A	GO:0016779	nucleotidyltransferase activity	GO:0005737	cytoplasm	N/A	N/A
Tb927.11.11570	Translation initiation factor eIF-2B subunit epsilon, putative	0.217832	0.526828		0	0	0	0	0	1153500	6	6	6	185	185	185	87632	0	37107	3376000	8													Tb927.11.11570:mRNA-p1	Tb927.11.11570:mRNA-p1	Tb927.11.11570:mRNA-p1 | transcript=Tb927.11.11570:mRNA | gene=Tb927.11.11570 | organism=Trypanosoma_brucei_brucei_TREU927 | gene_product=Translation initiation factor eIF-2B subunit epsilon, putative | transcript_product=Translation initiation factor eIF-	N/A	N/A	N/A	N/A	N/A	N/A	N/A	N/A
Tb927.10.13960	paralyzed flagella protein 20	0.329773	0.520615		0	0	0	0	0	389720	1	1	1	37	37	37	65568	29985	86745	852200	2													Tb927.10.13960:mRNA-p1	Tb927.10.13960:mRNA-p1	Tb927.10.13960:mRNA-p1 | transcript=Tb927.10.13960:mRNA | gene=Tb927.10.13960 | organism=Trypanosoma_brucei_brucei_TREU927 | gene_product=paralyzed flagella protein 20 | transcript_product=paralyzed flagella protein 20 | location=Tb927_10_v5.1:3401459-3403	N/A	N/A	GO:0005515	protein binding	GO:0005930;GO:0005737	axoneme;cytoplasm	N/A	N/A
Tb927.2.2190	histone deacetylase 3	0.336519	0.517827		0	0	0	0	0	393940	4	4	4	102	102	102	67546	0	37516	1005300	6													Tb11.v5.0660.1-p1;Tb927.2.2190:mRNA-p1	Tb11.v5.0660.1-p1;Tb927.2.2190:mRNA-p1	Tb11.v5.0660.1-p1 | transcript=Tb11.v5.0660.1 | gene=Tb11.v5.0660 | organism=Trypanosoma_brucei_brucei_TREU927 | gene_product=histone deacetylase, putative | transcript_product=histone deacetylase, putative | location=Tb927_11_bin_v5.1:3282958-3284820(+) |	N/A	N/A	N/A	N/A	GO:0005654;GO:0005634	nucleoplasm;nucleus	GO:0004407;GO:0008270	histone deacetylase activity;zinc ion binding
Tb927.10.13360	Elongation factor Tu, mitochondrial	0.241849	0.504232		0	0	0	0	0	591930	3	3	3	85	85	85	51849	0	17736	1294400	3													Tb927.10.13360:mRNA-p1	Tb927.10.13360:mRNA-p1	Tb927.10.13360:mRNA-p1 | transcript=Tb927.10.13360:mRNA | gene=Tb927.10.13360 | organism=Trypanosoma_brucei_brucei_TREU927 | gene_product=Elongation factor Tu, mitochondrial | transcript_product=Elongation factor Tu, mitochondrial | location=Tb927_10_v5.1:	N/A	N/A	GO:0005525;GO:0003924	GTP binding;GTPase activity	GO:0005737;GO:0020023;GO:0005739	cytoplasm;kinetoplast;mitochondrion	N/A	N/A
Tb927.7.2660	zinc finger protein family member, putative	0.135178	0.485151		0	0	0	0	0	1681900	7	5	5	252	183	183	43757	0	85616	5073600	12													Tb927.7.2660:mRNA-p1	Tb927.7.2660:mRNA-p1	Tb927.7.2660:mRNA-p1 | transcript=Tb927.7.2660:mRNA | gene=Tb927.7.2660 | organism=Trypanosoma_brucei_brucei_TREU927 | gene_product=zinc finger protein family member, putative | transcript_product=zinc finger protein family member, putative | location=Tb92	N/A	N/A	GO:0046872	metal ion binding	GO:0005737;GO:0005634	cytoplasm;nucleus	GO:0003723	RNA binding
Tb927.8.2540	3-ketoacyl-CoA thiolase	0.201632	0.474042		977980	0	1865200	669410	1021700	3478000	11	11	11	39	39	39	46244	0	13926	30482000	37													Tb927.8.2540:mRNA-p1	Tb927.8.2540:mRNA-p1	Tb927.8.2540:mRNA-p1 | transcript=Tb927.8.2540:mRNA | gene=Tb927.8.2540 | organism=Trypanosoma_brucei_brucei_TREU927 | gene_product=3-ketoacyl-CoA thiolase | transcript_product=3-ketoacyl-CoA thiolase | location=Tb927_08_v5.1:749535-750851(+) | protein_len	N/A	N/A	GO:0003824;GO:0016747	catalytic activity;transferase activity, transferring acyl groups other than amino-acyl groups	GO:0020023;GO:0005739	kinetoplast;mitochondrion	GO:0003988	acetyl-CoA C-acyltransferase activity
Tb927.11.3730	leucyl-tRNA synthetase, putative	0.237691	0.473811		0	0	0	0	0	576920	6	6	6	89	89	89	12182	0	5314	1261500	6							+	+					Tb927.11.3730:mRNA-p1	Tb927.11.3730:mRNA-p1	Tb927.11.3730:mRNA-p1 | transcript=Tb927.11.3730:mRNA | gene=Tb927.11.3730 | organism=Trypanosoma_brucei_brucei_TREU927 | gene_product=leucyl-tRNA synthetase, putative | transcript_product=leucyl-tRNA synthetase, putative | location=Tb927_11_v5.1:1098860-1	GO:0005737	cytoplasm	GO:0005524;GO:0002161;GO:0004812;GO:0004823;GO:0000166	ATP binding;aminoacyl-tRNA editing activity;aminoacyl-tRNA ligase activity;leucine-tRNA ligase activity;nucleotide binding	GO:0005737	cytoplasm	GO:0005524;GO:0004823	ATP binding;leucine-tRNA ligase activity
Tb927.6.5120;Tb927.6.5130	60S acidic ribosomal protein P2, putative;60S acidic ribosomal protein P2, putative	0.149245	0.470244		0	0	911070	0	581450	988720	4	4	4	71	71	71	10444	0	86785	11524000	22													Tb927.6.5130:mRNA-p1;Tb927.6.5120:mRNA-p1	Tb927.6.5130:mRNA-p1;Tb927.6.5120:mRNA-p1	Tb927.6.5130:mRNA-p1 | transcript=Tb927.6.5130:mRNA | gene=Tb927.6.5130 | organism=Trypanosoma_brucei_brucei_TREU927 | gene_product=60S acidic ribosomal protein P2, putative | transcript_product=60S acidic ribosomal protein P2, putative | location=Tb927_06	N/A;N/A	N/A;N/A	N/A;N/A	N/A;N/A	GO:0005737;N/A	cytoplasm;N/A	N/A;N/A	N/A;N/A
Tb927.7.3880	Basal body protein	0.0860135	0.467048		0	0	0	0	0	3231800	10	10	10	175	175	175	87072	0	12476	7365600	12		+	+	+	+	+	+	+	+	+			Tb927.7.3880:mRNA-p1	Tb927.7.3880:mRNA-p1	Tb927.7.3880:mRNA-p1 | transcript=Tb927.7.3880:mRNA | gene=Tb927.7.3880 | organism=Trypanosoma_brucei_brucei_TREU927 | gene_product=Basal body protein | transcript_product=Basal body protein | location=Tb927_07_v5.1:1011321-1013651(-) | protein_length=776	N/A	N/A	GO:0005524;GO:0004672	ATP binding;protein kinase activity	GO:0036064	ciliary basal body	GO:0005524;GO:0004674	ATP binding;protein serine/threonine kinase activity
Tb927.8.3060	metallo-peptidase, Clan MF, Family M17	0.135712	0.465467		0	0	0	0	0	1040400	6	6	6	177	177	177	71314	0	58752	3410400	9													Tb927.8.3060:mRNA-p1	Tb927.8.3060:mRNA-p1	Tb927.8.3060:mRNA-p1 | transcript=Tb927.8.3060:mRNA | gene=Tb927.8.3060 | organism=Trypanosoma_brucei_brucei_TREU927 | gene_product=metallo-peptidase, Clan MF, Family M17 | transcript_product=metallo-peptidase, Clan MF, Family M17 | location=Tb927_08_v5.1:	GO:0005622	intracellular	GO:0004177	aminopeptidase activity	GO:0030863	cortical cytoskeleton	GO:0004177	aminopeptidase activity
Tb927.7.5290	hypothetical protein, conserved	0.0990932	0.452234		0	0	0	0	0	2356200	8	8	8	138	138	138	81281	0	7658	7473500	16													Tb927.7.5290:mRNA-p1	Tb927.7.5290:mRNA-p1	Tb927.7.5290:mRNA-p1 | transcript=Tb927.7.5290:mRNA | gene=Tb927.7.5290 | organism=Trypanosoma_brucei_brucei_TREU927 | gene_product=hypothetical protein, conserved | transcript_product=hypothetical protein, conserved | location=Tb927_07_v5.1:1402790-140503	N/A	N/A	N/A	N/A	N/A	N/A	N/A	N/A
Tb927.11.1340	Flagella connector protein 1	0.113761	0.42736		0	0	0	0	0	1704000	8	8	8	108	108	108	12791	0	73972	4346600	12													Tb927.11.1340:mRNA-p1	Tb927.11.1340:mRNA-p1	Tb927.11.1340:mRNA-p1 | transcript=Tb927.11.1340:mRNA | gene=Tb927.11.1340 | organism=Trypanosoma_brucei_brucei_TREU927 | gene_product=Flagella connector protein 1 | transcript_product=Flagella connector protein 1 | location=Tb927_11_v5.1:387361-390831(+)	N/A	N/A	N/A	N/A	N/A	N/A	GO:0005515	protein binding
Tb927.10.15760	hypothetical protein, conserved	0.131191	0.421364		0	0	0	0	932880	0	5	5	5	295	295	295	36411	0	74953	5245900	9													Tb927.10.15760:mRNA-p1	Tb927.10.15760:mRNA-p1	Tb927.10.15760:mRNA-p1 | transcript=Tb927.10.15760:mRNA | gene=Tb927.10.15760 | organism=Trypanosoma_brucei_brucei_TREU927 | gene_product=hypothetical protein, conserved | transcript_product=hypothetical protein, conserved | location=Tb927_10_v5.1:3895573-	N/A	N/A	N/A	N/A	N/A	N/A	N/A	N/A
Tb927.8.1260	Nucleolar protein 112	0.3957	0.40616		0	0	0	0	0	207060	2	2	2	44	44	44	93651	0	11381	622170	3													Tb11.v5.0562.1-p1;Tb927.8.1260:mRNA-p1	Tb11.v5.0562.1-p1;Tb927.8.1260:mRNA-p1	Tb11.v5.0562.1-p1 | transcript=Tb11.v5.0562.1 | gene=Tb11.v5.0562 | organism=Trypanosoma_brucei_brucei_TREU927 | gene_product=Molybdopterin guanine dinucleotide synthesis protein B, putative | transcript_product=Molybdopterin guanine dinucleotide synthesis	N/A	N/A	N/A	N/A	GO:0005634;GO:0005819	nucleus;spindle	N/A	N/A
Tb927.11.1820	translation initiation factor eIF2B delta subunit, putative	0.267593	0.393871		0	0	0	0	0	306890	5	5	5	118	118	118	68093	0	61378	1173300	7													Tb11.1400.1-p1;Tb927.11.1820:mRNA-p1	Tb11.1400.1-p1;Tb927.11.1820:mRNA-p1	Tb11.1400.1-p1 | transcript=Tb11.1400.1 | gene=Tb11.1400 | organism=Trypanosoma_brucei_brucei_TREU927 | gene_product=hypothetical protein, conserved (pseudogene) | transcript_product=hypothetical protein, conserved (pseudogene) | location=Tb927_11_bin_v5.1	N/A	N/A	N/A	N/A	GO:0005737;GO:0005851	cytoplasm;eukaryotic translation initiation factor 2B complex	GO:0005525;GO:0003743	GTP binding;translation initiation factor activity
Tb927.9.13050	hypothetical protein, conserved	0.31764	0.387046		0	0	0	0	0	145780	2	2	2	39	39	39	13548	15699	11106	318780	2													Tb927.9.13050:mRNA-p1	Tb927.9.13050:mRNA-p1	Tb927.9.13050:mRNA-p1 | transcript=Tb927.9.13050:mRNA | gene=Tb927.9.13050 | organism=Trypanosoma_brucei_brucei_TREU927 | gene_product=hypothetical protein, conserved | transcript_product=hypothetical protein, conserved | location=Tb927_09_v5.1:2062462-206	N/A	N/A	N/A	N/A	N/A	N/A	N/A	N/A
Tb927.6.1000;Tb927.6.1050;Tb927.6.1060;Tb927.6.990	cysteine peptidase, Clan CA, family C1, Cathepsin L-like;cysteine peptidase, Clan CA, family C1, Cathepsin L-like;cysteine peptidase, Clan CA, family C1, Cathepsin L-like;cysteine peptidase, Clan CA, family C1, Cathepsin L-like	0.772003	0.362661		4815900	4401600	4351400	5931600	7405700	4463700	4	4	0	171	171	0	48324	0	75338	87059000	40													Tb927.6.990:mRNA-p1;Tb927.6.1060:mRNA-p1;Tb927.6.1050:mRNA-p1;Tb927.6.1000:mRNA-p1	Tb927.6.990:mRNA-p1;Tb927.6.1060:mRNA-p1;Tb927.6.1050:mRNA-p1;Tb927.6.1000:mRNA-p1	Tb927.6.990:mRNA-p1 | transcript=Tb927.6.990:mRNA | gene=Tb927.6.990 | organism=Trypanosoma_brucei_brucei_TREU927 | gene_product=cysteine peptidase, Clan CA, family C1, Cathepsin L-like | transcript_product=cysteine peptidase, Clan CA, family C1, Cathepsin	N/A;N/A;N/A;N/A	N/A;N/A;N/A;N/A	GO:0004197;GO:0008234;GO:0004197;GO:0008234;GO:0004197;GO:0008234;GO:0004197;GO:0008234	cysteine-type endopeptidase activity;cysteine-type peptidase activity;cysteine-type endopeptidase activity;cysteine-type peptidase activity;cysteine-type endopeptidase activity;cysteine-type peptidase activity;cysteine-type endopeptidase activity;cysteine-type peptidase activity	GO:0005737;N/A;N/A;N/A	cytoplasm;N/A;N/A;N/A	N/A;N/A;N/A;N/A	N/A;N/A;N/A;N/A
Tb927.10.3930;Tb927.10.3940	40S ribosomal protein S3A, putative;40S ribosomal protein S3A, putative	0.405472	0.343095		4749300	7061300	7471000	6477400	6568000	12020000	10	10	10	398	398	398	29422	0	1126	163200000	62													Tb927.10.3940:mRNA-p1;Tb11.v5.0501.1-p1;Tb927.10.3930:mRNA-p1	Tb927.10.3940:mRNA-p1;Tb11.v5.0501.1-p1;Tb927.10.3930:mRNA-p1	Tb927.10.3940:mRNA-p1 | transcript=Tb927.10.3940:mRNA | gene=Tb927.10.3940 | organism=Trypanosoma_brucei_brucei_TREU927 | gene_product=40S ribosomal protein S3A, putative | transcript_product=40S ribosomal protein S3A, putative | location=Tb927_10_v5.1:104	GO:0005840;GO:0005840	ribosome;ribosome	GO:0003735;GO:0003735	structural constituent of ribosome;structural constituent of ribosome	GO:0005737;GO:0005840;GO:0005654;GO:0005840	cytoplasm;ribosome;nucleoplasm;ribosome	GO:0003729;GO:0032403;GO:0003735;GO:0003729;GO:0003735	mRNA binding;protein complex binding;structural constituent of ribosome;mRNA binding;structural constituent of ribosome
Tb927.4.3810	DNA-directed RNA polymerase II subunit 2, putative	0.0694469	0.335731		0	0	0	0	0	2757400	12	12	12	155	155	155	13459	0	10994	7607400	16													Tb927.4.3810:mRNA-p1	Tb927.4.3810:mRNA-p1	Tb927.4.3810:mRNA-p1 | transcript=Tb927.4.3810:mRNA | gene=Tb927.4.3810 | organism=Trypanosoma_brucei_brucei_TREU927 | gene_product=DNA-directed RNA polymerase II subunit 2, putative | transcript_product=DNA-directed RNA polymerase II subunit 2, putative |	N/A	N/A	GO:0003677;GO:0003899	DNA binding;DNA-directed 5'-3' RNA polymerase activity	GO:0005665;GO:0005634	RNA polymerase II, core complex;nucleus	N/A	N/A
Tb927.8.2770	inositol 1,4,5-trisphosphate receptor	0.142197	0.332005		0	0	0	0	115590	679070	9	9	9	52	52	52	34248	0	56563	1771900	13													Tb927.8.2770:mRNA-p1	Tb927.8.2770:mRNA-p1	Tb927.8.2770:mRNA-p1 | transcript=Tb927.8.2770:mRNA | gene=Tb927.8.2770 | organism=Trypanosoma_brucei_brucei_TREU927 | gene_product=inositol 1,4,5-trisphosphate receptor | transcript_product=inositol 1,4,5-trisphosphate receptor | location=Tb927_08_v5.1:81	GO:0016020	membrane	GO:0005262;GO:0005216	calcium channel activity;ion channel activity	GO:0020022;GO:0005783	acidocalcisome;endoplasmic reticulum	GO:0005220	inositol 1,4,5-trisphosphate-sensitive calcium-release channel activity
Tb927.1.3180	40S ribosomal protein S11, putative	0.145791	0.32958		0	0	0	0	0	571850	11	1	1	494	69	69	20059	30769	10734	3068800	3													Tb927.1.3180:mRNA-p1	Tb927.1.3180:mRNA-p1	Tb927.1.3180:mRNA-p1 | transcript=Tb927.1.3180:mRNA | gene=Tb927.1.3180 | organism=Trypanosoma_brucei_brucei_TREU927 | gene_product=40S ribosomal protein S11, putative | transcript_product=40S ribosomal protein S11, putative | location=Tb927_01_v5.1:688963	GO:0005622;GO:0005840	intracellular;ribosome	GO:0003735	structural constituent of ribosome	GO:0005737;GO:0005840	cytoplasm;ribosome	N/A	N/A
Tb927.7.3550	cytoskeleton associated protein, putative	0.489614	0.326008		0	0	0	0	233120	294330	5	5	5	59	59	59	13816	0	32366	2948700	14						+							Tb927.7.3550:mRNA-p1	Tb927.7.3550:mRNA-p1	Tb927.7.3550:mRNA-p1 | transcript=Tb927.7.3550:mRNA | gene=Tb927.7.3550 | organism=Trypanosoma_brucei_brucei_TREU927 | gene_product=cytoskeleton associated protein, putative | transcript_product=cytoskeleton associated protein, putative | location=Tb927_07	N/A	N/A	N/A	N/A	GO:0030863	cortical cytoskeleton	GO:0032403	protein complex binding
Tb927.1.180;Tb927.1.220;Tb927.2.100;Tb927.2.370	retrotransposon hot spot protein 1 (RHS1), putative;retrotransposon hot spot protein 1 (RHS1), putative;retrotransposon hot spot protein 1 (RHS1), putative;retrotransposon hot spot protein 1 (RHS1), putative	0.43611	0.319249		0	0	0	0	0	252890	5	5	4	83	83	73	94568	0	35186	1168400	8													Tb927.1.220:mRNA-p1;Tb927.1.180:mRNA-p1;Tb927.2.370:mRNA-p1;Tb927.2.100:mRNA-p1;Tb11.1810b.1-p1;Tb11.1810.1-p1;Tb927.4.100:pseudogenic_transcript-p1	Tb927.1.220:mRNA-p1;Tb927.1.180:mRNA-p1;Tb927.2.370:mRNA-p1;Tb927.2.100:mRNA-p1	Tb927.1.220:mRNA-p1 | transcript=Tb927.1.220:mRNA | gene=Tb927.1.220 | organism=Trypanosoma_brucei_brucei_TREU927 | gene_product=retrotransposon hot spot protein 1 (RHS1), putative | transcript_product=retrotransposon hot spot protein 1 (RHS1), putative |	N/A;N/A;N/A;N/A	N/A;N/A;N/A;N/A	N/A;N/A;N/A;N/A	N/A;N/A;N/A;N/A	GO:0005654;GO:0005634;GO:0005654;GO:0005634;GO:0005634;GO:0005654;GO:0005634	nucleoplasm;nucleus;nucleoplasm;nucleus;nucleus;nucleoplasm;nucleus	N/A;N/A;N/A;N/A	N/A;N/A;N/A;N/A
Tb927.11.1020	ribokinase, putative	0.104262	0.315955		0	0	0	369300	521540	0	3	3	3	183	183	183	35288	0	57311	7037300	14								+		+			Tb927.11.1020:mRNA-p1	Tb927.11.1020:mRNA-p1	Tb927.11.1020:mRNA-p1 | transcript=Tb927.11.1020:mRNA | gene=Tb927.11.1020 | organism=Trypanosoma_brucei_brucei_TREU927 | gene_product=ribokinase, putative | transcript_product=ribokinase, putative | location=Tb927_11_v5.1:260682-261683(+) | protein_length	N/A	N/A	N/A	N/A	GO:0020015	glycosome	GO:0004747	ribokinase activity
Tb927.10.7410	succinyl-CoA ligase [GDP-forming] beta-chain, putative	0.0853056	0.314659		0	1467700	0	0	861930	936900	7	7	7	222	222	222	44905	0	98413	16804000	24													Tb927.10.7410:mRNA-p1	Tb927.10.7410:mRNA-p1	Tb927.10.7410:mRNA-p1 | transcript=Tb927.10.7410:mRNA | gene=Tb927.10.7410 | organism=Trypanosoma_brucei_brucei_TREU927 | gene_product=succinyl-CoA ligase [GDP-forming] beta-chain, putative | transcript_product=succinyl-CoA ligase [GDP-forming] beta-chain,	N/A	N/A	GO:0003824	catalytic activity	GO:0005737;GO:0005739	cytoplasm;mitochondrion	N/A	N/A
Tb927.9.9100	hypothetical protein, conserved	0.0852661	0.27979		0	0	0	0	0	968340	2	2	2	488	488	488	95887	0	16964	2681200	3													Tb927.9.9100:mRNA-p1	Tb927.9.9100:mRNA-p1	Tb927.9.9100:mRNA-p1 | transcript=Tb927.9.9100:mRNA | gene=Tb927.9.9100 | organism=Trypanosoma_brucei_brucei_TREU927 | gene_product=hypothetical protein, conserved | transcript_product=hypothetical protein, conserved | location=Tb927_09_v5.1:1452678-145293	N/A	N/A	N/A	N/A	GO:0005930;GO:0036064	axoneme;ciliary basal body	N/A	N/A
Tb927.3.1030	RNA-binding protein	0.0688707	0.264244		500130	0	0	777020	633690	0	7	7	7	277	277	277	39272	0	71548	11754000	23		+	+	+	+	+	+	+	+	+			Tb927.3.1030:mRNA-p1	Tb927.3.1030:mRNA-p1	Tb927.3.1030:mRNA-p1 | transcript=Tb927.3.1030:mRNA | gene=Tb927.3.1030 | organism=Trypanosoma_brucei_brucei_TREU927 | gene_product=RNA-binding protein | transcript_product=RNA-binding protein | location=Tb927_03_v5.1:253218-254291(+) | protein_length=357	N/A	N/A	GO:0003676	nucleic acid binding	GO:0005737	cytoplasm	GO:0003729	mRNA binding
Tb927.4.4940	SUMO-interacting motif-containing protein	0.0841373	0.258668		0	0	0	0	0	928790	4	4	4	93	93	93	73839	0	2594	2699000	5													Tb927.4.4940:mRNA-p1	Tb927.4.4940:mRNA-p1	Tb927.4.4940:mRNA-p1 | transcript=Tb927.4.4940:mRNA | gene=Tb927.4.4940 | organism=Trypanosoma_brucei_brucei_TREU927 | gene_product=SUMO-interacting motif-containing protein | transcript_product=SUMO-interacting motif-containing protein | location=Tb927_04	N/A	N/A	N/A	N/A	GO:0005737	cytoplasm	N/A	N/A
Tb927.11.6430	hypothetical protein, conserved	0.127376	0.253059		0	0	0	0	0	492610	3	3	3	51	51	51	13473	0	20173	1077200	4							+	+		+			Tb927.11.6430:mRNA-p1	Tb927.11.6430:mRNA-p1	Tb927.11.6430:mRNA-p1 | transcript=Tb927.11.6430:mRNA | gene=Tb927.11.6430 | organism=Trypanosoma_brucei_brucei_TREU927 | gene_product=hypothetical protein, conserved | transcript_product=hypothetical protein, conserved | location=Tb927_11_v5.1:1813353-181	N/A	N/A	N/A	N/A	GO:0005737	cytoplasm	GO:0003729	mRNA binding
Tb927.11.3000;Tb927.9.9210	60S ribosomal protein L37, putative;60S ribosomal protein L37, putative	0.0641977	0.252128		0	0	0	0	0	983780	1	1	1	107	107	107	101	27855	68333	9591900	8													Tb927.9.9210:mRNA-p1;Tb927.11.3000:mRNA-p1	Tb927.9.9210:mRNA-p1;Tb927.11.3000:mRNA-p1	Tb927.9.9210:mRNA-p1 | transcript=Tb927.9.9210:mRNA | gene=Tb927.9.9210 | organism=Trypanosoma_brucei_brucei_TREU927 | gene_product=60S ribosomal protein L37, putative | transcript_product=60S ribosomal protein L37, putative | location=Tb927_09_v5.1:146924	GO:0005622;GO:0005840;GO:0005622;GO:0005840	intracellular;ribosome;intracellular;ribosome	GO:0003735;GO:0003735	structural constituent of ribosome;structural constituent of ribosome	N/A;GO:0005840	N/A;ribosome	GO:0003735;GO:0003735	structural constituent of ribosome;structural constituent of ribosome
Tb927.7.2470	GTPase activating protein, putative	0.0628318	0.250223		0	0	0	0	1058800	0	1	1	1	22	22	22	80855	89514	62228	2927000	3													Tb927.7.2470:mRNA-p1	Tb927.7.2470:mRNA-p1	Tb927.7.2470:mRNA-p1 | transcript=Tb927.7.2470:mRNA | gene=Tb927.7.2470 | organism=Trypanosoma_brucei_brucei_TREU927 | gene_product=GTPase activating protein, putative | transcript_product=GTPase activating protein, putative | location=Tb927_07_v5.1:634852	N/A	N/A	N/A	N/A	GO:0005737	cytoplasm	N/A	N/A
Tb927.9.2900	U3 small nucleolar RNA-associated protein 10, putative	0.0754648	0.224604		0	0	0	0	0	906960	16	16	16	98	98	98	28719	0	14087	8170500	25													Tb927.9.2900:mRNA-p1	Tb927.9.2900:mRNA-p1	Tb927.9.2900:mRNA-p1 | transcript=Tb927.9.2900:mRNA | gene=Tb927.9.2900 | organism=Trypanosoma_brucei_brucei_TREU927 | gene_product=U3 small nucleolar RNA-associated protein 10, putative | transcript_product=U3 small nucleolar RNA-associated protein 10, pu	N/A	N/A	GO:0005488	binding	GO:0005634;GO:0005819	nucleus;spindle	N/A	N/A
Tb927.11.6870	14-3-3 protein 2	0.0863987	0.223534		0	0	0	0	0	447940	4	4	4	234	234	234	29196	0	25617	3345300	7													Tb927.11.6870:mRNA-p1	Tb927.11.6870:mRNA-p1	Tb927.11.6870:mRNA-p1 | transcript=Tb927.11.6870:mRNA | gene=Tb927.11.6870 | organism=Trypanosoma_brucei_brucei_TREU927 | gene_product=14-3-3 protein 2 | transcript_product=14-3-3 protein 2 | location=Tb927_11_v5.1:1935818-1936576(-) | protein_length=252 |	N/A	N/A	GO:0019904	protein domain specific binding	GO:0020016;GO:0005737;GO:0016281;GO:0005634	ciliary pocket;cytoplasm;eukaryotic translation initiation factor 4F complex;nucleus	GO:0005515;GO:0045309	protein binding;protein phosphorylated amino acid binding
Tb927.7.7420;Tb927.7.7430	ATP synthase F1, alpha subunit;ATP synthase F1, alpha subunit	0.0864833	0.218858		0	651120	914160	0	837770	880850	11	11	10	255	255	253	63502	0	10641	12524000	32													Tb927.7.7430:mRNA-p1;Tb927.7.7420:mRNA-p1	Tb927.7.7430:mRNA-p1;Tb927.7.7420:mRNA-p1	Tb927.7.7430:mRNA-p1 | transcript=Tb927.7.7430:mRNA | gene=Tb927.7.7430 | organism=Trypanosoma_brucei_brucei_TREU927 | gene_product=ATP synthase F1, alpha subunit | transcript_product=ATP synthase F1, alpha subunit | location=Tb927_07_v5.1:2135097-2136851(	GO:0045261;GO:0045261	proton-transporting ATP synthase complex, catalytic core F(1);proton-transporting ATP synthase complex, catalytic core F(1)	GO:0005524;GO:0046933;GO:0005524;GO:0046933	ATP binding;proton-transporting ATP synthase activity, rotational mechanism;ATP binding;proton-transporting ATP synthase activity, rotational mechanism	GO:0020023;GO:0005743;GO:0000275;GO:0005739;GO:0000275;GO:0005739	kinetoplast;mitochondrial inner membrane;mitochondrial proton-transporting ATP synthase complex, catalytic core F(1);mitochondrion;mitochondrial proton-transporting ATP synthase complex, catalytic core F(1);mitochondrion	N/A;N/A	N/A;N/A
Tb927.10.3200	U2 splicing auxiliary factor, putative	0.0480591	0.210589		0	0	0	0	0	1529100	3	3	3	158	158	158	29114	0	32663	10403000	8													Tb927.10.3200:mRNA-p1	Tb927.10.3200:mRNA-p1	Tb927.10.3200:mRNA-p1 | transcript=Tb927.10.3200:mRNA | gene=Tb927.10.3200 | organism=Trypanosoma_brucei_brucei_TREU927 | gene_product=U2 splicing auxiliary factor, putative | transcript_product=U2 splicing auxiliary factor, putative | location=Tb927_10_v5	N/A	N/A	GO:0046872;GO:0003676;GO:0008270	metal ion binding;nucleic acid binding;zinc ion binding	GO:0016607;GO:0005654;GO:0005634	nuclear speck;nucleoplasm;nucleus	GO:0003723;GO:0003729	RNA binding;mRNA binding
Tb927.11.13150	UEV domain/Zinc finger, C3HC4 type (RING finger), putative	0.112025	0.184957		0	0	0	0	0	398320	2	2	2	95	95	95	26733	0	13781	871000	2													Tb927.11.13150:mRNA-p1	Tb927.11.13150:mRNA-p1	Tb927.11.13150:mRNA-p1 | transcript=Tb927.11.13150:mRNA | gene=Tb927.11.13150 | organism=Trypanosoma_brucei_brucei_TREU927 | gene_product=UEV domain/Zinc finger, C3HC4 type (RING finger), putative | transcript_product=UEV domain/Zinc finger, C3HC4 type (RI	N/A	N/A	N/A	N/A	GO:0005737	cytoplasm	N/A	N/A
Tb927.9.3860	Dyggve-Melchior-Clausen syndrome protein, putative	0.081364	0.183598		0	0	0	0	0	0	2	2	2	57	57	57	79693	0	12853	600270	1													Tb927.9.3860:mRNA-p1	Tb927.9.3860:mRNA-p1	Tb927.9.3860:mRNA-p1 | transcript=Tb927.9.3860:mRNA | gene=Tb927.9.3860 | organism=Trypanosoma_brucei_brucei_TREU927 | gene_product=Dyggve-Melchior-Clausen syndrome protein, putative | transcript_product=Dyggve-Melchior-Clausen syndrome protein, putative |	N/A	N/A	N/A	N/A	GO:0005737	cytoplasm	N/A	N/A
Tb927.7.660	Cupin-like domain containing protein, putative	0.0642059	0.182933		0	0	0	0	0	559500	6	6	6	193	193	193	52795	0	39802	3053100	7							+	+	+	+			Tb927.7.660:mRNA-p1	Tb927.7.660:mRNA-p1	Tb927.7.660:mRNA-p1 | transcript=Tb927.7.660:mRNA | gene=Tb927.7.660 | organism=Trypanosoma_brucei_brucei_TREU927 | gene_product=Cupin-like domain containing protein, putative | transcript_product=Cupin-like domain containing protein, putative | location=T	N/A	N/A	N/A	N/A	GO:0005737	cytoplasm	N/A	N/A
Tb927.11.11330	heat shock protein 70	0.205205	0.148389		12541000	11145000	17802000	16631000	17660000	11534000	26	26	24	526	526	483	71408	0	32331	296580000	157								+					Tb927.11.11330:mRNA-p1;Tb11.v5.1035.1-p1;Tb11.v5.1034.1-p1;Tb927.11.11290:mRNA-p1	Tb927.11.11330:mRNA-p1;Tb11.v5.1035.1-p1	Tb927.11.11330:mRNA-p1 | transcript=Tb927.11.11330:mRNA | gene=Tb927.11.11330 | organism=Trypanosoma_brucei_brucei_TREU927 | gene_product=heat shock protein 70 | transcript_product=heat shock protein 70 | location=Tb927_11_v5.1:3028681-3030666(+) | protein	N/A	N/A	N/A	N/A	GO:0020015	glycosome	GO:0016887	ATPase activity
Tb927.7.2340;Tb927.7.2370	40S ribosomal protein S15, putative;40S ribosomal protein S15, putative	0.221282	0.148378		2385500	3085700	2663000	2712400	2385900	4123800	5	5	5	382	382	382	17474	0	13602	58106000	36													Tb927.7.2370:mRNA-p1;Tb927.7.2340:mRNA-p1	Tb927.7.2370:mRNA-p1;Tb927.7.2340:mRNA-p1	Tb927.7.2370:mRNA-p1 | transcript=Tb927.7.2370:mRNA | gene=Tb927.7.2370 | organism=Trypanosoma_brucei_brucei_TREU927 | gene_product=40S ribosomal protein S15, putative | transcript_product=40S ribosomal protein S15, putative | location=Tb927_07_v5.1:611294	GO:0005840;GO:0015935;GO:0005840;GO:0015935	ribosome;small ribosomal subunit;ribosome;small ribosomal subunit	GO:0003735;GO:0003735	structural constituent of ribosome;structural constituent of ribosome	GO:0005737;GO:0005840;GO:0005840	cytoplasm;ribosome;ribosome	GO:0003735;GO:0042301;GO:0003735	structural constituent of ribosome;phosphate ion binding;structural constituent of ribosome
Tb927.3.2950	ribonuclease inhibitor- like protein	0.0305459	0.1483		0	0	0	0	0	1447700	9	9	9	19	19	19	83837	0	60988	7447200	13													Tb927.3.2950:mRNA-p1	Tb927.3.2950:mRNA-p1	Tb927.3.2950:mRNA-p1 | transcript=Tb927.3.2950:mRNA | gene=Tb927.3.2950 | organism=Trypanosoma_brucei_brucei_TREU927 | gene_product=ribonuclease inhibitor- like protein | transcript_product=ribonuclease inhibitor- like protein | location=Tb927_03_v5.1:7604	N/A	N/A	GO:0005515	protein binding	GO:0005930;GO:0005737	axoneme;cytoplasm	N/A	N/A
Tb927.11.3120	nucleolar GTP-binding protein 1	0.0354226	0.121914		0	0	0	0	0	966620	10	10	10	223	223	223	74753	0	67558	4771500	15													Tb927.11.3120:mRNA-p1	Tb927.11.3120:mRNA-p1	Tb927.11.3120:mRNA-p1 | transcript=Tb927.11.3120:mRNA | gene=Tb927.11.3120 | organism=Trypanosoma_brucei_brucei_TREU927 | gene_product=nucleolar GTP-binding protein 1 | transcript_product=nucleolar GTP-binding protein 1 | location=Tb927_11_v5.1:888100-8900	GO:0005730	nucleolus	GO:0005525	GTP binding	GO:0005634	nucleus	GO:0005525	GTP binding
Tb927.7.5750	Anaphase promoting complex-associated Protein AP2	0.0438242	0.121078		0	0	0	0	381240	259350	4	4	4	56	56	56	11649	0	40084	1974400	12													Tb927.7.5750:mRNA-p1	Tb927.7.5750:mRNA-p1	Tb927.7.5750:mRNA-p1 | transcript=Tb927.7.5750:mRNA | gene=Tb927.7.5750 | organism=Trypanosoma_brucei_brucei_TREU927 | gene_product=Anaphase promoting complex-associated Protein AP2 | transcript_product=Anaphase promoting complex-associated Protein AP2 | l	N/A	N/A	N/A	N/A	GO:0005680;GO:0051286;GO:0005737	anaphase-promoting complex;cell tip;cytoplasm	N/A	N/A
Tb927.2.5530;Tb927.2.5610	Present in the outer mitochondrial membrane proteome 22-1;Present in the outer mitochondrial membrane proteome 22B	0.0333759	0.109005		0	0	0	0	0	383210	2	2	2	36	36	36	16248	0	12523	1074400	3													Tb927.2.5610:mRNA-p1;Tb927.2.5530:mRNA-p1	Tb927.2.5610:mRNA-p1;Tb927.2.5530:mRNA-p1	Tb927.2.5610:mRNA-p1 | transcript=Tb927.2.5610:mRNA | gene=Tb927.2.5610 | organism=Trypanosoma_brucei_brucei_TREU927 | gene_product=Present in the outer mitochondrial membrane proteome 22B | transcript_product=Present in the outer mitochondrial membrane pr	N/A;N/A	N/A;N/A	N/A;N/A	N/A;N/A	GO:0005741;GO:0005741;GO:0005739	mitochondrial outer membrane;mitochondrial outer membrane;mitochondrion	N/A;N/A	N/A;N/A
Tb927.8.5440;Tb927.8.5460;Tb927.8.5465;Tb927.8.5470	flagellar calcium-binding 24 kDa protein;Flagellar calcium-binding 44 kDa protein;flagellar calcium-binding 24 kDa protein;flagellar calcium-binding 24 kDa protein	0.0304218	0.107881		0	0	0	872720	0	0	2	2	2	71	71	71	45718	0	24003	10359000	11													Tb927.8.5460:mRNA-p1;Tb927.8.5465:mRNA-p1;Tb927.8.5440:mRNA-p1;Tb11.v5.0798.1-p1;Tb927.8.5470:mRNA-p1;Tb11.v5.0797.1-p1	Tb927.8.5460:mRNA-p1;Tb927.8.5465:mRNA-p1;Tb927.8.5440:mRNA-p1;Tb11.v5.0798.1-p1;Tb927.8.5470:mRNA-p1;Tb11.v5.0797.1-p1	Tb927.8.5460:mRNA-p1 | transcript=Tb927.8.5460:mRNA | gene=Tb927.8.5460 | organism=Trypanosoma_brucei_brucei_TREU927 | gene_product=Flagellar calcium-binding 44 kDa protein | transcript_product=Flagellar calcium-binding 44 kDa protein | location=Tb927_08_v	N/A;N/A;N/A;N/A	N/A;N/A;N/A;N/A	GO:0005509;GO:0005509;GO:0005509;GO:0005509	calcium ion binding;calcium ion binding;calcium ion binding;calcium ion binding	GO:0097014;GO:0005737;GO:0031981;GO:0097014;GO:0005737;GO:0031514;GO:0097014;GO:0005737;GO:0031981;GO:0060170;GO:0005737;GO:0005886	ciliary plasm;cytoplasm;nuclear lumen;ciliary plasm;cytoplasm;motile cilium;ciliary plasm;cytoplasm;nuclear lumen;ciliary membrane;cytoplasm;plasma membrane	GO:0005509;GO:0005509;N/A;GO:0005509	calcium ion binding;calcium ion binding;N/A;calcium ion binding
Tb927.9.13510	Poly(A)-specific ribonuclease PARN-3	0.039364	0.102977		0	0	0	0	182810	326770	4	4	4	113	113	113	64261	0	51399	3571500	13													Tb11.v5.0807.1-p1;Tb927.9.13510:mRNA-p1	Tb11.v5.0807.1-p1;Tb927.9.13510:mRNA-p1	Tb11.v5.0807.1-p1 | transcript=Tb11.v5.0807.1 | gene=Tb11.v5.0807 | organism=Trypanosoma_brucei_brucei_TREU927 | gene_product=ribonuclease, putative | transcript_product=ribonuclease, putative | location=Tb927_11_bin_v5.1:4205482-4207182(+) | protein_lengt	N/A	N/A	N/A	N/A	GO:0097014;GO:0005737;GO:0005634	ciliary plasm;cytoplasm;nucleus	N/A	N/A
Tb927.10.5030;Tb927.7.3680	ubiquitin/ribosomal protein S27a, putative;ubiquitin/ribosomal protein S27a, putative	0.0210356	0.0911547		0	0	0	0	0	1773300	2	2	2	219	219	219	16705	0	35019	12882000	12													Tb927.10.5030:mRNA-p1;Tb927.7.3680:mRNA-p1	Tb927.10.5030:mRNA-p1;Tb927.7.3680:mRNA-p1	Tb927.10.5030:mRNA-p1 | transcript=Tb927.10.5030:mRNA | gene=Tb927.10.5030 | organism=Trypanosoma_brucei_brucei_TREU927 | gene_product=ubiquitin/ribosomal protein S27a, putative | transcript_product=ubiquitin/ribosomal protein S27a, putative | location=Tb9	GO:0005840;GO:0005840	ribosome;ribosome	GO:0003735;GO:0005515;GO:0003735	structural constituent of ribosome;protein binding;structural constituent of ribosome	GO:0005737;GO:0005840;GO:0005737	cytoplasm;ribosome;cytoplasm	GO:0020037;GO:0003735;N/A	heme binding;structural constituent of ribosome;N/A
Tb927.11.6320	MRB1-associated protein	0.0295083	0.0907091		0	0	1059700	0	413530	557000	4	4	4	159	159	159	53267	0	3608	11290000	12													Tb927.11.6320:mRNA-p1	Tb927.11.6320:mRNA-p1	Tb927.11.6320:mRNA-p1 | transcript=Tb927.11.6320:mRNA | gene=Tb927.11.6320 | organism=Trypanosoma_brucei_brucei_TREU927 | gene_product=MRB1-associated protein | transcript_product=MRB1-associated protein | location=Tb927_11_v5.1:1776789-1778207(-) | protei	N/A	N/A	GO:0046872	metal ion binding	N/A	N/A	N/A	N/A
Tb927.1.4250	hypothetical protein, conserved	0.0606163	0.0792656		0	0	0	0	0	257620	2	2	2	35	35	35	85144	0	12661	563330	2													Tb927.1.4250:mRNA-p1	Tb927.1.4250:mRNA-p1	Tb927.1.4250:mRNA-p1 | transcript=Tb927.1.4250:mRNA | gene=Tb927.1.4250 | organism=Trypanosoma_brucei_brucei_TREU927 | gene_product=hypothetical protein, conserved | transcript_product=hypothetical protein, conserved | location=Tb927_01_v5.1:876435-878804(	N/A	N/A	N/A	N/A	GO:0005739;GO:0005654;GO:0005634	mitochondrion;nucleoplasm;nucleus	N/A	N/A
Tb927.10.5300	eukaryotic translation initiation factor 6 (eIF-6), putative	0.0267808	0.0726369		0	0	0	0	0	284340	2	2	2	169	169	169	26925	0	15834	1272000	5													Tb927.10.5300:mRNA-p1;Tb11.v5.0246.1-p1	Tb927.10.5300:mRNA-p1;Tb11.v5.0246.1-p1	Tb927.10.5300:mRNA-p1 | transcript=Tb927.10.5300:mRNA | gene=Tb927.10.5300 | organism=Trypanosoma_brucei_brucei_TREU927 | gene_product=eukaryotic translation initiation factor 6 (eIF-6), putative | transcript_product=eukaryotic translation initiation facto	N/A	N/A	GO:0043022	ribosome binding	GO:0005634	nucleus	N/A	N/A
Tb927.1.1890	Replication Factor C Subunit 1-related protein	0.00878152	0.0635389		0	961190	1450800	0	0	20468000	29	29	29	344	344	344	12939	0	32331	125590000	88													Tb927.1.1890:mRNA-p1	Tb927.1.1890:mRNA-p1	Tb927.1.1890:mRNA-p1 | transcript=Tb927.1.1890:mRNA | gene=Tb927.1.1890 | organism=Trypanosoma_brucei_brucei_TREU927 | gene_product=Replication Factor C Subunit 1-related protein | transcript_product=Replication Factor C Subunit 1-related protein | locatio	N/A	N/A	N/A	N/A	GO:0005737;GO:0005654;GO:0005634	cytoplasm;nucleoplasm;nucleus	N/A	N/A
Tb927.5.4420	nucleolar RNA helicase II, putative	0.0211046	0.0612367		0	541540	0	0	547570	376090	11	11	11	258	258	258	68786	0	71003	9129000	29													Tb927.5.4420:mRNA-p1;Tb05.5K5.70:mRNA-p1	Tb927.5.4420:mRNA-p1;Tb05.5K5.70:mRNA-p1	Tb927.5.4420:mRNA-p1 | transcript=Tb927.5.4420:mRNA | gene=Tb927.5.4420 | organism=Trypanosoma_brucei_brucei_TREU927 | gene_product=nucleolar RNA helicase II, putative | transcript_product=nucleolar RNA helicase II, putative | location=Tb927_05_v5.1:136708	GO:0005634	nucleus	GO:0005524;GO:0003723;GO:0004386;GO:0003676	ATP binding;RNA binding;helicase activity;nucleic acid binding	GO:0005654;GO:0005634	nucleoplasm;nucleus	GO:0005524;GO:0008026;GO:0003729	ATP binding;ATP-dependent helicase activity;mRNA binding
Tb927.11.4130	ubiquitin-like protein, putative	0.0188995	0.0511729		0	0	0	0	0	522930	6	6	6	197	197	197	67282	0	51339	5678700	15													Tb927.11.4130:mRNA-p1	Tb927.11.4130:mRNA-p1	Tb927.11.4130:mRNA-p1 | transcript=Tb927.11.4130:mRNA | gene=Tb927.11.4130 | organism=Trypanosoma_brucei_brucei_TREU927 | gene_product=ubiquitin-like protein, putative | transcript_product=ubiquitin-like protein, putative | location=Tb927_11_v5.1:1207492-1	N/A	N/A	GO:0005515	protein binding	GO:0005737	cytoplasm	N/A	N/A
Tb927.6.5040	ribosomal protein L15, putative	0.00987408	0.0511595		0	0	1474600	0	0	3807900	4	4	1	176	176	54	24433	0	43111	38526000	15													Tb927.6.5040:mRNA-p1	Tb927.6.5040:mRNA-p1	Tb927.6.5040:mRNA-p1 | transcript=Tb927.6.5040:mRNA | gene=Tb927.6.5040 | organism=Trypanosoma_brucei_brucei_TREU927 | gene_product=ribosomal protein L15, putative | transcript_product=ribosomal protein L15, putative | location=Tb927_06_v5.1:1380714-138132	GO:0005622;GO:0005840	intracellular;ribosome	GO:0003735	structural constituent of ribosome	N/A	N/A	N/A	N/A
Tb927.10.12890	bifunctional aminoacyl-tRNA synthetase, putative	0.0367531	0.0430037		0	0	0	318670	0	340740	5	5	5	122	122	122	80555	0	7404	3726500	14								+					Tb927.10.12890:mRNA-p1	Tb927.10.12890:mRNA-p1	Tb927.10.12890:mRNA-p1 | transcript=Tb927.10.12890:mRNA | gene=Tb927.10.12890 | organism=Trypanosoma_brucei_brucei_TREU927 | gene_product=bifunctional aminoacyl-tRNA synthetase, putative | transcript_product=bifunctional aminoacyl-tRNA synthetase, putative	GO:0005737	cytoplasm	GO:0005524;GO:0002161;GO:0004812;GO:0000166;GO:0004827	ATP binding;aminoacyl-tRNA editing activity;aminoacyl-tRNA ligase activity;nucleotide binding;proline-tRNA ligase activity	GO:0005737;GO:0005739	cytoplasm;mitochondrion	N/A	N/A
Tb927.6.4530	RNA-binding protein, putative	0.0119094	0.0387627		0	0	0	0	248630	475160	2	2	2	176	176	176	16821	0	15463	1990800	5													Tb927.6.4530:mRNA-p1	Tb927.6.4530:mRNA-p1	Tb927.6.4530:mRNA-p1 | transcript=Tb927.6.4530:mRNA | gene=Tb927.6.4530 | organism=Trypanosoma_brucei_brucei_TREU927 | gene_product=RNA-binding protein, putative | transcript_product=RNA-binding protein, putative | location=Tb927_06_v5.1:1268108-1268569(-)	N/A	N/A	GO:0003676	nucleic acid binding	GO:0005737;GO:0005634	cytoplasm;nucleus	GO:0003723	RNA binding
Tb927.9.15290	CHAT domain containing protein, putative	0.0126446	0.0303132		0	0	0	0	0	0	1	1	1	2	2	2	14976	30211	8892	173960	1													Tb927.9.15290:mRNA-p1	Tb927.9.15290:mRNA-p1	Tb927.9.15290:mRNA-p1 | transcript=Tb927.9.15290:mRNA | gene=Tb927.9.15290 | organism=Trypanosoma_brucei_brucei_TREU927 | gene_product=CHAT domain containing protein, putative | transcript_product=CHAT domain containing protein, putative | location=Tb927_0	N/A	N/A	GO:0005515	protein binding	GO:0005737	cytoplasm	N/A	N/A
Tb927.11.7140	cell cycle sequence binding phosphoprotein (RBP33), putative	0.00757771	0.0212561		0	0	0	0	0	575080	3	3	3	157	157	157	35476	0	21396	3000100	4					+	+	+	+	+	+			Tb927.11.7140:mRNA-p1	Tb927.11.7140:mRNA-p1	Tb927.11.7140:mRNA-p1 | transcript=Tb927.11.7140:mRNA | gene=Tb927.11.7140 | organism=Trypanosoma_brucei_brucei_TREU927 | gene_product=cell cycle sequence binding phosphoprotein (RBP33), putative | transcript_product=cell cycle sequence binding phosphoprot	N/A	N/A	N/A	N/A	GO:0005737	cytoplasm	GO:0003729	mRNA binding
Tb927.7.5680	deoxyribose-phosphate aldolase, putative	0.00696692	0.0153758		0	0	0	0	423580	0	3	3	3	193	193	193	30037	0	21345	2013900	5													Tb927.7.5680:mRNA-p1	Tb927.7.5680:mRNA-p1	Tb927.7.5680:mRNA-p1 | transcript=Tb927.7.5680:mRNA | gene=Tb927.7.5680 | organism=Trypanosoma_brucei_brucei_TREU927 | gene_product=deoxyribose-phosphate aldolase, putative | transcript_product=deoxyribose-phosphate aldolase, putative | location=Tb927_07_v	GO:0005737	cytoplasm	GO:0004139;GO:0016829	deoxyribose-phosphate aldolase activity;lyase activity	GO:0020015;GO:0031966	glycosome;mitochondrial membrane	N/A	N/A
Tb927.9.1810;Tb927.9.1850	60S ribosomal protein L35, putative;60S ribosomal protein L35, putative	0.00232878	0.00873248		0	672330	0	0	434100	1075300	2	2	2	142	142	142	15144	0	40984	8167800	15													Tb927.9.1850:mRNA-p1;Tb927.9.1810:mRNA-p1	Tb927.9.1850:mRNA-p1;Tb927.9.1810:mRNA-p1	Tb927.9.1850:mRNA-p1 | transcript=Tb927.9.1850:mRNA | gene=Tb927.9.1850 | organism=Trypanosoma_brucei_brucei_TREU927 | gene_product=60S ribosomal protein L35, putative | transcript_product=60S ribosomal protein L35, putative | location=Tb927_09_v5.1:427609	GO:0005622;GO:0005840;GO:0005622;GO:0005840	intracellular;ribosome;intracellular;ribosome	GO:0003735;GO:0003735	structural constituent of ribosome;structural constituent of ribosome	GO:0005737;GO:0005840;GO:0005737;GO:0005840	cytoplasm;ribosome;cytoplasm;ribosome	GO:0003735;GO:0003735	structural constituent of ribosome;structural constituent of ribosome
Tb927.4.3060	hypothetical protein, conserved	0.00117264	0.00509199		0	0	0	0	0	1142800	3	3	3	209	209	209	17732	0	23682	5679700	5													Tb927.4.3060:mRNA-p1	Tb927.4.3060:mRNA-p1	Tb927.4.3060:mRNA-p1 | transcript=Tb927.4.3060:mRNA | gene=Tb927.4.3060 | organism=Trypanosoma_brucei_brucei_TREU927 | gene_product=hypothetical protein, conserved | transcript_product=hypothetical protein, conserved | location=Tb927_04_v5.1:810076-810522(	N/A	N/A	N/A	N/A	N/A	N/A	N/A	N/A
Tb927.10.1510	CCR4-NOT transcription complex subunit 1	0.000991228	-0.00262165		0	0	0	0	0	0	9	9	9	58	58	58	25912	0	53946	2734400	13		+	+	+	+	+	+	+	+	+		+	Tb927.10.1510:mRNA-p1	Tb927.10.1510:mRNA-p1	Tb927.10.1510:mRNA-p1 | transcript=Tb927.10.1510:mRNA | gene=Tb927.10.1510 | organism=Trypanosoma_brucei_brucei_TREU927 | gene_product=CCR4-NOT transcription complex subunit 1 | transcript_product=CCR4-NOT transcription complex subunit 1 | location=Tb927_1	N/A	N/A	N/A	N/A	GO:0010494	cytoplasmic stress granule	N/A	N/A
Tb927.11.5440	NADP-dependent malic enzyme, cytosolic	0.00144166	-0.00396538		0	0	0	0	440870	0	4	4	4	11	11	11	61506	0	23808	1650400	3													Tb927.11.5440:mRNA-p1	Tb927.11.5440:mRNA-p1	Tb927.11.5440:mRNA-p1 | transcript=Tb927.11.5440:mRNA | gene=Tb927.11.5440 | organism=Trypanosoma_brucei_brucei_TREU927 | gene_product=NADP-dependent malic enzyme, cytosolic | transcript_product=NADP-dependent malic enzyme, cytosolic | location=Tb927_11_v5	N/A	N/A	GO:0051287;GO:0004471;GO:0004470	NAD binding;malate dehydrogenase (decarboxylating) (NAD+) activity;malic enzyme activity	GO:0097014;GO:0005737;GO:0005829	ciliary plasm;cytoplasm;cytosol	GO:0004473;GO:0004470	malate dehydrogenase (decarboxylating) (NADP+) activity;malic enzyme activity
Tb927.9.6210;Tb927.9.6250;Tb927.9.6290	arginine kinase;arginine kinase;arginine kinase	0.00539144	-0.0211503		0	0	0	0	0	945130	4	4	4	166	166	166	40196	0	27582	10271000	11													Tb927.9.6290:mRNA-p1;Tb927.9.6250:mRNA-p1;Tb927.9.6210:mRNA-p1	Tb927.9.6290:mRNA-p1;Tb927.9.6250:mRNA-p1;Tb927.9.6210:mRNA-p1	Tb927.9.6290:mRNA-p1 | transcript=Tb927.9.6290:mRNA | gene=Tb927.9.6290 | organism=Trypanosoma_brucei_brucei_TREU927 | gene_product=arginine kinase | transcript_product=arginine kinase | location=Tb927_09_v5.1:1033220-1034290(+) | protein_length=356 | sequ	N/A;N/A;N/A	N/A;N/A;N/A	GO:0003824;GO:0016301;GO:0016772;GO:0003824;GO:0016301;GO:0016772;GO:0003824;GO:0016301;GO:0016772	catalytic activity;kinase activity;transferase activity, transferring phosphorus-containing groups;catalytic activity;kinase activity;transferase activity, transferring phosphorus-containing groups;catalytic activity;kinase activity;transferase activity, transferring phosphorus-containing groups	GO:0060170;GO:0020015;GO:0005737;GO:0020015;GO:0097014;GO:0005737;GO:0005829;GO:0020015	ciliary membrane;glycosome;cytoplasm;glycosome;ciliary plasm;cytoplasm;cytosol;glycosome	GO:0005524;GO:0004054;GO:0016772;GO:0005524;GO:0004054;GO:0016772;GO:0005524;GO:0004054;GO:0016772	ATP binding;arginine kinase activity;transferase activity, transferring phosphorus-containing groups;ATP binding;arginine kinase activity;transferase activity, transferring phosphorus-containing groups;ATP binding;arginine kinase activity;transferase activity, transferring phosphorus-containing groups
Tb927.10.2240	RNA binding protein	0.0120189	-0.0328751		0	0	0	0	0	722840	3	3	3	105	105	105	66352	0	21181	3608000	5													Tb927.10.2240:mRNA-p1	Tb927.10.2240:mRNA-p1	Tb927.10.2240:mRNA-p1 | transcript=Tb927.10.2240:mRNA | gene=Tb927.10.2240 | organism=Trypanosoma_brucei_brucei_TREU927 | gene_product=RNA binding protein | transcript_product=RNA binding protein | location=Tb927_10_v5.1:578334-580100(+) | protein_length=5	N/A	N/A	N/A	N/A	GO:0005737	cytoplasm	GO:0003729;GO:0005515	mRNA binding;protein binding
Tb927.11.6350	AAA ATPase, putative	0.03243	-0.0380764		0	0	0	0	0	177020	1	1	1	1	1	1	14113	89859	62704	511520	1													Tb927.11.6350:mRNA-p1	Tb927.11.6350:mRNA-p1	Tb927.11.6350:mRNA-p1 | transcript=Tb927.11.6350:mRNA | gene=Tb927.11.6350 | organism=Trypanosoma_brucei_brucei_TREU927 | gene_product=AAA ATPase, putative | transcript_product=AAA ATPase, putative | location=Tb927_11_v5.1:1785113-1788928(-) | protein_leng	N/A	N/A	GO:0005524;GO:0005515	ATP binding;protein binding	GO:0005654;GO:0005634	nucleoplasm;nucleus	GO:0016887	ATPase activity
Tb927.8.6180;Tb927.9.14370	60S ribosomal protein L26, putative;60S ribosomal protein L26, putative	0.0102884	-0.0387999		636240	694030	0	0	326560	1467900	2	2	2	133	133	133	16454	0	2108	14816000	19						+							Tb927.9.14370:mRNA-p1;Tb927.8.6180:mRNA-p1	Tb927.9.14370:mRNA-p1;Tb927.8.6180:mRNA-p1	Tb927.9.14370:mRNA-p1 | transcript=Tb927.9.14370:mRNA | gene=Tb927.9.14370 | organism=Trypanosoma_brucei_brucei_TREU927 | gene_product=60S ribosomal protein L26, putative | transcript_product=60S ribosomal protein L26, putative | location=Tb927_09_v5.1:224	GO:0015934;GO:0015934	large ribosomal subunit;large ribosomal subunit	GO:0003735;GO:0003735	structural constituent of ribosome;structural constituent of ribosome	GO:0097014;GO:0005737;GO:0031981;GO:0005737	ciliary plasm;cytoplasm;nuclear lumen;cytoplasm	GO:0003735;GO:0003735	structural constituent of ribosome;structural constituent of ribosome
Tb927.9.7670	hypothetical protein, conserved	0.0143903	-0.0406469		0	0	0	0	0	0	2	2	2	123	123	123	26419	0	40048	929910	3													Tb927.9.7670:mRNA-p1	Tb927.9.7670:mRNA-p1	Tb927.9.7670:mRNA-p1 | transcript=Tb927.9.7670:mRNA | gene=Tb927.9.7670 | organism=Trypanosoma_brucei_brucei_TREU927 | gene_product=hypothetical protein, conserved | transcript_product=hypothetical protein, conserved | location=Tb927_09_v5.1:1251064-125177	N/A	N/A	N/A	N/A	GO:0005634	nucleus	N/A	N/A
Tb927.10.6400;Tb927.10.6510	chaperonin HSP60, mitochondrial precursor;chaperonin HSP60, mitochondrial precursor	0.0421043	-0.0481021		13060000	16435000	15283000	20354000	16918000	8619500	21	21	21	505	505	505	59503	0	32331	251890000	184													Tb927.10.6510:mRNA-p1;Tb927.10.6400:mRNA-p1	Tb927.10.6510:mRNA-p1;Tb927.10.6400:mRNA-p1	Tb927.10.6510:mRNA-p1 | transcript=Tb927.10.6510:mRNA | gene=Tb927.10.6510 | organism=Trypanosoma_brucei_brucei_TREU927 | gene_product=chaperonin HSP60, mitochondrial precursor | transcript_product=chaperonin HSP60, mitochondrial precursor | location=Tb927	GO:0005737;GO:0005737	cytoplasm;cytoplasm	GO:0005524;GO:0005524	ATP binding;ATP binding	GO:0005739;GO:0005737;GO:0005739	mitochondrion;cytoplasm;mitochondrion	GO:0051082;GO:0051082	unfolded protein binding;unfolded protein binding
Tb927.7.2680	zinc finger protein family member, putative	0.014692	-0.0599279		0	0	0	0	0	1142300	4	4	4	106	106	106	76183	0	31228	6022900	14			+	+	+	+	+	+	+	+			Tb927.7.2680:mRNA-p1	Tb927.7.2680:mRNA-p1	Tb927.7.2680:mRNA-p1 | transcript=Tb927.7.2680:mRNA | gene=Tb927.7.2680 | organism=Trypanosoma_brucei_brucei_TREU927 | gene_product=zinc finger protein family member, putative | transcript_product=zinc finger protein family member, putative | location=Tb92	N/A	N/A	GO:0046872	metal ion binding	GO:0005737	cytoplasm	GO:0003723	RNA binding
Tb927.2.5860	hypothetical protein, conserved	0.0341866	-0.0673262		0	0	0	0	0	350220	4	2	2	11	23	23	13374	0	11817	765830	2													Tb927.2.5860:mRNA-p1	Tb927.2.5860:mRNA-p1	Tb927.2.5860:mRNA-p1 | transcript=Tb927.2.5860:mRNA | gene=Tb927.2.5860 | organism=Trypanosoma_brucei_brucei_TREU927 | gene_product=hypothetical protein, conserved | transcript_product=hypothetical protein, conserved | location=Tb927_02_v5.1:1059596-106332	N/A	N/A	N/A	N/A	GO:0097542;GO:0005737	ciliary tip;cytoplasm	N/A	N/A
Tb927.1.3070	hypothetical protein, conserved	0.0359151	-0.0722275		0	0	0	0	0	0	1	1	1	41	41	41	4499	0	11327	1950500	4					+	+	+	+	+	+			Tb927.1.3070:mRNA-p1	Tb927.1.3070:mRNA-p1	Tb927.1.3070:mRNA-p1 | transcript=Tb927.1.3070:mRNA | gene=Tb927.1.3070 | organism=Trypanosoma_brucei_brucei_TREU927 | gene_product=hypothetical protein, conserved | transcript_product=hypothetical protein, conserved | location=Tb927_01_v5.1:675213-676454(	N/A	N/A	N/A	N/A	GO:0005737	cytoplasm	GO:0003729	mRNA binding
Tb927.10.3820	hypothetical protein, conserved	0.0430065	-0.0754464		0	0	0	0	0	124150	2	2	2	15	15	15	23313	30912	109	271490	1													Tb927.10.3820:mRNA-p1	Tb927.10.3820:mRNA-p1	Tb927.10.3820:mRNA-p1 | transcript=Tb927.10.3820:mRNA | gene=Tb927.10.3820 | organism=Trypanosoma_brucei_brucei_TREU927 | gene_product=hypothetical protein, conserved | transcript_product=hypothetical protein, conserved | location=Tb927_10_v5.1:1004298-101	N/A	N/A	N/A	N/A	N/A	N/A	N/A	N/A
Tb927.9.2310	hypothetical protein, conserved	0.0363273	-0.0818532		0	0	0	0	0	794060	5	5	5	132	132	132	50587	0	35025	1736400	6													Tb927.9.2310:mRNA-p1	Tb927.9.2310:mRNA-p1	Tb927.9.2310:mRNA-p1 | transcript=Tb927.9.2310:mRNA | gene=Tb927.9.2310 | organism=Trypanosoma_brucei_brucei_TREU927 | gene_product=hypothetical protein, conserved | transcript_product=hypothetical protein, conserved | location=Tb927_09_v5.1:511127-512497(	N/A	N/A	N/A	N/A	N/A	N/A	N/A	N/A
Tb927.10.7290	Flagellar Member 2	0.0532971	-0.0853043		0	0	0	0	0	514070	5	5	5	62	62	62	12988	0	37947	1829100	8													Tb927.10.7290:mRNA-p1	Tb927.10.7290:mRNA-p1	Tb927.10.7290:mRNA-p1 | transcript=Tb927.10.7290:mRNA | gene=Tb927.10.7290 | organism=Trypanosoma_brucei_brucei_TREU927 | gene_product=Flagellar Member 2 | transcript_product=Flagellar Member 2 | location=Tb927_10_v5.1:1838047-1841514(-) | protein_length=1	N/A	N/A	N/A	N/A	GO:0005930;GO:0005737;GO:0031514	axoneme;cytoplasm;motile cilium	N/A	N/A
Tb927.9.12200;Tb927.9.12240	60S ribosomal subunit protein L31, putative;60S ribosomal subunit protein L31, putative	0.020325	-0.0875804		0	0	1591500	0	896730	1317500	5	5	5	303	303	303	21692	0	88052	17492000	23													Tb927.9.12240:mRNA-p1;Tb927.9.12200:mRNA-p1	Tb927.9.12240:mRNA-p1;Tb927.9.12200:mRNA-p1	Tb927.9.12240:mRNA-p1 | transcript=Tb927.9.12240:mRNA | gene=Tb927.9.12240 | organism=Trypanosoma_brucei_brucei_TREU927 | gene_product=60S ribosomal subunit protein L31, putative | transcript_product=60S ribosomal subunit protein L31, putative | location=T	GO:0005840;GO:0005840	ribosome;ribosome	GO:0003735;GO:0003735	structural constituent of ribosome;structural constituent of ribosome	GO:0005840;GO:0005737;GO:0005840	ribosome;cytoplasm;ribosome	GO:0003735;GO:0003735	structural constituent of ribosome;structural constituent of ribosome
Tb11.v5.0489		0.0347975	-0.087944		0	0	0	0	0	519800	10	4	0	187	77	0	65818	0	2479	5424500	7													Tb11.v5.0489.1-p1;Tb11.v5.1020.1-p1;Tb927.6.5160:pseudogenic_transcript-p1;Tb927.2.510:mRNA-p1;Tb11.v5.0800.1-p1;Tb11.v5.0294.1-p1;Tb11.0050:pseudogenic_transcript-p1;Tb927.6.5170:pseudogenic_transcript-p1;Tb11.v5.0495.1-p1;Tb927.4.290:mRNA-p1;Tb927.4.280:mRNA-p1;Tb927.4.270:mRNA-p1;Tb927.4.260:mRNA-p1;Tb927.4.300:mRNA-p1;Tb927.2.1100:pseudogenic_transcript-p1;Tb927.7.1970:mRNA-p1;Tb927.7.1960:mR…	Tb11.v5.0489.1-p1	Tb11.v5.0489.1-p1 | transcript=Tb11.v5.0489.1 | gene=Tb11.v5.0489 | organism=Trypanosoma_brucei_brucei_TREU927 | gene_product=retrotransposon hot spot (RHS) protein, putative | transcript_product=retrotransposon hot spot (RHS) protein, putative | location=
Tb927.7.5940;Tb927.7.5950	Protein Associated with Differentiation;protein associated with differentiation 3, putative	0.0281736	-0.0905123		0	0	0	0	427470	0	3	3	3	78	78	78	67151	0	20448	1880200	5													Tb927.7.5940:mRNA-p1;Tb927.7.5950:mRNA-p1;Tb927.7.5990:mRNA-p1;Tb927.7.5970:mRNA-p1;Tb927.7.5930:mRNA-p1;Tb927.7.6000:mRNA-p1;Tb927.7.5980:mRNA-p1;Tb927.7.5960:mRNA-p1	Tb927.7.5940:mRNA-p1;Tb927.7.5950:mRNA-p1	Tb927.7.5940:mRNA-p1 | transcript=Tb927.7.5940:mRNA | gene=Tb927.7.5940 | organism=Trypanosoma_brucei_brucei_TREU927 | gene_product=Protein Associated with Differentiation | transcript_product=Protein Associated with Differentiation | location=Tb927_07_v5.	GO:0016021;GO:0016021	integral component of membrane;integral component of membrane	N/A;N/A	N/A;N/A	GO:0020016;GO:0005886;N/A	ciliary pocket;plasma membrane;N/A	N/A;N/A	N/A;N/A
Tb927.11.10650	Adaptor protein complex AP-3 subunit beta-3	0.0333699	-0.100258		0	0	0	0	0	700580	3	3	3	58	58	58	10036	0	17846	1532000	4													Tb927.11.10650:mRNA-p1	Tb927.11.10650:mRNA-p1	Tb927.11.10650:mRNA-p1 | transcript=Tb927.11.10650:mRNA | gene=Tb927.11.10650 | organism=Trypanosoma_brucei_brucei_TREU927 | gene_product=Adaptor protein complex AP-3 subunit beta-3 | transcript_product=Adaptor protein complex AP-3 subunit beta-3 | locatio	GO:0030123;GO:0030117	AP-3 adaptor complex;membrane coat	GO:0005488	binding	GO:0005905	clathrin-coated pit	N/A	N/A
Tb927.4.2260	centrin-1	0.0445853	-0.104235		0	0	0	0	0	472970	2	2	2	165	165	165	21119	0	19615	1458300	3													Tb927.4.2260:mRNA-p1	Tb927.4.2260:mRNA-p1	Tb927.4.2260:mRNA-p1 | transcript=Tb927.4.2260:mRNA | gene=Tb927.4.2260 | organism=Trypanosoma_brucei_brucei_TREU927 | gene_product=centrin-1 | transcript_product=centrin-1 | location=Tb927_04_v5.1:585251-585799(+) | protein_length=182 | sequence_SO=chromo	N/A	N/A	GO:0005509	calcium ion binding	GO:0005813;GO:0005737;GO:0005739	centrosome;cytoplasm;mitochondrion	GO:0005509	calcium ion binding
Tb927.1.1930	phosphatidylinositol 3-kinase, putative	0.0613469	-0.10888		0	0	0	0	0	282070	4	4	4	21	21	21	32421	0	27595	872190	5													Tb927.1.1930:mRNA-p1	Tb927.1.1930:mRNA-p1	Tb927.1.1930:mRNA-p1 | transcript=Tb927.1.1930:mRNA | gene=Tb927.1.1930 | organism=Trypanosoma_brucei_brucei_TREU927 | gene_product=phosphatidylinositol 3-kinase, putative | transcript_product=phosphatidylinositol 3-kinase, putative | location=Tb927_01_v5.	N/A	N/A	GO:0005488;GO:0005515	binding;protein binding	GO:0005737	cytoplasm	GO:0016303	1-phosphatidylinositol-3-kinase activity
Tb927.9.2730	hypothetical protein, conserved	0.0629184	-0.114027		0	0	0	0	185100	421360	3	3	3	3	3	3	14724	0	22104	1619900	6				+			+	+	+	+			Tb927.9.2730:mRNA-p1	Tb927.9.2730:mRNA-p1	Tb927.9.2730:mRNA-p1 | transcript=Tb927.9.2730:mRNA | gene=Tb927.9.2730 | organism=Trypanosoma_brucei_brucei_TREU927 | gene_product=hypothetical protein, conserved | transcript_product=hypothetical protein, conserved | location=Tb927_09_v5.1:596626-600762(	N/A	N/A	N/A	N/A	GO:0005737	cytoplasm	N/A	N/A
Tb927.6.1430	hypothetical protein, conserved	0.0460475	-0.114768		0	0	0	0	0	224660	3	3	3	39	39	39	87828	0	1921	491270	1													Tb927.6.1430:mRNA-p1	Tb927.6.1430:mRNA-p1	Tb927.6.1430:mRNA-p1 | transcript=Tb927.6.1430:mRNA | gene=Tb927.6.1430 | organism=Trypanosoma_brucei_brucei_TREU927 | gene_product=hypothetical protein, conserved | transcript_product=hypothetical protein, conserved | location=Tb927_06_v5.1:509159-511468(	N/A	N/A	GO:0005515	protein binding	GO:0005737	cytoplasm	N/A	N/A
Tb927.10.14190	hypothetical protein, conserved	0.0421312	-0.123486		0	0	0	0	0	509130	5	5	5	22	22	22	49993	0	29955	2903300	4													Tb927.10.14190:mRNA-p1	Tb927.10.14190:mRNA-p1	Tb927.10.14190:mRNA-p1 | transcript=Tb927.10.14190:mRNA | gene=Tb927.10.14190 | organism=Trypanosoma_brucei_brucei_TREU927 | gene_product=hypothetical protein, conserved | transcript_product=hypothetical protein, conserved | location=Tb927_10_v5.1:3445968-	N/A	N/A	N/A	N/A	GO:0005737;GO:0005654;GO:0005634	cytoplasm;nucleoplasm;nucleus	N/A	N/A
Tb927.8.750	nucleolar RNA-binding protein, putative	0.0316444	-0.130866		0	0	0	0	0	1185800	2	2	2	93	93	93	39761	0	13296	2843000	2													Tb927.8.750:mRNA-p1	Tb927.8.750:mRNA-p1	Tb927.8.750:mRNA-p1 | transcript=Tb927.8.750:mRNA | gene=Tb927.8.750 | organism=Trypanosoma_brucei_brucei_TREU927 | gene_product=nucleolar RNA-binding protein, putative | transcript_product=nucleolar RNA-binding protein, putative | location=Tb927_08_v5.1:2	N/A	N/A	N/A	N/A	GO:0005634	nucleus	GO:0003723	RNA binding
Tb927.9.2470;Tb927.9.2490	nucleolar protein;nucleolar protein	0.0478865	-0.131137		0	0	0	0	0	525030	8	8	8	159	159	159	86202	0	62096	4791200	14						+		+					Tb927.9.2470:mRNA-p1;Tb927.9.2490:mRNA-p1	Tb927.9.2470:mRNA-p1;Tb927.9.2490:mRNA-p1	Tb927.9.2470:mRNA-p1 | transcript=Tb927.9.2470:mRNA | gene=Tb927.9.2470 | organism=Trypanosoma_brucei_brucei_TREU927 | gene_product=nucleolar protein | transcript_product=nucleolar protein | location=Tb927_09_v5.1:528721-531003(-) | protein_length=760 | se	N/A;N/A	N/A;N/A	N/A;N/A	N/A;N/A	GO:0005737;GO:0005737	cytoplasm;cytoplasm	N/A;N/A	N/A;N/A
Tb927.3.1350	hypothetical protein, conserved	0.0518543	-0.144529		0	0	0	0	0	508500	6	6	6	111	111	111	86927	0	57836	2416900	9													Tb927.3.1350:mRNA-p1	Tb927.3.1350:mRNA-p1	Tb927.3.1350:mRNA-p1 | transcript=Tb927.3.1350:mRNA | gene=Tb927.3.1350 | organism=Trypanosoma_brucei_brucei_TREU927 | gene_product=hypothetical protein, conserved | transcript_product=hypothetical protein, conserved | location=Tb927_03_v5.1:338221-340581(	N/A	N/A	GO:0005515	protein binding	GO:0005634	nucleus	N/A	N/A
Tb927.8.1270	Nucleolar protein 54	0.0812432	-0.161279		0	0	0	0	0	0	1	1	1	21	21	21	53545	2845	6988	0	1													Tb927.8.1270:mRNA-p1	Tb927.8.1270:mRNA-p1	Tb927.8.1270:mRNA-p1 | transcript=Tb927.8.1270:mRNA | gene=Tb927.8.1270 | organism=Trypanosoma_brucei_brucei_TREU927 | gene_product=Nucleolar protein 54 | transcript_product=Nucleolar protein 54 | location=Tb927_08_v5.1:401510-402970(-) | protein_length=48	N/A	N/A	N/A	N/A	GO:0005634;GO:0005819	nucleus;spindle	N/A	N/A
Tb927.10.6670	dynein light chain, putative	0.130056	-0.163615		0	0	0	0	0	0	2	2	2	176	176	176	14101	3096	10921	256810	2													Tb927.10.6670:mRNA-p1	Tb927.10.6670:mRNA-p1	Tb927.10.6670:mRNA-p1 | transcript=Tb927.10.6670:mRNA | gene=Tb927.10.6670 | organism=Trypanosoma_brucei_brucei_TREU927 | gene_product=dynein light chain, putative | transcript_product=dynein light chain, putative | location=Tb927_10_v5.1:1685431-1685808(+	GO:0030286	dynein complex	N/A	N/A	GO:0005875	microtubule associated complex	GO:0003777	microtubule motor activity
Tb927.11.16760	T-complex protein 1, alpha subunit, putative	0.132801	-0.170535		1018400	718970	539110	575720	1095600	438970	12	12	12	292	292	292	59432	0	10548	11603000	30				+	+	+	+	+	+	+			Tb927.11.16760:mRNA-p1	Tb927.11.16760:mRNA-p1	Tb927.11.16760:mRNA-p1 | transcript=Tb927.11.16760:mRNA | gene=Tb927.11.16760 | organism=Trypanosoma_brucei_brucei_TREU927 | gene_product=T-complex protein 1, alpha subunit, putative | transcript_product=T-complex protein 1, alpha subunit, putative | locat	N/A	N/A	GO:0005524	ATP binding	GO:0005832;GO:0097014;GO:0005737	chaperonin-containing T-complex;ciliary plasm;cytoplasm	GO:0051082	unfolded protein binding
Tb927.10.1070	cdc2-related kinase 1	0.178257	-0.17083		0	0	0	0	0	181280	2	2	2	73	73	73	3435	0	13195	550120	3													Tb927.10.1070:mRNA-p1	Tb927.10.1070:mRNA-p1	Tb927.10.1070:mRNA-p1 | transcript=Tb927.10.1070:mRNA | gene=Tb927.10.1070 | organism=Trypanosoma_brucei_brucei_TREU927 | gene_product=cdc2-related kinase 1 | transcript_product=cdc2-related kinase 1 | location=Tb927_10_v5.1:288355-289260(-) | protein_leng	N/A	N/A	GO:0005524;GO:0004672	ATP binding;protein kinase activity	GO:0005737;GO:0005829;GO:0000262;GO:0005741;GO:0005739;GO:0005634	cytoplasm;cytosol;mitochondrial chromosome;mitochondrial outer membrane;mitochondrion;nucleus	GO:0005524;GO:0097472;GO:0004674	ATP binding;cyclin-dependent protein kinase activity;protein serine/threonine kinase activity
Tb927.9.7060	hypothetical protein, conserved	0.0570093	-0.177905		0	0	0	0	0	732970	3	3	3	175	175	175	32799	0	78845	2707000	4													Tb927.9.7060:mRNA-p1	Tb927.9.7060:mRNA-p1	Tb927.9.7060:mRNA-p1 | transcript=Tb927.9.7060:mRNA | gene=Tb927.9.7060 | organism=Trypanosoma_brucei_brucei_TREU927 | gene_product=hypothetical protein, conserved | transcript_product=hypothetical protein, conserved | location=Tb927_09_v5.1:1146748-114764	N/A	N/A	N/A	N/A	N/A	N/A	N/A	N/A
Tb927.9.5150	ribosomal protein S6, putative	0.0686224	-0.182649		0	0	0	343700	0	0	2	2	2	27	27	27	13572	0	12023	339250	9													Tb927.9.5150:mRNA-p1	Tb927.9.5150:mRNA-p1	Tb927.9.5150:mRNA-p1 | transcript=Tb927.9.5150:mRNA | gene=Tb927.9.5150 | organism=Trypanosoma_brucei_brucei_TREU927 | gene_product=ribosomal protein S6, putative | transcript_product=ribosomal protein S6, putative | location=Tb927_09_v5.1:912912-913292(+)	N/A	N/A	N/A	N/A	GO:0005634;GO:0005840	nucleus;ribosome	GO:0042301;GO:0003735	phosphate ion binding;structural constituent of ribosome
Tb927.8.7990	Thioredoxin-like/Protein of unknown function (DUF3638)/Protein of unknown function (DUF3645), putative	0.132924	-0.183498		0	0	0	0	0	242090	10	10	10	37	37	37	55054	0	64041	3542100	12				+			+	+					Tb927.8.7990:mRNA-p1	Tb927.8.7990:mRNA-p1	Tb927.8.7990:mRNA-p1 | transcript=Tb927.8.7990:mRNA | gene=Tb927.8.7990 | organism=Trypanosoma_brucei_brucei_TREU927 | gene_product=Thioredoxin-like/Protein of unknown function (DUF3638)/Protein of unknown function (DUF3645), putative | transcript_product=	N/A	N/A	N/A	N/A	N/A	N/A	N/A	N/A
Tb927.6.4630	kinetoplastid-specific phospho-protein phosphatase, putative	0.131931	-0.183768		0	0	0	0	0	78503	1	1	1	63	63	63	39848	2886	71679	171660	1													Tb927.6.4630:mRNA-p1	Tb927.6.4630:mRNA-p1	Tb927.6.4630:mRNA-p1 | transcript=Tb927.6.4630:mRNA | gene=Tb927.6.4630 | organism=Trypanosoma_brucei_brucei_TREU927 | gene_product=kinetoplastid-specific phospho-protein phosphatase, putative | transcript_product=kinetoplastid-specific phospho-protein pho	N/A	N/A	GO:0016787	hydrolase activity	GO:0020022	acidocalcisome	GO:0016787;GO:0004722	hydrolase activity;protein serine/threonine phosphatase activity
Tb927.10.1560	Nucleolar protein 91	0.0587383	-0.187265		0	0	0	0	0	612850	6	6	6	108	108	108	91596	0	42067	4192700	10													Tb927.10.1560:mRNA-p1	Tb927.10.1560:mRNA-p1	Tb927.10.1560:mRNA-p1 | transcript=Tb927.10.1560:mRNA | gene=Tb927.10.1560 | organism=Trypanosoma_brucei_brucei_TREU927 | gene_product=Nucleolar protein 91 | transcript_product=Nucleolar protein 91 | location=Tb927_10_v5.1:428589-431072(-) | protein_length	N/A	N/A	N/A	N/A	GO:0005739;GO:0005634;GO:0005819	mitochondrion;nucleus;spindle	N/A	N/A
Tb927.10.14820;Tb927.10.14830;Tb927.10.14840	Mitochondrial ADP/ATP carrier protein 5c;Mitochondrial ADP/ATP carrier protein 5b;Mitochondrial ADP/ATP carrier protein 5a	0.14934	-0.19601		0	0	0	0	0	170230	2	2	2	65	65	65	34074	0	13389	1626900	7													Tb927.10.14840:mRNA-p1;Tb927.10.14830:mRNA-p1;Tb927.10.14820:mRNA-p1	Tb927.10.14840:mRNA-p1;Tb927.10.14830:mRNA-p1;Tb927.10.14820:mRNA-p1	Tb927.10.14840:mRNA-p1 | transcript=Tb927.10.14840:mRNA | gene=Tb927.10.14840 | organism=Trypanosoma_brucei_brucei_TREU927 | gene_product=Mitochondrial ADP/ATP carrier protein 5a | transcript_product=Mitochondrial ADP/ATP carrier protein 5a | location=Tb92	N/A;N/A;N/A	N/A;N/A;N/A	N/A;N/A;N/A	N/A;N/A;N/A	GO:0005743;GO:0005739;GO:0005743;GO:0005739;GO:0005743;GO:0005739	mitochondrial inner membrane;mitochondrion;mitochondrial inner membrane;mitochondrion;mitochondrial inner membrane;mitochondrion	N/A;N/A;N/A	N/A;N/A;N/A
Tb927.10.8430	40S ribosomal protein S12, putative	0.0351479	-0.198793		0	1295700	2056200	0	904540	2888100	5	5	5	486	486	486	16061	0	91865	34047000	24					+	+	+	+	+	+			Tb927.10.8430:mRNA-p1	Tb927.10.8430:mRNA-p1	Tb927.10.8430:mRNA-p1 | transcript=Tb927.10.8430:mRNA | gene=Tb927.10.8430 | organism=Trypanosoma_brucei_brucei_TREU927 | gene_product=40S ribosomal protein S12, putative | transcript_product=40S ribosomal protein S12, putative | location=Tb927_10_v5.1:209	N/A	N/A	N/A	N/A	GO:0005737;GO:0005654;GO:0005840	cytoplasm;nucleoplasm;ribosome	N/A	N/A
Tb927.2.4560	Rab-GTPase-TBC domain containing protein, putative	0.117259	-0.212108		0	0	0	0	0	293360	2	2	2	36	36	36	61812	0	12089	641500	2													Tb927.2.4560:mRNA-p1	Tb927.2.4560:mRNA-p1	Tb927.2.4560:mRNA-p1 | transcript=Tb927.2.4560:mRNA | gene=Tb927.2.4560 | organism=Trypanosoma_brucei_brucei_TREU927 | gene_product=Rab-GTPase-TBC domain containing protein, putative | transcript_product=Rab-GTPase-TBC domain containing protein, putative |	N/A	N/A	N/A	N/A	N/A	N/A	N/A	N/A
Tb927.1.4180	leucine-rich repeat protein (LRRP), putative	0.138092	-0.217569		0	0	0	0	0	354800	6	6	6	113	113	113	81988	0	80369	1208400	5													Tb927.1.4180:mRNA-p1	Tb927.1.4180:mRNA-p1	Tb927.1.4180:mRNA-p1 | transcript=Tb927.1.4180:mRNA | gene=Tb927.1.4180 | organism=Trypanosoma_brucei_brucei_TREU927 | gene_product=leucine-rich repeat protein (LRRP), putative | transcript_product=leucine-rich repeat protein (LRRP), putative | location=Tb	N/A	N/A	GO:0005515	protein binding	N/A	N/A	N/A	N/A
Tb927.9.5690	60S acidic ribosomal protein, putative	0.278049	-0.234118		1387000	1352800	1196100	940500	835770	1754700	5	5	5	805	805	805	1109	0	84853	27317000	33													Tb927.9.5690:mRNA-p1	Tb927.9.5690:mRNA-p1	Tb927.9.5690:mRNA-p1 | transcript=Tb927.9.5690:mRNA | gene=Tb927.9.5690 | organism=Trypanosoma_brucei_brucei_TREU927 | gene_product=60S acidic ribosomal protein, putative | transcript_product=60S acidic ribosomal protein, putative | location=Tb927_09_v5.1:	N/A	N/A	N/A	N/A	GO:0005737;GO:0005840	cytoplasm;ribosome	GO:0003735	structural constituent of ribosome
Tb927.10.15690	anaphase promoting complex, subunit 10-like protein	0.140188	-0.237823		0	0	0	0	381500	0	3	3	3	285	285	285	25691	0	36116	971960	3													Tb927.10.15690:mRNA-p1	Tb927.10.15690:mRNA-p1	Tb927.10.15690:mRNA-p1 | transcript=Tb927.10.15690:mRNA | gene=Tb927.10.15690 | organism=Trypanosoma_brucei_brucei_TREU927 | gene_product=anaphase promoting complex, subunit 10-like protein | transcript_product=anaphase promoting complex, subunit 10-like p	GO:0005680	anaphase-promoting complex	N/A	N/A	GO:0005680;GO:0051286;GO:0005737	anaphase-promoting complex;cell tip;cytoplasm	GO:0030234	enzyme regulator activity
Tb927.7.2330	Protein of unknown function (DUF1663), putative	0.0569696	-0.240923		0	0	0	0	1327200	0	1	1	1	73	73	73	12384	0	16617	4248800	3													Tb927.7.2330:mRNA-p1	Tb927.7.2330:mRNA-p1	Tb927.7.2330:mRNA-p1 | transcript=Tb927.7.2330:mRNA | gene=Tb927.7.2330 | organism=Trypanosoma_brucei_brucei_TREU927 | gene_product=Protein of unknown function (DUF1663), putative | transcript_product=Protein of unknown function (DUF1663), putative | locat	N/A	N/A	N/A	N/A	GO:0005634	nucleus	N/A	N/A
Tb927.11.12720	hypothetical protein, conserved	0.10991	-0.251147		0	0	0	0	372480	0	3	3	3	87	87	87	53445	0	25988	1292100	5													Tb927.11.12720:mRNA-p1;Tb11.v5.0433.1-p1	Tb927.11.12720:mRNA-p1;Tb11.v5.0433.1-p1	Tb927.11.12720:mRNA-p1 | transcript=Tb927.11.12720:mRNA | gene=Tb927.11.12720 | organism=Trypanosoma_brucei_brucei_TREU927 | gene_product=hypothetical protein, conserved | transcript_product=hypothetical protein, conserved | location=Tb927_11_v5.1:3405722-	N/A	N/A	N/A	N/A	N/A	N/A	N/A	N/A
Tb927.11.2780		0.166078	-0.256145		0	0	0	0	0	358660	3	3	3	59	59	59	72563	0	16619	784280	3													Tb927.11.2780.2:mRNA-p1;Tb927.11.2780.1:mRNA-p1	Tb927.11.2780.2:mRNA-p1;Tb927.11.2780.1:mRNA-p1	Tb927.11.2780.2:mRNA-p1 | transcript=Tb927.11.2780.2:mRNA | gene=Tb927.11.2780 | organism=Trypanosoma_brucei_brucei_TREU927 | gene_product=hypothetical protein, conserved | transcript_product=hypothetical protein, conserved | location=Tb927_11_v5.1:812154-
Tb927.10.12090	RNA-binding protein, putative	0.162556	-0.258529		0	0	0	0	0	0	1	1	1	198	198	198	13272	2924	74187	1336100	2													Tb927.10.12090:mRNA-p1	Tb927.10.12090:mRNA-p1	Tb927.10.12090:mRNA-p1 | transcript=Tb927.10.12090:mRNA | gene=Tb927.10.12090 | organism=Trypanosoma_brucei_brucei_TREU927 | gene_product=RNA-binding protein, putative | transcript_product=RNA-binding protein, putative | location=Tb927_10_v5.1:2945000-2945	N/A	N/A	GO:0003676	nucleic acid binding	GO:0005737	cytoplasm	GO:0003723	RNA binding
Tb927.5.3610	adaptor complex protein (AP) 3 delta subunit 1, putative	0.0778833	-0.267481		0	0	0	0	0	686780	6	6	6	78	78	78	1254	0	42912	1732600	7						+				+			Tb927.5.3610:mRNA-p1	Tb927.5.3610:mRNA-p1	Tb927.5.3610:mRNA-p1 | transcript=Tb927.5.3610:mRNA | gene=Tb927.5.3610 | organism=Trypanosoma_brucei_brucei_TREU927 | gene_product=adaptor complex protein (AP) 3 delta subunit 1, putative | transcript_product=adaptor complex protein (AP) 3 delta subunit 1	GO:0030123;GO:0030117	AP-3 adaptor complex;membrane coat	GO:0005488	binding	N/A	N/A	N/A	N/A
Tb927.8.5250	delta-coat protein, putative	0.357916	-0.270448		0	0	0	0	0	153580	4	4	4	102	102	102	5733	0	27581	2014300	7													Tb927.8.5250:mRNA-p1	Tb927.8.5250:mRNA-p1	Tb927.8.5250:mRNA-p1 | transcript=Tb927.8.5250:mRNA | gene=Tb927.8.5250 | organism=Trypanosoma_brucei_brucei_TREU927 | gene_product=delta-coat protein, putative | transcript_product=delta-coat protein, putative | location=Tb927_08_v5.1:1569226-1570821(+) |	N/A	N/A	N/A	N/A	GO:0020016;GO:0005737	ciliary pocket;cytoplasm	N/A	N/A
Tb927.10.9650	Nucleoporin NUP152	0.227447	-0.277547		0	0	0	0	0	0	1	1	1	27	27	27	12109	89744	62388	131860	1													Tb11.v5.0399.1-p1;Tb927.10.9650:mRNA-p1	Tb11.v5.0399.1-p1;Tb927.10.9650:mRNA-p1	Tb11.v5.0399.1-p1 | transcript=Tb11.v5.0399.1 | gene=Tb11.v5.0399 | organism=Trypanosoma_brucei_brucei_TREU927 | gene_product=hypothetical protein, conserved | transcript_product=hypothetical protein, conserved | location=Tb927_11_bin_v5.1:1435595-1438963(	N/A	N/A	N/A	N/A	GO:0005643;GO:0031080;GO:0005634	nuclear pore;nuclear pore outer ring;nucleus	N/A	N/A
Tb927.7.5310	YEATS family, putative	0.287323	-0.289977		0	0	0	0	0	0	2	2	2	63	63	63	72641	15552	11011	654790	2													Tb927.7.5310:mRNA-p1	Tb927.7.5310:mRNA-p1	Tb927.7.5310:mRNA-p1 | transcript=Tb927.7.5310:mRNA | gene=Tb927.7.5310 | organism=Trypanosoma_brucei_brucei_TREU927 | gene_product=YEATS family, putative | transcript_product=YEATS family, putative | location=Tb927_07_v5.1:1409810-1411798(+) | protein_len	N/A	N/A	N/A	N/A	GO:0005737;GO:0005634	cytoplasm;nucleus	N/A	N/A
Tb927.5.2260	conserved protein	0.477402	-0.290281		1790800	2049100	1612700	1572700	1913900	1075100	4	4	2	603	603	345	12354	0	14071	43895000	35													Tb927.5.2260:mRNA-p1	Tb927.5.2260:mRNA-p1	Tb927.5.2260:mRNA-p1 | transcript=Tb927.5.2260:mRNA | gene=Tb927.5.2260 | organism=Trypanosoma_brucei_brucei_TREU927 | gene_product=conserved protein | transcript_product=conserved protein | location=Tb927_05_v5.1:761975-762325(+) | protein_length=116 | se	N/A	N/A	N/A	N/A	N/A	N/A	N/A	N/A
Tb927.11.3660	dynein light chain Tctex-type, putative	0.101876	-0.305499		0	0	0	0	0	622860	4	4	4	526	526	526	13273	0	37201	3508600	10													Tb927.11.3660:mRNA-p1	Tb927.11.3660:mRNA-p1	Tb927.11.3660:mRNA-p1 | transcript=Tb927.11.3660:mRNA | gene=Tb927.11.3660 | organism=Trypanosoma_brucei_brucei_TREU927 | gene_product=dynein light chain Tctex-type, putative | transcript_product=dynein light chain Tctex-type, putative | location=Tb927_11_	N/A	N/A	N/A	N/A	GO:0005875	microtubule associated complex	GO:0003777	microtubule motor activity
Tb927.10.14950	Zinc finger CCCH domain-containing protein 40	0.274607	-0.309069		0	0	0	0	0	125850	2	2	2	97	97	97	46194	0	12718	615680	4			+	+	+	+	+	+	+	+			Tb927.10.14950:mRNA-p1	Tb927.10.14950:mRNA-p1	Tb927.10.14950:mRNA-p1 | transcript=Tb927.10.14950:mRNA | gene=Tb927.10.14950 | organism=Trypanosoma_brucei_brucei_TREU927 | gene_product=Zinc finger CCCH domain-containing protein 40 | transcript_product=Zinc finger CCCH domain-containing protein 40 | loc	N/A	N/A	GO:0046872	metal ion binding	GO:0005737	cytoplasm	GO:0003723;GO:0003729	RNA binding;mRNA binding
Tb927.1.190	retrotransposon hot spot protein (RHS, pseudogene), putative	0.164757	-0.309965		0	0	0	0	0	630140	5	5	1	65	65	8	94659	0	41066	5933600	11													Tb927.1.190:pseudogenic_transcript-p1;Tb11.v5.0533.1-p1	Tb927.1.190:pseudogenic_transcript-p1;Tb11.v5.0533.1-p1	Tb927.1.190:pseudogenic_transcript-p1 | transcript=Tb927.1.190:pseudogenic_transcript | gene=Tb927.1.190 | organism=Trypanosoma_brucei_brucei_TREU927 | gene_product=retrotransposon hot spot protein (RHS, pseudogene), putative | transcript_product=retrotran	N/A	N/A	N/A	N/A	N/A	N/A	N/A	N/A
Tb927.4.2020	AP-3 complex subunit mu, putative	0.135005	-0.310734		0	0	0	0	0	468750	3	3	3	87	87	87	47994	0	20362	1025000	3													Tb927.4.2020:mRNA-p1	Tb927.4.2020:mRNA-p1	Tb927.4.2020:mRNA-p1 | transcript=Tb927.4.2020:mRNA | gene=Tb927.4.2020 | organism=Trypanosoma_brucei_brucei_TREU927 | gene_product=AP-3 complex subunit mu, putative | transcript_product=AP-3 complex subunit mu, putative | location=Tb927_04_v5.1:508176-509	GO:0030131	clathrin adaptor complex	N/A	N/A	N/A	N/A	GO:0030276	clathrin binding
Tb927.8.3750	nucleolar protein 56	0.146978	-0.312776		0	0	0	0	0	446320	6	5	5	174	149	149	54358	0	36594	2456800	14													Tb927.8.3750:mRNA-p1	Tb927.8.3750:mRNA-p1	Tb927.8.3750:mRNA-p1 | transcript=Tb927.8.3750:mRNA | gene=Tb927.8.3750 | organism=Trypanosoma_brucei_brucei_TREU927 | gene_product=nucleolar protein 56 | transcript_product=nucleolar protein 56 | location=Tb927_08_v5.1:1120813-1122264(-) | protein_length=	N/A	N/A	N/A	N/A	GO:0031428;GO:0005654;GO:0005634;GO:0032040;GO:0005819	box C/D snoRNP complex;nucleoplasm;nucleus;small-subunit processome;spindle	GO:0030515	snoRNA binding
Tb927.5.1520	ATP-dependent protease ATPase subunit HslU1	0.145918	-0.315977		0	0	0	0	313840	0	4	4	4	166	166	166	5253	0	24406	1106600	4													Tb927.5.1520:mRNA-p1	Tb927.5.1520:mRNA-p1	Tb927.5.1520:mRNA-p1 | transcript=Tb927.5.1520:mRNA | gene=Tb927.5.1520 | organism=Trypanosoma_brucei_brucei_TREU927 | gene_product=ATP-dependent protease ATPase subunit HslU1 | transcript_product=ATP-dependent protease ATPase subunit HslU1 | location=Tb92	GO:0009376;GO:0005737	HslUV protease complex;cytoplasm	GO:0005524;GO:0016887;GO:0070011	ATP binding;ATPase activity;peptidase activity, acting on L-amino acid peptides	GO:0009376;GO:0005737;GO:0042645;GO:0005739	HslUV protease complex;cytoplasm;mitochondrial nucleoid;mitochondrion	N/A	N/A
Tb927.10.2380	Tetratricopeptide repeat, putative	0.202855	-0.323811		0	0	0	0	0	0	2	2	2	29	29	29	10245	30675	10616	0	2													Tb927.10.2380:mRNA-p1	Tb927.10.2380:mRNA-p1	Tb927.10.2380:mRNA-p1 | transcript=Tb927.10.2380:mRNA | gene=Tb927.10.2380 | organism=Trypanosoma_brucei_brucei_TREU927 | gene_product=Tetratricopeptide repeat, putative | transcript_product=Tetratricopeptide repeat, putative | location=Tb927_10_v5.1:60941	N/A	N/A	GO:0005515	protein binding	GO:0005930;GO:0005737	axoneme;cytoplasm	N/A	N/A
Tb927.3.3060	hypothetical protein, conserved	0.203147	-0.33124		0	0	0	0	0	472250	3	3	3	207	207	207	32297	0	15725	1219500	3							+	+	+	+			Tb927.3.3060:mRNA-p1	Tb927.3.3060:mRNA-p1	Tb927.3.3060:mRNA-p1 | transcript=Tb927.3.3060:mRNA | gene=Tb927.3.3060 | organism=Trypanosoma_brucei_brucei_TREU927 | gene_product=hypothetical protein, conserved | transcript_product=hypothetical protein, conserved | location=Tb927_03_v5.1:784857-785771(	N/A	N/A	N/A	N/A	N/A	N/A	N/A	N/A
Tb927.10.7570	dihydrolipoamide acetyltransferase E2 subunit, putative	0.141908	-0.338095		0	0	0	0	0	0	2	2	2	75	75	75	48107	0	11976	373520	4													Tb927.10.7570:mRNA-p1;Tb11.v5.0774.1-p1	Tb927.10.7570:mRNA-p1;Tb11.v5.0774.1-p1	Tb927.10.7570:mRNA-p1 | transcript=Tb927.10.7570:mRNA | gene=Tb927.10.7570 | organism=Trypanosoma_brucei_brucei_TREU927 | gene_product=dihydrolipoamide acetyltransferase E2 subunit, putative | transcript_product=dihydrolipoamide acetyltransferase E2 subuni	N/A	N/A	GO:0016746	transferase activity, transferring acyl groups	GO:0005737;GO:0020023;GO:0005743;GO:0005759;GO:0005967;GO:0005739	cytoplasm;kinetoplast;mitochondrial inner membrane;mitochondrial matrix;mitochondrial pyruvate dehydrogenase complex;mitochondrion	GO:0004742;GO:0004738	dihydrolipoyllysine-residue acetyltransferase activity;pyruvate dehydrogenase activity
Tb927.11.11680	2-oxoglutarate dehydrogenase E2 component, putative	0.108386	-0.345317		0	0	0	0	438790	0	7	7	7	279	279	279	41143	0	72332	5808500	17													Tb927.11.11680:mRNA-p1	Tb927.11.11680:mRNA-p1	Tb927.11.11680:mRNA-p1 | transcript=Tb927.11.11680:mRNA | gene=Tb927.11.11680 | organism=Trypanosoma_brucei_brucei_TREU927 | gene_product=2-oxoglutarate dehydrogenase E2 component, putative | transcript_product=2-oxoglutarate dehydrogenase E2 component, pu	N/A	N/A	GO:0016746	transferase activity, transferring acyl groups	GO:0036064;GO:0005739	ciliary basal body;mitochondrion	N/A	N/A
Tb927.10.13513	Dpy-30 motif containing protein, putative	0.365418	-0.350865		0	0	0	0	0	135540	2	2	2	368	368	368	12923	0	12933	296370	2													Tb927.10.13513:mRNA-p1	Tb927.10.13513:mRNA-p1	Tb927.10.13513:mRNA-p1 | transcript=Tb927.10.13513:mRNA | gene=Tb927.10.13513 | organism=Trypanosoma_brucei_brucei_TREU927 | gene_product=Dpy-30 motif containing protein, putative | transcript_product=Dpy-30 motif containing protein, putative | location=Tb	N/A	N/A	N/A	N/A	N/A	N/A	N/A	N/A
Tb927.3.2350	hypothetical protein, conserved	0.31748	-0.360989		0	0	0	0	0	0	1	1	1	104	104	104	18773	30395	98343	461060	4													Tb927.3.2350:mRNA-p1	Tb927.3.2350:mRNA-p1	Tb927.3.2350:mRNA-p1 | transcript=Tb927.3.2350:mRNA | gene=Tb927.3.2350 | organism=Trypanosoma_brucei_brucei_TREU927 | gene_product=hypothetical protein, conserved | transcript_product=hypothetical protein, conserved | location=Tb927_03_v5.1:601321-601842(	N/A	N/A	N/A	N/A	GO:0005654	nucleoplasm	N/A	N/A
Tb927.10.3090	hypothetical protein, conserved	0.178196	-0.364225		0	0	0	0	479620	0	3	3	3	62	62	62	94961	0	17497	1221900	3													Tb927.10.3090:mRNA-p1	Tb927.10.3090:mRNA-p1	Tb927.10.3090:mRNA-p1 | transcript=Tb927.10.3090:mRNA | gene=Tb927.10.3090 | organism=Trypanosoma_brucei_brucei_TREU927 | gene_product=hypothetical protein, conserved | transcript_product=hypothetical protein, conserved | location=Tb927_10_v5.1:807422-8099	N/A	N/A	N/A	N/A	N/A	N/A	N/A	N/A
Tb927.1.2100	Calpain-like protein 1.1	0.168771	-0.366303		0	0	0	0	347070	0	4	4	4	58	58	58	12615	0	23303	1552400	6							+	+					Tb927.1.2100:mRNA-p1	Tb927.1.2100:mRNA-p1	Tb927.1.2100:mRNA-p1 | transcript=Tb927.1.2100:mRNA | gene=Tb927.1.2100 | organism=Trypanosoma_brucei_brucei_TREU927 | gene_product=Calpain-like protein 1.1 | transcript_product=Calpain-like protein 1.1 | location=Tb927_01_v5.1:531583-535023(+) | protein_l	GO:0005622	intracellular	GO:0004198	calcium-dependent cysteine-type endopeptidase activity	N/A	N/A	N/A	N/A
Tb927.2.4240	GTP binding protein, putative	0.231153	-0.366327		0	0	0	0	0	66803	2	2	2	68	68	68	40685	0	11581	146080	2													Tb927.2.4240:mRNA-p1	Tb927.2.4240:mRNA-p1	Tb927.2.4240:mRNA-p1 | transcript=Tb927.2.4240:mRNA | gene=Tb927.2.4240 | organism=Trypanosoma_brucei_brucei_TREU927 | gene_product=GTP binding protein, putative | transcript_product=GTP binding protein, putative | location=Tb927_02_v5.1:755907-757010(-) |	N/A	N/A	GO:0005525	GTP binding	GO:0005737;GO:0020023;GO:0005739	cytoplasm;kinetoplast;mitochondrion	N/A	N/A
Tb927.11.15370	Importin subunit beta-4, putative	0.162061	-0.368361		0	0	0	0	657760	0	7	7	7	111	111	111	11788	0	14726	3339600	15													Tb927.11.15370:mRNA-p1	Tb927.11.15370:mRNA-p1	Tb927.11.15370:mRNA-p1 | transcript=Tb927.11.15370:mRNA | gene=Tb927.11.15370 | organism=Trypanosoma_brucei_brucei_TREU927 | gene_product=Importin subunit beta-4, putative | transcript_product=Importin subunit beta-4, putative | location=Tb927_11_v5.1:4073	N/A	N/A	GO:0005488	binding	GO:0005737;GO:0005654	cytoplasm;nucleoplasm	N/A	N/A
Tb927.2.470	retrotransposon hot spot protein 4 (RHS4), putative	0.28147	-0.3761		0	0	0	0	0	212060	8	2	2	95	24	24	98316	0	11447	709540	3													Tb927.2.470:mRNA-p1;Tb927.4.220:pseudogenic_transcript-p1	Tb927.2.470:mRNA-p1	Tb927.2.470:mRNA-p1 | transcript=Tb927.2.470:mRNA | gene=Tb927.2.470 | organism=Trypanosoma_brucei_brucei_TREU927 | gene_product=retrotransposon hot spot protein 4 (RHS4), putative | transcript_product=retrotransposon hot spot protein 4 (RHS4), putative |	N/A	N/A	N/A	N/A	GO:0005634	nucleus	N/A	N/A
Tb927.9.9290	polyadenylate-binding protein 1	0.128408	-0.376455		0	0	0	0	0	620350	9	9	9	203	203	203	63029	0	75018	3520600	14		+	+	+	+	+	+	+	+	+			Tb927.9.9290:mRNA-p1	Tb927.9.9290:mRNA-p1	Tb927.9.9290:mRNA-p1 | transcript=Tb927.9.9290:mRNA | gene=Tb927.9.9290 | organism=Trypanosoma_brucei_brucei_TREU927 | gene_product=polyadenylate-binding protein 1 | transcript_product=polyadenylate-binding protein 1 | location=Tb927_09_v5.1:1478398-148009	N/A	N/A	GO:0003723;GO:0003676	RNA binding;nucleic acid binding	GO:0005737;GO:0010494	cytoplasm;cytoplasmic stress granule	GO:0003723;GO:0008143	RNA binding;poly(A) binding
Tb927.5.1490	Eukaryotic translation initiation factor 4 gamma 1	0.23228	-0.381933		0	0	0	0	0	0	2	2	2	17	17	17	1221	0	12668	834170	6													Tb927.5.1490:mRNA-p1	Tb927.5.1490:mRNA-p1	Tb927.5.1490:mRNA-p1 | transcript=Tb927.5.1490:mRNA | gene=Tb927.5.1490 | organism=Trypanosoma_brucei_brucei_TREU927 | gene_product=Eukaryotic translation initiation factor 4 gamma 1 | transcript_product=Eukaryotic translation initiation factor 4 gamma 1 |	N/A	N/A	GO:0003723;GO:0005488;GO:0005515	RNA binding;binding;protein binding	GO:0005737;GO:0010494;GO:0016281	cytoplasm;cytoplasmic stress granule;eukaryotic translation initiation factor 4F complex	GO:0005515	protein binding
Tb927.5.4450	hypothetical protein, conserved	0.232915	-0.382388		0	0	0	0	0	277910	2	2	2	172	172	172	18603	0	12287	607710	2													Tb927.5.4450:mRNA-p1;Tb05.5K5.100:mRNA-p1	Tb927.5.4450:mRNA-p1;Tb05.5K5.100:mRNA-p1	Tb927.5.4450:mRNA-p1 | transcript=Tb927.5.4450:mRNA | gene=Tb927.5.4450 | organism=Trypanosoma_brucei_brucei_TREU927 | gene_product=hypothetical protein, conserved | transcript_product=hypothetical protein, conserved | location=Tb927_05_v5.1:1372470-137297	N/A	N/A	N/A	N/A	GO:0005737	cytoplasm	N/A	N/A
Tb927.6.3670	paraflagellar rod component, putative	0.185264	-0.384341		0	0	0	0	0	169510	2	2	2	1	1	1	35921	0	13505	370670	2													Tb927.6.3670:mRNA-p1	Tb927.6.3670:mRNA-p1	Tb927.6.3670:mRNA-p1 | transcript=Tb927.6.3670:mRNA | gene=Tb927.6.3670 | organism=Trypanosoma_brucei_brucei_TREU927 | gene_product=paraflagellar rod component, putative | transcript_product=paraflagellar rod component, putative | location=Tb927_06_v5.1:10	N/A	N/A	N/A	N/A	GO:0005737	cytoplasm	N/A	N/A
Tb927.3.4120	hypothetical protein, conserved	0.143963	-0.387914		0	0	0	0	0	563020	5	5	5	17	17	17	73301	0	4671	2624600	7													Tb927.3.4120:mRNA-p1	Tb927.3.4120:mRNA-p1	Tb927.3.4120:mRNA-p1 | transcript=Tb927.3.4120:mRNA | gene=Tb927.3.4120 | organism=Trypanosoma_brucei_brucei_TREU927 | gene_product=hypothetical protein, conserved | transcript_product=hypothetical protein, conserved | location=Tb927_03_v5.1:1160791-116282	N/A	N/A	N/A	N/A	N/A	N/A	N/A	N/A
Tb927.7.2820;Tb927.7.2830;Tb927.7.2840;Tb927.7.2850;Tb927.7.2860;Tb927.7.2870;Tb927.7.2880;Tb927.7.2890;Tb927.7.2900;Tb927.7.2910;Tb927.7.2920;Tb927.7.2930;Tb927.7.2940	histone H2A, putative;histone H2A, putative;histone H2A, putative;histone H2A, putative;histone H2A, putative;histone H2A, putative;histone H2A, putative;histone H2A, putative;histone H2A, putative;histone H2A, putative;histone H2A, putative;histone H2A, putative;histone H2A, putative	0.773147	-0.387998		6816900	6986000	10262000	7135300	5248000	5824300	4	4	4	261	261	261	14212	0	10842	91832000	36													Tb927.7.2940:mRNA-p1;Tb927.7.2930:mRNA-p1;Tb927.7.2920:mRNA-p1;Tb927.7.2910:mRNA-p1;Tb927.7.2900:mRNA-p1;Tb927.7.2890:mRNA-p1;Tb927.7.2880:mRNA-p1;Tb927.7.2870:mRNA-p1;Tb927.7.2860:mRNA-p1;Tb927.7.2850:mRNA-p1;Tb927.7.2840:mRNA-p1;Tb927.7.2830:mRNA-p1;Tb927.7.2820:mRNA-p1	Tb927.7.2940:mRNA-p1;Tb927.7.2930:mRNA-p1;Tb927.7.2920:mRNA-p1;Tb927.7.2910:mRNA-p1;Tb927.7.2900:mRNA-p1;Tb927.7.2890:mRNA-p1;Tb927.7.2880:mRNA-p1;Tb927.7.2870:mRNA-p1;Tb927.7.2860:mRNA-p1;Tb927.7.2850:mRNA-p1;Tb927.7.2840:mRNA-p1;Tb927.7.2830:mRNA-p1;Tb927.7.2820:mRNA-p1	Tb927.7.2940:mRNA-p1 | transcript=Tb927.7.2940:mRNA | gene=Tb927.7.2940 | organism=Trypanosoma_brucei_brucei_TREU927 | gene_product=histone H2A, putative | transcript_product=histone H2A, putative | location=Tb927_07_v5.1:739893-740297(+) | protein_length=	GO:0000786;GO:0005634;GO:0000786;GO:0005634;GO:0000786;GO:0005634;GO:0000786;GO:0005634;GO:0000786;GO:0005634;GO:0000786;GO:0005634;GO:0000786;GO:0005634;GO:0000786;GO:0005634;GO:0000786;GO:0005634;GO:0000786;GO:0005634;GO:0000786;GO:0005634;GO:0000786;GO:0005634;GO:0000786;GO:0005634	nucleosome;nucleus;nucleosome;nucleus;nucleosome;nucleus;nucleosome;nucleus;nucleosome;nucleus;nucleosome;nucleus;nucleosome;nucleus;nucleosome;nucleus;nucleosome;nucleus;nucleosome;nucleus;nucleosome;nucleus;nucleosome;nucleus;nucleosome;nucleus	GO:0003677;GO:0046982;GO:0003677;GO:0046982;GO:0003677;GO:0046982;GO:0003677;GO:0046982;GO:0003677;GO:0046982;GO:0003677;GO:0046982;GO:0003677;GO:0046982;GO:0003677;GO:0046982;GO:0003677;GO:0046982;GO:0003677;GO:0046982;GO:0003677;GO:0046982;GO:0003677;GO:0046982;GO:0003677;GO:0046982	DNA binding;protein heterodimerization activity;DNA binding;protein heterodimerization activity;DNA binding;protein heterodimerization activity;DNA binding;protein heterodimerization activity;DNA binding;protein heterodimerization activity;DNA binding;protein heterodimerization activity;DNA binding;protein heterodimerization activity;DNA binding;protein heterodimerization activity;DNA binding;pro…	GO:0005737;GO:0031981;GO:0005654;GO:0005634;GO:0005654;GO:0005634;GO:0005654;GO:0005634;GO:0005654;GO:0005634;GO:0005654;GO:0005634;GO:0005654;GO:0005634;GO:0005654;GO:0005634;GO:0005654;GO:0005634;GO:0005654;GO:0005634;GO:0005654;GO:0005634;GO:0005654;GO:0005634;GO:0005654;GO:0005634;GO:0005654;GO:0005634	cytoplasm;nuclear lumen;nucleoplasm;nucleus;nucleoplasm;nucleus;nucleoplasm;nucleus;nucleoplasm;nucleus;nucleoplasm;nucleus;nucleoplasm;nucleus;nucleoplasm;nucleus;nucleoplasm;nucleus;nucleoplasm;nucleus;nucleoplasm;nucleus;nucleoplasm;nucleus;nucleoplasm;nucleus;nucleoplasm;nucleus	GO:0003677;GO:0003677;GO:0003677;GO:0003677;GO:0003677;GO:0003677;GO:0003677;GO:0003677;GO:0003677;GO:0003677;GO:0003677;GO:0003677;GO:0003677	DNA binding;DNA binding;DNA binding;DNA binding;DNA binding;DNA binding;DNA binding;DNA binding;DNA binding;DNA binding;DNA binding;DNA binding;DNA binding
Tb927.11.6130	SKP1-like protein	0.192754	-0.39264		0	0	0	0	0	181700	1	1	1	88	88	88	21125	0	19548	397320	1													Tb927.11.6130:mRNA-p1	Tb927.11.6130:mRNA-p1	Tb927.11.6130:mRNA-p1 | transcript=Tb927.11.6130:mRNA | gene=Tb927.11.6130 | organism=Trypanosoma_brucei_brucei_TREU927 | gene_product=SKP1-like protein | transcript_product=SKP1-like protein | location=Tb927_11_v5.1:1730561-1731109(-) | protein_length=182	N/A	N/A	N/A	N/A	GO:0005930;GO:0097014;GO:0005737;GO:0031981	axoneme;ciliary plasm;cytoplasm;nuclear lumen	N/A	N/A
Tb927.3.3800		0.407517	-0.42181		0	0	0	0	0	211710	2	2	2	48	48	48	98326	0	12452	462940	2													Tb927.3.3800.1:mRNA-p1;Tb927.3.3800.2:mRNA-p1	Tb927.3.3800.1:mRNA-p1;Tb927.3.3800.2:mRNA-p1	Tb927.3.3800.1:mRNA-p1 | transcript=Tb927.3.3800.1:mRNA | gene=Tb927.3.3800 | organism=Trypanosoma_brucei_brucei_TREU927 | gene_product=hypothetical protein, conserved | transcript_product=hypothetical protein, conserved | location=Tb927_03_v5.1:1056327-10
Tb927.11.1900	T-complex protein 1, beta subunit, putative	0.183946	-0.425687		641520	0	0	0	0	472640	9	9	9	24	24	24	58057	0	11095	6012100	20		+	+	+	+	+	+	+	+	+			Tb927.11.1900:mRNA-p1	Tb927.11.1900:mRNA-p1	Tb927.11.1900:mRNA-p1 | transcript=Tb927.11.1900:mRNA | gene=Tb927.11.1900 | organism=Trypanosoma_brucei_brucei_TREU927 | gene_product=T-complex protein 1, beta subunit, putative | transcript_product=T-complex protein 1, beta subunit, putative | location=T	N/A	N/A	GO:0005524;GO:0051082	ATP binding;unfolded protein binding	GO:0005832;GO:0097014;GO:0005737;GO:0031981	chaperonin-containing T-complex;ciliary plasm;cytoplasm;nuclear lumen	GO:0051082	unfolded protein binding
Tb927.10.9820	mitochondrial intermediate peptidase	0.21087	-0.426183		0	0	0	0	122310	0	1	1	1	3	3	3	61706	28612	70215	311620	1													Tb11.v5.0565.1-p1;Tb927.10.9820:mRNA-p1	Tb11.v5.0565.1-p1;Tb927.10.9820:mRNA-p1	Tb11.v5.0565.1-p1 | transcript=Tb11.v5.0565.1 | gene=Tb11.v5.0565 | organism=Trypanosoma_brucei_brucei_TREU927 | gene_product=mitochondrial intermediate peptidase, putative | transcript_product=mitochondrial intermediate peptidase, putative | location=Tb92	N/A	N/A	GO:0004222	metalloendopeptidase activity	GO:0005739	mitochondrion	GO:0004222	metalloendopeptidase activity
Tb927.6.630	hypothetical protein, conserved	0.223986	-0.434155		0	0	0	0	0	258040	4	4	4	9	9	9	78795	0	25872	2495600	7													Tb927.6.630:mRNA-p1	Tb927.6.630:mRNA-p1	Tb927.6.630:mRNA-p1 | transcript=Tb927.6.630:mRNA | gene=Tb927.6.630 | organism=Trypanosoma_brucei_brucei_TREU927 | gene_product=hypothetical protein, conserved | transcript_product=hypothetical protein, conserved | location=Tb927_06_v5.1:259370-261562(-)	N/A	N/A	N/A	N/A	GO:0005634	nucleus	N/A	N/A
Tb927.2.5060	GTP binding protein, putative	0.220589	-0.437603		0	0	0	0	0	0	2	2	2	74	74	74	44349	0	13774	925740	2													Tb927.2.5060:mRNA-p1	Tb927.2.5060:mRNA-p1	Tb927.2.5060:mRNA-p1 | transcript=Tb927.2.5060:mRNA | gene=Tb927.2.5060 | organism=Trypanosoma_brucei_brucei_TREU927 | gene_product=GTP binding protein, putative | transcript_product=GTP binding protein, putative | location=Tb927_02_v5.1:895261-896445(-) |	N/A	N/A	GO:0005525	GTP binding	N/A	N/A	N/A	N/A
Tb927.11.4900	WD40/YVTN repeat-like-containing protein	0.592393	-0.454157		0	0	0	0	0	0	3	3	3	64	64	64	61857	0	19965	1158200	5													Tb927.11.4900:mRNA-p1	Tb927.11.4900:mRNA-p1	Tb927.11.4900:mRNA-p1 | transcript=Tb927.11.4900:mRNA | gene=Tb927.11.4900 | organism=Trypanosoma_brucei_brucei_TREU927 | gene_product=WD40/YVTN repeat-like-containing protein | transcript_product=WD40/YVTN repeat-like-containing protein | location=Tb927_1	N/A	N/A	GO:0005515	protein binding	GO:0005737	cytoplasm	N/A	N/A
Tb927.7.2140	zinc finger protein family member, putative	0.330636	-0.471525		0	0	0	0	0	299640	3	3	3	128	128	128	40864	0	34165	2471300	8													Tb927.7.2140:mRNA-p1;Tb07.11L3.90:mRNA-p1	Tb927.7.2140:mRNA-p1;Tb07.11L3.90:mRNA-p1	Tb927.7.2140:mRNA-p1 | transcript=Tb927.7.2140:mRNA | gene=Tb927.7.2140 | organism=Trypanosoma_brucei_brucei_TREU927 | gene_product=zinc finger protein family member, putative | transcript_product=zinc finger protein family member, putative | location=Tb92	N/A	N/A	GO:0046872	metal ion binding	GO:0097014;GO:0005737;GO:0031981;GO:0005654	ciliary plasm;cytoplasm;nuclear lumen;nucleoplasm	GO:0003723	RNA binding
Tb927.11.3330	hypothetical protein, conserved	0.297154	-0.474029		0	0	0	0	0	310530	3	3	3	45	45	45	11294	0	20632	679040	3													Tb927.11.3330:mRNA-p1	Tb927.11.3330:mRNA-p1	Tb927.11.3330:mRNA-p1 | transcript=Tb927.11.3330:mRNA | gene=Tb927.11.3330 | organism=Trypanosoma_brucei_brucei_TREU927 | gene_product=hypothetical protein, conserved | transcript_product=hypothetical protein, conserved | location=Tb927_11_v5.1:973711-9768	N/A	N/A	N/A	N/A	N/A	N/A	N/A	N/A
Tb927.3.2600	ATP-dependent DEAD/H RNA helicase, putative	0.228063	-0.47686		0	0	0	0	430750	0	5	5	5	35	35	35	24499	0	35198	1937400	8			+	+	+	+	+	+	+	+		+	Tb927.3.2600:mRNA-p1	Tb927.3.2600:mRNA-p1	Tb927.3.2600:mRNA-p1 | transcript=Tb927.3.2600:mRNA | gene=Tb927.3.2600 | organism=Trypanosoma_brucei_brucei_TREU927 | gene_product=ATP-dependent DEAD/H RNA helicase, putative | transcript_product=ATP-dependent DEAD/H RNA helicase, putative | location=Tb92	N/A	N/A	GO:0005524;GO:0003676	ATP binding;nucleic acid binding	GO:0005737	cytoplasm	N/A	N/A
Tb927.10.12840	mitochondrial carrier protein	0.3873	-0.478563		0	0	0	0	0	349840	2	2	2	95	95	95	33131	0	15728	2357900	8													Tb927.10.12840:mRNA-p1	Tb927.10.12840:mRNA-p1	Tb927.10.12840:mRNA-p1 | transcript=Tb927.10.12840:mRNA | gene=Tb927.10.12840 | organism=Trypanosoma_brucei_brucei_TREU927 | gene_product=mitochondrial carrier protein | transcript_product=mitochondrial carrier protein | location=Tb927_10_v5.1:3120238-3121	N/A	N/A	N/A	N/A	GO:0097014;GO:0005737;GO:0020023;GO:0005743;GO:0005739;GO:0005654	ciliary plasm;cytoplasm;kinetoplast;mitochondrial inner membrane;mitochondrion;nucleoplasm	GO:0015556	C4-dicarboxylate transmembrane transporter activity
Tb927.2.5760	Flagellar Member 8	0.33912	-0.479619		0	0	0	0	0	0	4	4	4	48	48	48	33007	0	25241	1244100	6					+	+	+	+	+	+			Tb927.2.5760:mRNA-p1	Tb927.2.5760:mRNA-p1	Tb927.2.5760:mRNA-p1 | transcript=Tb927.2.5760:mRNA | gene=Tb927.2.5760 | organism=Trypanosoma_brucei_brucei_TREU927 | gene_product=Flagellar Member 8 | transcript_product=Flagellar Member 8 | location=Tb927_02_v5.1:1034074-1043301(+) | protein_length=3075	N/A	N/A	N/A	N/A	N/A	N/A	N/A	N/A
Tb927.11.16030	proteasome regulatory non-ATP-ase subunit 7	0.511367	-0.48041		0	0	0	0	0	0	1	1	1	35	35	35	45549	41265	67432	738210	1													Tb927.11.16030:mRNA-p1	Tb927.11.16030:mRNA-p1	Tb927.11.16030:mRNA-p1 | transcript=Tb927.11.16030:mRNA | gene=Tb927.11.16030 | organism=Trypanosoma_brucei_brucei_TREU927 | gene_product=proteasome regulatory non-ATP-ase subunit 7 | transcript_product=proteasome regulatory non-ATP-ase subunit 7 | locatio	N/A	N/A	N/A	N/A	GO:0005737;GO:0005654;GO:0005838	cytoplasm;nucleoplasm;proteasome regulatory particle	GO:0004175	endopeptidase activity
Tb927.3.1920	General negative regulator of transcription subunit 5	0.460709	-0.490411		0	0	0	0	0	69881	1	1	1	36	36	36	66856	41322	67444	463980	2		+	+	+	+	+	+	+	+	+			Tb927.3.1920:mRNA-p1	Tb927.3.1920:mRNA-p1	Tb927.3.1920:mRNA-p1 | transcript=Tb927.3.1920:mRNA | gene=Tb927.3.1920 | organism=Trypanosoma_brucei_brucei_TREU927 | gene_product=General negative regulator of transcription subunit 5 | transcript_product=General negative regulator of transcription subun	GO:0030015;GO:0005634	CCR4-NOT core complex;nucleus	N/A	N/A	GO:0005737;GO:0010494	cytoplasm;cytoplasmic stress granule	N/A	N/A
Tb927.11.2610	hypothetical protein, conserved	0.126474	-0.490914		1080900	0	0	0	962640	0	6	6	6	217	217	217	50887	0	14616	11236000	20													Tb927.11.2610:mRNA-p1	Tb927.11.2610:mRNA-p1	Tb927.11.2610:mRNA-p1 | transcript=Tb927.11.2610:mRNA | gene=Tb927.11.2610 | organism=Trypanosoma_brucei_brucei_TREU927 | gene_product=hypothetical protein, conserved | transcript_product=hypothetical protein, conserved | location=Tb927_11_v5.1:766672-7680	N/A	N/A	N/A	N/A	N/A	N/A	N/A	N/A
Tb927.1.3170	CHORD, putative	0.329554	-0.494461		0	119960	0	0	0	0	1	1	1	95	95	95	34259	2805	68593	100360	1													Tb927.1.3170:mRNA-p1	Tb927.1.3170:mRNA-p1	Tb927.1.3170:mRNA-p1 | transcript=Tb927.1.3170:mRNA | gene=Tb927.1.3170 | organism=Trypanosoma_brucei_brucei_TREU927 | gene_product=CHORD, putative | transcript_product=CHORD, putative | location=Tb927_01_v5.1:687336-688253(+) | protein_length=305 | sequen	N/A	N/A	N/A	N/A	GO:0097014;GO:0005737;GO:0005654	ciliary plasm;cytoplasm;nucleoplasm	N/A	N/A
Tb927.3.3300	Flagellum attachment zone protein 19	0.206521	-0.496478		0	0	0	0	0	428660	2	2	2	47	47	47	89197	0	18126	1994200	5													Tb927.3.3300:mRNA-p1	Tb927.3.3300:mRNA-p1	Tb927.3.3300:mRNA-p1 | transcript=Tb927.3.3300:mRNA | gene=Tb927.3.3300 | organism=Trypanosoma_brucei_brucei_TREU927 | gene_product=Flagellum attachment zone protein 19 | transcript_product=Flagellum attachment zone protein 19 | location=Tb927_03_v5.1:8480	N/A	N/A	N/A	N/A	GO:0043234	protein complex	N/A	N/A
Tb927.6.1190	Plus-3 domain/Zinc finger, C3HC4 type (RING finger), putative	0.310546	-0.496641		0	0	0	0	0	340830	5	5	5	207	207	207	34601	0	48056	4820100	13													Tb927.6.1190:mRNA-p1	Tb927.6.1190:mRNA-p1	Tb927.6.1190:mRNA-p1 | transcript=Tb927.6.1190:mRNA | gene=Tb927.6.1190 | organism=Trypanosoma_brucei_brucei_TREU927 | gene_product=Plus-3 domain/Zinc finger, C3HC4 type (RING finger), putative | transcript_product=Plus-3 domain/Zinc finger, C3HC4 type (RI	N/A	N/A	GO:0003677	DNA binding	N/A	N/A	N/A	N/A
Tb927.7.6890	methyltransferase domain containing protein, putative	0.223779	-0.5031		0	0	0	0	0	281240	2	2	2	146	146	146	28794	0	1785	614980	3										+			Tb927.7.6890:mRNA-p1	Tb927.7.6890:mRNA-p1	Tb927.7.6890:mRNA-p1 | transcript=Tb927.7.6890:mRNA | gene=Tb927.7.6890 | organism=Trypanosoma_brucei_brucei_TREU927 | gene_product=methyltransferase domain containing protein, putative | transcript_product=methyltransferase domain containing protein, puta	N/A	N/A	N/A	N/A	GO:0005930;GO:0005737;GO:0005654	axoneme;cytoplasm;nucleoplasm	N/A	N/A
Tb927.6.2300;Tb927.6.2360	adenosine kinase, putative;adenosine kinase, putative	0.271229	-0.505116		0	0	0	0	0	0	4	4	4	139	139	139	37958	0	25195	4427700	9													Tb927.6.2360:mRNA-p1;Tb927.6.2300:mRNA-p1	Tb927.6.2360:mRNA-p1;Tb927.6.2300:mRNA-p1	Tb927.6.2360:mRNA-p1 | transcript=Tb927.6.2360:mRNA | gene=Tb927.6.2360 | organism=Trypanosoma_brucei_brucei_TREU927 | gene_product=adenosine kinase, putative | transcript_product=adenosine kinase, putative | location=Tb927_06_v5.1:727282-728319(+) | prote	N/A;N/A	N/A;N/A	N/A;N/A	N/A;N/A	GO:0097014;GO:0005737;GO:0020015;GO:0031981;GO:0097014;GO:0005737;GO:0020015;GO:0005654	ciliary plasm;cytoplasm;glycosome;nuclear lumen;ciliary plasm;cytoplasm;glycosome;nucleoplasm	N/A;N/A	N/A;N/A
Tb927.10.1340	hypothetical protein, conserved	0.302167	-0.508056		0	0	0	0	0	110520	3	3	3	61	61	61	60644	0	2094	241670	3													Tb927.10.1340:mRNA-p1	Tb927.10.1340:mRNA-p1	Tb927.10.1340:mRNA-p1 | transcript=Tb927.10.1340:mRNA | gene=Tb927.10.1340 | organism=Trypanosoma_brucei_brucei_TREU927 | gene_product=hypothetical protein, conserved | transcript_product=hypothetical protein, conserved | location=Tb927_10_v5.1:354997-3566	N/A	N/A	N/A	N/A	GO:0005737;GO:0005739	cytoplasm;mitochondrion	N/A	N/A
Tb927.2.4710	RNA-binding protein, putative	1.17451	-0.51017		4391600	3650800	4486200	2766200	2426200	3709800	8	8	8	247	247	247	49983	0	70786	50376000	39													Tb927.2.4710:mRNA-p1	Tb927.2.4710:mRNA-p1	Tb927.2.4710:mRNA-p1 | transcript=Tb927.2.4710:mRNA | gene=Tb927.2.4710 | organism=Trypanosoma_brucei_brucei_TREU927 | gene_product=RNA-binding protein, putative | transcript_product=RNA-binding protein, putative | location=Tb927_02_v5.1:834116-835441(-) |	N/A	N/A	GO:0003676;GO:0008270	nucleic acid binding;zinc ion binding	GO:0016607;GO:0005654;GO:0005634	nuclear speck;nucleoplasm;nucleus	GO:0003729	mRNA binding
Tb927.5.3570	hypothetical protein, conserved	0.827728	-0.518137		0	0	0	0	0	87436	2	2	2	7	7	7	29735	0	11871	375620	2													Tb927.5.3570:mRNA-p1	Tb927.5.3570:mRNA-p1	Tb927.5.3570:mRNA-p1 | transcript=Tb927.5.3570:mRNA | gene=Tb927.5.3570 | organism=Trypanosoma_brucei_brucei_TREU927 | gene_product=hypothetical protein, conserved | transcript_product=hypothetical protein, conserved | location=Tb927_05_v5.1:1176645-117746	N/A	N/A	N/A	N/A	N/A	N/A	N/A	N/A
Tb927.9.6920	hypothetical protein, conserved	0.267744	-0.519696		0	0	0	0	0	0	2	2	2	5	5	5	4139	0	12299	1026500	3													Tb927.9.6920:mRNA-p1	Tb927.9.6920:mRNA-p1	Tb927.9.6920:mRNA-p1 | transcript=Tb927.9.6920:mRNA | gene=Tb927.9.6920 | organism=Trypanosoma_brucei_brucei_TREU927 | gene_product=hypothetical protein, conserved | transcript_product=hypothetical protein, conserved | location=Tb927_09_v5.1:1130911-113199	N/A	N/A	N/A	N/A	GO:0030863	cortical cytoskeleton	N/A	N/A
Tb927.9.8720	fructose-1,6-bisphosphatase	0.174441	-0.532357		0	0	0	0	0	402920	2	2	2	71	71	71	38534	0	11263	1121900	3													Tb927.9.8720:mRNA-p1	Tb927.9.8720:mRNA-p1	Tb927.9.8720:mRNA-p1 | transcript=Tb927.9.8720:mRNA | gene=Tb927.9.8720 | organism=Trypanosoma_brucei_brucei_TREU927 | gene_product=fructose-1,6-bisphosphatase | transcript_product=fructose-1,6-bisphosphatase | location=Tb927_09_v5.1:1405009-1406061(-) | p	N/A	N/A	GO:0042132;GO:0016791	fructose 1,6-bisphosphate 1-phosphatase activity;phosphatase activity	GO:0005737;GO:0020015	cytoplasm;glycosome	GO:0042132;GO:0042301	fructose 1,6-bisphosphate 1-phosphatase activity;phosphate ion binding
Tb927.10.6260	ATP-dependent DEAD/H RNA helicase, putative	0.413748	-0.542011		0	0	0	0	0	197400	3	3	3	78	78	78	68678	0	21251	431650	3													Tb927.10.6260:mRNA-p1;Tb11.v5.0279.1-p1	Tb927.10.6260:mRNA-p1;Tb11.v5.0279.1-p1	Tb927.10.6260:mRNA-p1 | transcript=Tb927.10.6260:mRNA | gene=Tb927.10.6260 | organism=Trypanosoma_brucei_brucei_TREU927 | gene_product=ATP-dependent DEAD/H RNA helicase, putative | transcript_product=ATP-dependent DEAD/H RNA helicase, putative | location=T	N/A	N/A	GO:0005524;GO:0003676	ATP binding;nucleic acid binding	GO:0005634	nucleus	GO:0005524;GO:0008026	ATP binding;ATP-dependent helicase activity
Tb927.3.2230	succinyl-CoA synthetase alpha subunit, putative	0.212039	-0.544811		1354300	0	835540	0	490910	828090	6	6	6	329	329	329	31464	0	64012	10212000	21													Tb927.3.2230:mRNA-p1	Tb927.3.2230:mRNA-p1	Tb927.3.2230:mRNA-p1 | transcript=Tb927.3.2230:mRNA | gene=Tb927.3.2230 | organism=Trypanosoma_brucei_brucei_TREU927 | gene_product=succinyl-CoA synthetase alpha subunit, putative | transcript_product=succinyl-CoA synthetase alpha subunit, putative | locat	N/A	N/A	GO:0003824;GO:0048037	catalytic activity;cofactor binding	GO:0005739	mitochondrion	N/A	N/A
Tb927.10.11570	hypothetical protein, conserved	0.247318	-0.545777		0	0	0	0	0	322030	1	1	1	33	33	33	80205	29762	82326	704180	1													Tb927.10.11570:mRNA-p1	Tb927.10.11570:mRNA-p1	Tb927.10.11570:mRNA-p1 | transcript=Tb927.10.11570:mRNA | gene=Tb927.10.11570 | organism=Trypanosoma_brucei_brucei_TREU927 | gene_product=hypothetical protein, conserved | transcript_product=hypothetical protein, conserved | location=Tb927_10_v5.1:2818297-	N/A	N/A	N/A	N/A	N/A	N/A	N/A	N/A
Tb927.7.650	Nucleolar protein 105	0.140347	-0.546358		0	0	0	0	0	1058500	7	7	7	145	145	145	10593	0	43722	3304800	7													Tb927.7.650:mRNA-p1	Tb927.7.650:mRNA-p1	Tb927.7.650:mRNA-p1 | transcript=Tb927.7.650:mRNA | gene=Tb927.7.650 | organism=Trypanosoma_brucei_brucei_TREU927 | gene_product=Nucleolar protein 105 | transcript_product=Nucleolar protein 105 | location=Tb927_07_v5.1:134015-136969(-) | protein_length=984	N/A	N/A	N/A	N/A	GO:0005634;GO:0005819	nucleus;spindle	N/A	N/A
Tb927.1.1210	conserved protein, unknown function	0.283595	-0.547485		0	0	0	0	0	0	1	1	1	111	111	111	16902	894	62189	405960	1													Tb927.1.1210:mRNA-p1	Tb927.1.1210:mRNA-p1	Tb927.1.1210:mRNA-p1 | transcript=Tb927.1.1210:mRNA | gene=Tb927.1.1210 | organism=Trypanosoma_brucei_brucei_TREU927 | gene_product=conserved protein, unknown function | transcript_product=conserved protein, unknown function | location=Tb927_01_v5.1:325554	N/A	N/A	N/A	N/A	GO:0005737;GO:0005739	cytoplasm;mitochondrion	N/A	N/A
Tb927.6.1030;Tb927.6.1040	cysteine peptidase, Clan CA, family C1, Cathepsin L-like;cysteine peptidase, Clan CA, family C1, Cathepsin L-like	0.231123	-0.548548		0	0	0	0	268770	0	4	1	1	171	33	33	48358	0	1396	2053400	5													Tb927.6.1040:mRNA-p1;Tb927.6.1030:mRNA-p1	Tb927.6.1040:mRNA-p1;Tb927.6.1030:mRNA-p1	Tb927.6.1040:mRNA-p1 | transcript=Tb927.6.1040:mRNA | gene=Tb927.6.1040 | organism=Trypanosoma_brucei_brucei_TREU927 | gene_product=cysteine peptidase, Clan CA, family C1, Cathepsin L-like | transcript_product=cysteine peptidase, Clan CA, family C1, Cathep	N/A;N/A	N/A;N/A	GO:0004197;GO:0008234;GO:0004197;GO:0008234	cysteine-type endopeptidase activity;cysteine-type peptidase activity;cysteine-type endopeptidase activity;cysteine-type peptidase activity	N/A;N/A	N/A;N/A	N/A;N/A	N/A;N/A
Tb927.11.2910	phosphoglycerate mutase, putative	2.58245	-0.557663		0	0	0	0	0	0	3	3	3	125	125	125	43738	0	17287	235790	3													Tb927.11.2910:mRNA-p1	Tb927.11.2910:mRNA-p1	Tb927.11.2910:mRNA-p1 | transcript=Tb927.11.2910:mRNA | gene=Tb927.11.2910 | organism=Trypanosoma_brucei_brucei_TREU927 | gene_product=phosphoglycerate mutase, putative | transcript_product=phosphoglycerate mutase, putative | location=Tb927_11_v5.1:852459-	N/A	N/A	N/A	N/A	GO:0005737;GO:0020023;GO:0005739	cytoplasm;kinetoplast;mitochondrion	GO:0050897;GO:0004619	cobalt ion binding;phosphoglycerate mutase activity
Tb927.7.1300	protein disulfide isomerase, putative	0.526428	-0.567945		0	0	0	134520	0	0	2	2	2	56	56	56	41939	0	12758	132780	4													Tb927.7.1300:mRNA-p1	Tb927.7.1300:mRNA-p1	Tb927.7.1300:mRNA-p1 | transcript=Tb927.7.1300:mRNA | gene=Tb927.7.1300 | organism=Trypanosoma_brucei_brucei_TREU927 | gene_product=protein disulfide isomerase, putative | transcript_product=protein disulfide isomerase, putative | location=Tb927_07_v5.1:33	GO:0005783	endoplasmic reticulum	GO:0016853	isomerase activity	GO:0005783	endoplasmic reticulum	N/A	N/A
Tb927.11.8880	tRNA threonylcarbamoyl adenosine modification protein, Sua5/YciO/YrdC/YwlC family, putative	0.343621	-0.578296		0	0	0	0	0	0	2	2	2	10	10	10	40692	0	13302	775450	3													Tb927.11.8880:mRNA-p1	Tb927.11.8880:mRNA-p1	Tb927.11.8880:mRNA-p1 | transcript=Tb927.11.8880:mRNA | gene=Tb927.11.8880 | organism=Trypanosoma_brucei_brucei_TREU927 | gene_product=tRNA threonylcarbamoyl adenosine modification protein, Sua5/YciO/YrdC/YwlC family, putative | transcript_product=tRNA thr	N/A	N/A	GO:0003725	double-stranded RNA binding	GO:0097014;GO:0005737;GO:0031981	ciliary plasm;cytoplasm;nuclear lumen	N/A	N/A
Tb927.10.1450	plectin, putative	0.847926	-0.584955		0	0	0	0	0	70264	2	2	2	5	5	5	32964	30864	10891	153650	3		+	+	+	+	+	+	+	+	+		+	Tb927.10.1450:mRNA-p1	Tb927.10.1450:mRNA-p1	Tb927.10.1450:mRNA-p1 | transcript=Tb927.10.1450:mRNA | gene=Tb927.10.1450 | organism=Trypanosoma_brucei_brucei_TREU927 | gene_product=plectin, putative | transcript_product=plectin, putative | location=Tb927_10_v5.1:377887-386505(-) | protein_length=2872	N/A	N/A	N/A	N/A	N/A	N/A	GO:0032403	protein complex binding
Tb927.10.12120	hypothetical protein, conserved	0.599159	-0.587742		0	0	0	0	0	218130	2	2	2	21	21	21	24083	0	13523	703170	3													Tb927.10.12120:mRNA-p1;Tb11.v5.0505.1-p1	Tb927.10.12120:mRNA-p1;Tb11.v5.0505.1-p1	Tb927.10.12120:mRNA-p1 | transcript=Tb927.10.12120:mRNA | gene=Tb927.10.12120 | organism=Trypanosoma_brucei_brucei_TREU927 | gene_product=hypothetical protein, conserved | transcript_product=hypothetical protein, conserved | location=Tb927_10_v5.1:2948638-	N/A	N/A	GO:0005515	protein binding	N/A	N/A	N/A	N/A
Tb927.4.3840	nucleolar protein, putative	0.28908	-0.592361		0	0	0	0	0	139810	3	3	3	69	69	69	65107	0	20115	305720	4													Tb927.4.3840:mRNA-p1	Tb927.4.3840:mRNA-p1	Tb927.4.3840:mRNA-p1 | transcript=Tb927.4.3840:mRNA | gene=Tb927.4.3840 | organism=Trypanosoma_brucei_brucei_TREU927 | gene_product=nucleolar protein, putative | transcript_product=nucleolar protein, putative | location=Tb927_04_v5.1:1002060-1003799(-) | p	N/A	N/A	GO:0003723;GO:0008757;GO:0008168	RNA binding;S-adenosylmethionine-dependent methyltransferase activity;methyltransferase activity	GO:0005634	nucleus	N/A	N/A
Tb927.11.980	Nucleoporin NUP158	0.303725	-0.595999		0	0	0	0	0	280290	5	5	5	77	77	77	15838	0	34143	2701000	8													Tb927.11.980:mRNA-p1	Tb927.11.980:mRNA-p1	Tb927.11.980:mRNA-p1 | transcript=Tb927.11.980:mRNA | gene=Tb927.11.980 | organism=Trypanosoma_brucei_brucei_TREU927 | gene_product=Nucleoporin NUP158 | transcript_product=Nucleoporin NUP158 | location=Tb927_11_v5.1:249745-254406(+) | protein_length=1553 |	GO:0005643	nuclear pore	GO:0017056	structural constituent of nuclear pore	GO:0005643;GO:0031080;GO:0005634	nuclear pore;nuclear pore outer ring;nucleus	N/A	N/A
Tb927.10.14870	hypothetical protein, conserved	0.50055	-0.60086		0	0	0	0	0	160300	3	3	3	75	75	75	75914	0	18808	751460	3													Tb927.10.14870:mRNA-p1	Tb927.10.14870:mRNA-p1	Tb927.10.14870:mRNA-p1 | transcript=Tb927.10.14870:mRNA | gene=Tb927.10.14870 | organism=Trypanosoma_brucei_brucei_TREU927 | gene_product=hypothetical protein, conserved | transcript_product=hypothetical protein, conserved | location=Tb927_10_v5.1:3627364-	N/A	N/A	N/A	N/A	GO:0097014;GO:0005737;GO:0031981;GO:0005634	ciliary plasm;cytoplasm;nuclear lumen;nucleus	N/A	N/A
Tb927.4.1300	amidinotransferase, putative	0.281646	-0.601992		0	0	577280	0	0	357600	6	6	6	302	302	302	42015	0	14735	6766900	23													Tb927.4.1300:mRNA-p1	Tb927.4.1300:mRNA-p1	Tb927.4.1300:mRNA-p1 | transcript=Tb927.4.1300:mRNA | gene=Tb927.4.1300 | organism=Trypanosoma_brucei_brucei_TREU927 | gene_product=amidinotransferase, putative | transcript_product=amidinotransferase, putative | location=Tb927_04_v5.1:341652-342776(-) | p	N/A	N/A	N/A	N/A	GO:0030863	cortical cytoskeleton	N/A	N/A
Tb927.2.4780	hypothetical protein, conserved	0.641066	-0.610818		0	0	0	0	0	185800	2	2	2	47	47	47	10644	31008	10929	406290	2													Tb927.2.4780:mRNA-p1	Tb927.2.4780:mRNA-p1	Tb927.2.4780:mRNA-p1 | transcript=Tb927.2.4780:mRNA | gene=Tb927.2.4780 | organism=Trypanosoma_brucei_brucei_TREU927 | gene_product=hypothetical protein, conserved | transcript_product=hypothetical protein, conserved | location=Tb927_02_v5.1:847104-849926(	N/A	N/A	N/A	N/A	N/A	N/A	N/A	N/A
Tb927.9.14430	Casein kinase II	0.652747	-0.611601		0	0	0	0	0	161290	2	2	2	83	83	83	41017	30722	10625	352700	2													Tb927.9.14430:mRNA-p1	Tb927.9.14430:mRNA-p1	Tb927.9.14430:mRNA-p1 | transcript=Tb927.9.14430:mRNA | gene=Tb927.9.14430 | organism=Trypanosoma_brucei_brucei_TREU927 | gene_product=Casein kinase II | transcript_product=Casein kinase II | location=Tb927_09_v5.1:2255018-2256067(-) | protein_length=349 |	N/A	N/A	GO:0005524;GO:0004672	ATP binding;protein kinase activity	GO:0051286;GO:0036064;GO:0097014;GO:0005737;GO:0005654	cell tip;ciliary basal body;ciliary plasm;cytoplasm;nucleoplasm	GO:0005524;GO:0004674	ATP binding;protein serine/threonine kinase activity
Tb927.8.4660	hypothetical protein, conserved	0.410536	-0.616392		0	0	0	0	0	0	1	1	1	7	7	7	11796	28249	69373	1599600	8													Tb927.8.4660:mRNA-p1	Tb927.8.4660:mRNA-p1	Tb927.8.4660:mRNA-p1 | transcript=Tb927.8.4660:mRNA | gene=Tb927.8.4660 | organism=Trypanosoma_brucei_brucei_TREU927 | gene_product=hypothetical protein, conserved | transcript_product=hypothetical protein, conserved | location=Tb927_08_v5.1:1368846-137201	N/A	N/A	GO:0005488	binding	N/A	N/A	N/A	N/A
Tb927.10.14660	hypothetical protein, conserved	0.334973	-0.618355		0	0	0	0	0	303760	2	2	2	92	92	92	43861	0	15048	1012000	3													Tb927.10.14660:mRNA-p1	Tb927.10.14660:mRNA-p1	Tb927.10.14660:mRNA-p1 | transcript=Tb927.10.14660:mRNA | gene=Tb927.10.14660 | organism=Trypanosoma_brucei_brucei_TREU927 | gene_product=hypothetical protein, conserved | transcript_product=hypothetical protein, conserved | location=Tb927_10_v5.1:3585270-	N/A	N/A	N/A	N/A	GO:0005737;GO:0005654	cytoplasm;nucleoplasm	N/A	N/A
Tb927.1.4100	cytochrome oxidase subunit IV	0.626106	-0.626301		0	0	0	0	0	113920	2	2	2	99	99	99	40534	0	11481	708900	3													Tb927.1.4100:mRNA-p1	Tb927.1.4100:mRNA-p1	Tb927.1.4100:mRNA-p1 | transcript=Tb927.1.4100:mRNA | gene=Tb927.1.4100 | organism=Trypanosoma_brucei_brucei_TREU927 | gene_product=cytochrome oxidase subunit IV | transcript_product=cytochrome oxidase subunit IV | location=Tb927_01_v5.1:861807-862868(+) |	N/A	N/A	N/A	N/A	GO:0005751;GO:0005739	mitochondrial respiratory chain complex IV;mitochondrion	GO:0004129	cytochrome-c oxidase activity
Tb927.11.1980	zinc finger protein family member, putative	0.263768	-0.630697		0	0	0	0	0	482240	5	5	5	143	143	143	58459	0	36365	4411800	14													Tb927.11.1980:mRNA-p1	Tb927.11.1980:mRNA-p1	Tb927.11.1980:mRNA-p1 | transcript=Tb927.11.1980:mRNA | gene=Tb927.11.1980 | organism=Trypanosoma_brucei_brucei_TREU927 | gene_product=zinc finger protein family member, putative | transcript_product=zinc finger protein family member, putative | location=T	N/A	N/A	GO:0046872	metal ion binding	GO:0005737;GO:0005654	cytoplasm;nucleoplasm	GO:0003723;GO:0003729	RNA binding;mRNA binding
Tb927.10.7500	fibrillarin	0.294941	-0.63162		0	0	0	0	0	287470	3	3	3	15	15	15	31643	0	27121	1533900	8													Tb927.10.7500:mRNA-p1	Tb927.10.7500:mRNA-p1	Tb927.10.7500:mRNA-p1 | transcript=Tb927.10.7500:mRNA | gene=Tb927.10.7500 | organism=Trypanosoma_brucei_brucei_TREU927 | gene_product=fibrillarin | transcript_product=fibrillarin | location=Tb927_10_v5.1:1884735-1885637(-) | protein_length=300 | sequence_	N/A	N/A	GO:0003723;GO:0008168	RNA binding;methyltransferase activity	GO:0031428;GO:0005634	box C/D snoRNP complex;nucleus	GO:0003723;GO:0030562	RNA binding;rRNA 2'-O-ribose methylation guide activity
Tb927.9.12070	hypothetical protein, conserved	0.537727	-0.638821		0	0	0	0	113800	0	1	1	1	2	2	2	10987	77922	63195	289940	1	+	+	+	+	+	+	+	+	+	+			Tb927.9.12070:mRNA-p1	Tb927.9.12070:mRNA-p1	Tb927.9.12070:mRNA-p1 | transcript=Tb927.9.12070:mRNA | gene=Tb927.9.12070 | organism=Trypanosoma_brucei_brucei_TREU927 | gene_product=hypothetical protein, conserved | transcript_product=hypothetical protein, conserved | location=Tb927_09_v5.1:1880413-188	N/A	N/A	N/A	N/A	N/A	N/A	GO:0003729	mRNA binding
Tb927.4.410	CAF 40	0.389216	-0.642096		0	0	0	0	221980	0	3	3	3	12	12	12	3532	0	17531	678650	3													Tb927.4.410:mRNA-p1	Tb927.4.410:mRNA-p1	Tb927.4.410:mRNA-p1 | transcript=Tb927.4.410:mRNA | gene=Tb927.4.410 | organism=Trypanosoma_brucei_brucei_TREU927 | gene_product=CAF 40 | transcript_product=CAF 40 | location=Tb927_04_v5.1:117385-118335(-) | protein_length=316 | sequence_SO=chromosome | SO	N/A	N/A	GO:0005488	binding	GO:0005737;GO:0005634	cytoplasm;nucleus	GO:0003729	mRNA binding
Tb927.1.650	conserved protein, unknown function	0.727568	-0.642576		0	0	0	0	0	140940	2	2	2	141	141	141	22435	0	12411	782010	5													Tb927.1.650:mRNA-p1	Tb927.1.650:mRNA-p1	Tb927.1.650:mRNA-p1 | transcript=Tb927.1.650:mRNA | gene=Tb927.1.650 | organism=Trypanosoma_brucei_brucei_TREU927 | gene_product=conserved protein, unknown function | transcript_product=conserved protein, unknown function | location=Tb927_01_v5.1:226021-22	N/A	N/A	N/A	N/A	GO:0005737;GO:0005654;GO:0005634	cytoplasm;nucleoplasm;nucleus	N/A	N/A
Tb927.10.1320	hypothetical protein, conserved	0.574453	-0.658799		0	0	0	0	0	137110	4	4	4	103	103	103	7789	0	23558	813160	5					+	+		+	+	+			Tb927.10.1320:mRNA-p1	Tb927.10.1320:mRNA-p1	Tb927.10.1320:mRNA-p1 | transcript=Tb927.10.1320:mRNA | gene=Tb927.10.1320 | organism=Trypanosoma_brucei_brucei_TREU927 | gene_product=hypothetical protein, conserved | transcript_product=hypothetical protein, conserved | location=Tb927_10_v5.1:350171-3523	N/A	N/A	GO:0005524;GO:0005488;GO:0004672	ATP binding;binding;protein kinase activity	GO:0005737	cytoplasm	N/A	N/A
Tb927.9.12510	ATP-dependent DEAD/H RNA helicase, putative	0.261942	-0.659142		0	0	0	405430	0	0	8	7	7	133	121	121	8274	0	44679	2021000	12		+			+	+	+	+	+	+			Tb927.9.12510:mRNA-p1	Tb927.9.12510:mRNA-p1	Tb927.9.12510:mRNA-p1 | transcript=Tb927.9.12510:mRNA | gene=Tb927.9.12510 | organism=Trypanosoma_brucei_brucei_TREU927 | gene_product=ATP-dependent DEAD/H RNA helicase, putative | transcript_product=ATP-dependent DEAD/H RNA helicase, putative | location=T	N/A	N/A	GO:0005524;GO:0003676	ATP binding;nucleic acid binding	N/A	N/A	GO:0005524;GO:0008026;GO:0003729	ATP binding;ATP-dependent helicase activity;mRNA binding
Tb927.9.8820	hypothetical protein, conserved	0.525911	-0.660127		0	0	0	123370	0	0	2	2	2	32	32	32	11955	0	11287	415460	2					+	+	+	+	+	+			Tb927.9.8820:mRNA-p1	Tb927.9.8820:mRNA-p1	Tb927.9.8820:mRNA-p1 | transcript=Tb927.9.8820:mRNA | gene=Tb927.9.8820 | organism=Trypanosoma_brucei_brucei_TREU927 | gene_product=hypothetical protein, conserved | transcript_product=hypothetical protein, conserved | location=Tb927_09_v5.1:1422097-142525	N/A	N/A	N/A	N/A	GO:0005737	cytoplasm	N/A	N/A
Tb927.8.6910	cyclophilin, putative	1.03802	-0.66375		0	0	0	0	0	190430	2	2	2	128	128	128	21339	0	14183	416420	2													Tb927.8.6910:mRNA-p1	Tb927.8.6910:mRNA-p1	Tb927.8.6910:mRNA-p1 | transcript=Tb927.8.6910:mRNA | gene=Tb927.8.6910 | organism=Trypanosoma_brucei_brucei_TREU927 | gene_product=cyclophilin, putative | transcript_product=cyclophilin, putative | location=Tb927_08_v5.1:1993116-1993703(-) | protein_lengt	N/A	N/A	GO:0003755	peptidyl-prolyl cis-trans isomerase activity	GO:0005930;GO:0005737	axoneme;cytoplasm	GO:0003755	peptidyl-prolyl cis-trans isomerase activity
Tb927.6.2550	RNA-binding protein, putative	0.452638	-0.663797		0	0	0	0	0	0	3	3	3	57	57	57	82867	0	20543	489230	3					+	+				+			Tb927.6.2550:mRNA-p1	Tb927.6.2550:mRNA-p1	Tb927.6.2550:mRNA-p1 | transcript=Tb927.6.2550:mRNA | gene=Tb927.6.2550 | organism=Trypanosoma_brucei_brucei_TREU927 | gene_product=RNA-binding protein, putative | transcript_product=RNA-binding protein, putative | location=Tb927_06_v5.1:771666-773933(+) |	N/A	N/A	GO:0003676	nucleic acid binding	GO:0005634	nucleus	GO:0003723;GO:0003729	RNA binding;mRNA binding
Tb927.3.2730	SUMO-interacting motif-containing protein	0.604874	-0.664133		0	0	0	0	0	0	1	1	1	9	9	9	18684	28777	7097	0	1													Tb927.3.2730:mRNA-p1	Tb927.3.2730:mRNA-p1	Tb927.3.2730:mRNA-p1 | transcript=Tb927.3.2730:mRNA | gene=Tb927.3.2730 | organism=Trypanosoma_brucei_brucei_TREU927 | gene_product=SUMO-interacting motif-containing protein | transcript_product=SUMO-interacting motif-containing protein | location=Tb927_03	N/A	N/A	N/A	N/A	N/A	N/A	N/A	N/A
Tb927.10.8200	Ribosomal protein L1p/L10e family, putative	0.428783	-0.669484		0	0	0	0	0	323610	3	3	3	178	178	178	30838	0	19564	876180	3													Tb927.10.8200:mRNA-p1	Tb927.10.8200:mRNA-p1	Tb927.10.8200:mRNA-p1 | transcript=Tb927.10.8200:mRNA | gene=Tb927.10.8200 | organism=Trypanosoma_brucei_brucei_TREU927 | gene_product=Ribosomal protein L1p/L10e family, putative | transcript_product=Ribosomal protein L1p/L10e family, putative | location=T	N/A	N/A	N/A	N/A	GO:0005634	nucleus	N/A	N/A
Tb927.11.4420	hypothetical protein, conserved	0.659224	-0.670019		0	0	0	0	0	0	1	1	1	45	45	45	59291	28289	69427	756640	2						+		+		+			Tb927.11.4420:mRNA-p1	Tb927.11.4420:mRNA-p1	Tb927.11.4420:mRNA-p1 | transcript=Tb927.11.4420:mRNA | gene=Tb927.11.4420 | organism=Trypanosoma_brucei_brucei_TREU927 | gene_product=hypothetical protein, conserved | transcript_product=hypothetical protein, conserved | location=Tb927_11_v5.1:1280598-128	N/A	N/A	N/A	N/A	GO:0005930	axoneme	N/A	N/A
Tb11.1780		1.55389	-0.673267		0	0	0	0	203130	209050	3	2	2	74	52	52	65556	0	1363	1987100	6													Tb11.1780.1-p1	Tb11.1780.1-p1	Tb11.1780.1-p1 | transcript=Tb11.1780.1 | gene=Tb11.1780 | organism=Trypanosoma_brucei_brucei_TREU927 | gene_product=retrotransposon hot spot protein 1 (RHS1, pseudogene), putative | transcript_product=retrotransposon hot spot protein 1 (RHS1, pseudogene),
Tb927.10.10445;Tb927.10.10460;Tb927.10.10470;Tb927.10.10480;Tb927.10.10490;Tb927.10.10500;Tb927.10.10510;Tb927.10.10520;Tb927.10.10530;Tb927.10.10540;Tb927.10.10550;Tb927.10.10560;Tb927.10.10570;Tb927.10.10580;Tb927.10.10590	Core histone H2A/H2B/H3/H4, putative;histone H2B, putative;histone H2B, putative;histone H2B, putative;histone H2B, putative;histone H2B, putative;histone H2B, putative;histone H2B, putative;histone H2B, putative;histone H2B, putative;histone H2B, putative;histone H2B, putative;histone H2B, putative;histone H2B, putative;histone H2B, putative	1.77456	-0.674419		13194000	11315000	16612000	8202300	8108400	9173200	6	6	6	455	455	455	12569	0	13826	158250000	36													Tb927.10.10590:mRNA-p1;Tb927.10.10580:mRNA-p1;Tb927.10.10570:mRNA-p1;Tb927.10.10560:mRNA-p1;Tb927.10.10550:mRNA-p1;Tb927.10.10540:mRNA-p1;Tb927.10.10530:mRNA-p1;Tb927.10.10520:mRNA-p1;Tb927.10.10510:mRNA-p1;Tb927.10.10500:mRNA-p1;Tb927.10.10490:mRNA-p1;Tb927.10.10480:mRNA-p1;Tb927.10.10470:mRNA-p1;Tb927.10.10460:mRNA-p1;Tb927.10.10445:mRNA-p1	Tb927.10.10590:mRNA-p1;Tb927.10.10580:mRNA-p1;Tb927.10.10570:mRNA-p1;Tb927.10.10560:mRNA-p1;Tb927.10.10550:mRNA-p1;Tb927.10.10540:mRNA-p1;Tb927.10.10530:mRNA-p1;Tb927.10.10520:mRNA-p1;Tb927.10.10510:mRNA-p1;Tb927.10.10500:mRNA-p1;Tb927.10.10490:mRNA-p1;Tb927.10.10480:mRNA-p1;Tb927.10.10470:mRNA-p1;Tb927.10.10460:mRNA-p1;Tb927.10.10445:mRNA-p1	Tb927.10.10590:mRNA-p1 | transcript=Tb927.10.10590:mRNA | gene=Tb927.10.10590 | organism=Trypanosoma_brucei_brucei_TREU927 | gene_product=histone H2B, putative | transcript_product=histone H2B, putative | location=Tb927_10_v5.1:2584907-2585245(-) | protein	GO:0000786;GO:0000786;GO:0000786;GO:0000786;GO:0000786;GO:0000786;GO:0000786;GO:0000786;GO:0000786;GO:0000786;GO:0000786;GO:0000786;GO:0000786;GO:0000786;GO:0000786	nucleosome;nucleosome;nucleosome;nucleosome;nucleosome;nucleosome;nucleosome;nucleosome;nucleosome;nucleosome;nucleosome;nucleosome;nucleosome;nucleosome;nucleosome	GO:0003677;GO:0046982;GO:0003677;GO:0046982;GO:0003677;GO:0046982;GO:0003677;GO:0046982;GO:0003677;GO:0046982;GO:0003677;GO:0046982;GO:0003677;GO:0046982;GO:0003677;GO:0046982;GO:0003677;GO:0046982;GO:0003677;GO:0046982;GO:0003677;GO:0046982;GO:0003677;GO:0046982;GO:0003677;GO:0046982;GO:0003677;GO:0046982;GO:0003677;GO:0046982	DNA binding;protein heterodimerization activity;DNA binding;protein heterodimerization activity;DNA binding;protein heterodimerization activity;DNA binding;protein heterodimerization activity;DNA binding;protein heterodimerization activity;DNA binding;protein heterodimerization activity;DNA binding;protein heterodimerization activity;DNA binding;protein heterodimerization activity;DNA binding;pro…	N/A;GO:0005654;GO:0005634;GO:0005654;GO:0005634;GO:0005654;GO:0005634;GO:0005654;GO:0005634;GO:0005654;GO:0005634;GO:0005654;GO:0005634;GO:0005654;GO:0005654;GO:0005634;GO:0005654;GO:0005634;GO:0005654;GO:0005634;GO:0005654;GO:0005634;GO:0005654;GO:0005634;GO:0005654;GO:0005634;GO:0005654;GO:0005634	N/A;nucleoplasm;nucleus;nucleoplasm;nucleus;nucleoplasm;nucleus;nucleoplasm;nucleus;nucleoplasm;nucleus;nucleoplasm;nucleus;nucleoplasm;nucleoplasm;nucleus;nucleoplasm;nucleus;nucleoplasm;nucleus;nucleoplasm;nucleus;nucleoplasm;nucleus;nucleoplasm;nucleus;nucleoplasm;nucleus	N/A;GO:0003677;GO:0042301;GO:0003677;GO:0003677;GO:0003677;GO:0003677;GO:0003677;GO:0003677;GO:0003677;GO:0003677;GO:0003677;GO:0003677;GO:0003677;GO:0003677;GO:0003677	N/A;DNA binding;phosphate ion binding;DNA binding;DNA binding;DNA binding;DNA binding;DNA binding;DNA binding;DNA binding;DNA binding;DNA binding;DNA binding;DNA binding;DNA binding;DNA binding
Tb927.5.3110	Mitochondrial ribosomal protein L49	0.324681	-0.679543		0	0	0	0	0	151680	2	2	2	266	266	266	24469	0	16392	738220	5													Tb927.5.3110:mRNA-p1	Tb927.5.3110:mRNA-p1	Tb927.5.3110:mRNA-p1 | transcript=Tb927.5.3110:mRNA | gene=Tb927.5.3110 | organism=Trypanosoma_brucei_brucei_TREU927 | gene_product=Mitochondrial ribosomal protein L49 | transcript_product=Mitochondrial ribosomal protein L49 | location=Tb927_05_v5.1:102579	N/A	N/A	N/A	N/A	GO:0020023;GO:0005762;GO:0005739	kinetoplast;mitochondrial large ribosomal subunit;mitochondrion	N/A	N/A
Tb927.10.5840	translation elongation factor 1-beta, putative	0.282622	-0.680198		0	0	0	0	408890	0	3	3	2	284	284	239	21959	0	20515	2821800	10						+	+	+		+			Tb927.10.5840:mRNA-p1	Tb927.10.5840:mRNA-p1	Tb927.10.5840:mRNA-p1 | transcript=Tb927.10.5840:mRNA | gene=Tb927.10.5840 | organism=Trypanosoma_brucei_brucei_TREU927 | gene_product=translation elongation factor 1-beta, putative | transcript_product=translation elongation factor 1-beta, putative | loca	N/A	N/A	GO:0003746	translation elongation factor activity	GO:0005737;GO:0005853	cytoplasm;eukaryotic translation elongation factor 1 complex	GO:0003746	translation elongation factor activity
Tb927.10.4560;Tb927.10.4570	elongation factor 2;elongation factor 2	1.46928	-0.681103		6957200	8619200	11355000	5294400	6010900	5190800	27	27	27	436	436	436	94333	0	32331	121430000	166			+	+	+	+	+	+	+	+			Tb927.10.4570:mRNA-p1;Tb927.10.4560:mRNA-p1	Tb927.10.4570:mRNA-p1;Tb927.10.4560:mRNA-p1	Tb927.10.4570:mRNA-p1 | transcript=Tb927.10.4570:mRNA | gene=Tb927.10.4570 | organism=Trypanosoma_brucei_brucei_TREU927 | gene_product=elongation factor 2 | transcript_product=elongation factor 2 | location=Tb927_10_v5.1:1167167-1169707(-) | protein_length	N/A;N/A	N/A;N/A	GO:0005525;GO:0003924;GO:0005525;GO:0003924	GTP binding;GTPase activity;GTP binding;GTPase activity	GO:0097014;GO:0005737;GO:0005737	ciliary plasm;cytoplasm;cytoplasm	GO:0005525;GO:0003729;GO:0005525;GO:0003729	GTP binding;mRNA binding;GTP binding;mRNA binding
Tb927.6.1470	hypothetical protein, conserved	0.290493	-0.68736		0	711130	0	0	0	343490	3	3	3	135	135	135	27521	0	44807	3024300	9													Tb927.6.1470:mRNA-p1	Tb927.6.1470:mRNA-p1	Tb927.6.1470:mRNA-p1 | transcript=Tb927.6.1470:mRNA | gene=Tb927.6.1470 | organism=Trypanosoma_brucei_brucei_TREU927 | gene_product=hypothetical protein, conserved | transcript_product=hypothetical protein, conserved | location=Tb927_06_v5.1:517183-517854(	N/A	N/A	N/A	N/A	GO:0005634	nucleus	N/A	N/A
Tb927.1.90	retrotransposon hot spot protein (RHS, pseudogene), putative	0.287003	-0.690078		0	0	0	0	0	0	2	1	1	42	2	2	67289	0	12309	275690	2													Tb927.1.90:pseudogenic_transcript-p1	Tb927.1.90:pseudogenic_transcript-p1	Tb927.1.90:pseudogenic_transcript-p1 | transcript=Tb927.1.90:pseudogenic_transcript | gene=Tb927.1.90 | organism=Trypanosoma_brucei_brucei_TREU927 | gene_product=retrotransposon hot spot protein (RHS, pseudogene), putative | transcript_product=retrotranspo	N/A	N/A	N/A	N/A	N/A	N/A	N/A	N/A
Tb927.6.4140	paraflagellar rod component, putative	0.388802	-0.706033		0	0	0	0	0	0	1	1	1	96	96	96	13009	0	12902	19284000	10													Tb927.6.4140:mRNA-p1	Tb927.6.4140:mRNA-p1	Tb927.6.4140:mRNA-p1 | transcript=Tb927.6.4140:mRNA | gene=Tb927.6.4140 | organism=Trypanosoma_brucei_brucei_TREU927 | gene_product=paraflagellar rod component, putative | transcript_product=paraflagellar rod component, putative | location=Tb927_06_v5.1:11	N/A	N/A	N/A	N/A	N/A	N/A	N/A	N/A
Tb927.11.3300	Spindle assembly abnormal 4	0.945646	-0.706893		0	0	0	0	0	156240	1	1	1	8	8	8	10786	28011	68584	341640	7													Tb927.11.3300:mRNA-p1	Tb927.11.3300:mRNA-p1	Tb927.11.3300:mRNA-p1 | transcript=Tb927.11.3300:mRNA | gene=Tb927.11.3300 | organism=Trypanosoma_brucei_brucei_TREU927 | gene_product=Spindle assembly abnormal 4 | transcript_product=Spindle assembly abnormal 4 | location=Tb927_11_v5.1:962243-965041(+) |	N/A	N/A	N/A	N/A	GO:0043234	protein complex	GO:0005515	protein binding
Tb927.11.3650	adenylosuccinate synthetase, putative	0.670779	-0.710394		0	0	0	0	0	0	1	1	1	2	2	2	66674	40431	65377	138360	1								+					Tb927.11.3650:mRNA-p1;Tb11.v5.0435.1-p1	Tb927.11.3650:mRNA-p1;Tb11.v5.0435.1-p1	Tb927.11.3650:mRNA-p1 | transcript=Tb927.11.3650:mRNA | gene=Tb927.11.3650 | organism=Trypanosoma_brucei_brucei_TREU927 | gene_product=adenylosuccinate synthetase, putative | transcript_product=adenylosuccinate synthetase, putative | location=Tb927_11_v5.1	N/A	N/A	GO:0005525;GO:0004019	GTP binding;adenylosuccinate synthase activity	GO:0097014;GO:0005737;GO:0020015	ciliary plasm;cytoplasm;glycosome	GO:0004019	adenylosuccinate synthase activity
Tb927.11.9490	CobW/HypB/UreG, nucleotide-binding domain containing protein, putative	0.445329	-0.714921		0	0	0	0	0	0	2	2	2	178	178	178	38123	30628	10588	362400	1													Tb927.11.9490:mRNA-p1	Tb927.11.9490:mRNA-p1	Tb927.11.9490:mRNA-p1 | transcript=Tb927.11.9490:mRNA | gene=Tb927.11.9490 | organism=Trypanosoma_brucei_brucei_TREU927 | gene_product=CobW/HypB/UreG, nucleotide-binding domain containing protein, putative | transcript_product=CobW/HypB/UreG, nucleotide-bi	N/A	N/A	N/A	N/A	GO:0005737	cytoplasm	N/A	N/A
Tb927.3.1240	Serine/threonine-protein phosphatase 2A, putative	0.205628	-0.716184		0	0	0	0	666540	0	5	5	5	365	365	365	36243	0	31433	2035400	5		+	+	+			+	+					Tb927.3.1240:mRNA-p1	Tb927.3.1240:mRNA-p1	Tb927.3.1240:mRNA-p1 | transcript=Tb927.3.1240:mRNA | gene=Tb927.3.1240 | organism=Trypanosoma_brucei_brucei_TREU927 | gene_product=Serine/threonine-protein phosphatase 2A, putative | transcript_product=Serine/threonine-protein phosphatase 2A, putative | l	N/A	N/A	GO:0016787	hydrolase activity	N/A	N/A	GO:0016787;GO:0004722	hydrolase activity;protein serine/threonine phosphatase activity
Tb927.10.14140	pyruvate kinase 1	0.673092	-0.720877		0	0	0	0	0	0	6	6	6	222	222	222	54423	0	46788	7117500	10													Tb927.10.14140:mRNA-p1;Tb11.v5.0605.1-p1	Tb927.10.14140:mRNA-p1;Tb11.v5.0605.1-p1	Tb927.10.14140:mRNA-p1 | transcript=Tb927.10.14140:mRNA | gene=Tb927.10.14140 | organism=Trypanosoma_brucei_brucei_TREU927 | gene_product=pyruvate kinase 1 | transcript_product=pyruvate kinase 1 | location=Tb927_10_v5.1:3434635-3436134(-) | protein_length=	N/A	N/A	GO:0003824;GO:0000287;GO:0030955;GO:0004743	catalytic activity;magnesium ion binding;potassium ion binding;pyruvate kinase activity	GO:0005737	cytoplasm	GO:0003729;GO:0004743	mRNA binding;pyruvate kinase activity
Tb927.9.7250	hypothetical protein, conserved	0.305103	-0.724257		0	0	0	0	0	418820	3	3	3	295	295	295	20911	0	26889	6220600	7													Tb927.9.7250:mRNA-p1	Tb927.9.7250:mRNA-p1	Tb927.9.7250:mRNA-p1 | transcript=Tb927.9.7250:mRNA | gene=Tb927.9.7250 | organism=Trypanosoma_brucei_brucei_TREU927 | gene_product=hypothetical protein, conserved | transcript_product=hypothetical protein, conserved | location=Tb927_09_v5.1:1175774-117632	N/A	N/A	N/A	N/A	GO:0005737	cytoplasm	N/A	N/A
Tb927.11.7440	hypothetical protein, conserved	0.727617	-0.727027		0	0	0	0	0	73525	1	1	1	156	156	156	21057	28653	70485	160780	1													Tb927.11.7440:mRNA-p1	Tb927.11.7440:mRNA-p1	Tb927.11.7440:mRNA-p1 | transcript=Tb927.11.7440:mRNA | gene=Tb927.11.7440 | organism=Trypanosoma_brucei_brucei_TREU927 | gene_product=hypothetical protein, conserved | transcript_product=hypothetical protein, conserved | location=Tb927_11_v5.1:2092912-209	N/A	N/A	N/A	N/A	GO:0005930;GO:0097014;GO:0005737;GO:0031981	axoneme;ciliary plasm;cytoplasm;nuclear lumen	N/A	N/A
Tb927.7.1500	Cytosolic Fe-S cluster assembly factor CFD1, putative	0.479799	-0.732826		0	0	0	0	0	0	1	1	1	59	59	59	3073	0	13526	292220	3													Tb927.7.1500:mRNA-p1	Tb927.7.1500:mRNA-p1	Tb927.7.1500:mRNA-p1 | transcript=Tb927.7.1500:mRNA | gene=Tb927.7.1500 | organism=Trypanosoma_brucei_brucei_TREU927 | gene_product=Cytosolic Fe-S cluster assembly factor CFD1, putative | transcript_product=Cytosolic Fe-S cluster assembly factor CFD1, puta	N/A	N/A	N/A	N/A	GO:0097014;GO:0005737;GO:0005829;GO:0031981	ciliary plasm;cytoplasm;cytosol;nuclear lumen	GO:0000166	nucleotide binding
Tb927.1.1340	Quinonprotein alcohol dehydrogenase-like protein, putative	0.239902	-0.7366		0	0	0	0	654630	0	5	5	5	113	113	113	79368	0	3102	2698600	8													Tb927.1.1340:mRNA-p1	Tb927.1.1340:mRNA-p1	Tb927.1.1340:mRNA-p1 | transcript=Tb927.1.1340:mRNA | gene=Tb927.1.1340 | organism=Trypanosoma_brucei_brucei_TREU927 | gene_product=Quinonprotein alcohol dehydrogenase-like protein, putative | transcript_product=Quinonprotein alcohol dehydrogenase-like pro	N/A	N/A	N/A	N/A	GO:0005737	cytoplasm	N/A	N/A
Tb927.6.4020	hypothetical protein, conserved	0.394875	-0.737267		0	0	0	0	0	180400	1	1	1	226	226	226	1161	27816	68232	908310	2													Tb927.6.4020:mRNA-p1	Tb927.6.4020:mRNA-p1	Tb927.6.4020:mRNA-p1 | transcript=Tb927.6.4020:mRNA | gene=Tb927.6.4020 | organism=Trypanosoma_brucei_brucei_TREU927 | gene_product=hypothetical protein, conserved | transcript_product=hypothetical protein, conserved | location=Tb927_06_v5.1:1176423-117674	N/A	N/A	N/A	N/A	N/A	N/A	N/A	N/A
Tb927.2.4130	enoyl-CoA hydratase/Enoyl-CoA isomerase/3-hydroxyacyl-CoA dehydrogenase, putative	0.379682	-0.744162		0	0	0	0	275850	0	2	2	2	45	45	45	889	0	19908	1176100	4													Tb927.2.4130:mRNA-p1	Tb927.2.4130:mRNA-p1	Tb927.2.4130:mRNA-p1 | transcript=Tb927.2.4130:mRNA | gene=Tb927.2.4130 | organism=Trypanosoma_brucei_brucei_TREU927 | gene_product=enoyl-CoA hydratase/Enoyl-CoA isomerase/3-hydroxyacyl-CoA dehydrogenase, putative | transcript_product=enoyl-CoA hydratase/E	N/A	N/A	GO:0003857;GO:0003824;GO:0016491	3-hydroxyacyl-CoA dehydrogenase activity;catalytic activity;oxidoreductase activity	GO:0005737;GO:0020015;GO:0005739	cytoplasm;glycosome;mitochondrion	GO:0016853	isomerase activity
Tb927.11.12390	hypothetical protein, conserved	0.720429	-0.752105		0	0	0	0	0	192540	4	4	4	57	57	57	12523	0	24095	646440	5													Tb927.11.12390:mRNA-p1	Tb927.11.12390:mRNA-p1	Tb927.11.12390:mRNA-p1 | transcript=Tb927.11.12390:mRNA | gene=Tb927.11.12390 | organism=Trypanosoma_brucei_brucei_TREU927 | gene_product=hypothetical protein, conserved | transcript_product=hypothetical protein, conserved | location=Tb927_11_v5.1:3306335-	N/A	N/A	N/A	N/A	GO:0005737	cytoplasm	N/A	N/A
Tb927.10.10010	mRNA turnover protein 4 homolog, putative	0.964079	-0.755037		0	0	0	0	0	149250	1	1	1	88	88	88	25628	0	15566	483280	4													Tb927.10.10010:mRNA-p1	Tb927.10.10010:mRNA-p1	Tb927.10.10010:mRNA-p1 | transcript=Tb927.10.10010:mRNA | gene=Tb927.10.10010 | organism=Trypanosoma_brucei_brucei_TREU927 | gene_product=mRNA turnover protein 4 homolog, putative | transcript_product=mRNA turnover protein 4 homolog, putative | location=Tb	GO:0005622	intracellular	N/A	N/A	GO:0005634;GO:0005840	nucleus;ribosome	GO:0003735	structural constituent of ribosome
Tb927.11.1390	class I transcription factor A, subunit 1	0.798243	-0.755398		222350	0	0	0	0	0	2	2	2	41	41	41	52922	0	12599	454810	4													Tb927.11.1390:mRNA-p1	Tb927.11.1390:mRNA-p1	Tb927.11.1390:mRNA-p1 | transcript=Tb927.11.1390:mRNA | gene=Tb927.11.1390 | organism=Trypanosoma_brucei_brucei_TREU927 | gene_product=class I transcription factor A, subunit 1 | transcript_product=class I transcription factor A, subunit 1 | location=Tb927	N/A	N/A	N/A	N/A	GO:0031981;GO:0005634	nuclear lumen;nucleus	N/A	N/A
Tb927.11.7707;Tb927.11.7740	Tctex-1 family, putative;dynein light chain, putative	1.93093	-0.758782		0	0	0	0	0	111270	1	1	1	78	78	78	13077	41551	67731	243310	2													Tb927.11.7740:mRNA-p1;Tb927.11.7707:mRNA-p1	Tb927.11.7740:mRNA-p1;Tb927.11.7707:mRNA-p1	Tb927.11.7740:mRNA-p1 | transcript=Tb927.11.7740:mRNA | gene=Tb927.11.7740 | organism=Trypanosoma_brucei_brucei_TREU927 | gene_product=dynein light chain, putative | transcript_product=dynein light chain, putative | location=Tb927_11_v5.1:2193241-2193588(-	N/A;N/A	N/A;N/A	N/A;N/A	N/A;N/A	N/A;GO:0005737;GO:0005875	N/A;cytoplasm;microtubule associated complex	N/A;GO:0003777	N/A;microtubule motor activity
Tb927.9.3170	cytochrome oxidase subunit V	1.6699	-0.759673		0	0	0	0	0	107480	1	1	1	56	56	56	22229	0	12245	381880	3													Tb927.9.3170:mRNA-p1	Tb927.9.3170:mRNA-p1	Tb927.9.3170:mRNA-p1 | transcript=Tb927.9.3170:mRNA | gene=Tb927.9.3170 | organism=Trypanosoma_brucei_brucei_TREU927 | gene_product=cytochrome oxidase subunit V | transcript_product=cytochrome oxidase subunit V | location=Tb927_09_v5.1:685684-686274(-) | p	N/A	N/A	N/A	N/A	GO:0005737;GO:0005739	cytoplasm;mitochondrion	N/A	N/A
Tb927.8.3870	Nucleolar protein 127	0.236563	-0.759953		0	0	679060	0	0	675910	5	5	5	56	56	56	12773	0	29721	2631900	8													Tb927.8.3870:mRNA-p1;Tb11.v5.0681.1-p1	Tb927.8.3870:mRNA-p1;Tb11.v5.0681.1-p1	Tb927.8.3870:mRNA-p1 | transcript=Tb927.8.3870:mRNA | gene=Tb927.8.3870 | organism=Trypanosoma_brucei_brucei_TREU927 | gene_product=Nucleolar protein 127 | transcript_product=Nucleolar protein 127 | location=Tb927_08_v5.1:1152105-1155722(-) | protein_lengt	N/A	N/A	N/A	N/A	GO:0005634;GO:0005819	nucleus;spindle	N/A	N/A
Tb927.5.3250		0.900984	-0.760075		0	0	0	0	0	192220	5	5	5	51	51	51	17216	0	3299	1429300	11													Tb927.5.3250.1:mRNA-p1	Tb927.5.3250.1:mRNA-p1	Tb927.5.3250.1:mRNA-p1 | transcript=Tb927.5.3250.1:mRNA | gene=Tb927.5.3250 | organism=Trypanosoma_brucei_brucei_TREU927 | gene_product=hypothetical protein, conserved | transcript_product=hypothetical protein, conserved | location=Tb927_05_v5.1:1069604-10
Tb927.2.3160	Gar1/Naf1 RNA binding region, putative	0.688563	-0.762149		0	0	0	0	0	150550	2	2	2	93	93	93	45916	0	12169	1439400	2													Tb927.2.3160:mRNA-p1	Tb927.2.3160:mRNA-p1	Tb927.2.3160:mRNA-p1 | transcript=Tb927.2.3160:mRNA | gene=Tb927.2.3160 | organism=Trypanosoma_brucei_brucei_TREU927 | gene_product=Gar1/Naf1 RNA binding region, putative | transcript_product=Gar1/Naf1 RNA binding region, putative | location=Tb927_02_v5.1:	N/A	N/A	N/A	N/A	GO:0005737;GO:0005634	cytoplasm;nucleus	N/A	N/A
Tb927.8.1090	NPAPL	0.505217	-0.762242		0	0	0	0	176320	0	3	3	3	71	71	71	81678	0	19618	1420500	6													Tb927.8.1090:mRNA-p1	Tb927.8.1090:mRNA-p1	Tb927.8.1090:mRNA-p1 | transcript=Tb927.8.1090:mRNA | gene=Tb927.8.1090 | organism=Trypanosoma_brucei_brucei_TREU927 | gene_product=NPAPL | transcript_product=NPAPL | location=Tb927_08_v5.1:347671-349911(-) | protein_length=746 | sequence_SO=chromosome | S	N/A	N/A	GO:0016779	nucleotidyltransferase activity	GO:0005654;GO:0005634	nucleoplasm;nucleus	GO:0003676;GO:0016779	nucleic acid binding;nucleotidyltransferase activity
Tb927.2.5240	pre-mRNA splicing factor 19	0.619031	-0.764036		0	0	0	0	0	255860	6	6	6	175	175	175	54268	0	33167	970780	8					+	+		+		+			Tb927.2.5240:mRNA-p1	Tb927.2.5240:mRNA-p1	Tb927.2.5240:mRNA-p1 | transcript=Tb927.2.5240:mRNA | gene=Tb927.2.5240 | organism=Trypanosoma_brucei_brucei_TREU927 | gene_product=pre-mRNA splicing factor 19 | transcript_product=pre-mRNA splicing factor 19 | location=Tb927_02_v5.1:921221-922750(+) | pro	N/A	N/A	GO:0005515;GO:0004842	protein binding;ubiquitin-protein transferase activity	GO:0000974;GO:0005654;GO:0005634	Prp19 complex;nucleoplasm;nucleus	N/A	N/A
Tb927.10.8230	protein disulfide isomerase 2	0.890418	-0.764381		0	0	0	0	0	0	2	2	2	32	32	32	55579	0	12291	0	2													Tb927.10.8230:mRNA-p1;Tb11.v5.0668.1-p1	Tb927.10.8230:mRNA-p1;Tb11.v5.0668.1-p1	Tb927.10.8230:mRNA-p1 | transcript=Tb927.10.8230:mRNA | gene=Tb927.10.8230 | organism=Trypanosoma_brucei_brucei_TREU927 | gene_product=protein disulfide isomerase 2 | transcript_product=protein disulfide isomerase 2 | location=Tb927_10_v5.1:2043299-2044792	N/A	N/A	GO:0016853	isomerase activity	GO:0005737	cytoplasm	GO:0003756	protein disulfide isomerase activity
Tb927.11.2510	NUC173 domain containing protein, putative	0.46977	-0.771166		0	0	0	0	0	64801	3	3	3	29	29	29	14569	0	17908	612090	1													Tb927.11.2510:mRNA-p1	Tb927.11.2510:mRNA-p1	Tb927.11.2510:mRNA-p1 | transcript=Tb927.11.2510:mRNA | gene=Tb927.11.2510 | organism=Trypanosoma_brucei_brucei_TREU927 | gene_product=NUC173 domain containing protein, putative | transcript_product=NUC173 domain containing protein, putative | location=Tb9	N/A	N/A	GO:0005488	binding	GO:0005634	nucleus	N/A	N/A
Tb927.3.1010	hypothetical protein, conserved	0.39073	-0.776707		0	0	0	0	0	0	1	1	1	23	23	23	64339	29369	74436	206450	1													Tb927.3.1010:mRNA-p1	Tb927.3.1010:mRNA-p1	Tb927.3.1010:mRNA-p1 | transcript=Tb927.3.1010:mRNA | gene=Tb927.3.1010 | organism=Trypanosoma_brucei_brucei_TREU927 | gene_product=hypothetical protein, conserved | transcript_product=hypothetical protein, conserved | location=Tb927_03_v5.1:246909-248711(	N/A	N/A	N/A	N/A	N/A	N/A	N/A	N/A
Tb927.8.4390	translation initiation factor eIF-2B subunit beta, putative	0.419467	-0.777832		0	0	0	0	0	200490	2	2	2	74	74	74	51583	0	11597	438410	2													Tb927.8.4390:mRNA-p1	Tb927.8.4390:mRNA-p1	Tb927.8.4390:mRNA-p1 | transcript=Tb927.8.4390:mRNA | gene=Tb927.8.4390 | organism=Trypanosoma_brucei_brucei_TREU927 | gene_product=translation initiation factor eIF-2B subunit beta, putative | transcript_product=translation initiation factor eIF-2B subuni	N/A	N/A	N/A	N/A	GO:0005737;GO:0005851	cytoplasm;eukaryotic translation initiation factor 2B complex	GO:0005525;GO:0003743	GTP binding;translation initiation factor activity
Tb927.5.295b	retrotransposon hotspot (RHS) protein 1	0.39192	-0.781067		0	0	0	0	0	414340	3	3	0	43	43	0	95127	0	19807	1525900	6													Tb927.5.295b:mRNA-p1;Tb11.v5.0214.1-p1	Tb927.5.295b:mRNA-p1;Tb11.v5.0214.1-p1	Tb927.5.295b:mRNA-p1 | transcript=Tb927.5.295b:mRNA | gene=Tb927.5.295b | organism=Trypanosoma_brucei_brucei_TREU927 | gene_product=retrotransposon hotspot (RHS) protein 1 | transcript_product=retrotransposon hotspot (RHS) protein 1 | location=Tb927_05_v5.	N/A	N/A	N/A	N/A	GO:0005737;GO:0020023;GO:0005739	cytoplasm;kinetoplast;mitochondrion	N/A	N/A
Tb927.7.3120	small nuclear ribonucleoprotein SmD1	0.482021	-0.808237		0	0	0	0	0	0	2	2	2	302	302	302	11713	0	22595	796740	2													Tb927.7.3120:mRNA-p1	Tb927.7.3120:mRNA-p1	Tb927.7.3120:mRNA-p1 | transcript=Tb927.7.3120:mRNA | gene=Tb927.7.3120 | organism=Trypanosoma_brucei_brucei_TREU927 | gene_product=small nuclear ribonucleoprotein SmD1 | transcript_product=small nuclear ribonucleoprotein SmD1 | location=Tb927_07_v5.1:7924	N/A	N/A	N/A	N/A	GO:0005737;GO:0005654;GO:0005634;GO:0030532	cytoplasm;nucleoplasm;nucleus;small nuclear ribonucleoprotein complex	GO:0017069	snRNA binding
Tb927.4.2120	hypothetical protein, conserved	0.285382	-0.808811		0	0	0	0	0	449280	6	6	6	243	243	243	43976	0	45543	3736700	12													Tb927.4.2120:mRNA-p1	Tb927.4.2120:mRNA-p1	Tb927.4.2120:mRNA-p1 | transcript=Tb927.4.2120:mRNA | gene=Tb927.4.2120 | organism=Trypanosoma_brucei_brucei_TREU927 | gene_product=hypothetical protein, conserved | transcript_product=hypothetical protein, conserved | location=Tb927_04_v5.1:550541-551767(	N/A	N/A	GO:0005515	protein binding	N/A	N/A	N/A	N/A
Tb927.11.8970	ribose 5-phosphate isomerase, putative	0.626036	-0.809676		0	0	0	0	0	0	3	3	3	31	31	31	16957	0	17843	4125000	5													Tb927.11.8970:mRNA-p1	Tb927.11.8970:mRNA-p1	Tb927.11.8970:mRNA-p1 | transcript=Tb927.11.8970:mRNA | gene=Tb927.11.8970 | organism=Trypanosoma_brucei_brucei_TREU927 | gene_product=ribose 5-phosphate isomerase, putative | transcript_product=ribose 5-phosphate isomerase, putative | location=Tb927_11_v5	N/A	N/A	GO:0016853;GO:0004751	isomerase activity;ribose-5-phosphate isomerase activity	GO:0097014;GO:0097542;GO:0005737;GO:0020015;GO:0005739	ciliary plasm;ciliary tip;cytoplasm;glycosome;mitochondrion	GO:0004751	ribose-5-phosphate isomerase activity
Tb927.2.5800	sedoheptulose-1,7-bisphosphatase	0.560314	-0.815286		0	0	0	0	0	0	3	3	3	154	154	154	35502	0	33047	3993700	8													Tb927.2.5800:mRNA-p1	Tb927.2.5800:mRNA-p1	Tb927.2.5800:mRNA-p1 | transcript=Tb927.2.5800:mRNA | gene=Tb927.2.5800 | organism=Trypanosoma_brucei_brucei_TREU927 | gene_product=sedoheptulose-1,7-bisphosphatase | transcript_product=sedoheptulose-1,7-bisphosphatase | location=Tb927_02_v5.1:1046357-1047	N/A	N/A	GO:0042132;GO:0016791	fructose 1,6-bisphosphate 1-phosphatase activity;phosphatase activity	GO:0005737;GO:0020015	cytoplasm;glycosome	N/A	N/A
Tb927.6.2090	pdz domain containing protein, putative	0.598648	-0.82783		0	0	0	0	0	0	1	1	1	13	13	13	78295	7874	63759	0	4													Tb927.6.2090:mRNA-p1	Tb927.6.2090:mRNA-p1	Tb927.6.2090:mRNA-p1 | transcript=Tb927.6.2090:mRNA | gene=Tb927.6.2090 | organism=Trypanosoma_brucei_brucei_TREU927 | gene_product=pdz domain containing protein, putative | transcript_product=pdz domain containing protein, putative | location=Tb927_06_v5.	N/A	N/A	GO:0008081;GO:0005515	phosphoric diester hydrolase activity;protein binding	GO:0005737	cytoplasm	N/A	N/A
Tb927.10.9880;Tb927.11.4300	60S ribosomal protein L18, putative;60S ribosomal protein L18, putative	0.537706	-0.830154		2440500	2900700	2581300	667380	1437200	3390200	7	7	7	404	404	404	21874	0	17886	41378000	54													Tb927.11.4300:mRNA-p1;Tb927.10.9880:mRNA-p1	Tb927.11.4300:mRNA-p1;Tb927.10.9880:mRNA-p1	Tb927.11.4300:mRNA-p1 | transcript=Tb927.11.4300:mRNA | gene=Tb927.11.4300 | organism=Trypanosoma_brucei_brucei_TREU927 | gene_product=60S ribosomal protein L18, putative | transcript_product=60S ribosomal protein L18, putative | location=Tb927_11_v5.1:125	N/A;N/A	N/A;N/A	N/A;N/A	N/A;N/A	GO:0005737;GO:0005840;GO:0005737;GO:0005840	cytoplasm;ribosome;cytoplasm;ribosome	GO:0003735;GO:0003735	structural constituent of ribosome;structural constituent of ribosome
Tb927.11.6440	hypothetical protein, conserved	0.542568	-0.831746		0	0	0	0	0	0	6	6	6	166	166	166	48841	0	51556	12694000	19		+	+	+	+	+	+	+	+	+			Tb927.11.6440:mRNA-p1	Tb927.11.6440:mRNA-p1	Tb927.11.6440:mRNA-p1 | transcript=Tb927.11.6440:mRNA | gene=Tb927.11.6440 | organism=Trypanosoma_brucei_brucei_TREU927 | gene_product=hypothetical protein, conserved | transcript_product=hypothetical protein, conserved | location=Tb927_11_v5.1:1821094-182	N/A	N/A	N/A	N/A	GO:0005737	cytoplasm	GO:0003729	mRNA binding
Tb927.11.5600	Archaic Translocase of outer membrane 14 kDa subunit	0.460144	-0.831811		0	73145	0	0	0	0	1	1	1	101	101	101	13577	28129	68846	138960	2													Tb927.11.5600:mRNA-p1	Tb927.11.5600:mRNA-p1	Tb927.11.5600:mRNA-p1 | transcript=Tb927.11.5600:mRNA | gene=Tb927.11.5600 | organism=Trypanosoma_brucei_brucei_TREU927 | gene_product=Archaic Translocase of outer membrane 14 kDa subunit | transcript_product=Archaic Translocase of outer membrane 14 kDa su	N/A	N/A	N/A	N/A	GO:0005737;GO:0005741;GO:0005742;GO:0005739	cytoplasm;mitochondrial outer membrane;mitochondrial outer membrane translocase complex;mitochondrion	GO:0005515	protein binding
Tb927.4.2070	antigenic protein, putative	0.275352	-0.844575		0	0	0	0	346390	0	2	2	2	275	275	275	7156	0	13246	1394000	2		+	+	+	+	+	+	+	+	+	+	+	Tb11.v5.0881.1-p1;Tb11.v5.0410.1-p1;Tb927.4.2070:mRNA-p1	Tb11.v5.0881.1-p1;Tb11.v5.0410.1-p1;Tb927.4.2070:mRNA-p1	Tb11.v5.0881.1-p1 | transcript=Tb11.v5.0881.1 | gene=Tb11.v5.0881 | organism=Trypanosoma_brucei_brucei_TREU927 | gene_product=antigenic protein, putative | transcript_product=antigenic protein, putative | location=Tb927_11_bin_v5.1:4602618-4604465(+) | pro	N/A	N/A	N/A	N/A	N/A	N/A	N/A	N/A
Tb927.6.3540	zinc-finger protein, conserved	0.660551	-0.845394		0	0	0	0	0	0	2	2	2	85	85	85	41578	0	1684	2291800	3													Tb927.6.3540:mRNA-p1	Tb927.6.3540:mRNA-p1	Tb927.6.3540:mRNA-p1 | transcript=Tb927.6.3540:mRNA | gene=Tb927.6.3540 | organism=Trypanosoma_brucei_brucei_TREU927 | gene_product=zinc-finger protein, conserved | transcript_product=zinc-finger protein, conserved | location=Tb927_06_v5.1:1052145-1053245(	N/A	N/A	GO:0003676	nucleic acid binding	GO:0005737;GO:0005634	cytoplasm;nucleus	GO:0008270	zinc ion binding
Tb927.8.5320	hypothetical protein, conserved	1.88874	-0.84883		0	0	0	0	0	137210	2	2	2	248	248	248	15121	15649	11049	300030	2													Tb927.8.5320:mRNA-p1	Tb927.8.5320:mRNA-p1	Tb927.8.5320:mRNA-p1 | transcript=Tb927.8.5320:mRNA | gene=Tb927.8.5320 | organism=Trypanosoma_brucei_brucei_TREU927 | gene_product=hypothetical protein, conserved | transcript_product=hypothetical protein, conserved | location=Tb927_08_v5.1:1583661-158406	N/A	N/A	N/A	N/A	N/A	N/A	N/A	N/A
Tb927.7.2640;Tb927.7.2650	Cytoskeleton associated protein 51;Cytoskeleton associated protein 51V	0.504476	-0.849525		0	0	0	0	0	0	3	3	3	99	99	99	50853	0	241	1132400	4					+	+	+	+	+	+		+	Tb927.7.2640:mRNA-p1;Tb927.7.2650:mRNA-p1	Tb927.7.2640:mRNA-p1;Tb927.7.2650:mRNA-p1	Tb927.7.2640:mRNA-p1 | transcript=Tb927.7.2640:mRNA | gene=Tb927.7.2640 | organism=Trypanosoma_brucei_brucei_TREU927 | gene_product=Cytoskeleton associated protein 51 | transcript_product=Cytoskeleton associated protein 51 | location=Tb927_07_v5.1:676956-6	N/A;N/A	N/A;N/A	N/A;N/A	N/A;N/A	GO:0020025;GO:0097014;GO:0005737;GO:0031981;GO:0020025	subpellicular microtubule;ciliary plasm;cytoplasm;nuclear lumen;subpellicular microtubule	GO:0032403;N/A	protein complex binding;N/A
Tb927.5.1060	mitochondrial processing peptidase, beta subunit, putative	1.02472	-0.851142		0	0	0	0	0	0	8	8	8	272	272	272	54122	0	52157	5016600	11													Tb927.5.1060:mRNA-p1	Tb927.5.1060:mRNA-p1	Tb927.5.1060:mRNA-p1 | transcript=Tb927.5.1060:mRNA | gene=Tb927.5.1060 | organism=Trypanosoma_brucei_brucei_TREU927 | gene_product=mitochondrial processing peptidase, beta subunit, putative | transcript_product=mitochondrial processing peptidase, beta sub	N/A	N/A	GO:0003824;GO:0046872	catalytic activity;metal ion binding	GO:0005737;GO:0005739	cytoplasm;mitochondrion	GO:0004222	metalloendopeptidase activity
Tb927.9.10820	hypothetical protein, conserved	0.591473	-0.8513		0	0	0	0	0	233190	3	3	3	51	51	51	72217	0	19604	893470	3													Tb927.9.10820:mRNA-p1	Tb927.9.10820:mRNA-p1	Tb927.9.10820:mRNA-p1 | transcript=Tb927.9.10820:mRNA | gene=Tb927.9.10820 | organism=Trypanosoma_brucei_brucei_TREU927 | gene_product=hypothetical protein, conserved | transcript_product=hypothetical protein, conserved | location=Tb927_09_v5.1:1706460-170	N/A	N/A	N/A	N/A	N/A	N/A	N/A	N/A
Tb927.3.1320	hypothetical protein, conserved	0.533167	-0.851882		0	0	0	0	312090	0	3	3	3	43	43	43	12478	0	16442	795130	3													Tb927.3.1320:mRNA-p1	Tb927.3.1320:mRNA-p1	Tb927.3.1320:mRNA-p1 | transcript=Tb927.3.1320:mRNA | gene=Tb927.3.1320 | organism=Trypanosoma_brucei_brucei_TREU927 | gene_product=hypothetical protein, conserved | transcript_product=hypothetical protein, conserved | location=Tb927_03_v5.1:327436-330879(	N/A	N/A	N/A	N/A	GO:0005737	cytoplasm	N/A	N/A
Tb927.4.3890	ATP-dependent RNA helicase, putative	0.376667	-0.856209		0	0	0	0	437010	0	7	7	7	111	111	111	1228	0	53142	3533100	12		+	+	+	+	+	+	+	+	+			Tb927.4.3890:mRNA-p1	Tb927.4.3890:mRNA-p1	Tb927.4.3890:mRNA-p1 | transcript=Tb927.4.3890:mRNA | gene=Tb927.4.3890 | organism=Trypanosoma_brucei_brucei_TREU927 | gene_product=ATP-dependent RNA helicase, putative | transcript_product=ATP-dependent RNA helicase, putative | location=Tb927_04_v5.1:1023	N/A	N/A	N/A	N/A	GO:0005737	cytoplasm	GO:0003729	mRNA binding
Tb927.8.1160	vacuolar-type Ca2+-ATPase, putative	0.776084	-0.856825		0	0	0	0	0	59910	1	1	1	9	9	9	12124	78431	63522	131010	1													Tb927.8.1160:mRNA-p1	Tb927.8.1160:mRNA-p1	Tb927.8.1160:mRNA-p1 | transcript=Tb927.8.1160:mRNA | gene=Tb927.8.1160 | organism=Trypanosoma_brucei_brucei_TREU927 | gene_product=vacuolar-type Ca2+-ATPase, putative | transcript_product=vacuolar-type Ca2+-ATPase, putative | location=Tb927_08_v5.1:369465	GO:0016021;GO:0016020	integral component of membrane;membrane	GO:0005524;GO:0005388;GO:0000166	ATP binding;calcium-transporting ATPase activity;nucleotide binding	GO:0020022;GO:0005737;GO:0016021	acidocalcisome;cytoplasm;integral component of membrane	GO:0005388	calcium-transporting ATPase activity
Tb927.3.3760;Tb927.3.3780	tryparedoxin 1b, putative;tryparedoxin 1a, putative	0.505711	-0.858766		1520500	1761800	6747100	1367800	2102100	1054000	6	6	6	597	597	597	15891	0	70562	21736000	26													Tb927.3.3780:mRNA-p1;Tb927.3.3760:mRNA-p1	Tb927.3.3780:mRNA-p1;Tb927.3.3760:mRNA-p1	Tb927.3.3780:mRNA-p1 | transcript=Tb927.3.3780:mRNA | gene=Tb927.3.3780 | organism=Trypanosoma_brucei_brucei_TREU927 | gene_product=tryparedoxin 1a, putative | transcript_product=tryparedoxin 1a, putative | location=Tb927_03_v5.1:1053583-1054017(+) | prote	N/A;N/A	N/A;N/A	N/A;N/A	N/A;N/A	GO:0097014;GO:0005737;GO:0020015;GO:0031981;GO:0097014;GO:0005737;GO:0031981	ciliary plasm;cytoplasm;glycosome;nuclear lumen;ciliary plasm;cytoplasm;nuclear lumen	N/A;N/A	N/A;N/A
Tb927.8.6850	Zinc finger, C3HC4 type (RING finger)/EF-hand domain pair, putative	0.337413	-0.858974		0	0	0	0	339280	0	2	2	2	87	87	87	32389	0	15738	5072100	8													Tb927.8.6850:mRNA-p1	Tb927.8.6850:mRNA-p1	Tb927.8.6850:mRNA-p1 | transcript=Tb927.8.6850:mRNA | gene=Tb927.8.6850 | organism=Trypanosoma_brucei_brucei_TREU927 | gene_product=Zinc finger, C3HC4 type (RING finger)/EF-hand domain pair, putative | transcript_product=Zinc finger, C3HC4 type (RING finge	N/A	N/A	GO:0005509	calcium ion binding	GO:0097014;GO:0005737;GO:0031981	ciliary plasm;cytoplasm;nuclear lumen	N/A	N/A
Tb927.11.8890	DNA-dependent RNA polymerases, putative	0.555	-0.859426		0	0	0	0	0	0	1	1	1	127	127	127	14851	27933	6847	183510	1													Tb927.11.8890:mRNA-p1	Tb927.11.8890:mRNA-p1	Tb927.11.8890:mRNA-p1 | transcript=Tb927.11.8890:mRNA | gene=Tb927.11.8890 | organism=Trypanosoma_brucei_brucei_TREU927 | gene_product=DNA-dependent RNA polymerases, putative | transcript_product=DNA-dependent RNA polymerases, putative | location=Tb927_11_	N/A	N/A	GO:0046983	protein dimerization activity	GO:0031981;GO:0005634	nuclear lumen;nucleus	GO:0003899	DNA-directed 5'-3' RNA polymerase activity
Tb927.9.4530	hypothetical protein, conserved	0.642876	-0.861511		0	0	0	0	0	170640	2	2	2	33	33	33	11294	15528	11	373140	2													Tb927.9.4530:mRNA-p1	Tb927.9.4530:mRNA-p1	Tb927.9.4530:mRNA-p1 | transcript=Tb927.9.4530:mRNA | gene=Tb927.9.4530 | organism=Trypanosoma_brucei_brucei_TREU927 | gene_product=hypothetical protein, conserved | transcript_product=hypothetical protein, conserved | location=Tb927_09_v5.1:839800-842856(	N/A	N/A	N/A	N/A	GO:0005634	nucleus	N/A	N/A
Tb927.8.6830	kinesin, putative	0.665584	-0.861964		0	0	0	0	0	136340	2	2	2	2	2	2	19866	0	11291	298130	2										+			Tb927.8.6830:mRNA-p1	Tb927.8.6830:mRNA-p1	Tb927.8.6830:mRNA-p1 | transcript=Tb927.8.6830:mRNA | gene=Tb927.8.6830 | organism=Trypanosoma_brucei_brucei_TREU927 | gene_product=kinesin, putative | transcript_product=kinesin, putative | location=Tb927_08_v5.1:1971562-1977021(-) | protein_length=1819 |	N/A	N/A	GO:0005524;GO:0008017;GO:0003777	ATP binding;microtubule binding;microtubule motor activity	GO:0051286;GO:0005737;GO:0005875	cell tip;cytoplasm;microtubule associated complex	GO:0005524;GO:0003774	ATP binding;motor activity
Tb927.10.660	2-oxoisovalerate dehydrogenase alpha subunit, putative	1.93749	-0.863687		0	0	0	0	0	0	1	1	1	41	41	41	46369	29197	7347	605060	2													Tb927.10.660:mRNA-p1;Tb11.v5.0500.1-p1	Tb927.10.660:mRNA-p1;Tb11.v5.0500.1-p1	Tb927.10.660:mRNA-p1 | transcript=Tb927.10.660:mRNA | gene=Tb927.10.660 | organism=Trypanosoma_brucei_brucei_TREU927 | gene_product=2-oxoisovalerate dehydrogenase alpha subunit, putative | transcript_product=2-oxoisovalerate dehydrogenase alpha subunit, pu	N/A	N/A	GO:0016624	oxidoreductase activity, acting on the aldehyde or oxo group of donors, disulfide as acceptor	GO:0005737;GO:0005739	cytoplasm;mitochondrion	GO:0047101;GO:0016624	2-oxoisovalerate dehydrogenase (acylating) activity;oxidoreductase activity, acting on the aldehyde or oxo group of donors, disulfide as acceptor
Tb927.3.1290	cullin 4B, putative	0.523272	-0.868321		0	0	0	0	0	0	2	2	2	42	42	42	10584	0	13224	1044300	2													Tb927.3.1290:mRNA-p1	Tb927.3.1290:mRNA-p1	Tb927.3.1290:mRNA-p1 | transcript=Tb927.3.1290:mRNA | gene=Tb927.3.1290 | organism=Trypanosoma_brucei_brucei_TREU927 | gene_product=cullin 4B, putative | transcript_product=cullin 4B, putative | location=Tb927_03_v5.1:317255-320098(+) | protein_length=947	N/A	N/A	GO:0031625	ubiquitin protein ligase binding	GO:0036064;GO:0031461;GO:0005737;GO:0020023;GO:0005634	ciliary basal body;cullin-RING ubiquitin ligase complex;cytoplasm;kinetoplast;nucleus	N/A	N/A
Tb927.5.2160;Tb927.5.2170;Tb927.5.2200;Tb927.5.2230	conserved protein;conserved protein;META domain containing protein, putative;conserved protein	0.507219	-0.871383		0	0	0	0	0	0	4	2	2	466	207	207	12346	0	14714	3238100	7													Tb927.5.2160:mRNA-p1;Tb927.5.2230:mRNA-p1;Tb927.5.2200:mRNA-p1;Tb927.5.2170:mRNA-p1	Tb927.5.2160:mRNA-p1;Tb927.5.2230:mRNA-p1;Tb927.5.2200:mRNA-p1;Tb927.5.2170:mRNA-p1	Tb927.5.2160:mRNA-p1 | transcript=Tb927.5.2160:mRNA | gene=Tb927.5.2160 | organism=Trypanosoma_brucei_brucei_TREU927 | gene_product=conserved protein | transcript_product=conserved protein | location=Tb927_05_v5.1:747952-748302(+) | protein_length=116 | se	N/A;N/A;N/A;N/A	N/A;N/A;N/A;N/A	N/A;N/A;N/A;N/A	N/A;N/A;N/A;N/A	GO:0097014;GO:0005737;GO:0031981;N/A;N/A;N/A	ciliary plasm;cytoplasm;nuclear lumen;N/A;N/A;N/A	N/A;N/A;N/A;N/A	N/A;N/A;N/A;N/A
Tb927.11.1630	LSU ribosomal protein, mitochondrial, putative	0.555913	-0.878716		0	0	0	0	0	105080	1	1	1	28	28	28	93434	30488	10077	229780	1													Tb927.11.1630:mRNA-p1	Tb927.11.1630:mRNA-p1	Tb927.11.1630:mRNA-p1 | transcript=Tb927.11.1630:mRNA | gene=Tb927.11.1630 | organism=Trypanosoma_brucei_brucei_TREU927 | gene_product=LSU ribosomal protein, mitochondrial, putative | transcript_product=LSU ribosomal protein, mitochondrial, putative | loca	N/A	N/A	N/A	N/A	GO:0005762;GO:0005739	mitochondrial large ribosomal subunit;mitochondrion	N/A	N/A
Tb927.6.1970	nuclear cap binding protein	2.98855	-0.87942		0	0	0	0	0	114280	2	2	2	112	112	112	21262	0	11618	249890	2													Tb927.6.1970:mRNA-p1	Tb927.6.1970:mRNA-p1	Tb927.6.1970:mRNA-p1 | transcript=Tb927.6.1970:mRNA | gene=Tb927.6.1970 | organism=Trypanosoma_brucei_brucei_TREU927 | gene_product=nuclear cap binding protein | transcript_product=nuclear cap binding protein | location=Tb927_06_v5.1:646156-646719(-) | pro	N/A	N/A	GO:0003676	nucleic acid binding	GO:0005846;GO:0005654;GO:0005634	nuclear cap binding complex;nucleoplasm;nucleus	GO:0000339	RNA cap binding
Tb927.11.6460	hypothetical protein, conserved	0.416954	-0.879625		0	0	0	0	0	0	1	1	1	9	9	9	10735	4065	65745	0	1										+			Tb927.11.6460:mRNA-p1	Tb927.11.6460:mRNA-p1	Tb927.11.6460:mRNA-p1 | transcript=Tb927.11.6460:mRNA | gene=Tb927.11.6460 | organism=Trypanosoma_brucei_brucei_TREU927 | gene_product=hypothetical protein, conserved | transcript_product=hypothetical protein, conserved | location=Tb927_11_v5.1:1825897-182	N/A	N/A	N/A	N/A	GO:0005930;GO:0005737	axoneme;cytoplasm	N/A	N/A
Tb927.9.5890	solanesyl-diphosphate synthase, putative	0.572017	-0.88293		0	0	0	0	0	0	2	2	2	12	12	12	39253	0	17033	545360	4													Tb927.9.5890:mRNA-p1	Tb927.9.5890:mRNA-p1	Tb927.9.5890:mRNA-p1 | transcript=Tb927.9.5890:mRNA | gene=Tb927.9.5890 | organism=Trypanosoma_brucei_brucei_TREU927 | gene_product=solanesyl-diphosphate synthase, putative | transcript_product=solanesyl-diphosphate synthase, putative | location=Tb927_09_v	N/A	N/A	N/A	N/A	GO:0005737;GO:0005739	cytoplasm;mitochondrion	GO:0000010;GO:0050347	trans-hexaprenyltranstransferase activity;trans-octaprenyltranstransferase activity
Tb927.5.2890		0.956671	-0.887048		0	0	0	0	0	0	4	4	4	27	27	27	23685	0	26401	1557500	5													Tb927.5.2890.2:mRNA-p1;Tb927.5.2890.1:mRNA-p1	Tb927.5.2890.2:mRNA-p1;Tb927.5.2890.1:mRNA-p1	Tb927.5.2890.2:mRNA-p1 | transcript=Tb927.5.2890.2:mRNA | gene=Tb927.5.2890 | organism=Trypanosoma_brucei_brucei_TREU927 | gene_product=AAA domain (dynein-related subfamily)/von Willebrand factor type A domain containing protein, putative | transcript_prod
Tb927.11.500;Tb927.11.510	RNA-binding protein, UBP1;RNA-binding protein, UBP2	0.674496	-0.887634		0	0	0	0	0	0	1	1	1	97	97	97	19559	0	17308	3465100	5													Tb927.11.510:mRNA-p1;Tb927.11.500:mRNA-p1	Tb927.11.510:mRNA-p1;Tb927.11.500:mRNA-p1	Tb927.11.510:mRNA-p1 | transcript=Tb927.11.510:mRNA | gene=Tb927.11.510 | organism=Trypanosoma_brucei_brucei_TREU927 | gene_product=RNA-binding protein, UBP2 | transcript_product=RNA-binding protein, UBP2 | location=Tb927_11_v5.1:127191-127718(-) | protein	N/A;N/A	N/A;N/A	GO:0003676;GO:0003676	nucleic acid binding;nucleic acid binding	GO:0020022;GO:0005737;GO:0005634;GO:0020022;GO:0005737;GO:0005634	acidocalcisome;cytoplasm;nucleus;acidocalcisome;cytoplasm;nucleus	GO:0003723;GO:0003729;GO:0003723;GO:0003729	RNA binding;mRNA binding;RNA binding;mRNA binding
Tb927.10.15410	glycosomal malate dehydrogenase	0.459734	-0.890721		0	0	0	0	318980	0	4	4	4	186	186	186	3371	0	33963	2676300	11													Tb927.10.15410:mRNA-p1	Tb927.10.15410:mRNA-p1	Tb927.10.15410:mRNA-p1 | transcript=Tb927.10.15410:mRNA | gene=Tb927.10.15410 | organism=Trypanosoma_brucei_brucei_TREU927 | gene_product=glycosomal malate dehydrogenase | transcript_product=glycosomal malate dehydrogenase | location=Tb927_10_v5.1:3786037-	N/A	N/A	GO:0030060;GO:0003824;GO:0016491;GO:0016616	L-malate dehydrogenase activity;catalytic activity;oxidoreductase activity;oxidoreductase activity, acting on the CH-OH group of donors, NAD or NADP as acceptor	GO:0097014;GO:0005737;GO:0020015	ciliary plasm;cytoplasm;glycosome	GO:0016615;GO:0016491;GO:0005515	malate dehydrogenase activity;oxidoreductase activity;protein binding
Tb927.11.3280;Tb927.9.3650	Kinesin-13 5, putative;Kinesin-13 1	0.554592	-0.900445		0	0	0	0	179670	0	2	2	2	53	53	53	8007	0	12752	954360	5													Tb927.11.3280:mRNA-p1;Tb927.9.3650:mRNA-p1	Tb927.11.3280:mRNA-p1;Tb927.9.3650:mRNA-p1	Tb927.11.3280:mRNA-p1 | transcript=Tb927.11.3280:mRNA | gene=Tb927.11.3280 | organism=Trypanosoma_brucei_brucei_TREU927 | gene_product=Kinesin-13 5, putative | transcript_product=Kinesin-13 5, putative | location=Tb927_11_v5.1:951904-954063(+) | protein_le	N/A;N/A	N/A;N/A	GO:0005524;GO:0008017;GO:0003777;GO:0005515;GO:0005524;GO:0008017;GO:0003777	ATP binding;microtubule binding;microtubule motor activity;protein binding;ATP binding;microtubule binding;microtubule motor activity	GO:0051286;GO:0036064;GO:0005875;GO:0005875;GO:0005654;GO:0005634;GO:0005819;GO:0000922	cell tip;ciliary basal body;microtubule associated complex;microtubule associated complex;nucleoplasm;nucleus;spindle;spindle pole	GO:0005524;GO:0003774;GO:0005524;GO:0003774	ATP binding;motor activity;ATP binding;motor activity
Tb927.11.6850	Optic atrophy 3 protein (OPA3), putative	0.766188	-0.900764		0	0	0	0	0	54317	1	1	1	38	38	38	26513	28531	70084	626260	0													Tb927.11.6850:mRNA-p1	Tb927.11.6850:mRNA-p1	Tb927.11.6850:mRNA-p1 | transcript=Tb927.11.6850:mRNA | gene=Tb927.11.6850 | organism=Trypanosoma_brucei_brucei_TREU927 | gene_product=Optic atrophy 3 protein (OPA3), putative | transcript_product=Optic atrophy 3 protein (OPA3), putative | location=Tb927_1	N/A	N/A	N/A	N/A	GO:0005739	mitochondrion	N/A	N/A
Tb927.4.3320	uracil phosphoribosyltransferase, putative	0.454616	-0.902893		0	0	0	0	119800	0	4	4	4	338	338	338	27031	0	2487	1067100	6										+			Tb927.4.3320:mRNA-p1	Tb927.4.3320:mRNA-p1	Tb927.4.3320:mRNA-p1 | transcript=Tb927.4.3320:mRNA | gene=Tb927.4.3320 | organism=Trypanosoma_brucei_brucei_TREU927 | gene_product=uracil phosphoribosyltransferase, putative | transcript_product=uracil phosphoribosyltransferase, putative | location=Tb927_	N/A	N/A	N/A	N/A	N/A	N/A	N/A	N/A
Tb927.8.6450	inhibitor of cysteine peptidase	1.03784	-0.908132		0	0	0	0	199830	0	2	2	2	248	248	248	13454	0	17104	637440	2													Tb927.8.6450:mRNA-p1	Tb927.8.6450:mRNA-p1	Tb927.8.6450:mRNA-p1 | transcript=Tb927.8.6450:mRNA | gene=Tb927.8.6450 | organism=Trypanosoma_brucei_brucei_TREU927 | gene_product=inhibitor of cysteine peptidase | transcript_product=inhibitor of cysteine peptidase | location=Tb927_08_v5.1:1866734-186709	N/A	N/A	N/A	N/A	GO:0097014;GO:0005737;GO:0031981	ciliary plasm;cytoplasm;nuclear lumen	GO:0004866	endopeptidase inhibitor activity
Tb927.11.3430	hypothetical protein, conserved	0.668358	-0.914534		0	0	0	0	0	0	1	1	1	102	102	102	21841	0	11294	0	1													Tb927.11.3430:mRNA-p1	Tb927.11.3430:mRNA-p1	Tb927.11.3430:mRNA-p1 | transcript=Tb927.11.3430:mRNA | gene=Tb927.11.3430 | organism=Trypanosoma_brucei_brucei_TREU927 | gene_product=hypothetical protein, conserved | transcript_product=hypothetical protein, conserved | location=Tb927_11_v5.1:1015152-101	N/A	N/A	N/A	N/A	GO:0005654	nucleoplasm	N/A	N/A
Tb927.6.1520	Aquaglyceroporin 1	0.265257	-0.922103		0	0	0	0	0	547360	3	3	3	131	131	131	35066	0	22861	2855400	6													Tb927.6.1520:mRNA-p1	Tb927.6.1520:mRNA-p1	Tb927.6.1520:mRNA-p1 | transcript=Tb927.6.1520:mRNA | gene=Tb927.6.1520 | organism=Trypanosoma_brucei_brucei_TREU927 | gene_product=Aquaglyceroporin 1 | transcript_product=Aquaglyceroporin 1 | location=Tb927_06_v5.1:532496-533461(-) | protein_length=321 |	GO:0016020	membrane	GO:0015267	channel activity	GO:0097014;GO:0005737;GO:0031981;GO:0005886	ciliary plasm;cytoplasm;nuclear lumen;plasma membrane	GO:0015238;GO:0015254;GO:0015250	drug transmembrane transporter activity;glycerol channel activity;water channel activity
Tb927.8.4970;Tb927.8.4980;Tb927.8.4990;Tb927.8.5000;Tb927.8.5010	Paraflagellar rod protein 2-1;Paraflagellar rod protein 2-2;Paraflagellar rod protein 2-3;Paraflagellar rod protein 2-4;Paraflagellar rod protein 2-5	0.521699	-0.926657		0	0	0	0	0	0	8	8	8	242	242	242	69596	0	56014	10307000	17													Tb927.8.5010:mRNA-p1;Tb927.8.5000:mRNA-p1;Tb927.8.4990:mRNA-p1;Tb927.8.4980:mRNA-p1;Tb927.8.4970:mRNA-p1;Tb11.v5.0538.1-p1	Tb927.8.5010:mRNA-p1;Tb927.8.5000:mRNA-p1;Tb927.8.4990:mRNA-p1;Tb927.8.4980:mRNA-p1;Tb927.8.4970:mRNA-p1;Tb11.v5.0538.1-p1	Tb927.8.5010:mRNA-p1 | transcript=Tb927.8.5010:mRNA | gene=Tb927.8.5010 | organism=Trypanosoma_brucei_brucei_TREU927 | gene_product=Paraflagellar rod protein 2-5 | transcript_product=Paraflagellar rod protein 2-5 | location=Tb927_08_v5.1:1483434-1485236(+)	GO:0031514;GO:0031514;GO:0031514;GO:0031514;GO:0031514	motile cilium;motile cilium;motile cilium;motile cilium;motile cilium	GO:0005516;GO:0005516;GO:0005516;GO:0005516;GO:0005516	calmodulin binding;calmodulin binding;calmodulin binding;calmodulin binding;calmodulin binding	N/A;N/A;N/A;N/A;GO:0097014;GO:0005737;GO:0031981	N/A;N/A;N/A;N/A;ciliary plasm;cytoplasm;nuclear lumen	N/A;N/A;N/A;N/A;N/A	N/A;N/A;N/A;N/A;N/A
Tb927.6.2690	ubiquitin carboxyl-terminal hydrolase, putative	0.774616	-0.92807		0	0	0	0	0	0	1	1	1	27	27	27	70409	78947	64054	407120	2													Tb927.6.2690:mRNA-p1	Tb927.6.2690:mRNA-p1	Tb927.6.2690:mRNA-p1 | transcript=Tb927.6.2690:mRNA | gene=Tb927.6.2690 | organism=Trypanosoma_brucei_brucei_TREU927 | gene_product=ubiquitin carboxyl-terminal hydrolase, putative | transcript_product=ubiquitin carboxyl-terminal hydrolase, putative | locat	N/A	N/A	GO:0036459;GO:0008270	thiol-dependent ubiquitinyl hydrolase activity;zinc ion binding	GO:0097014;GO:0005737	ciliary plasm;cytoplasm	N/A	N/A
Tb927.11.6250	Mitochondrial ATP synthase subunit, putative	0.369424	-0.933038		0	0	0	0	0	0	1	1	1	86	86	86	27599	29499	76413	518870	2													Tb927.11.6250:mRNA-p1	Tb927.11.6250:mRNA-p1	Tb927.11.6250:mRNA-p1 | transcript=Tb927.11.6250:mRNA | gene=Tb927.11.6250 | organism=Trypanosoma_brucei_brucei_TREU927 | gene_product=Mitochondrial ATP synthase subunit, putative | transcript_product=Mitochondrial ATP synthase subunit, putative | location	N/A	N/A	N/A	N/A	GO:0005743;GO:0005753;GO:0005739	mitochondrial inner membrane;mitochondrial proton-transporting ATP synthase complex;mitochondrion	N/A	N/A
Tb927.2.340	retrotransposon hot spot protein 4 (RHS4), putative	1.30534	-0.934037		0	0	0	0	0	0	8	3	1	96	42	14	9784	0	17255	307950	1													Tb927.2.340:mRNA-p1	Tb927.2.340:mRNA-p1	Tb927.2.340:mRNA-p1 | transcript=Tb927.2.340:mRNA | gene=Tb927.2.340 | organism=Trypanosoma_brucei_brucei_TREU927 | gene_product=retrotransposon hot spot protein 4 (RHS4), putative | transcript_product=retrotransposon hot spot protein 4 (RHS4), putative |	N/A	N/A	N/A	N/A	GO:0005737;GO:0005634	cytoplasm;nucleus	N/A	N/A
Tb927.7.7250	Ankyrin repeats (3 copies), putative	0.365418	-0.935407		0	0	0	0	0	429560	4	4	4	36	36	36	1424	0	26432	939320	4													Tb927.7.7250:mRNA-p1	Tb927.7.7250:mRNA-p1	Tb927.7.7250:mRNA-p1 | transcript=Tb927.7.7250:mRNA | gene=Tb927.7.7250 | organism=Trypanosoma_brucei_brucei_TREU927 | gene_product=Ankyrin repeats (3 copies), putative | transcript_product=Ankyrin repeats (3 copies), putative | location=Tb927_07_v5.1:2088	N/A	N/A	GO:0005515	protein binding	GO:0005930	axoneme	N/A	N/A
Tb927.3.1880	hypothetical protein, conserved	0.535809	-0.936387		0	0	0	0	262960	0	2	2	2	44	44	44	71803	0	12272	1385300	4													Tb927.3.1880:mRNA-p1	Tb927.3.1880:mRNA-p1	Tb927.3.1880:mRNA-p1 | transcript=Tb927.3.1880:mRNA | gene=Tb927.3.1880 | organism=Trypanosoma_brucei_brucei_TREU927 | gene_product=hypothetical protein, conserved | transcript_product=hypothetical protein, conserved | location=Tb927_03_v5.1:488404-490431(	N/A	N/A	N/A	N/A	GO:0005737	cytoplasm	N/A	N/A
Tb927.10.350	protein kinase PK4, putative	0.722872	-0.9364		0	0	0	0	0	0	3	3	3	78	78	78	58557	0	21222	677750	4													Tb927.10.350:mRNA-p1;Tb11.v5.0564.1-p1	Tb927.10.350:mRNA-p1;Tb11.v5.0564.1-p1	Tb927.10.350:mRNA-p1 | transcript=Tb927.10.350:mRNA | gene=Tb927.10.350 | organism=Trypanosoma_brucei_brucei_TREU927 | gene_product=protein kinase PK4, putative | transcript_product=protein kinase PK4, putative | location=Tb927_10_v5.1:96402-97940(+) | pro	N/A	N/A	GO:0005524;GO:0004672	ATP binding;protein kinase activity	GO:0036064;GO:0005737	ciliary basal body;cytoplasm	GO:0005524;GO:0004672	ATP binding;protein kinase activity
Tb927.11.7780	Mitochondrial import receptor subunit ATOM46	0.601946	-0.944535		0	0	0	0	0	0	1	1	1	41	41	41	46237	41096	67156	306960	1													Tb927.11.7780:mRNA-p1	Tb927.11.7780:mRNA-p1	Tb927.11.7780:mRNA-p1 | transcript=Tb927.11.7780:mRNA | gene=Tb927.11.7780 | organism=Trypanosoma_brucei_brucei_TREU927 | gene_product=Mitochondrial import receptor subunit ATOM46 | transcript_product=Mitochondrial import receptor subunit ATOM46 | location	N/A	N/A	GO:0005488	binding	GO:0005741;GO:0005742;GO:0005739	mitochondrial outer membrane;mitochondrial outer membrane translocase complex;mitochondrion	N/A	N/A
Tb927.7.3410	centrin-4	1.39601	-0.959911		0	0	0	0	152300	0	4	4	4	403	403	403	16552	0	28081	1260900	7								+		+			Tb927.7.3410:mRNA-p1	Tb927.7.3410:mRNA-p1	Tb927.7.3410:mRNA-p1 | transcript=Tb927.7.3410:mRNA | gene=Tb927.7.3410 | organism=Trypanosoma_brucei_brucei_TREU927 | gene_product=centrin-4 | transcript_product=centrin-4 | location=Tb927_07_v5.1:886750-887199(-) | protein_length=149 | sequence_SO=chromo	N/A	N/A	GO:0005509	calcium ion binding	GO:0036064	ciliary basal body	GO:0005509	calcium ion binding
Tb927.4.2000	ruvB-like DNA helicase, putative	0.51272	-0.961311		515780	0	436110	0	0	272750	3	3	3	7	7	7	5261	0	21826	2307500	7			+	+	+	+	+	+	+	+			Tb927.4.2000:mRNA-p1	Tb927.4.2000:mRNA-p1	Tb927.4.2000:mRNA-p1 | transcript=Tb927.4.2000:mRNA | gene=Tb927.4.2000 | organism=Trypanosoma_brucei_brucei_TREU927 | gene_product=ruvB-like DNA helicase, putative | transcript_product=ruvB-like DNA helicase, putative | location=Tb927_04_v5.1:505347-50677	N/A	N/A	GO:0005524;GO:0003678	ATP binding;DNA helicase activity	GO:0005737;GO:0005654;GO:0005634	cytoplasm;nucleoplasm;nucleus	N/A	N/A
Tb927.11.12680	prefoldin subunit 2, putative	0.702579	-0.971472		0	0	66051	0	0	0	1	1	1	97	97	97	15902	8872	61894	51696	0													Tb927.11.12680:mRNA-p1	Tb927.11.12680:mRNA-p1	Tb927.11.12680:mRNA-p1 | transcript=Tb927.11.12680:mRNA | gene=Tb927.11.12680 | organism=Trypanosoma_brucei_brucei_TREU927 | gene_product=prefoldin subunit 2, putative | transcript_product=prefoldin subunit 2, putative | location=Tb927_11_v5.1:3396629-3397	GO:0016272	prefoldin complex	GO:0051082	unfolded protein binding	GO:0097014;GO:0005737;GO:0016272	ciliary plasm;cytoplasm;prefoldin complex	N/A	N/A
Tb927.9.7110	GRAM domain containing protein, putative	0.453308	-0.971736		0	0	0	0	225180	0	2	2	2	95	95	95	32572	0	11958	1230600	3		+	+	+	+	+	+	+	+	+			Tb927.9.7110:mRNA-p1	Tb927.9.7110:mRNA-p1	Tb927.9.7110:mRNA-p1 | transcript=Tb927.9.7110:mRNA | gene=Tb927.9.7110 | organism=Trypanosoma_brucei_brucei_TREU927 | gene_product=GRAM domain containing protein, putative | transcript_product=GRAM domain containing protein, putative | location=Tb927_09_v	N/A	N/A	N/A	N/A	GO:0005737	cytoplasm	N/A	N/A
Tb927.9.9060	Lsm12 protein, putative	0.512604	-0.972166		0	0	0	0	0	0	1	1	1	42	42	42	2106	78844	63836	341100	1													Tb927.9.9060:mRNA-p1	Tb927.9.9060:mRNA-p1	Tb927.9.9060:mRNA-p1 | transcript=Tb927.9.9060:mRNA | gene=Tb927.9.9060 | organism=Trypanosoma_brucei_brucei_TREU927 | gene_product=Lsm12 protein, putative | transcript_product=Lsm12 protein, putative | location=Tb927_09_v5.1:1448681-1449253(-) | protein_l	N/A	N/A	N/A	N/A	GO:0005737;GO:0010494	cytoplasm;cytoplasmic stress granule	N/A	N/A
Tb927.8.2290	hypothetical protein, conserved	1.09018	-0.972307		0	0	0	0	210400	0	3	3	3	301	301	301	23428	0	21068	1471600	5													Tb927.8.2290:mRNA-p1	Tb927.8.2290:mRNA-p1	Tb927.8.2290:mRNA-p1 | transcript=Tb927.8.2290:mRNA | gene=Tb927.8.2290 | organism=Trypanosoma_brucei_brucei_TREU927 | gene_product=hypothetical protein, conserved | transcript_product=hypothetical protein, conserved | location=Tb927_08_v5.1:697189-697848(	N/A	N/A	N/A	N/A	GO:0005930;GO:0005737;GO:0005634	axoneme;cytoplasm;nucleus	N/A	N/A
Tb927.1.3400	hypothetical protein, conserved	0.54021	-0.975651		0	0	0	0	0	252100	1	1	1	52	52	52	38214	29542	76432	551270	1													Tb927.1.3400:mRNA-p1	Tb927.1.3400:mRNA-p1	Tb927.1.3400:mRNA-p1 | transcript=Tb927.1.3400:mRNA | gene=Tb927.1.3400 | organism=Trypanosoma_brucei_brucei_TREU927 | gene_product=hypothetical protein, conserved | transcript_product=hypothetical protein, conserved | location=Tb927_01_v5.1:732771-733820(	N/A	N/A	GO:0005515	protein binding	GO:0005737;GO:0005654;GO:0005634	cytoplasm;nucleoplasm;nucleus	N/A	N/A
Tb927.11.8870	DEAD-box ATP-dependent RNA helicase, mitochondrial	0.562682	-0.981312		0	0	0	0	106950	0	2	2	2	57	57	57	60659	0	12694	837990	5													Tb927.11.8870:mRNA-p1	Tb927.11.8870:mRNA-p1	Tb927.11.8870:mRNA-p1 | transcript=Tb927.11.8870:mRNA | gene=Tb927.11.8870 | organism=Trypanosoma_brucei_brucei_TREU927 | gene_product=DEAD-box ATP-dependent RNA helicase, mitochondrial | transcript_product=DEAD-box ATP-dependent RNA helicase, mitochondria	N/A	N/A	GO:0005524;GO:0003676	ATP binding;nucleic acid binding	GO:0005737;GO:0020023;GO:0005739;GO:0031981	cytoplasm;kinetoplast;mitochondrion;nuclear lumen	GO:0005524;GO:0004004;GO:0008026;GO:0003724	ATP binding;ATP-dependent RNA helicase activity;ATP-dependent helicase activity;RNA helicase activity
Tb927.10.11760	pumilio/PUF RNA binding protein 6	1.10951	-0.981907		0	0	0	0	0	72632	1	1	1	18	18	18	93062	40761	66354	346960	2				+			+	+	+	+			Tb927.10.11760:mRNA-p1	Tb927.10.11760:mRNA-p1	Tb927.10.11760:mRNA-p1 | transcript=Tb927.10.11760:mRNA | gene=Tb927.10.11760 | organism=Trypanosoma_brucei_brucei_TREU927 | gene_product=pumilio/PUF RNA binding protein 6 | transcript_product=pumilio/PUF RNA binding protein 6 | location=Tb927_10_v5.1:2869	N/A	N/A	GO:0003723;GO:0005488	RNA binding;binding	GO:0005737	cytoplasm	GO:0003723;GO:0003729	RNA binding;mRNA binding
Tb927.10.9160	Cyclin 12, L-type	1.2735	-0.983635		0	0	0	0	0	0	3	3	3	59	59	59	71258	0	19103	833180	3													Tb927.10.9160:mRNA-p1	Tb927.10.9160:mRNA-p1	Tb927.10.9160:mRNA-p1 | transcript=Tb927.10.9160:mRNA | gene=Tb927.10.9160 | organism=Trypanosoma_brucei_brucei_TREU927 | gene_product=Cyclin 12, L-type | transcript_product=Cyclin 12, L-type | location=Tb927_10_v5.1:2268385-2270304(+) | protein_length=639	N/A	N/A	N/A	N/A	GO:0005654;GO:0005634	nucleoplasm;nucleus	GO:0032403	protein complex binding
Tb927.4.3790	ubiquitin carboxyl-terminal hydrolase, putative	0.66988	-0.987919		0	0	0	0	0	0	1	1	1	28	28	28	52002	40323	65296	0	1													Tb927.4.3790:mRNA-p1	Tb927.4.3790:mRNA-p1	Tb927.4.3790:mRNA-p1 | transcript=Tb927.4.3790:mRNA | gene=Tb927.4.3790 | organism=Trypanosoma_brucei_brucei_TREU927 | gene_product=ubiquitin carboxyl-terminal hydrolase, putative | transcript_product=ubiquitin carboxyl-terminal hydrolase, putative | locat	N/A	N/A	GO:0005515;GO:0036459	protein binding;thiol-dependent ubiquitinyl hydrolase activity	GO:0097014;GO:0005737;GO:0031981	ciliary plasm;cytoplasm;nuclear lumen	N/A	N/A
Tb927.8.6110	3-hydroxy-3-methylglutaryl-CoA synthase, putative	1.49047	-0.997314		0	0	0	0	160350	0	2	2	2	48	48	48	54669	0	1529	1483100	7													Tb927.8.6110:mRNA-p1	Tb927.8.6110:mRNA-p1	Tb927.8.6110:mRNA-p1 | transcript=Tb927.8.6110:mRNA | gene=Tb927.8.6110 | organism=Trypanosoma_brucei_brucei_TREU927 | gene_product=3-hydroxy-3-methylglutaryl-CoA synthase, putative | transcript_product=3-hydroxy-3-methylglutaryl-CoA synthase, putative | l	N/A	N/A	GO:0003824;GO:0004421	catalytic activity;hydroxymethylglutaryl-CoA synthase activity	GO:0005737;GO:0020023;GO:0005739	cytoplasm;kinetoplast;mitochondrion	GO:0004421	hydroxymethylglutaryl-CoA synthase activity
Tb927.11.11690	Vacuolar proton pump subunit B, putative	0.656363	-0.998043		0	0	0	0	0	0	2	2	2	67	67	67	55619	0	13553	1858300	3													Tb927.11.11690:mRNA-p1	Tb927.11.11690:mRNA-p1	Tb927.11.11690:mRNA-p1 | transcript=Tb927.11.11690:mRNA | gene=Tb927.11.11690 | organism=Trypanosoma_brucei_brucei_TREU927 | gene_product=Vacuolar proton pump subunit B, putative | transcript_product=Vacuolar proton pump subunit B, putative | location=Tb92	GO:0033180	proton-transporting V-type ATPase, V1 domain	GO:0005524	ATP binding	GO:0020022;GO:0000331;GO:0046611;GO:0055037	acidocalcisome;contractile vacuole;lysosomal proton-transporting V-type ATPase complex;recycling endosome	GO:0008553	proton-exporting ATPase activity, phosphorylative mechanism
Tb927.8.1980	Beta propeller protein 1	0.502177	-1.00025		0	0	0	0	0	0	5	5	5	128	128	128	53365	0	32305	3483100	6													Tb927.8.1980:mRNA-p1	Tb927.8.1980:mRNA-p1	Tb927.8.1980:mRNA-p1 | transcript=Tb927.8.1980:mRNA | gene=Tb927.8.1980 | organism=Trypanosoma_brucei_brucei_TREU927 | gene_product=Beta propeller protein 1 | transcript_product=Beta propeller protein 1 | location=Tb927_08_v5.1:632487-633920(+) | protein_l	GO:0005730	nucleolus	GO:0005515	protein binding	GO:0020016;GO:0005739;GO:0005634	ciliary pocket;mitochondrion;nucleus	N/A	N/A
Tb927.6.4990	mitochondrial ATP synthase delta chain	0.614162	-1.00328		0	0	0	0	0	0	2	2	2	176	176	176	20147	0	14574	75859	4													Tb927.6.4990:mRNA-p1	Tb927.6.4990:mRNA-p1	Tb927.6.4990:mRNA-p1 | transcript=Tb927.6.4990:mRNA | gene=Tb927.6.4990 | organism=Trypanosoma_brucei_brucei_TREU927 | gene_product=mitochondrial ATP synthase delta chain | transcript_product=mitochondrial ATP synthase delta chain | location=Tb927_06_v5.1:	N/A	N/A	N/A	N/A	GO:0005737;GO:0000275;GO:0005739	cytoplasm;mitochondrial proton-transporting ATP synthase complex, catalytic core F(1);mitochondrion	N/A	N/A
Tb927.11.6720	mRNA cap guanine-N7 methyltransferase, putative	0.742378	-1.0059		0	0	0	0	0	0	7	7	7	107	107	107	11756	0	45842	2063300	16													Tb927.11.6720:mRNA-p1	Tb927.11.6720:mRNA-p1	Tb927.11.6720:mRNA-p1 | transcript=Tb927.11.6720:mRNA | gene=Tb927.11.6720 | organism=Trypanosoma_brucei_brucei_TREU927 | gene_product=mRNA cap guanine-N7 methyltransferase, putative | transcript_product=mRNA cap guanine-N7 methyltransferase, putative | lo	N/A	N/A	N/A	N/A	GO:0010494;GO:0016281	cytoplasmic stress granule;eukaryotic translation initiation factor 4F complex	GO:0004482;GO:0005515	mRNA (guanine-N7-)-methyltransferase activity;protein binding
Tb927.2.4210	Phosphoenolpyruvate carboxykinase [ATP], glycosomal	0.412339	-1.0087		0	0	0	0	197290	0	6	6	6	202	202	202	58564	0	75522	2273300	11													Tb927.2.4210:mRNA-p1	Tb927.2.4210:mRNA-p1	Tb927.2.4210:mRNA-p1 | transcript=Tb927.2.4210:mRNA | gene=Tb927.2.4210 | organism=Trypanosoma_brucei_brucei_TREU927 | gene_product=Phosphoenolpyruvate carboxykinase [ATP], glycosomal | transcript_product=Phosphoenolpyruvate carboxykinase [ATP], glycosomal	N/A	N/A	GO:0005524;GO:0004612;GO:0004611;GO:0017076	ATP binding;phosphoenolpyruvate carboxykinase (ATP) activity;phosphoenolpyruvate carboxykinase activity;purine nucleotide binding	GO:0000331;GO:0005737;GO:0020015	contractile vacuole;cytoplasm;glycosome	GO:0008017;GO:0042301;GO:0004612	microtubule binding;phosphate ion binding;phosphoenolpyruvate carboxykinase (ATP) activity
Tb927.11.9590	S-adenosylhomocysteine hydrolase, putative	1.3294	-1.01577		3263600	2830000	6065700	1629700	1925900	2159200	14	14	14	40	40	40	48447	0	13351	36681000	50													Tb927.11.9590:mRNA-p1	Tb927.11.9590:mRNA-p1	Tb927.11.9590:mRNA-p1 | transcript=Tb927.11.9590:mRNA | gene=Tb927.11.9590 | organism=Trypanosoma_brucei_brucei_TREU927 | gene_product=S-adenosylhomocysteine hydrolase, putative | transcript_product=S-adenosylhomocysteine hydrolase, putative | location=Tb9	N/A	N/A	N/A	N/A	GO:0097014;GO:0005737	ciliary plasm;cytoplasm	N/A	N/A
Tb927.7.2600	class I transcription factor A, subunit 7	0.989783	-1.01577		0	0	0	0	0	65842	1	1	1	221	221	221	15138	2994	86281	2232500	4													Tb927.7.2600:mRNA-p1	Tb927.7.2600:mRNA-p1	Tb927.7.2600:mRNA-p1 | transcript=Tb927.7.2600:mRNA | gene=Tb927.7.2600 | organism=Trypanosoma_brucei_brucei_TREU927 | gene_product=class I transcription factor A, subunit 7 | transcript_product=class I transcription factor A, subunit 7 | location=Tb927_07	N/A	N/A	N/A	N/A	N/A	N/A	N/A	N/A
Tb927.8.1610;Tb927.8.1620;Tb927.8.1630;Tb927.8.1640	MSP-B, putative;MSP-B, putative;MSP-B, putative;MSP-B, putative	0.626608	-1.01725		0	0	0	0	0	0	2	2	2	61	61	61	59905	0	12975	216420	2													Tb927.8.1640:mRNA-p1;Tb927.8.1630:mRNA-p1;Tb927.8.1620:mRNA-p1;Tb927.8.1610:mRNA-p1;Tb11.v5.0601.1-p1	Tb927.8.1640:mRNA-p1;Tb927.8.1630:mRNA-p1;Tb927.8.1620:mRNA-p1;Tb927.8.1610:mRNA-p1;Tb11.v5.0601.1-p1	Tb927.8.1640:mRNA-p1 | transcript=Tb927.8.1640:mRNA | gene=Tb927.8.1640 | organism=Trypanosoma_brucei_brucei_TREU927 | gene_product=MSP-B, putative | transcript_product=MSP-B, putative | location=Tb927_08_v5.1:543721-545385(+) | protein_length=554 | sequen	GO:0016020;GO:0016020;GO:0016020;GO:0016020	membrane;membrane;membrane;membrane	GO:0004222;GO:0004222;GO:0004222;GO:0004222	metalloendopeptidase activity;metalloendopeptidase activity;metalloendopeptidase activity;metalloendopeptidase activity	GO:0097014;GO:0005737;GO:0031981;N/A;N/A;N/A	ciliary plasm;cytoplasm;nuclear lumen;N/A;N/A;N/A	GO:0004222;GO:0004222;GO:0004222;GO:0004222	metalloendopeptidase activity;metalloendopeptidase activity;metalloendopeptidase activity;metalloendopeptidase activity
Tb927.11.5000	Dynein intermediate chain 1, axonemal	1.31235	-1.01939		0	0	0	0	0	0	6	6	6	142	142	142	73293	0	40347	3203300	12													Tb927.11.5000:mRNA-p1	Tb927.11.5000:mRNA-p1	Tb927.11.5000:mRNA-p1 | transcript=Tb927.11.5000:mRNA | gene=Tb927.11.5000 | organism=Trypanosoma_brucei_brucei_TREU927 | gene_product=Dynein intermediate chain 1, axonemal | transcript_product=Dynein intermediate chain 1, axonemal | location=Tb927_11_v5.1	N/A	N/A	GO:0005515	protein binding	GO:0005930;GO:0030286	axoneme;dynein complex	GO:0003774	motor activity
Tb927.6.5110	damage-specific DNA binding protein, putative	0.791958	-1.01996		0	0	0	0	0	148080	3	3	3	46	46	46	13821	0	19389	323810	2													Tb927.6.5110:mRNA-p1	Tb927.6.5110:mRNA-p1	Tb927.6.5110:mRNA-p1 | transcript=Tb927.6.5110:mRNA | gene=Tb927.6.5110 | organism=Trypanosoma_brucei_brucei_TREU927 | gene_product=damage-specific DNA binding protein, putative | transcript_product=damage-specific DNA binding protein, putative | location=	GO:0005634	nucleus	GO:0003676	nucleic acid binding	GO:0031461;GO:0005737;GO:0005654;GO:0005634	cullin-RING ubiquitin ligase complex;cytoplasm;nucleoplasm;nucleus	N/A	N/A
Tb927.11.15910	iron superoxide dismutase	0.668768	-1.02071		0	0	0	0	0	0	1	1	1	71	71	71	22048	40541	65493	499400	2													Tb927.11.15910:mRNA-p1	Tb927.11.15910:mRNA-p1	Tb927.11.15910:mRNA-p1 | transcript=Tb927.11.15910:mRNA | gene=Tb927.11.15910 | organism=Trypanosoma_brucei_brucei_TREU927 | gene_product=iron superoxide dismutase | transcript_product=iron superoxide dismutase | location=Tb927_11_v5.1:4211910-4212506(-) |	N/A	N/A	GO:0046872;GO:0004784	metal ion binding;superoxide dismutase activity	GO:0097014;GO:0005737;GO:0005829;GO:0020015;GO:0005654	ciliary plasm;cytoplasm;cytosol;glycosome;nucleoplasm	GO:0046872;GO:0004784	metal ion binding;superoxide dismutase activity
Tb927.10.9830	Mitochondrial ATP synthase subunit, putative	3.58436	-1.02368		268860	0	0	0	0	0	1	1	1	57	57	57	17194	89629	62327	243780	1													Tb927.10.9830:mRNA-p1	Tb927.10.9830:mRNA-p1	Tb927.10.9830:mRNA-p1 | transcript=Tb927.10.9830:mRNA | gene=Tb927.10.9830 | organism=Trypanosoma_brucei_brucei_TREU927 | gene_product=Mitochondrial ATP synthase subunit, putative | transcript_product=Mitochondrial ATP synthase subunit, putative | location	N/A	N/A	N/A	N/A	GO:0020023;GO:0005753;GO:0005739	kinetoplast;mitochondrial proton-transporting ATP synthase complex;mitochondrion	N/A	N/A
Tb927.10.2990	nuclear cap binding complex subunit CBP110	1.18167	-1.02587		0	0	0	0	0	0	2	2	2	34	34	34	1004	15601	11015	236360	2													Tb11.v5.1039.1-p1;Tb927.10.2990:mRNA-p1	Tb11.v5.1039.1-p1;Tb927.10.2990:mRNA-p1	Tb11.v5.1039.1-p1 | transcript=Tb11.v5.1039.1 | gene=Tb11.v5.1039 | organism=Trypanosoma_brucei_brucei_TREU927 | gene_product=nuclear cap binding complex subunit CBP110, putative | transcript_product=nuclear cap binding complex subunit CBP110, putative | l	N/A	N/A	N/A	N/A	GO:0005846;GO:0005654;GO:0005634	nuclear cap binding complex;nucleoplasm;nucleus	N/A	N/A
Tb927.7.3010	Nitrogen permease regulator 2, putative	0.557522	-1.03315		0	0	0	0	120470	0	3	3	3	58	58	58	82719	0	18082	306930	3													Tb927.7.3010:mRNA-p1	Tb927.7.3010:mRNA-p1	Tb927.7.3010:mRNA-p1 | transcript=Tb927.7.3010:mRNA | gene=Tb927.7.3010 | organism=Trypanosoma_brucei_brucei_TREU927 | gene_product=Nitrogen permease regulator 2, putative | transcript_product=Nitrogen permease regulator 2, putative | location=Tb927_07_v5.	N/A	N/A	N/A	N/A	GO:0005737	cytoplasm	N/A	N/A
Tb927.6.2440	Mo25-like, putative	0.756078	-1.03817		0	0	0	0	85854	0	2	2	2	72	72	72	42805	30817	10889	218730	2													Tb927.6.2440:mRNA-p1	Tb927.6.2440:mRNA-p1	Tb927.6.2440:mRNA-p1 | transcript=Tb927.6.2440:mRNA | gene=Tb927.6.2440 | organism=Trypanosoma_brucei_brucei_TREU927 | gene_product=Mo25-like, putative | transcript_product=Mo25-like, putative | location=Tb927_06_v5.1:746541-747707(+) | protein_length=388	N/A	N/A	GO:0005488	binding	GO:0097014;GO:0005737	ciliary plasm;cytoplasm	N/A	N/A
Tb927.3.2710	6-phosphofructo-2-kinase 2	1.42744	-1.04075		0	0	0	0	0	59068	1	1	1	19	19	19	11079	29586	76478	129160	1													Tb927.3.2710:mRNA-p1	Tb927.3.2710:mRNA-p1	Tb927.3.2710:mRNA-p1 | transcript=Tb927.3.2710:mRNA | gene=Tb927.3.2710 | organism=Trypanosoma_brucei_brucei_TREU927 | gene_product=6-phosphofructo-2-kinase 2 | transcript_product=6-phosphofructo-2-kinase 2 | location=Tb927_03_v5.1:689701-692772(-) | prote	N/A	N/A	GO:0003873;GO:0005524;GO:0005515	6-phosphofructo-2-kinase activity;ATP binding;protein binding	N/A	N/A	N/A	N/A
Tb927.7.6770	Acyl CoA binding protein, putative	0.817943	-1.04121		0	0	0	0	0	0	1	1	1	113	113	113	10985	3003	86986	0	1		+	+	+	+	+	+	+	+	+			Tb927.7.6770:mRNA-p1	Tb927.7.6770:mRNA-p1	Tb927.7.6770:mRNA-p1 | transcript=Tb927.7.6770:mRNA | gene=Tb927.7.6770 | organism=Trypanosoma_brucei_brucei_TREU927 | gene_product=Acyl CoA binding protein, putative | transcript_product=Acyl CoA binding protein, putative | location=Tb927_07_v5.1:1873149-	N/A	N/A	GO:0000062	fatty-acyl-CoA binding	GO:0097014;GO:0005737;GO:0005654	ciliary plasm;cytoplasm;nucleoplasm	N/A	N/A
Tb927.3.4750;Tb927.3.4790	Aminopeptidase M1, putative;Aminopeptidase M1, putative	0.67349	-1.04212		0	0	0	0	145480	0	6	6	6	82	82	82	97251	0	4247	2070500	13													Tb927.3.4790:mRNA-p1;Tb927.3.4750:mRNA-p1	Tb927.3.4790:mRNA-p1;Tb927.3.4750:mRNA-p1	Tb927.3.4790:mRNA-p1 | transcript=Tb927.3.4790:mRNA | gene=Tb927.3.4790 | organism=Trypanosoma_brucei_brucei_TREU927 | gene_product=Aminopeptidase M1, putative | transcript_product=Aminopeptidase M1, putative | location=Tb927_03_v5.1:1349765-1352380(-) | p	N/A;N/A	N/A;N/A	GO:0008237;GO:0008270;GO:0008237;GO:0008270	metallopeptidase activity;zinc ion binding;metallopeptidase activity;zinc ion binding	N/A;N/A	N/A;N/A	N/A;N/A	N/A;N/A
Tb11.02.5400		0.474857	-1.04276		0	0	0	0	0	0	2	2	2	122	122	122	39464	0	43286	1369900	6	+	+	+	+	+	+	+	+	+	+			Tb11.02.5400b.1-p1;Tb11.02.5400:mRNA-p1	Tb11.02.5400b.1-p1;Tb11.02.5400:mRNA-p1	Tb11.02.5400b.1-p1 | transcript=Tb11.02.5400b.1 | gene=Tb11.02.5400b | organism=Trypanosoma_brucei_brucei_TREU927 | gene_product=cystathionine beta-synthase, putative | transcript_product=cystathionine beta-synthase, putative | location=Tb927_11_bin_v5.1:6
Tb927.6.3650	ADP-ribosylation factor-like protein 3C, putative	0.358821	-1.04899		0	0	0	0	0	0	1	1	1	93	93	93	20072	40816	66576	95036	1		+	+	+	+	+	+	+	+	+			Tb927.6.3650:mRNA-p1	Tb927.6.3650:mRNA-p1	Tb927.6.3650:mRNA-p1 | transcript=Tb927.6.3650:mRNA | gene=Tb927.6.3650 | organism=Trypanosoma_brucei_brucei_TREU927 | gene_product=ADP-ribosylation factor-like protein 3C, putative | transcript_product=ADP-ribosylation factor-like protein 3C, putative | l	GO:0005622	intracellular	GO:0005525	GTP binding	GO:0036064;GO:0097014;GO:0005737;GO:0031981;GO:0005634	ciliary basal body;ciliary plasm;cytoplasm;nuclear lumen;nucleus	GO:0005515	protein binding
Tb927.11.16130	nucleoside diphosphate kinase	0.454502	-1.04924		942770	0	0	0	0	0	1	1	1	111	111	111	16857	0	42822	3919200	7													Tb927.11.16130:mRNA-p1	Tb927.11.16130:mRNA-p1	Tb927.11.16130:mRNA-p1 | transcript=Tb927.11.16130:mRNA | gene=Tb927.11.16130 | organism=Trypanosoma_brucei_brucei_TREU927 | gene_product=nucleoside diphosphate kinase | transcript_product=nucleoside diphosphate kinase | location=Tb927_11_v5.1:4272000-4272	N/A	N/A	N/A	N/A	GO:0097014;GO:0005737;GO:0005634	ciliary plasm;cytoplasm;nucleus	GO:0005524;GO:0004550	ATP binding;nucleoside diphosphate kinase activity
Tb927.10.540	ATP-dependent RNA helicase SUB2, putative	1.21205	-1.05008		0	0	0	0	0	0	1	1	1	23	23	23	49226	27778	68132	851280	6													Tb927.10.540:mRNA-p1;Tb11.v5.0414.1-p1	Tb927.10.540:mRNA-p1;Tb11.v5.0414.1-p1	Tb927.10.540:mRNA-p1 | transcript=Tb927.10.540:mRNA | gene=Tb927.10.540 | organism=Trypanosoma_brucei_brucei_TREU927 | gene_product=ATP-dependent RNA helicase SUB2, putative | transcript_product=ATP-dependent RNA helicase SUB2, putative | location=Tb927_10	N/A	N/A	GO:0005524;GO:0003676	ATP binding;nucleic acid binding	GO:0005654;GO:0005634	nucleoplasm;nucleus	GO:0005524;GO:0008026;GO:0001042;GO:0000993;GO:0003729	ATP binding;ATP-dependent helicase activity;RNA polymerase I core binding;RNA polymerase II complex binding;mRNA binding
Tb927.6.4540	3-hydroxy-3-methylglutaryl-CoA reductase, putative	0.657782	-1.05462		0	0	0	0	97103	0	1	1	1	32	32	32	45944	28986	72195	247390	2													Tb927.6.4540:mRNA-p1	Tb927.6.4540:mRNA-p1	Tb927.6.4540:mRNA-p1 | transcript=Tb927.6.4540:mRNA | gene=Tb927.6.4540 | organism=Trypanosoma_brucei_brucei_TREU927 | gene_product=3-hydroxy-3-methylglutaryl-CoA reductase, putative | transcript_product=3-hydroxy-3-methylglutaryl-CoA reductase, putative |	GO:0016021	integral component of membrane	GO:0050661;GO:0050662;GO:0004420;GO:0016616	NADP binding;coenzyme binding;hydroxymethylglutaryl-CoA reductase (NADPH) activity;oxidoreductase activity, acting on the CH-OH group of donors, NAD or NADP as acceptor	GO:0036064;GO:0005743;GO:0005759;GO:0005739	ciliary basal body;mitochondrial inner membrane;mitochondrial matrix;mitochondrion	N/A	N/A
Tb927.11.7150	NGG1 interacting factor 3-like	1.03476	-1.06309		0	0	0	0	0	0	4	4	4	181	181	181	30459	0	25813	3664200	8													Tb927.11.7150:mRNA-p1	Tb927.11.7150:mRNA-p1	Tb927.11.7150:mRNA-p1 | transcript=Tb927.11.7150:mRNA | gene=Tb927.11.7150 | organism=Trypanosoma_brucei_brucei_TREU927 | gene_product=NGG1 interacting factor 3-like | transcript_product=NGG1 interacting factor 3-like | location=Tb927_11_v5.1:2002035-20028	N/A	N/A	N/A	N/A	GO:0005737	cytoplasm	N/A	N/A
Tb927.11.5250	hypothetical protein, conserved	1.44452	-1.06463		0	0	0	0	0	0	1	1	1	4	4	4	17731	89059	61956	0	1													Tb927.11.5250:mRNA-p1	Tb927.11.5250:mRNA-p1	Tb927.11.5250:mRNA-p1 | transcript=Tb927.11.5250:mRNA | gene=Tb927.11.5250 | organism=Trypanosoma_brucei_brucei_TREU927 | gene_product=hypothetical protein, conserved | transcript_product=hypothetical protein, conserved | location=Tb927_11_v5.1:1494742-149	N/A	N/A	N/A	N/A	GO:0005634	nucleus	N/A	N/A
Tb927.11.15000	survival of motor neuron (SMN)-like protein	0.424291	-1.06488		0	0	0	0	0	357780	2	2	2	159	159	159	17026	0	30249	2634900	6													Tb927.11.15000:mRNA-p1	Tb927.11.15000:mRNA-p1	Tb927.11.15000:mRNA-p1 | transcript=Tb927.11.15000:mRNA | gene=Tb927.11.15000 | organism=Trypanosoma_brucei_brucei_TREU927 | gene_product=survival of motor neuron (SMN)-like protein | transcript_product=survival of motor neuron (SMN)-like protein | locatio	N/A	N/A	N/A	N/A	GO:0005654;GO:0005634	nucleoplasm;nucleus	GO:0005515	protein binding
Tb927.1.1370	rRNA biogenesis protein, putative	0.430511	-1.07237		0	0	0	0	0	0	1	1	1	25	25	25	75103	30303	91559	0	1													Tb927.1.1370:mRNA-p1;Tb11.v5.0391.1-p1	Tb927.1.1370:mRNA-p1;Tb11.v5.0391.1-p1	Tb927.1.1370:mRNA-p1 | transcript=Tb927.1.1370:mRNA | gene=Tb927.1.1370 | organism=Trypanosoma_brucei_brucei_TREU927 | gene_product=rRNA biogenesis protein, putative | transcript_product=rRNA biogenesis protein, putative | location=Tb927_01_v5.1:350095-352	N/A	N/A	GO:0005515	protein binding	GO:0005634	nucleus	GO:0003723	RNA binding
Tb927.6.1120	hypothetical protein, conserved	0.471855	-1.0734		0	0	0	0	0	0	1	1	1	18	18	18	807	29895	85648	267710	2													Tb927.6.1120:mRNA-p1	Tb927.6.1120:mRNA-p1	Tb927.6.1120:mRNA-p1 | transcript=Tb927.6.1120:mRNA | gene=Tb927.6.1120 | organism=Trypanosoma_brucei_brucei_TREU927 | gene_product=hypothetical protein, conserved | transcript_product=hypothetical protein, conserved | location=Tb927_06_v5.1:439498-441717(	N/A	N/A	N/A	N/A	GO:0005737;GO:0005654;GO:0005634	cytoplasm;nucleoplasm;nucleus	N/A	N/A
Tb927.10.8020	prolyl endopeptidase	0.464442	-1.08181		0	0	0	0	0	0	2	2	2	53	53	53	77624	0	18959	1364700	5													Tb927.10.8020:mRNA-p1	Tb927.10.8020:mRNA-p1	Tb927.10.8020:mRNA-p1 | transcript=Tb927.10.8020:mRNA | gene=Tb927.10.8020 | organism=Trypanosoma_brucei_brucei_TREU927 | gene_product=prolyl endopeptidase | transcript_product=prolyl endopeptidase | location=Tb927_10_v5.1:1997309-1999405(-) | protein_leng	N/A	N/A	GO:0004252;GO:0070008;GO:0008236	serine-type endopeptidase activity;serine-type exopeptidase activity;serine-type peptidase activity	GO:0097014;GO:0005737;GO:0005634	ciliary plasm;cytoplasm;nucleus	GO:0019786;GO:0070012;GO:0004252	Atg8-specific protease activity;oligopeptidase activity;serine-type endopeptidase activity
Tb927.4.4060	hypothetical protein, conserved	0.431924	-1.08259		0	0	0	0	0	58784	1	1	1	33	33	33	10406	3012	88045	128540	1													Tb927.4.4060:mRNA-p1	Tb927.4.4060:mRNA-p1	Tb927.4.4060:mRNA-p1 | transcript=Tb927.4.4060:mRNA | gene=Tb927.4.4060 | organism=Trypanosoma_brucei_brucei_TREU927 | gene_product=hypothetical protein, conserved | transcript_product=hypothetical protein, conserved | location=Tb927_04_v5.1:1078313-108114	N/A	N/A	GO:0004114	3',5'-cyclic-nucleotide phosphodiesterase activity	GO:0036064	ciliary basal body	N/A	N/A
Tb927.7.6090	eukaryotic translation initiation factor 3 subunit a	1.54609	-1.09353		0	0	0	0	0	0	1	1	1	14	14	14	88162	78227	63381	0	1				+	+	+	+	+	+	+			Tb927.7.6090:mRNA-p1	Tb927.7.6090:mRNA-p1	Tb927.7.6090:mRNA-p1 | transcript=Tb927.7.6090:mRNA | gene=Tb927.7.6090 | organism=Trypanosoma_brucei_brucei_TREU927 | gene_product=eukaryotic translation initiation factor 3 subunit a | transcript_product=eukaryotic translation initiation factor 3 subunit	N/A	N/A	N/A	N/A	GO:0005737;GO:0005852	cytoplasm;eukaryotic translation initiation factor 3 complex	N/A	N/A
Tb927.10.7280;Tb927.5.1150	pre-mRNA splicing factor ATP-dependent RNA helicase, putative;RNA helicase Prp43	2.12948	-1.09615		0	0	0	0	0	0	1	1	1	17	17	17	81483	90323	62909	0	1													Tb927.5.1150:mRNA-p1;Tb927.10.7280:mRNA-p1	Tb927.5.1150:mRNA-p1;Tb927.10.7280:mRNA-p1	Tb927.5.1150:mRNA-p1 | transcript=Tb927.5.1150:mRNA | gene=Tb927.5.1150 | organism=Trypanosoma_brucei_brucei_TREU927 | gene_product=RNA helicase Prp43 | transcript_product=RNA helicase Prp43 | location=Tb927_05_v5.1:450192-452360(+) | protein_length=722 |	N/A;N/A	N/A;N/A	GO:0005524;GO:0004386;GO:0003676;GO:0005524;GO:0004386;GO:0003676	ATP binding;helicase activity;nucleic acid binding;ATP binding;helicase activity;nucleic acid binding	GO:0097014;GO:0005737;GO:0005654;GO:0005634;GO:0005681;GO:0005634	ciliary plasm;cytoplasm;nucleoplasm;nucleus;spliceosomal complex;nucleus	GO:0004004;N/A	ATP-dependent RNA helicase activity;N/A
Tb927.10.11300	paraflagellar rod component, putative	0.845035	-1.10013		0	0	0	0	0	0	4	4	4	365	365	365	14328	0	2784	5353600	12													Tb927.10.11300:mRNA-p1	Tb927.10.11300:mRNA-p1	Tb927.10.11300:mRNA-p1 | transcript=Tb927.10.11300:mRNA | gene=Tb927.10.11300 | organism=Trypanosoma_brucei_brucei_TREU927 | gene_product=paraflagellar rod component, putative | transcript_product=paraflagellar rod component, putative | location=Tb927_10_v	N/A	N/A	N/A	N/A	GO:0016281	eukaryotic translation initiation factor 4F complex	N/A	N/A
Tb927.10.4690	dynein light chain, putative	1.08457	-1.10092		0	0	0	0	0	0	2	2	2	17	17	17	13029	0	11924	197860	2													Tb927.10.4690:mRNA-p1	Tb927.10.4690:mRNA-p1	Tb927.10.4690:mRNA-p1 | transcript=Tb927.10.4690:mRNA | gene=Tb927.10.4690 | organism=Trypanosoma_brucei_brucei_TREU927 | gene_product=dynein light chain, putative | transcript_product=dynein light chain, putative | location=Tb927_10_v5.1:1185611-1185949(-	GO:0030286	dynein complex	N/A	N/A	GO:0005930;GO:0005875	axoneme;microtubule associated complex	GO:0003777	microtubule motor activity
Tb927.6.2940	phosphopantothenoylcysteine decarboxylase, putative	0.984427	-1.10218		0	0	0	0	0	0	2	2	2	139	139	139	27586	0	13376	1003700	4								+					Tb927.6.2940:mRNA-p1	Tb927.6.2940:mRNA-p1	Tb927.6.2940:mRNA-p1 | transcript=Tb927.6.2940:mRNA | gene=Tb927.6.2940 | organism=Trypanosoma_brucei_brucei_TREU927 | gene_product=phosphopantothenoylcysteine decarboxylase, putative | transcript_product=phosphopantothenoylcysteine decarboxylase, putative	N/A	N/A	GO:0003824	catalytic activity	N/A	N/A	GO:0004633	phosphopantothenoylcysteine decarboxylase activity
Tb927.10.3800	predicted RING finger protein	0.45987	-1.10326		0	572420	0	0	0	0	1	1	1	14	14	14	10812	29674	77545	858380	2													Tb927.10.3800:mRNA-p1	Tb927.10.3800:mRNA-p1	Tb927.10.3800:mRNA-p1 | transcript=Tb927.10.3800:mRNA | gene=Tb927.10.3800 | organism=Trypanosoma_brucei_brucei_TREU927 | gene_product=predicted RING finger protein | transcript_product=predicted RING finger protein | location=Tb927_10_v5.1:998399-1001425(	N/A	N/A	N/A	N/A	GO:0005737	cytoplasm	GO:0008270	zinc ion binding
Tb927.11.11900	Coatomer subunit gamma	0.680049	-1.10599		0	0	0	0	169210	0	4	4	4	88	88	88	97586	0	23459	1144000	6													Tb927.11.11900:mRNA-p1	Tb927.11.11900:mRNA-p1	Tb927.11.11900:mRNA-p1 | transcript=Tb927.11.11900:mRNA | gene=Tb927.11.11900 | organism=Trypanosoma_brucei_brucei_TREU927 | gene_product=Coatomer subunit gamma | transcript_product=Coatomer subunit gamma | location=Tb927_11_v5.1:3188010-3190646(+) | prote	GO:0030126;GO:0030117	COPI vesicle coat;membrane coat	GO:0005488;GO:0005198	binding;structural molecule activity	GO:0030126	COPI vesicle coat	N/A	N/A
Tb927.6.3460	hypothetical protein, conserved	0.635746	-1.10606		0	0	0	0	0	0	1	1	1	32	32	32	63053	88945	61945	5147400	1													Tb927.6.3460:mRNA-p1	Tb927.6.3460:mRNA-p1	Tb927.6.3460:mRNA-p1 | transcript=Tb927.6.3460:mRNA | gene=Tb927.6.3460 | organism=Trypanosoma_brucei_brucei_TREU927 | gene_product=hypothetical protein, conserved | transcript_product=hypothetical protein, conserved | location=Tb927_06_v5.1:1018665-102035	N/A	N/A	N/A	N/A	N/A	N/A	N/A	N/A
Tb927.7.7410	Trans-2-enoyl-ACP reductase 2, putative	0.611844	-1.10776		0	0	0	0	0	299720	2	2	2	99	99	99	35787	0	15361	655390	2													Tb927.7.7410:mRNA-p1	Tb927.7.7410:mRNA-p1	Tb927.7.7410:mRNA-p1 | transcript=Tb927.7.7410:mRNA | gene=Tb927.7.7410 | organism=Trypanosoma_brucei_brucei_TREU927 | gene_product=Trans-2-enoyl-ACP reductase 2, putative | transcript_product=Trans-2-enoyl-ACP reductase 2, putative | location=Tb927_07_v5.	N/A	N/A	N/A	N/A	GO:0005739	mitochondrion	N/A	N/A
Tb927.4.2450	protein disulfide isomerase 1	1.28696	-1.11382		0	0	0	0	0	0	2	2	2	92	92	92	44722	0	15286	1543300	2													Tb927.4.2450:mRNA-p1	Tb927.4.2450:mRNA-p1	Tb927.4.2450:mRNA-p1 | transcript=Tb927.4.2450:mRNA | gene=Tb927.4.2450 | organism=Trypanosoma_brucei_brucei_TREU927 | gene_product=protein disulfide isomerase 1 | transcript_product=protein disulfide isomerase 1 | location=Tb927_04_v5.1:636840-638081(+) |	N/A	N/A	N/A	N/A	GO:0005737	cytoplasm	GO:0004362	glutathione-disulfide reductase activity
Tb927.3.3750	paraflagellar rod component, putative	0.559703	-1.11984		82865	0	0	0	0	0	2	2	2	136	136	136	19859	0	11575	242760	2													Tb927.3.3750:mRNA-p1	Tb927.3.3750:mRNA-p1	Tb927.3.3750:mRNA-p1 | transcript=Tb927.3.3750:mRNA | gene=Tb927.3.3750 | organism=Trypanosoma_brucei_brucei_TREU927 | gene_product=paraflagellar rod component, putative | transcript_product=paraflagellar rod component, putative | location=Tb927_03_v5.1:10	N/A	N/A	N/A	N/A	GO:0005737	cytoplasm	N/A	N/A
Tb927.7.2300	Nucleoporin NUP132	0.526967	-1.1204		0	0	0	0	0	459090	5	5	5	86	86	86	13236	0	40818	1752100	8							+	+		+		+	Tb927.7.2300:mRNA-p1	Tb927.7.2300:mRNA-p1	Tb927.7.2300:mRNA-p1 | transcript=Tb927.7.2300:mRNA | gene=Tb927.7.2300 | organism=Trypanosoma_brucei_brucei_TREU927 | gene_product=Nucleoporin NUP132 | transcript_product=Nucleoporin NUP132 | location=Tb927_07_v5.1:590576-594187(-) | protein_length=1203 |	N/A	N/A	N/A	N/A	GO:0005643;GO:0031080;GO:0005634	nuclear pore;nuclear pore outer ring;nucleus	N/A	N/A
Tb927.5.3820	aspartate carbamoyltransferase, putative	0.747144	-1.12371		0	0	0	0	0	0	3	3	3	135	135	135	3591	0	19442	1994700	6													Tb927.5.3820:mRNA-p1	Tb927.5.3820:mRNA-p1	Tb927.5.3820:mRNA-p1 | transcript=Tb927.5.3820:mRNA | gene=Tb927.5.3820 | organism=Trypanosoma_brucei_brucei_TREU927 | gene_product=aspartate carbamoyltransferase, putative | transcript_product=aspartate carbamoyltransferase, putative | location=Tb927_05_v	N/A	N/A	GO:0016597;GO:0004070;GO:0016743	amino acid binding;aspartate carbamoyltransferase activity;carboxyl- or carbamoyltransferase activity	GO:0097014;GO:0005737;GO:0020015;GO:0031981	ciliary plasm;cytoplasm;glycosome;nuclear lumen	N/A	N/A
Tb927.8.6170	transketolase, putative	0.639046	-1.12899		0	0	69534	0	0	0	1	1	1	19	19	19	72609	30257	90157	54422	2													Tb927.8.6170:mRNA-p1	Tb927.8.6170:mRNA-p1	Tb927.8.6170:mRNA-p1 | transcript=Tb927.8.6170:mRNA | gene=Tb927.8.6170 | organism=Trypanosoma_brucei_brucei_TREU927 | gene_product=transketolase, putative | transcript_product=transketolase, putative | location=Tb927_08_v5.1:1797668-1799677(+) | protein_l	N/A	N/A	GO:0003824;GO:0004802	catalytic activity;transketolase activity	GO:0097014;GO:0005737;GO:0020015;GO:0031981	ciliary plasm;cytoplasm;glycosome;nuclear lumen	GO:0004802	transketolase activity
Tb927.1.450	retrotransposon hot spot protein (RHS, pseudogene), putative	1.32462	-1.12957		0	0	0	0	0	0	3	1	0	14	6	0	22901	0	20311	0	1													Tb927.1.450:pseudogenic_transcript-p1	Tb927.1.450:pseudogenic_transcript-p1	Tb927.1.450:pseudogenic_transcript-p1 | transcript=Tb927.1.450:pseudogenic_transcript | gene=Tb927.1.450 | organism=Trypanosoma_brucei_brucei_TREU927 | gene_product=retrotransposon hot spot protein (RHS, pseudogene), putative | transcript_product=retrotran	N/A	N/A	N/A	N/A	N/A	N/A	N/A	N/A
Tb927.11.7600	hypothetical protein, conserved	0.826084	-1.1301		0	0	0	180090	0	0	3	3	3	153	153	153	29317	0	23249	1201700	3					+	+		+		+			Tb927.11.7600:mRNA-p1	Tb927.11.7600:mRNA-p1	Tb927.11.7600:mRNA-p1 | transcript=Tb927.11.7600:mRNA | gene=Tb927.11.7600 | organism=Trypanosoma_brucei_brucei_TREU927 | gene_product=hypothetical protein, conserved | transcript_product=hypothetical protein, conserved | location=Tb927_11_v5.1:2153057-215	N/A	N/A	N/A	N/A	GO:0051286;GO:0097014;GO:0030863;GO:0005737;GO:0031981;GO:0005819	cell tip;ciliary plasm;cortical cytoskeleton;cytoplasm;nuclear lumen;spindle	N/A	N/A
Tb927.11.4700	prostaglandin f synthase	1.00379	-1.13581		980340	1008100	1929200	0	585350	921170	8	8	8	399	399	399	30992	0	96285	13773000	28													Tb927.11.4700:mRNA-p1	Tb927.11.4700:mRNA-p1	Tb927.11.4700:mRNA-p1 | transcript=Tb927.11.4700:mRNA | gene=Tb927.11.4700 | organism=Trypanosoma_brucei_brucei_TREU927 | gene_product=prostaglandin f synthase | transcript_product=prostaglandin f synthase | location=Tb927_11_v5.1:1356892-1357722(+) | prot	N/A	N/A	GO:0016491	oxidoreductase activity	N/A	N/A	GO:0045290;GO:0004033	D-arabinose 1-dehydrogenase [NAD(P)+] activity;aldo-keto reductase (NADP) activity
Tb927.10.3210	delta-1-pyrroline-5-carboxylate dehydrogenase, putative	0.575486	-1.13976		0	0	0	0	0	0	6	6	6	143	143	143	62036	0	43441	4126600	15													Tb927.10.3210:mRNA-p1	Tb927.10.3210:mRNA-p1	Tb927.10.3210:mRNA-p1 | transcript=Tb927.10.3210:mRNA | gene=Tb927.10.3210 | organism=Trypanosoma_brucei_brucei_TREU927 | gene_product=delta-1-pyrroline-5-carboxylate dehydrogenase, putative | transcript_product=delta-1-pyrroline-5-carboxylate dehydrogenas	N/A	N/A	GO:0003842;GO:0016491	1-pyrroline-5-carboxylate dehydrogenase activity;oxidoreductase activity	GO:0005737;GO:0020023;GO:0005739;GO:0005654	cytoplasm;kinetoplast;mitochondrion;nucleoplasm	GO:0003842;GO:0004028	1-pyrroline-5-carboxylate dehydrogenase activity;3-chloroallyl aldehyde dehydrogenase activity
Tb927.10.2910	splicing factor PTSR1 interacting protein	0.395708	-1.14775		637730	0	1670500	0	301560	477150	4	4	4	132	132	132	43652	0	45381	5291100	17													Tb927.10.2910:mRNA-p1	Tb927.10.2910:mRNA-p1	Tb927.10.2910:mRNA-p1 | transcript=Tb927.10.2910:mRNA | gene=Tb927.10.2910 | organism=Trypanosoma_brucei_brucei_TREU927 | gene_product=splicing factor PTSR1 interacting protein | transcript_product=splicing factor PTSR1 interacting protein | location=Tb927	N/A	N/A	N/A	N/A	GO:0016607;GO:0005654;GO:0005634	nuclear speck;nucleoplasm;nucleus	GO:0003723	RNA binding
Tb927.6.2480	chaperone protein DnaJ, putative	1.91445	-1.14793		0	0	0	0	0	0	1	1	1	41	41	41	38896	41152	6717	172590	1													Tb927.6.2480:mRNA-p1	Tb927.6.2480:mRNA-p1	Tb927.6.2480:mRNA-p1 | transcript=Tb927.6.2480:mRNA | gene=Tb927.6.2480 | organism=Trypanosoma_brucei_brucei_TREU927 | gene_product=chaperone protein DnaJ, putative | transcript_product=chaperone protein DnaJ, putative | location=Tb927_06_v5.1:757526-75856	N/A	N/A	N/A	N/A	GO:0005737;GO:0005762;GO:0005739	cytoplasm;mitochondrial large ribosomal subunit;mitochondrion	GO:0051082	unfolded protein binding
Tb927.11.16730	dihydrolipoyl dehydrogenase	0.923426	-1.14813		0	0	0	0	0	0	5	5	5	168	168	168	50433	0	34847	3313600	18													Tb927.11.16730:mRNA-p1	Tb927.11.16730:mRNA-p1	Tb927.11.16730:mRNA-p1 | transcript=Tb927.11.16730:mRNA | gene=Tb927.11.16730 | organism=Trypanosoma_brucei_brucei_TREU927 | gene_product=dihydrolipoyl dehydrogenase | transcript_product=dihydrolipoyl dehydrogenase | location=Tb927_11_v5.1:4452624-4454057(	N/A	N/A	GO:0004148;GO:0009055;GO:0050660;GO:0016491	dihydrolipoyl dehydrogenase activity;electron transfer activity;flavin adenine dinucleotide binding;oxidoreductase activity	GO:0005737;GO:0005743;GO:0005739	cytoplasm;mitochondrial inner membrane;mitochondrion	GO:0015036	disulfide oxidoreductase activity
Tb927.11.2250	conserved protein, unknown function	0.941657	-1.15849		0	0	0	0	99467	0	1	1	1	54	54	54	2694	90556	6297	253410	1													Tb927.11.2250:mRNA-p1	Tb927.11.2250:mRNA-p1	Tb927.11.2250:mRNA-p1 | transcript=Tb927.11.2250:mRNA | gene=Tb927.11.2250 | organism=Trypanosoma_brucei_brucei_TREU927 | gene_product=conserved protein, unknown function | transcript_product=conserved protein, unknown function | location=Tb927_11_v5.1:637	N/A	N/A	N/A	N/A	GO:0010494	cytoplasmic stress granule	GO:0003729	mRNA binding
Tb927.2.4380	NADH dehydrogenase (ubiquinone) 1 alpha subcomplex subunit, putative	1.00463	-1.15955		0	0	0	0	0	0	1	1	1	17	17	17	45971	40214	65188	0	1													Tb927.2.4380:mRNA-p1	Tb927.2.4380:mRNA-p1	Tb927.2.4380:mRNA-p1 | transcript=Tb927.2.4380:mRNA | gene=Tb927.2.4380 | organism=Trypanosoma_brucei_brucei_TREU927 | gene_product=NADH dehydrogenase (ubiquinone) 1 alpha subcomplex subunit, putative | transcript_product=NADH dehydrogenase (ubiquinone) 1	N/A	N/A	N/A	N/A	GO:0030964;GO:0005737;GO:0020023;GO:0005739	NADH dehydrogenase complex;cytoplasm;kinetoplast;mitochondrion	N/A	N/A
Tb927.3.980	hypothetical protein, conserved	0.414681	-1.15961		0	0	0	0	0	0	1	1	1	17	17	17	78463	28409	69827	0	1													Tb927.3.980:mRNA-p1	Tb927.3.980:mRNA-p1	Tb927.3.980:mRNA-p1 | transcript=Tb927.3.980:mRNA | gene=Tb927.3.980 | organism=Trypanosoma_brucei_brucei_TREU927 | gene_product=hypothetical protein, conserved | transcript_product=hypothetical protein, conserved | location=Tb927_03_v5.1:240544-242646(+)	N/A	N/A	N/A	N/A	GO:0020016;GO:0005737	ciliary pocket;cytoplasm	N/A	N/A
Tb927.10.1500	methionyl-tRNA synthetase, putative	0.671672	-1.16159		149960	0	0	0	0	0	2	2	2	28	28	28	8691	0	11738	135970	2		+	+	+	+	+	+	+	+	+	+	+	Tb927.10.1500:mRNA-p1	Tb927.10.1500:mRNA-p1	Tb927.10.1500:mRNA-p1 | transcript=Tb927.10.1500:mRNA | gene=Tb927.10.1500 | organism=Trypanosoma_brucei_brucei_TREU927 | gene_product=methionyl-tRNA synthetase, putative | transcript_product=methionyl-tRNA synthetase, putative | location=Tb927_10_v5.1:401	GO:0005737	cytoplasm	GO:0005524;GO:0004812;GO:0004825;GO:0000166	ATP binding;aminoacyl-tRNA ligase activity;methionine-tRNA ligase activity;nucleotide binding	GO:0097014;GO:0005737	ciliary plasm;cytoplasm	GO:0005524;GO:0004825	ATP binding;methionine-tRNA ligase activity
Tb927.11.4770	retrotransposon hot spot protein (RHS, pseudogene), putative	1.86805	-1.16285		0	0	0	0	0	0	4	4	2	58	58	31	78342	0	235	4344300	9													Tb11.v5.0713.1-p1;Tb927.11.4770:pseudogenic_transcript-p1	Tb11.v5.0713.1-p1;Tb927.11.4770:pseudogenic_transcript-p1	Tb11.v5.0713.1-p1 | transcript=Tb11.v5.0713.1 | gene=Tb11.v5.0713 | organism=Trypanosoma_brucei_brucei_TREU927 | gene_product=Retrotransposon hot spot protein 6 (RHS6), putative | transcript_product=Retrotransposon hot spot protein 6 (RHS6), putative | loc	N/A	N/A	N/A	N/A	N/A	N/A	N/A	N/A
Tb927.8.1960	CCR4-NOT transcription complex subunit 11	0.890981	-1.16669		0	0	0	0	0	55515	2	2	2	67	67	67	48425	0	12315	363670	2								+					Tb927.8.1960:mRNA-p1	Tb927.8.1960:mRNA-p1	Tb927.8.1960:mRNA-p1 | transcript=Tb927.8.1960:mRNA | gene=Tb927.8.1960 | organism=Trypanosoma_brucei_brucei_TREU927 | gene_product=CCR4-NOT transcription complex subunit 11 | transcript_product=CCR4-NOT transcription complex subunit 11 | location=Tb927_08	N/A	N/A	N/A	N/A	GO:0030014;GO:0005737;GO:0005634	CCR4-NOT complex;cytoplasm;nucleus	N/A	N/A
Tb927.11.10820	Casein kinase II subunit beta, putative	1.00924	-1.16977		0	0	0	0	0	0	1	1	1	54	54	54	3352	0	13986	0	1													Tb927.11.10820:mRNA-p1	Tb927.11.10820:mRNA-p1	Tb927.11.10820:mRNA-p1 | transcript=Tb927.11.10820:mRNA | gene=Tb927.11.10820 | organism=Trypanosoma_brucei_brucei_TREU927 | gene_product=Casein kinase II subunit beta, putative | transcript_product=Casein kinase II subunit beta, putative | location=Tb927_	GO:0005956	protein kinase CK2 complex	GO:0019887	protein kinase regulator activity	GO:0051286;GO:0036064;GO:0097014;GO:0005737;GO:0031981;GO:0005654	cell tip;ciliary basal body;ciliary plasm;cytoplasm;nuclear lumen;nucleoplasm	N/A	N/A
Tb927.4.3410	selenoprotein, putative	1.3188	-1.17215		0	0	0	0	0	0	1	1	1	14	14	14	85794	90439	62948	0	1													Tb927.4.3410:mRNA-p1	Tb927.4.3410:mRNA-p1	Tb927.4.3410:mRNA-p1 | transcript=Tb927.4.3410:mRNA | gene=Tb927.4.3410 | organism=Trypanosoma_brucei_brucei_TREU927 | gene_product=selenoprotein, putative | transcript_product=selenoprotein, putative | location=Tb927_04_v5.1:889449-891788(-) | protein_len	N/A	N/A	N/A	N/A	GO:0005634	nucleus	N/A	N/A
Tb927.4.5020;Tb927.8.7400	DNA-directed RNA polymerase II subunit RPB1;RNA polymerase IIA largest subunit	1.73822	-1.1761		0	0	0	0	0	118510	2	2	2	25	25	25	93831	0	11924	259150	1													Tb11.v5.0504.1-p1;Tb927.8.7400:mRNA-p1;Tb927.4.5020:mRNA-p1	Tb11.v5.0504.1-p1;Tb927.8.7400:mRNA-p1;Tb927.4.5020:mRNA-p1	Tb11.v5.0504.1-p1 | transcript=Tb11.v5.0504.1 | gene=Tb11.v5.0504 | organism=Trypanosoma_brucei_brucei_TREU927 | gene_product=RNA polymerase IIA largest subunit, putative | transcript_product=RNA polymerase IIA largest subunit, putative | location=Tb927_11	N/A;N/A	N/A;N/A	GO:0003677;GO:0003899;GO:0003677;GO:0003899	DNA binding;DNA-directed 5'-3' RNA polymerase activity;DNA binding;DNA-directed 5'-3' RNA polymerase activity	GO:0005654;GO:0005634	nucleoplasm;nucleus	N/A;GO:0003677;GO:0003899	N/A;DNA binding;DNA-directed 5'-3' RNA polymerase activity
Tb927.11.5170	ubiquitin activating enzyme, putative	1.18514	-1.17962		0	0	0	0	0	0	1	1	1	87	87	87	30017	29155	7279	0	1													Tb927.11.5170:mRNA-p1	Tb927.11.5170:mRNA-p1	Tb927.11.5170:mRNA-p1 | transcript=Tb927.11.5170:mRNA | gene=Tb927.11.5170 | organism=Trypanosoma_brucei_brucei_TREU927 | gene_product=ubiquitin activating enzyme, putative | transcript_product=ubiquitin activating enzyme, putative | location=Tb927_11_v5.1	N/A	N/A	GO:0008641	ubiquitin-like modifier activating enzyme activity	GO:0005634	nucleus	GO:0003824	catalytic activity
Tb927.10.3500	splicing factor u2af 65 kda subunit	0.792863	-1.18487		0	0	0	0	0	0	3	3	3	52	52	52	9656	0	16858	1528200	4													Tb927.10.3500:mRNA-p1	Tb927.10.3500:mRNA-p1	Tb927.10.3500:mRNA-p1 | transcript=Tb927.10.3500:mRNA | gene=Tb927.10.3500 | organism=Trypanosoma_brucei_brucei_TREU927 | gene_product=splicing factor u2af 65 kda subunit | transcript_product=splicing factor u2af 65 kda subunit | location=Tb927_10_v5.1:899	N/A	N/A	GO:0003676	nucleic acid binding	GO:0005654;GO:0005634	nucleoplasm;nucleus	GO:0003723;GO:0003729;GO:0005515	RNA binding;mRNA binding;protein binding
Tb927.8.760	nucleolar RNA-binding protein	0.573566	-1.18509		780670	0	0	0	0	336100	3	3	3	98	98	98	35042	0	24902	5353900	14													Tb927.8.760:mRNA-p1	Tb927.8.760:mRNA-p1	Tb927.8.760:mRNA-p1 | transcript=Tb927.8.760:mRNA | gene=Tb927.8.760 | organism=Trypanosoma_brucei_brucei_TREU927 | gene_product=nucleolar RNA-binding protein | transcript_product=nucleolar RNA-binding protein | location=Tb927_08_v5.1:208921-209907(-) | pr	N/A	N/A	N/A	N/A	GO:0005634	nucleus	GO:0003723;GO:0003676;GO:0005515;GO:0004712	RNA binding;nucleic acid binding;protein binding;protein serine/threonine/tyrosine kinase activity
Tb927.7.4750	hypothetical protein, conserved	2.16707	-1.19086		0	0	0	0	0	0	1	1	1	58	58	58	45395	29283	74209	0	1										+			Tb927.7.4750:mRNA-p1;Tb11.v5.0158.1-p1	Tb927.7.4750:mRNA-p1;Tb11.v5.0158.1-p1	Tb927.7.4750:mRNA-p1 | transcript=Tb927.7.4750:mRNA | gene=Tb927.7.4750 | organism=Trypanosoma_brucei_brucei_TREU927 | gene_product=hypothetical protein, conserved | transcript_product=hypothetical protein, conserved | location=Tb927_07_v5.1:1260954-126219	N/A	N/A	N/A	N/A	N/A	N/A	N/A	N/A
Tb927.9.8290	mitochondrial ribosomal protein l30	0.734994	-1.19165		0	0	0	0	0	0	1	1	1	46	46	46	25114	78637	63582	247960	3													Tb927.9.8290:mRNA-p1	Tb927.9.8290:mRNA-p1	Tb927.9.8290:mRNA-p1 | transcript=Tb927.9.8290:mRNA | gene=Tb927.9.8290 | organism=Trypanosoma_brucei_brucei_TREU927 | gene_product=mitochondrial ribosomal protein l30 | transcript_product=mitochondrial ribosomal protein l30 | location=Tb927_09_v5.1:135585	N/A	N/A	N/A	N/A	GO:0005737;GO:0020023;GO:0005762;GO:0005739	cytoplasm;kinetoplast;mitochondrial large ribosomal subunit;mitochondrion	N/A	N/A
Tb927.1.420;Tb927.2.1170;Tb927.4.250	retrotransposon hot spot protein 5 (RHS5), putative;retrotransposon hot spot protein 5 (RHS5), putative;retrotransposon hot spot protein 5 (RHS5), putative	0.685875	-1.19424		0	0	0	0	0	0	4	3	1	58	44	13	76607	0	16753	3032200	3													Tb927.2.1170:mRNA-p1;Tb927.1.420:mRNA-p1;Tb927.4.250:mRNA-p1	Tb927.2.1170:mRNA-p1;Tb927.1.420:mRNA-p1;Tb927.4.250:mRNA-p1	Tb927.2.1170:mRNA-p1 | transcript=Tb927.2.1170:mRNA | gene=Tb927.2.1170 | organism=Trypanosoma_brucei_brucei_TREU927 | gene_product=retrotransposon hot spot protein 5 (RHS5), putative | transcript_product=retrotransposon hot spot protein 5 (RHS5), putative	N/A;N/A;N/A	N/A;N/A;N/A	N/A;N/A;N/A	N/A;N/A;N/A	GO:0005634;GO:0005634;N/A	nucleus;nucleus;N/A	N/A;N/A;N/A	N/A;N/A;N/A
Tb927.10.14180	protein transport protein SEC13	0.812877	-1.20194		0	0	0	0	0	0	3	3	3	115	115	115	41675	0	21726	1699800	4													Tb927.10.14180:mRNA-p1	Tb927.10.14180:mRNA-p1	Tb927.10.14180:mRNA-p1 | transcript=Tb927.10.14180:mRNA | gene=Tb927.10.14180 | organism=Trypanosoma_brucei_brucei_TREU927 | gene_product=protein transport protein SEC13 | transcript_product=protein transport protein SEC13 | location=Tb927_10_v5.1:3444294-	N/A	N/A	GO:0005515	protein binding	GO:0005643;GO:0031080;GO:0005634	nuclear pore;nuclear pore outer ring;nucleus	N/A	N/A
Tb927.4.3770	calcium/calmodulin-dependent protein kinase, putative	1.09528	-1.20781		0	0	0	0	0	0	1	1	1	21	21	21	54338	28944	71931	88829000	3													Tb927.4.3770:mRNA-p1	Tb927.4.3770:mRNA-p1	Tb927.4.3770:mRNA-p1 | transcript=Tb927.4.3770:mRNA | gene=Tb927.4.3770 | organism=Trypanosoma_brucei_brucei_TREU927 | gene_product=calcium/calmodulin-dependent protein kinase, putative | transcript_product=calcium/calmodulin-dependent protein kinase, puta	N/A	N/A	GO:0005524;GO:0004672;GO:0008270	ATP binding;protein kinase activity;zinc ion binding	GO:0005930;GO:0005737	axoneme;cytoplasm	GO:0005524;GO:0004672	ATP binding;protein kinase activity
Tb927.8.2620	SUMO-interacting motif-containing protein	1.09134	-1.20944		0	0	0	0	0	0	1	1	1	16	16	16	92699	66578	64582	0	1													Tb927.8.2620:mRNA-p1	Tb927.8.2620:mRNA-p1	Tb927.8.2620:mRNA-p1 | transcript=Tb927.8.2620:mRNA | gene=Tb927.8.2620 | organism=Trypanosoma_brucei_brucei_TREU927 | gene_product=SUMO-interacting motif-containing protein | transcript_product=SUMO-interacting motif-containing protein | location=Tb927_08	N/A	N/A	N/A	N/A	N/A	N/A	N/A	N/A
Tb927.6.1880	aspartyl-tRNA synthetase, putative	1.02065	-1.21364		0	0	0	0	0	0	2	2	2	38	38	38	62989	15674	11096	502340	3										+			Tb927.6.1880:mRNA-p1	Tb927.6.1880:mRNA-p1	Tb927.6.1880:mRNA-p1 | transcript=Tb927.6.1880:mRNA | gene=Tb927.6.1880 | organism=Trypanosoma_brucei_brucei_TREU927 | gene_product=aspartyl-tRNA synthetase, putative | transcript_product=aspartyl-tRNA synthetase, putative | location=Tb927_06_v5.1:623938-6	GO:0005737	cytoplasm	GO:0005524;GO:0004812;GO:0004815;GO:0003676;GO:0000166	ATP binding;aminoacyl-tRNA ligase activity;aspartate-tRNA ligase activity;nucleic acid binding;nucleotide binding	GO:0097014;GO:0005737	ciliary plasm;cytoplasm	N/A	N/A
Tb927.10.13800	hypothetical protein, conserved	0.605062	-1.21577		0	0	0	0	0	216710	1	1	1	74	74	74	46281	27739	67961	473870	2					+	+	+	+		+			Tb927.10.13800:mRNA-p1	Tb927.10.13800:mRNA-p1	Tb927.10.13800:mRNA-p1 | transcript=Tb927.10.13800:mRNA | gene=Tb927.10.13800 | organism=Trypanosoma_brucei_brucei_TREU927 | gene_product=hypothetical protein, conserved | transcript_product=hypothetical protein, conserved | location=Tb927_10_v5.1:3372730-	N/A	N/A	GO:0003676	nucleic acid binding	GO:0005930	axoneme	N/A	N/A
Tb927.10.14930	Zinc finger CCCH domain-containing protein 39	1.57016	-1.22144		0	0	0	0	0	0	2	2	2	112	112	112	31519	0	1658	1976900	5													Tb927.10.14930:mRNA-p1	Tb927.10.14930:mRNA-p1	Tb927.10.14930:mRNA-p1 | transcript=Tb927.10.14930:mRNA | gene=Tb927.10.14930 | organism=Trypanosoma_brucei_brucei_TREU927 | gene_product=Zinc finger CCCH domain-containing protein 39 | transcript_product=Zinc finger CCCH domain-containing protein 39 | loc	N/A	N/A	GO:0046872	metal ion binding	GO:0020022;GO:0005737	acidocalcisome;cytoplasm	GO:0003723;GO:0003729	RNA binding;mRNA binding
Tb927.10.15370	DNA-directed RNA polymerases I and III subunit RPAC1, putative	0.805369	-1.22591		0	0	0	0	0	167930	2	2	2	128	128	128	37377	0	18988	1158400	5													Tb927.10.15370:mRNA-p1;Tb11.v5.0480.1-p1	Tb927.10.15370:mRNA-p1;Tb11.v5.0480.1-p1	Tb927.10.15370:mRNA-p1 | transcript=Tb927.10.15370:mRNA | gene=Tb927.10.15370 | organism=Trypanosoma_brucei_brucei_TREU927 | gene_product=DNA-directed RNA polymerases I and III subunit RPAC1, putative | transcript_product=DNA-directed RNA polymerases I and	N/A	N/A	GO:0003899;GO:0046983	DNA-directed 5'-3' RNA polymerase activity;protein dimerization activity	GO:0005654;GO:0005634	nucleoplasm;nucleus	GO:0003899	DNA-directed 5'-3' RNA polymerase activity
Tb927.4.2030;Tb927.4.2040	DNA/RNA-binding protein Alba 4;DNA/RNA-binding protein Alba 3	1.12273	-1.23037		0	0	173500	0	0	0	1	1	1	53	53	53	20808	90206	6283	383990	3													Tb927.4.2040:mRNA-p1;Tb927.4.2030:mRNA-p1	Tb927.4.2040:mRNA-p1;Tb927.4.2030:mRNA-p1	Tb927.4.2040:mRNA-p1 | transcript=Tb927.4.2040:mRNA | gene=Tb927.4.2040 | organism=Trypanosoma_brucei_brucei_TREU927 | gene_product=DNA/RNA-binding protein Alba 3 | transcript_product=DNA/RNA-binding protein Alba 3 | location=Tb927_04_v5.1:512689-513261(-)	N/A;N/A	N/A;N/A	GO:0003676;GO:0003676	nucleic acid binding;nucleic acid binding	GO:0097014;GO:0005737;GO:0010494;GO:0031981;GO:0005737;GO:0010494;GO:0020015	ciliary plasm;cytoplasm;cytoplasmic stress granule;nuclear lumen;cytoplasm;cytoplasmic stress granule;glycosome	GO:0003729;GO:0003729;GO:0032403	mRNA binding;mRNA binding;protein complex binding
Tb927.6.5070	hypothetical protein, conserved	0.695358	-1.23184		0	0	0	0	0	78725	2	2	2	44	44	44	51821	0	11459	303270	2													Tb927.6.5070:mRNA-p1	Tb927.6.5070:mRNA-p1	Tb927.6.5070:mRNA-p1 | transcript=Tb927.6.5070:mRNA | gene=Tb927.6.5070 | organism=Trypanosoma_brucei_brucei_TREU927 | gene_product=hypothetical protein, conserved | transcript_product=hypothetical protein, conserved | location=Tb927_06_v5.1:1383939-138530	N/A	N/A	N/A	N/A	N/A	N/A	N/A	N/A
Tb927.10.4240	hypothetical protein, conserved	0.951629	-1.2358		0	0	0	0	0	0	1	1	1	83	83	83	14753	30166	8855	363850	3													Tb927.10.4240:mRNA-p1	Tb927.10.4240:mRNA-p1	Tb927.10.4240:mRNA-p1 | transcript=Tb927.10.4240:mRNA | gene=Tb927.10.4240 | organism=Trypanosoma_brucei_brucei_TREU927 | gene_product=hypothetical protein, conserved | transcript_product=hypothetical protein, conserved | location=Tb927_10_v5.1:1112059-111	N/A	N/A	N/A	N/A	GO:0005743;GO:0005739	mitochondrial inner membrane;mitochondrion	N/A	N/A
Tb927.4.3620;Tb927.4.3630;Tb927.4.3640	serine threonine-protein phosphatase PP1, putative;serine threonine-protein phosphatase PP1, putative;serine threonine-protein phosphatase PP1, putative	0.516588	-1.23601		0	0	0	0	0	26012	1	1	1	31	31	31	33577	41209	67213	56880	1													Tb927.4.3640:mRNA-p1;Tb927.4.3630:mRNA-p1;Tb927.4.3620:mRNA-p1	Tb927.4.3640:mRNA-p1;Tb927.4.3630:mRNA-p1;Tb927.4.3620:mRNA-p1	Tb927.4.3640:mRNA-p1 | transcript=Tb927.4.3640:mRNA | gene=Tb927.4.3640 | organism=Trypanosoma_brucei_brucei_TREU927 | gene_product=serine threonine-protein phosphatase PP1, putative | transcript_product=serine threonine-protein phosphatase PP1, putative |	N/A;N/A;N/A	N/A;N/A;N/A	GO:0016787;GO:0016787;GO:0016787	hydrolase activity;hydrolase activity;hydrolase activity	GO:0097014;GO:0005737;GO:0005930;GO:0036064;GO:0005737;GO:0005737	ciliary plasm;cytoplasm;axoneme;ciliary basal body;cytoplasm;cytoplasm	GO:0016787;GO:0004722;GO:0016787;GO:0004722;GO:0016787;GO:0004722	hydrolase activity;protein serine/threonine phosphatase activity;hydrolase activity;protein serine/threonine phosphatase activity;hydrolase activity;protein serine/threonine phosphatase activity
Tb927.10.8570	hypothetical protein, conserved	0.849339	-1.23701		0	0	0	0	0	180230	2	2	2	68	68	68	67521	0	14696	394120	2													Tb927.10.8570:mRNA-p1	Tb927.10.8570:mRNA-p1	Tb927.10.8570:mRNA-p1 | transcript=Tb927.10.8570:mRNA | gene=Tb927.10.8570 | organism=Trypanosoma_brucei_brucei_TREU927 | gene_product=hypothetical protein, conserved | transcript_product=hypothetical protein, conserved | location=Tb927_10_v5.1:2121359-212	N/A	N/A	N/A	N/A	GO:0005737	cytoplasm	N/A	N/A
Tb927.1.1560;Tb927.10.3520;Tb927.10.9740;Tb927.11.8350;Tb927.6.1090;Tb927.7.2500	vesicular-fusion protein nsf, putative;protease regulatory ATPase subunit 4;Regulatory particle triple-A ATPase subunit 6;katanin p60 ATPase containing subunit A, putative;proteasome regulatory ATPase subunit 3;proteasome regulatory ATPase subunit 1	1.09791	-1.24089		0	0	0	0	0	268810	2	2	2	82	82	82	44859	0	12301	3180400	6													Tb927.6.1090:mRNA-p1;Tb927.10.3520:mRNA-p1;Tb927.10.9740:mRNA-p1;Tb927.7.2500:mRNA-p1;Tb927.11.8350:mRNA-p1;Tb927.1.1560:mRNA-p1;Tb11.v5.0464.1-p1	Tb927.6.1090:mRNA-p1;Tb927.10.3520:mRNA-p1;Tb927.10.9740:mRNA-p1;Tb927.7.2500:mRNA-p1;Tb927.11.8350:mRNA-p1;Tb927.1.1560:mRNA-p1;Tb11.v5.0464.1-p1	Tb927.6.1090:mRNA-p1 | transcript=Tb927.6.1090:mRNA | gene=Tb927.6.1090 | organism=Trypanosoma_brucei_brucei_TREU927 | gene_product=proteasome regulatory ATPase subunit 3 | transcript_product=proteasome regulatory ATPase subunit 3 | location=Tb927_06_v5.1:	N/A;GO:0005737;GO:0005737;N/A;GO:0005737;GO:0005737	N/A;cytoplasm;cytoplasm;N/A;cytoplasm;cytoplasm	GO:0005524;GO:0005524;GO:0016787;GO:0005524;GO:0016787;GO:0005524;GO:0005524;GO:0016787;GO:0005524;GO:0016787	ATP binding;ATP binding;hydrolase activity;ATP binding;hydrolase activity;ATP binding;ATP binding;hydrolase activity;ATP binding;hydrolase activity	N/A;GO:0005838;GO:0005737;GO:0005654;GO:0005838;GO:0051286;GO:0097014;GO:0005737;GO:0008352;GO:0005737;GO:0005654;GO:0005838;GO:0005737;GO:0005654	N/A;proteasome regulatory particle;cytoplasm;nucleoplasm;proteasome regulatory particle;cell tip;ciliary plasm;cytoplasm;katanin complex;cytoplasm;nucleoplasm;proteasome regulatory particle;cytoplasm;nucleoplasm	GO:0016887;GO:0016887;GO:0016887;GO:0005524;GO:0016887;N/A	ATPase activity;ATPase activity;ATPase activity;ATP binding;ATPase activity;N/A
Tb927.10.1170	intraflagellar transport protein 172	0.631184	-1.24182		0	0	0	0	0	0	2	2	2	36	36	36	1317	0	11737	380840	3								+					Tb11.0560:mRNA-p1;Tb927.10.1170:mRNA-p1	Tb11.0560:mRNA-p1;Tb927.10.1170:mRNA-p1	Tb11.0560:mRNA-p1 | transcript=Tb11.0560:mRNA | gene=Tb11.0560 | organism=Trypanosoma_brucei_brucei_TREU927 | gene_product=hypothetical protein, conserved | transcript_product=hypothetical protein, conserved | location=tryp_XI-1084b11.p1k:10026-13523(-) |	N/A	N/A	GO:0005515	protein binding	GO:0036064;GO:0030990;GO:0030992;GO:0031514	ciliary basal body;intraciliary transport particle;intraciliary transport particle B;motile cilium	N/A	N/A
Tb927.11.9640	glycyl-tRNA synthetase, putative	0.995651	-1.24296		0	0	0	0	0	0	2	2	2	42	42	42	70175	0	11971	366990	2													Tb927.11.9640:mRNA-p1	Tb927.11.9640:mRNA-p1	Tb927.11.9640:mRNA-p1 | transcript=Tb927.11.9640:mRNA | gene=Tb927.11.9640 | organism=Trypanosoma_brucei_brucei_TREU927 | gene_product=glycyl-tRNA synthetase, putative | transcript_product=glycyl-tRNA synthetase, putative | location=Tb927_11_v5.1:2620333-2	GO:0005737	cytoplasm	GO:0005524;GO:0004812;GO:0004820;GO:0000166	ATP binding;aminoacyl-tRNA ligase activity;glycine-tRNA ligase activity;nucleotide binding	GO:0097014;GO:0005737;GO:0009345	ciliary plasm;cytoplasm;glycine-tRNA ligase complex	GO:0004820	glycine-tRNA ligase activity
Tb927.11.9530	14-3-3 protein 1	0.588053	-1.24787		0	0	377860	0	0	0	2	2	2	111	111	111	3031	0	27874	2627500	11													Tb927.11.9530:mRNA-p1	Tb927.11.9530:mRNA-p1	Tb927.11.9530:mRNA-p1 | transcript=Tb927.11.9530:mRNA | gene=Tb927.11.9530 | organism=Trypanosoma_brucei_brucei_TREU927 | gene_product=14-3-3 protein 1 | transcript_product=14-3-3 protein 1 | location=Tb927_11_v5.1:2600763-2601551(-) | protein_length=262 |	N/A	N/A	GO:0019904	protein domain specific binding	GO:0005930;GO:0097014;GO:0097542;GO:0005737;GO:0016281	axoneme;ciliary plasm;ciliary tip;cytoplasm;eukaryotic translation initiation factor 4F complex	GO:0003677	DNA binding
Tb927.4.1930	eukaryotic translation initiation factor 3 subunit g	0.646049	-1.24905		0	0	0	0	0	0	3	3	3	213	213	213	31293	0	35263	897510	4								+	+	+			Tb927.4.1930:mRNA-p1	Tb927.4.1930:mRNA-p1	Tb927.4.1930:mRNA-p1 | transcript=Tb927.4.1930:mRNA | gene=Tb927.4.1930 | organism=Trypanosoma_brucei_brucei_TREU927 | gene_product=eukaryotic translation initiation factor 3 subunit g | transcript_product=eukaryotic translation initiation factor 3 subunit	N/A	N/A	GO:0003676	nucleic acid binding	GO:0005737;GO:0005852	cytoplasm;eukaryotic translation initiation factor 3 complex	GO:0003723;GO:0003729	RNA binding;mRNA binding
Tb927.3.4170	CRK9-associated protein	0.732359	-1.25165		0	0	0	0	0	0	2	2	2	394	394	394	15095	0	11338	2368300	5													Tb927.3.4170:mRNA-p1	Tb927.3.4170:mRNA-p1	Tb927.3.4170:mRNA-p1 | transcript=Tb927.3.4170:mRNA | gene=Tb927.3.4170 | organism=Trypanosoma_brucei_brucei_TREU927 | gene_product=CRK9-associated protein | transcript_product=CRK9-associated protein | location=Tb927_03_v5.1:1171660-1172073(-) | protein_l	N/A	N/A	N/A	N/A	GO:0005654	nucleoplasm	GO:0032403	protein complex binding
Tb927.11.3890	N(2), N(2)-dimethylguanosine tRNA methyltransferase, putative	1.32045	-1.25534		0	0	0	0	0	86883	1	1	1	21	21	21	7884	28169	68975	315680	2													Tb927.11.3890:mRNA-p1	Tb927.11.3890:mRNA-p1	Tb927.11.3890:mRNA-p1 | transcript=Tb927.11.3890:mRNA | gene=Tb927.11.3890 | organism=Trypanosoma_brucei_brucei_TREU927 | gene_product=N(2), N(2)-dimethylguanosine tRNA methyltransferase, putative | transcript_product=N(2), N(2)-dimethylguanosine tRNA meth	N/A	N/A	GO:0003723;GO:0004809	RNA binding;tRNA (guanine-N2-)-methyltransferase activity	GO:0005634	nucleus	GO:0003723;GO:0004809	RNA binding;tRNA (guanine-N2-)-methyltransferase activity
Tb927.9.7820	KKT-interacting protein 11	1.34313	-1.25807		0	0	0	0	0	135110	2	2	2	74	74	74	82728	0	11389	534350	3													Tb927.9.7820:mRNA-p1	Tb927.9.7820:mRNA-p1	Tb927.9.7820:mRNA-p1 | transcript=Tb927.9.7820:mRNA | gene=Tb927.9.7820 | organism=Trypanosoma_brucei_brucei_TREU927 | gene_product=KKT-interacting protein 11 | transcript_product=KKT-interacting protein 11 | location=Tb927_09_v5.1:1279297-1281612(-) | pro	N/A	N/A	N/A	N/A	GO:0000776;GO:0005634	kinetochore;nucleus	N/A	N/A
Tb927.8.6680	clathrin assembly sigma-adaptin protein 3, putative	0.958411	-1.25912		0	0	0	0	0	0	2	2	2	14	14	14	18806	0	11417	713090	2													Tb927.8.6680:mRNA-p1	Tb927.8.6680:mRNA-p1	Tb927.8.6680:mRNA-p1 | transcript=Tb927.8.6680:mRNA | gene=Tb927.8.6680 | organism=Trypanosoma_brucei_brucei_TREU927 | gene_product=clathrin assembly sigma-adaptin protein 3, putative | transcript_product=clathrin assembly sigma-adaptin protein 3, putative	N/A	N/A	N/A	N/A	GO:0030123;GO:0030125;GO:0005737	AP-3 adaptor complex;clathrin vesicle coat;cytoplasm	N/A	N/A
Tb927.8.7590;Tb927.8.7860;Tb927.8.7870;Tb927.8.7890;Tb927.8.7900;Tb927.8.7910;Tb927.8.7920;Tb927.8.7930;Tb927.8.7940	receptor-type adenylate cyclase GRESAG 4, putative;receptor-type adenylate cyclase GRESAG 4, putative;receptor-type adenylate cyclase GRESAG 4, putative;receptor-type adenylate cyclase GRESAG 4, putative;receptor-type adenylate cyclase GRESAG 4, putative;receptor-type adenylate cyclase GRESAG 4, frameshift;receptor-type adenylate cyclase GRESAG 4, putative;receptor-type adenylate cyclase GRESAG 4…	2.26945	-1.2608		0	0	0	0	0	0	2	2	2	43	43	43	13849	15625	11019	1330500	1													Tb927.8.7940:mRNA-p1;Tb11.v5.0821.1-p1;Tb927.8.7910:pseudogenic_transcript-p1;Tb927.8.7870:mRNA-p1;Tb927.8.7920:mRNA-p1;Tb927.8.7900:mRNA-p1;Tb927.8.7930:mRNA-p1;Tb927.8.7890:mRNA-p1;Tb927.8.7590:mRNA-p1;Tb927.8.7860:mRNA-p1;Tb11.v5.0429.1-p1	Tb927.8.7940:mRNA-p1;Tb11.v5.0821.1-p1;Tb927.8.7910:pseudogenic_transcript-p1;Tb927.8.7870:mRNA-p1;Tb927.8.7920:mRNA-p1;Tb927.8.7900:mRNA-p1;Tb927.8.7930:mRNA-p1;Tb927.8.7890:mRNA-p1;Tb927.8.7590:mRNA-p1;Tb927.8.7860:mRNA-p1;Tb11.v5.0429.1-p1	Tb927.8.7940:mRNA-p1 | transcript=Tb927.8.7940:mRNA | gene=Tb927.8.7940 | organism=Trypanosoma_brucei_brucei_TREU927 | gene_product=receptor-type adenylate cyclase GRESAG 4, putative | transcript_product=receptor-type adenylate cyclase GRESAG 4, putative |	GO:0009507;N/A;N/A;N/A;N/A;N/A;N/A;N/A;N/A	chloroplast;N/A;N/A;N/A;N/A;N/A;N/A;N/A;N/A	GO:0016853;GO:0016849;GO:0016849;GO:0016849;GO:0016849;GO:0016849;GO:0016849;GO:0016849;GO:0016849;GO:0016849	isomerase activity;phosphorus-oxygen lyase activity;phosphorus-oxygen lyase activity;phosphorus-oxygen lyase activity;phosphorus-oxygen lyase activity;phosphorus-oxygen lyase activity;phosphorus-oxygen lyase activity;phosphorus-oxygen lyase activity;phosphorus-oxygen lyase activity;phosphorus-oxygen lyase activity	GO:0016021;GO:0016021;GO:0016021;GO:0016021;GO:0016021;N/A;GO:0016021;GO:0016021;GO:0016021	integral component of membrane;integral component of membrane;integral component of membrane;integral component of membrane;integral component of membrane;N/A;integral component of membrane;integral component of membrane;integral component of membrane	GO:0004016;GO:0004016;GO:0004016;GO:0004016;GO:0004016;N/A;GO:0004016;GO:0004016;GO:0004016	adenylate cyclase activity;adenylate cyclase activity;adenylate cyclase activity;adenylate cyclase activity;adenylate cyclase activity;N/A;adenylate cyclase activity;adenylate cyclase activity;adenylate cyclase activity
Tb927.10.740	structural maintenance of chromosome 4, putative	0.487575	-1.27064		0	0	0	0	0	0	1	1	1	5	5	5	1547	29718	78187	2668100	4													Tb927.10.740:mRNA-p1	Tb927.10.740:mRNA-p1	Tb927.10.740:mRNA-p1 | transcript=Tb927.10.740:mRNA | gene=Tb927.10.740 | organism=Trypanosoma_brucei_brucei_TREU927 | gene_product=structural maintenance of chromosome 4, putative | transcript_product=structural maintenance of chromosome 4, putative | loc	GO:0005694	chromosome	GO:0005524;GO:0005515	ATP binding;protein binding	GO:0097014;GO:0000796;GO:0005737;GO:0031981;GO:0005634	ciliary plasm;condensin complex;cytoplasm;nuclear lumen;nucleus	GO:0005524	ATP binding
Tb927.7.710	heat shock 70 kDa protein, putative	2.62676	-1.2731		0	0	0	79636	0	0	4	2	2	89	44	44	70211	0	15516	206160	4							+	+					Tb927.7.710:mRNA-p1	Tb927.7.710:mRNA-p1	Tb927.7.710:mRNA-p1 | transcript=Tb927.7.710:mRNA | gene=Tb927.7.710 | organism=Trypanosoma_brucei_brucei_TREU927 | gene_product=heat shock 70 kDa protein, putative | transcript_product=heat shock 70 kDa protein, putative | location=Tb927_07_v5.1:156246-15	N/A	N/A	N/A	N/A	GO:0051286;GO:0097014;GO:0005737	cell tip;ciliary plasm;cytoplasm	GO:0016887	ATPase activity
Tb927.10.6150	neurobeachin/beige protein, putative	1.53293	-1.28154		0	0	0	0	0	0	1	1	1	2	2	2	36104	66225	64227	0	1													Tb927.10.6150:mRNA-p1	Tb927.10.6150:mRNA-p1	Tb927.10.6150:mRNA-p1 | transcript=Tb927.10.6150:mRNA | gene=Tb927.10.6150 | organism=Trypanosoma_brucei_brucei_TREU927 | gene_product=neurobeachin/beige protein, putative | transcript_product=neurobeachin/beige protein, putative | location=Tb927_10_v5.1:1	N/A	N/A	GO:0005515	protein binding	GO:0005737;GO:0020015	cytoplasm;glycosome	N/A	N/A
Tb927.6.4770	protein mkt1, putative	1.47069	-1.28493		0	0	0	0	0	0	2	2	2	46	46	46	83306	0	12138	671900	4													Tb927.6.4770:mRNA-p1	Tb927.6.4770:mRNA-p1	Tb927.6.4770:mRNA-p1 | transcript=Tb927.6.4770:mRNA | gene=Tb927.6.4770 | organism=Trypanosoma_brucei_brucei_TREU927 | gene_product=protein mkt1, putative | transcript_product=protein mkt1, putative | location=Tb927_06_v5.1:1328290-1330497(+) | protein_len	N/A	N/A	N/A	N/A	GO:0005737	cytoplasm	GO:0003729	mRNA binding
Tb927.10.2890	enolase	3.39662	-1.29633		18444000	14953000	18669000	7304100	7330300	6491000	24	24	24	657	657	657	46592	0	32331	146930000	155													Tb927.10.2890:mRNA-p1;Tb11.v5.0650.1-p1	Tb927.10.2890:mRNA-p1;Tb11.v5.0650.1-p1	Tb927.10.2890:mRNA-p1 | transcript=Tb927.10.2890:mRNA | gene=Tb927.10.2890 | organism=Trypanosoma_brucei_brucei_TREU927 | gene_product=enolase | transcript_product=enolase | location=Tb927_10_v5.1:746309-747598(+) | protein_length=429 | sequence_SO=chromos	GO:0000015	phosphopyruvate hydratase complex	GO:0000287;GO:0004634	magnesium ion binding;phosphopyruvate hydratase activity	GO:0097014;GO:0005737;GO:0005829;GO:0005654	ciliary plasm;cytoplasm;cytosol;nucleoplasm	GO:0000287;GO:0004634	magnesium ion binding;phosphopyruvate hydratase activity
Tb927.11.2410	Flabarin, putative	0.841674	-1.30098		0	0	0	0	0	0	2	2	2	158	158	158	2458	0	3866	1619100	11								+	+	+			Tb927.11.2410:mRNA-p1	Tb927.11.2410:mRNA-p1	Tb927.11.2410:mRNA-p1 | transcript=Tb927.11.2410:mRNA | gene=Tb927.11.2410 | organism=Trypanosoma_brucei_brucei_TREU927 | gene_product=Flabarin, putative | transcript_product=Flabarin, putative | location=Tb927_11_v5.1:701086-701754(-) | protein_length=222	N/A	N/A	N/A	N/A	GO:0060170;GO:0020016;GO:0005737;GO:0005886	ciliary membrane;ciliary pocket;cytoplasm;plasma membrane	N/A	N/A
Tb927.8.4540	PAB1-binding protein , putative	0.764843	-1.30529		0	0	0	0	0	0	2	2	2	8	8	8	59599	0	1334	640660	2			+	+	+	+	+	+	+	+			Tb927.8.4540:mRNA-p1	Tb927.8.4540:mRNA-p1	Tb927.8.4540:mRNA-p1 | transcript=Tb927.8.4540:mRNA | gene=Tb927.8.4540 | organism=Trypanosoma_brucei_brucei_TREU927 | gene_product=PAB1-binding protein , putative | transcript_product=PAB1-binding protein , putative | location=Tb927_08_v5.1:1347029-134868	N/A	N/A	N/A	N/A	GO:0005737;GO:0010494;GO:0005634	cytoplasm;cytoplasmic stress granule;nucleus	GO:0003729	mRNA binding
Tb927.9.8950	metallo- peptidase, Clan M- Family M48	1.93868	-1.30793		0	0	249890	0	0	0	1	1	1	28	28	28	48904	41436	67605	539780	3													Tb927.9.8950:mRNA-p1	Tb927.9.8950:mRNA-p1	Tb927.9.8950:mRNA-p1 | transcript=Tb927.9.8950:mRNA | gene=Tb927.9.8950 | organism=Trypanosoma_brucei_brucei_TREU927 | gene_product=metallo- peptidase, Clan M- Family M48 | transcript_product=metallo- peptidase, Clan M- Family M48 | location=Tb927_09_v5.1:	N/A	N/A	GO:0004222	metalloendopeptidase activity	GO:0020015;GO:0005743;GO:0005741;GO:0005739	glycosome;mitochondrial inner membrane;mitochondrial outer membrane;mitochondrion	GO:0004222	metalloendopeptidase activity
Tb927.8.4140	Anaphase-promoting complex-associated protein AP3	1.66969	-1.30814		0	0	0	0	0	79883	1	1	1	35	35	35	4578	29326	74416	174680	1													Tb927.8.4140:mRNA-p1	Tb927.8.4140:mRNA-p1	Tb927.8.4140:mRNA-p1 | transcript=Tb927.8.4140:mRNA | gene=Tb927.8.4140 | organism=Trypanosoma_brucei_brucei_TREU927 | gene_product=Anaphase-promoting complex-associated protein AP3 | transcript_product=Anaphase-promoting complex-associated protein AP3 | l	N/A	N/A	N/A	N/A	GO:0005680	anaphase-promoting complex	N/A	N/A
Tb927.11.13270	hypothetical protein, conserved	0.709638	-1.32161		0	0	0	0	0	0	1	1	1	33	33	33	30104	30349	92772	943250	5													Tb927.11.13270:mRNA-p1	Tb927.11.13270:mRNA-p1	Tb927.11.13270:mRNA-p1 | transcript=Tb927.11.13270:mRNA | gene=Tb927.11.13270 | organism=Trypanosoma_brucei_brucei_TREU927 | gene_product=hypothetical protein, conserved | transcript_product=hypothetical protein, conserved | location=Tb927_11_v5.1:3559914-	N/A	N/A	N/A	N/A	N/A	N/A	N/A	N/A
Tb927.3.3190	Serine/threonine-protein kinase NEK7, putative	1.08873	-1.32197		0	0	0	0	0	0	1	1	1	5	5	5	56152	9009	6272	187520	1						+	+	+	+	+			Tb927.3.3190:mRNA-p1	Tb927.3.3190:mRNA-p1	Tb927.3.3190:mRNA-p1 | transcript=Tb927.3.3190:mRNA | gene=Tb927.3.3190 | organism=Trypanosoma_brucei_brucei_TREU927 | gene_product=Serine/threonine-protein kinase NEK7, putative | transcript_product=Serine/threonine-protein kinase NEK7, putative | locatio	N/A	N/A	GO:0005524;GO:0004672	ATP binding;protein kinase activity	GO:0097014;GO:0005737	ciliary plasm;cytoplasm	GO:0005524;GO:0004672	ATP binding;protein kinase activity
Tb927.8.1170;Tb927.8.1190	eukaryotic translation initiation factor 3 subunit h;eukaryotic translation initiation factor 3 subunit h	1.27585	-1.322		0	0	0	0	0	0	2	2	2	136	136	136	36419	0	13916	897450	2													Tb927.8.1190:mRNA-p1;Tb927.8.1170:mRNA-p1;Tb11.v5.0871.1-p1	Tb927.8.1190:mRNA-p1;Tb927.8.1170:mRNA-p1;Tb11.v5.0871.1-p1	Tb927.8.1190:mRNA-p1 | transcript=Tb927.8.1190:mRNA | gene=Tb927.8.1190 | organism=Trypanosoma_brucei_brucei_TREU927 | gene_product=eukaryotic translation initiation factor 3 subunit h | transcript_product=eukaryotic translation initiation factor 3 subunit	N/A;N/A	N/A;N/A	N/A;N/A	N/A;N/A	GO:0005737;GO:0005852;GO:0005737;GO:0005852	cytoplasm;eukaryotic translation initiation factor 3 complex;cytoplasm;eukaryotic translation initiation factor 3 complex	N/A;N/A	N/A;N/A
[truncated: 142 more rows]

## Sheet: Table S6B
		TbALPH1_eYFP			wild type, 3 replicate experiments			TbALPH1_eYFP, 3 replicate experiments														ALPH1 BioID data										GFP BioID control		functional annotation
[truncated: 230 more rows]

## Sheet: Table S6C
		TbALPH1_eYFP			wild type, 3 replicate experiments			TbALPH1_eYFP, 3 replicate experiments														ALPH1 BioID data										GFP BioID control		functional annotation
[truncated: 94 more rows]

## Sheet: Table S6D
		TbALPH1_eYFP			wild type, 3 replicate experiments			TbALPH1_eYFP, 3 replicate experiments														ALPH1 BioID data										GFP BioID control		functional annotation
[truncated: 1,824 more rows]

[truncated: 5 more sheets: Table S6E, Table S6F, Table S6G, Table S6H, Legend]
